# Supplementary material for: Multitype Network-Guided Target Controllability in Phenotypically Characterized Osteosarcoma: Role of Tumor Microenvironment
Source: Front Immunol. 2017 Jul 31;8:918. doi: 10.3389/fimmu.2017.00918 (PMC5536125; doi:10.3389/fimmu.2017.00918)
Supplement: Supplementary Data S1 — Sheet 1: Comparison of log (FC) of miRNAs analyzed by Namløs et al. (10) and log(FC) computed in each OS phenotype. Sheet 2: Differential expression of miRNAs in (A) tumorigenic, (B) invasive, (C) colony forming, and (D) proliferation. Sheet 3: Centrality statistics of gene–gene co-expression and miRNA-target genes. Hubs in both networks. Sheet 4: Various centrality measures of DEGs in Tp (tumorigenic Vs non-tumorigenic cell lines). Sheet 5: Various centrality measures of DEGs in Ip (invasive Vs non-invasive cell lines). Sheet 6: Various centrality measures of DEGs in Cp (colony forming Vs non-colony forming cell lines). Sheet 7: Various centrality measures of DEGs in Pp (proliferation Vs non-proliferating cell lines). [file data_sheet_1.zip]

Archive with 7 entries (6 files):
- Supplementary data files/
- Supplementary data files/Supplementary data S1.xls
- Supplementary data files/Supplementary data S2.xls
- Supplementary data files/Supplementary data S3.xls
- Supplementary data files/Supplementary data S4.xls
- Supplementary data files/Supplementary data S5.xls
- Supplementary data files/Supplementary data S6.xls
