# Supplementary material for: Multitype Network-Guided Target Controllability in Phenotypically Characterized Osteosarcoma: Role of Tumor Microenvironment
Source: Front Immunol. 2017 Jul 31;8:918. doi: 10.3389/fimmu.2017.00918 (PMC5536125; doi:10.3389/fimmu.2017.00918)
Supplement: Supplementary Data S1 — Sheet 1: Comparison of log (FC) of miRNAs analyzed by Namløs et al. (10) and log(FC) computed in each OS phenotype. Sheet 2: Differential expression of miRNAs in (A) tumorigenic, (B) invasive, (C) colony forming, and (D) proliferation. Sheet 3: Centrality statistics of gene–gene co-expression and miRNA-target genes. Hubs in both networks. Sheet 4: Various centrality measures of DEGs in Tp (tumorigenic Vs non-tumorigenic cell lines). Sheet 5: Various centrality measures of DEGs in Ip (invasive Vs non-invasive cell lines). Sheet 6: Various centrality measures of DEGs in Cp (colony forming Vs non-colony forming cell lines). Sheet 7: Various centrality measures of DEGs in Pp (proliferation Vs non-proliferating cell lines). [file data_sheet_1.zip › Supplementary data files/Supplementary data S1.xls]

## Sheet: Sheet1
Sheet 1 - Table 1										-1
Comparison of log(FC) of miRNAs analysed by Namlos et al (2012) and log(FC) computed in each OS phenotype.
	Namlos et al (2012) Analysis	Inhouse analysis
miRNA	Fold change([Cell line] vs [Bone])	log(FC) all cell lines	log(FC) tumorigenic	log(FC) colony forming	log(FC) Invasive	log(FC) Proliferation
hsa-miR-451	-27909.8	-14.7685	-0.406	-1.81	-2.25	-1.2
hsa-miR-1	-547.64	-9.09708	-1.6	-0.472	-2.98	-0.0232
hsa-miR-144	-276.21	-8.1096	0.0109	0.0294	-0.017	0.0303
hsa-miR-223	-242.71	-7.92311	-0.414	-0.49	-0.0295	-0.103
hsa-miR-142-3p	-193.86	-7.59886	-2.73	0.124	-2.25	-1.17
hsa-miR-144*	-87.48	-6.45081	0.0109	0.0294	-0.017	0.0303
hsa-miR-133b	-86.21	-6.42976	-2.1	-0.893	-1.67	-0.436
hsa-miR-150	-83.82	-6.38916	-0.0696	-0.715	0.367	-0.556
hsa-miR-206	-81.15	-6.34259	0.835	0.377	-0.017	0.378
hsa-miR-126	-65	-6.02228	0.865	-1.22	-1	-1.67
hsa-miR-486-5p	-41.14	-5.36249	0.415	-0.666	-0.393	-0.0966
hsa-miR-126*	-29.63	-4.88912	0.832	0.295	-0.349	0.296
hsa-miR-1225-5p	-28.65	-4.84038	0.118	0.746	0.165	0.47
hsa-miR-671-5p	-27.77	-4.79536	-0.0503	0.317	0.131	0.198
hsa-miR-195	-24.07	-4.58918	-0.509	-1.8	0.171	0.17
hsa-miR-498	-5.32	-4.4425	-0.874	-2.82	-0.0329	0.365
hsa-miR-601	-20.67	-4.36962	0.734	2.39	0.844	1.89
hsa-miR-134	-20.63	-4.36695	-0.365	-0.106	-0.643	-0.452
hsa-miR-199b-5p	-18.26	-4.19037	5.6	0.663	-0.183	3.28
hsa-miR-188-5p	-15.36	-3.94073	-0.175	0.661	0.465	0.631
hsa-miR-557	-15.3	-3.93583	-0.2	0.816	0.0412	0.0811
hsa-miR-363	-14.1	-3.81807	-0.55	-1.67	-3.44	-0.431
hsa-miR-146b-5p	-12.87	-3.68616	1.18	1.39	-0.622	0.643
hsa-miR-638	-12.64	-3.66011	-0.229	-0.227	0.0559	-0.235
hsa-miR-145	-11.62	-3.53828	0.0281	0.922	-1.86	0.735
hsa-miR-139-5p	-9.97	-3.31758	1.54	-0.54	-1.1	-0.409
hsa-miR-133a	-9.19	-3.19994	-0.972	-0.625	-0.282	-0.267
hsa-miR-1224-5p	-8.43	-3.07535	0.49	0.681	0.432	0.71
hsa-miR-623	-8.31	-3.05549	0.257	0.32	0.826	0.102
hsa-miR-572	-8.23	-3.04137	-0.0607	-0.131	0.337	-0.231
hsa-miR-491-3p	-8.06	-3.01014	-0.436	0.305	0.531	0.0341
hsa-miR-493*	5.37204	-3.01014	-0.436	0.305	0.531	0.0341
hsa-miR-335*	-7.65	-2.93634	0.433	-0.888	-1.47	-0.402
hsa-miR-135a*	-7.59	-2.92392	0.14	0.111	0.0701	0.328
hsa-miR-335	-7.43	-2.89357	0.652	-1.64	-1.72	-1.77
hsa-miR-610	-7.42	-2.89071	0.944	0.901	0.854	1.08
hsa-miR-564	-6.73	-2.75086	0.238	0.177	0.808	0.361
hsa-miR-877	-6.32	-2.65909	0.721	-0.314	0.284	-0.463
hsa-miR-29c*	-5.92	-2.56606	0.608	0.0933	-0.835	0.466
hsa-miR-630	-5.67	-2.50274	-0.5	2.24	-0.025	0.91
hsa-miR-663	-5.61	-2.4878	0.196	0.188	-0.34	0.0428
hsa-miR-149*	-5.56	-2.47617	-0.227	-0.513	0.222	-0.275
hsa-miR-150*	-5.52	-2.46464	0.0581	0.21	-0.458	0.138
hsa-miR-765	-5.47	-2.45206	0.164	1.57	0.627	1.35
hsa-miR-139-3p	-5.43	-2.44037	0.0791	0.617	0.472	0.127
hsa-miR-501-3p	2.99267	-2.41255	0.141	0.242	-0.0699	0.284
hsa-miR-125a-3p	-4.75	-2.24718	-0.142	0.405	0.224	0.521
hsa-miR-483-5p	-4.65	-2.21631	-0.321	0.0658	-0.108	0.283
hsa-miR-518c*	-8.4	-2.19267	0.932	1.86	1.4	1.82
hsa-miR-140-3p	-4.44	-2.15056	-0.941	1.14	-1.18	0.799
hsa-miR-940	-4.04	-2.0151	-0.433	-0.666	-0.121	-0.592
hsa-miR-378	-3.92	-1.97254	-1	0.218	0.226	0.637
hsa-miR-371-5p	-3.8	-1.92744	0.292	0.0636	-0.184	0.336
hsa-miR-760	-3.48	-1.79839	0.209	1.26	1.14	0.546
hsa-miR-513c	-4.57	-1.79699	0.952	1.66	1.22	1.7
hsa-miR-887	-3.39	-1.76211	0.252	-0.273	0.247	-0.0259
hsa-miR-193b*	-3.06	-1.61235	0.761	0.593	1.68	0.667
hsa-miR-575	-2.88	-1.52647	-0.12	0.656	0.615	0.531
hsa-miR-202	-2.75	-1.45907	0.0865	0.449	0.529	0.564
hsa-miR-874	-2.56	-1.35587	0.0379	-0.138	-0.132	0.0279
hsa-miR-497	-21.74	-1.32756	0.821	0.514	0.702	0.928
hsa-miR-26b	-2.4	-1.26277	-0.036	-0.156	-0.709	0.0584
hsa-miR-1226*	-2.35	-1.23093	0.0658	0.374	0.488	0.511
hsa-miR-370	-2.27	-1.18045	0.709	-0.572	0.159	-0.391
hsa-miR-939	-2.26	-1.17675	-0.263	0.508	0.229	0.703
hsa-miR-22	-2.07	-1.04908	0.0218	0.0142	-0.387	-0.0649
hsa-miR-665	-2.04	-1.03193	0.0106	-0.414	0.502	-0.0873
hsa-miR-877*	-2.04	-1.0304	-0.219	-0.716	0.264	-0.18
hsa-miR-1228	-2.04	-1.03012	-0.317	-0.637	0.212	-0.228
hsa-miR-631	-1.71	-0.77584	-0.311	-0.541	0.396	-0.254
hsa-miR-1225-3p	-1.66	-0.73141	-0.188	-0.692	0.429	-0.21
hsa-miR-33b*	-1.66	-0.72937	-0.0248	-0.0384	0.578	0.223
hsa-miR-550	-1.65	-0.72039	-0.183	-0.277	0.463	0.051
hsa-miR-20b	4.27033	-0.01877	-0.0458	-0.277	-0.247	-0.247
hsa-miR-625*	1.62325	0.69889	-0.337	-0.635	0.361	-0.383
hsa-miR-24	1.66523	0.73572	0.354	0.363	0.299	0.13
hsa-miR-320a	1.82781	0.87012	-0.515	-0.314	-0.305	-0.119
hsa-miR-634	1.8313	0.87287	-0.111	-0.269	0.743	0.0107
hsa-miR-132	1.87971	0.91051	-0.656	-0.486	-0.261	-0.668
hsa-miR-1227	1.99828	0.99876	-0.191	-0.697	0.45	-0.229
hsa-miR-361-5p	2.04822	1.03437	-0.631	0.161	0.193	-0.341
hsa-miR-339-3p	2.10992	1.07719	-0.322	-0.125	-0.196	-0.229
hsa-miR-107	2.1495	1.104	-0.0919	0.168	-0.14	-0.172
hsa-miR-92a	2.2804	1.18929	-0.681	-0.725	0.0433	-0.537
hsa-miR-324-3p	2.41257	1.27057	-0.401	-0.288	0.0136	-0.228
hsa-miR-25	2.44598	1.29041	-0.334	0.535	-0.0752	0.431
hsa-miR-29a	2.49345	1.31814	0.888	0.221	0.0148	0.0948
hsa-miR-181d	2.70727	1.43684	-0.114	0.27	-0.163	0.264
hsa-miR-330-3p	2.83416	1.50292	0.0892	-0.454	0.307	-0.73
hsa-miR-129*	2.88211	1.52713	-0.806	0.605	-0.37	0.631
hsa-miR-362-5p	2.89545	1.53379	-0.92	0.409	-0.664	0.0218
hsa-miR-103	2.94224	1.55692	-0.329	-0.0027	-0.579	-0.325
hsa-miR-770-5p	2.99045	1.58036	0.0063	-0.471	0.189	0.0923
hsa-miR-502-5p	3.45493	1.58143	-0.321	0.102	-0.0242	0.0537
hsa-miR-484	3.07106	1.61874	-0.623	-0.847	0.162	-0.598
hsa-miR-374b	3.29231	1.7191	-0.534	0.689	-0.075	0.138
hsa-miR-338-5p	3.44271	1.78355	0.173	0.368	0.475	0.643
hsa-miR-503	26.5894	1.78866	-0.218	1.56	-0.431	0.669
hsa-miR-24-1*	3.48073	1.79939	-0.508	0.508	-0.293	0.178
hsa-miR-615-3p	3.51896	1.81515	0.0206	0.11	0.397	0.426
hsa-miR-106b*	3.56964	1.83578	-1.51	1.21	-0.781	0.956
hsa-miR-181b	3.6453	1.86604	-1.16	1.42	0.678	0.511
hsa-miR-16-2*	3.73357	1.90056	-0.317	0.447	-0.527	0.898
hsa-let-7e	3.78931	1.92194	-0.417	0.37	-0.945	0.0696
hsa-miR-10a	3.93743	1.97726	0.432	-0.732	-0.196	-0.832
hsa-miR-542-5p	3.97846	1.99221	0.928	0.287	0.82	0.407
hsa-miR-15a*	4.00254	2.00092	-1.85	1.17	-0.127	0.784
hsa-miR-138	4.00597	2.00215	1.27	1.68	1.05	0.992
hsa-miR-513b	-3.47	2.00461	-0.392	1.05	0.332	0.564
hsa-miR-17*	4.01861	2.0067	-0.522	-0.111	-0.282	0.205
hsa-miR-374a	4.03965	2.01423	-0.487	0.786	-0.119	0.178
hsa-miR-744*	4.12711	2.04513	-0.96	-0.203	-0.0158	-0.158
hsa-miR-22*	4.14084	2.04992	-0.488	0.508	-0.442	0.319
hsa-miR-196b	4.34986	2.12097	0.383	-0.399	0.787	-0.315
hsa-miR-93*	4.36632	2.12642	-1.47	-0.0969	0.0159	-0.217
hsa-miR-450a	4.39546	2.13601	1.24	0.621	1.31	0.587
hsa-miR-129-5p	4.39925	2.13726	-0.00112	0.35	0.509	0.598
hsa-miR-148b	4.5058	2.17178	-0.318	0.526	0.0302	0.163
hsa-miR-106b	4.51903	2.17601	-0.618	0.181	-0.473	0.0808
hsa-miR-182	4.52103	2.17665	0.808	-0.144	1.08	-0.784
hsa-miR-769-5p	4.70872	2.23533	-0.608	0.306	-0.243	-0.157
hsa-miR-19b	4.76305	2.25188	-0.961	-0.511	-0.43	-0.618
hsa-miR-758	4.80367	2.26414	1.67	-1.59	0.493	-1.97
hsa-miR-935	4.84149	2.27545	0.322	-1.74	-0.252	-1.35
hsa-miR-93	4.92961	2.30147	-0.897	0.226	-0.621	0.0735
hsa-miR-151-3p	5.06531	2.34065	1.59	-0.175	0.227	0.457
hsa-miR-181a-2*	5.19606	2.37742	-2.38	0.804	-1.53	0.225
hsa-miR-125a-5p	5.27651	2.39958	-0.631	-0.234	-0.923	-0.217
hsa-miR-455-5p	5.28166	2.40099	0.325	0.514	0.119	0.0615
hsa-miR-494	-2.51	2.42547	1.28	1.06	-0.537	-0.376
hsa-miR-181a*	5.48396	2.45522	-1.75	1.66	0.222	0.548
hsa-miR-20a	5.54342	2.47078	-1.02	-0.686	-0.469	-0.734
hsa-miR-99b	5.73182	2.51899	-0.312	0.388	-0.274	0.349
hsa-miR-17	5.75611	2.5251	-1.15	-0.786	-0.338	-0.748
hsa-miR-331-5p	5.83054	2.54363	-1.18	-0.6	0.0362	-0.296
hsa-miR-128	5.88351	2.55668	0.00491	0.0404	0.447	-0.267
hsa-miR-421	6.10457	2.60989	-0.123	0.308	0.408	0.438
hsa-miR-362-3p	6.3521	2.66723	-0.99	0.769	-0.563	0.142
hsa-miR-20a*	6.3781	2.67313	-0.932	0.694	-0.622	0.411
hsa-miR-32	6.47808	2.69557	-0.983	1.12	-0.287	0.28
hsa-let-7e*	6.56787	2.71543	-0.533	0.367	0.125	0.4
hsa-miR-29b	7.05493	2.81863	0.956	-0.329	-0.297	-0.223
hsa-miR-106a	7.12553	2.833	-1.11	-0.352	-0.104	-0.153
hsa-miR-324-5p	7.18651	2.84529	-0.827	-0.0947	-0.168	-0.411
hsa-miR-183	7.341	2.87598	-0.209	-1.04	-0.342	-1.6
hsa-miR-149	7.49381	2.9057	-0.19	0.824	-0.198	0.723
hsa-miR-19b-1*	8.15262	3.02726	-1.21	0.226	0.112	0.185
hsa-miR-542-3p	8.28425	3.05037	1.25	0.757	1.53	0.662
hsa-miR-487a	8.71816	3.12402	-0.714	-0.59	-0.353	-0.831
hsa-miR-487b	9.00744	3.17112	-0.373	-0.847	0.112	-0.522
hsa-miR-29b-1*	9.15206	3.1941	0.299	1.39	-0.394	0.564
hsa-miR-431*	9.39731	3.23225	0.176	0.383	1.09	0.543
hsa-miR-744	9.52156	3.2512	-0.897	-0.0289	-0.494	-0.088
hsa-miR-221*	9.64234	3.26938	2.26	0.0644	0.219	0.46
hsa-miR-550*	9.84319	3.29913	-0.658	-0.288	-0.679	-0.0823
hsa-miR-7-1*	10.3298	3.36874	-0.924	1.24	-0.333	0.53
hsa-miR-196a	10.4021	3.3788	0.0371	-0.123	-0.241	0.338
hsa-miR-210	10.4852	3.39028	0.905	0.367	0.473	0.535
hsa-miR-19a	13.2634	3.72938	-0.955	-0.506	-0.142	-0.512
hsa-miR-219-5p	13.3453	3.73826	-0.317	-0.92	-0.299	-0.198
hsa-miR-130b	13.7535	3.78173	-0.66	-0.176	-0.621	-0.175
hsa-miR-33a	14.0259	3.81003	-0.0938	-0.117	0.0501	0.011
hsa-miR-590-5p	15.4232	3.94704	-0.08	0.922	-0.0207	0.655
hsa-miR-96	17.9635	4.16699	0.371	-0.852	-0.0871	-1.09
hsa-miR-137	18.6591	4.22181	-1.09	-1.82	1.93	-3.26
hsa-miR-7	21.1027	4.39936	0.406	2.45	1.49	1.79
hsa-miR-21*	21.6989	4.43955	1.08	-0.477	-2.05	-0.273
hsa-miR-301b	22.5004	4.49188	-1.03	0.183	-1.2	-0.279
hsa-miR-505	4.01281	4.73278	1.28	-0.859	0.804	-0.035
hsa-miR-31	35.0156	5.12993	-1.27	-2.11	0.546	-2.1
hsa-miR-9*	41.8987	5.38884	-1.39	-0.614	-0.254	-0.028
hsa-miR-31*	41.9954	5.39216	-1.75	-1.96	0.226	-2.17
hsa-miR-18b	46.4816	5.53859	-1.35	-0.475	-0.206	-0.26
hsa-miR-301a	46.8731	5.55069	-1.1	-0.219	-1.27	-0.644
hsa-miR-9	64.9328	6.02088	-1.32	-0.64	-0.0483	-0.319
hsa-miR-18a	95.1124	6.57156	-1.41	-0.464	-0.199	-0.255

## Sheet: Sheet2
Sheet 2 - Table S1
Differential expression of mIRNAs in A) Tumorigenic , B) Invasive, C) Colony Forming D) Proliferation
A) miRNA Differential expression for Tumorigenic phenotype							B) miRNA Differential expression for Invasive phenotype							C) miRNA Differential expression for Colony forming phenotype							D) miRNA Differential expression for Proliferation phenotype
ID	log(FC)	Adj Pval	Pval	t	B		ID	log(FC)	Adj Pval	Pval	t	B		ID	log(FC)	Adj Pval	Pval	t	B		ID	log(FC)	Adj Pval	Pval	t	B
hsa-miR-199b-5p	5.6	0.992	0.00631	4.13	-4.15		hsa-miR-193a-3p	2.94	0.889	0.008933	3.63	-2.81		hsa-miR-449a	2.97	0.771	0.187873	1.46	-4.8561		hsa-miR-199b-5p	3.28	0.8415	0.205937	1.38	-4.964
hsa-miR-100*	3.66	0.992	0.00149	5.56	-4.07		hsa-miR-100*	2.44	0.889	0.114106	1.81	-4.19		hsa-miR-545	2.77	0.112	0.000165	7.44	0.7415		hsa-miR-452	2.67	0.7899	0.0185593	2.96	-2.915
hsa-miR-222	3.6	0.992	0.12433	1.79	-4.45		hsa-miR-99a	2.41	0.889	0.0775	2.08	-3.96		hsa-miR-505*	2.57	0.771	0.035604	2.61	-3.432		hsa-miR-34c-5p	2.63	0.8415	0.187187	1.44	-4.888
hsa-miR-136	3.34	0.992	0.18191	1.51	-4.51		hsa-miR-193a-5p	2.4	0.889	0.009792	3.56	-2.85		hsa-miR-452	2.47	0.771	0.038387	2.56	-3.498		hsa-miR-152	2.34	0.1348	0.0003285	6.05	0.38
hsa-miR-337-5p	3.06	0.992	0.17987	1.52	-4.51		hsa-miR-449a	2.09	0.889	0.443726	0.813	-4.94		hsa-miR-7	2.45	0.771	0.07078	2.14	-4.0325		hsa-miR-886-3p	2.25	0.8415	0.126057	1.71	-4.567
hsa-miR-155	3.06	0.992	0.35122	1.01	-4.6		hsa-miR-137	1.93	0.889	0.393894	0.91	-4.88		hsa-miR-601	2.39	0.112	0.000274	6.84	0.4225		hsa-miR-224	2.16	0.8415	0.216176	1.34	-5.001
hsa-miR-379	2.85	0.992	0.1811	1.52	-4.51		hsa-miR-224	1.87	0.889	0.294525	1.14	-4.73		hsa-miR-15b*	2.39	0.771	0.049469	2.38	-3.7202		hsa-miR-193a-3p	2.13	0.8415	0.0382949	2.49	-3.548
hsa-miR-221	2.72	0.992	0.33406	1.05	-4.6		hsa-miR-193b*	1.68	0.889	0.051471	2.36	-3.73		hsa-miR-34c-5p	2.36	0.771	0.300076	1.12	-5.2193		hsa-miR-32*	2.08	0.8415	0.0481378	2.34	-3.747
hsa-miR-100	2.66	0.992	0.02911	2.86	-4.28		hsa-miR-592	1.61	0.889	0.343843	1.02	-4.81		hsa-miR-34b*	2.3	0.771	0.302104	1.12	-5.2243		hsa-miR-29a*	1.92	0.6532	0.0087382	3.46	-2.261
hsa-miR-495	2.65	0.992	0.28148	1.18	-4.57		hiv1-miR-N367	1.58	0.889	0.089398	1.98	-4.05		hsa-miR-215	2.28	0.683	0.003328	4.41	-1.4097		hsa-miR-601	1.89	0.6532	0.0068604	3.63	-2.053
hsa-miR-136*	2.53	0.992	0.20524	1.42	-4.53		hsa-miR-222	1.58	0.889	0.498716	0.715	-4.99		hsa-miR-630	2.24	0.771	0.014507	3.25	-2.648		hiv1-miR-N367	1.85	0.6532	0.0088498	3.46	-2.272
hsa-miR-34c-5p	2.44	0.992	0.23373	1.33	-4.54		hsa-miR-542-3p	1.53	0.889	0.236542	1.3	-4.61		hsa-miR-32*	2.03	0.771	0.102239	1.89	-4.3492		hsa-miR-513c	1.82	0.8415	0.0254874	2.75	-3.192
hsa-miR-432	2.34	0.992	0.21728	1.38	-4.53		hsa-miR-23a*	1.51	0.889	0.026492	2.83	-3.36		NC1_00000197	2.03	0.771	0.105805	1.86	-4.3785		hsa-miR-7	1.79	0.8415	0.117583	1.76	-4.51
hsa-miR-411	2.28	0.992	0.25685	1.25	-4.56		hsa-let-7c*	1.5	0.889	0.052022	2.35	-3.73		hsa-miR-105	1.96	0.771	0.26504	1.21	-5.1263		hsa-miR-145*	1.78	0.8415	0.202696	1.39	-4.951
hsa-miR-221*	2.26	0.992	0.13777	1.71	-4.47		hsa-miR-7	1.49	0.889	0.309203	1.1	-4.75		hiv1-miR-N367	1.94	0.771	0.023193	2.91	-3.0565		hsa-miR-449a	1.75	0.8415	0.338299	1.02	-5.333
hsa-miR-125b	2.21	0.992	0.06985	2.21	-4.38		hsa-miR-10a*	1.47	0.889	0.105199	1.87	-4.14		hsa-miR-29a*	1.92	0.771	0.020017	3.02	-2.9279		hsa-miR-100*	1.74	0.8415	0.170213	1.51	-4.813
hsa-miR-127-3p	2.21	0.992	0.21684	1.38	-4.53		hsa-miR-214*	1.41	0.889	0.205496	1.4	-4.53		hsa-miR-214*	1.9	0.771	0.005448	4	-1.8147		hsa-miR-214*	1.71	0.8415	0.0440781	2.39	-3.67
hsa-miR-329	2.2	0.992	0.15089	1.65	-4.48		hsa-miR-513c	1.4	0.889	0.104905	1.87	-4.14		hsa-miR-513c	1.86	0.771	0.065286	2.19	-3.9623		hsa-miR-193a-5p	1.7	0.8415	0.0317586	2.61	-3.385
hsa-miR-431	1.99	0.992	0.1757	1.54	-4.5		hsa-miR-221	1.39	0.889	0.569119	0.598	-5.05		hsa-miR-873	1.83	0.771	0.195805	1.43	-4.8894		hsa-miR-513b	1.7	0.8415	0.0377785	2.49	-3.536
hsa-miR-629	1.97	0.992	0.08008	2.11	-4.4		hsa-miR-199a-5p	1.35	0.889	0.12846	1.73	-4.26		hsa-miR-181a	1.77	0.771	0.051613	2.36	-3.7573		hsa-miR-34b*	1.7	0.8415	0.382559	0.925	-5.417
hsa-miR-543	1.94	0.992	0.29202	1.16	-4.58		hcmv-miR-US25-2-5p	1.34	0.889	0.024769	2.87	-3.32		hsa-miR-30c-2*	1.71	0.771	0.016208	3.17	-2.7442		hsa-miR-30b*	1.68	0.8415	0.0313918	2.61	-3.374
hsa-miR-299-3p	1.91	0.992	0.24481	1.29	-4.55		hsa-miR-450a	1.31	0.889	0.300524	1.12	-4.74		hsa-miR-138	1.68	0.771	0.14081	1.67	-4.6194		hsa-miR-15b*	1.67	0.8415	0.127957	1.7	-4.58
hsa-miR-193a-3p	1.86	0.992	0.24841	1.28	-4.55		hsa-miR-937	1.3	0.889	0.035307	2.62	-3.52		hsa-miR-181c	1.67	0.771	0.141082	1.66	-4.621		hsa-miR-629	1.57	0.8415	0.145877	1.61	-4.688
hsa-miR-299-5p	1.85	0.992	0.27295	1.21	-4.57		hsa-miR-541*	1.26	0.646	0.00236	4.72	-2.24		hsa-miR-513b	1.66	0.771	0.098833	1.91	-4.3203		hsa-miR-585	1.54	0.8415	0.0467603	2.36	-3.722
hsa-miR-30c-2*	1.81	0.992	0.03763	2.67	-4.31		hsa-miR-125b	1.24	0.889	0.251361	1.25	-4.64		hsa-miR-181a*	1.66	0.771	0.12631	1.74	-4.5284		ebv-miR-BART16	1.5	0.6532	0.0074307	3.58	-2.121
NegativeControl	1.81	0.992	0.35972	0.992	-4.61		hsa-miR-513b	1.22	0.889	0.181315	1.49	-4.46		hsa-miR-194	1.65	0.771	0.019827	3.03	-2.9195		hsa-miR-545	1.49	0.8415	0.102395	1.85	-4.394
hsa-miR-151-5p	1.8	0.992	0.04103	2.6	-4.32		hsa-miR-551b*	1.19	0.889	0.241387	1.28	-4.62		hsa-miR-629	1.58	0.771	0.006282	3.89	-1.9338		hsa-miR-30c-2*	1.48	0.7899	0.0176383	2.99	-2.871
hsa-miR-323-3p	1.69	0.992	0.2641	1.23	-4.56		hsa-miR-424*	1.19	0.889	0.30186	1.12	-4.74		hsa-miR-765	1.57	0.771	0.055797	2.3	-3.8254		NC1_00000197	1.48	0.8415	0.176634	1.48	-4.842
hsa-miR-424*	1.68	0.992	0.0609	2.31	-4.36		hsa-miR-491-5p	1.18	0.889	0.020865	3	-3.23		hsa-miR-502-5p	1.56	0.771	0.095974	1.93	-4.2952		hsa-miR-628-5p	1.44	0.8415	0.230555	1.3	-5.051
hsa-miR-30a	1.67	0.992	0.00552	4.25	-4.14		hsa-miR-199b-3p	1.18	0.889	0.150908	1.62	-4.35		hsa-miR-624*	1.55	0.771	0.170656	1.53	-4.7781		hsa-miR-513a-5p	1.43	0.6639	0.0105119	3.34	-2.42
hsa-miR-758	1.67	0.992	0.33203	1.06	-4.6		hsa-miR-1226	1.16	0.889	0.063792	2.21	-3.85		hsa-miR-214	1.53	0.149	0.000545	6.1	-0.0399		hsa-miR-624*	1.43	0.8415	0.144594	1.62	-4.68
hsa-miR-99a	1.65	0.992	0.23606	1.32	-4.55		hsa-miR-100	1.15	0.889	0.327076	1.06	-4.78		hsa-miR-551b*	1.51	0.771	0.12843	1.73	-4.5424		hsa-miR-23a*	1.4	0.6507	0.0047553	3.89	-1.74
hsa-miR-21	1.62	0.992	0.11889	1.82	-4.45		hsa-miR-943	1.14	0.889	0.068843	2.16	-3.89		hsa-miR-767-5p	1.51	0.771	0.237907	1.29	-5.0433		hsa-miR-551b*	1.36	0.8415	0.103906	1.84	-4.406
hsa-miR-151-3p	1.59	0.992	0.04635	2.51	-4.33		hsa-miR-760	1.14	0.889	0.135484	1.69	-4.29		hsa-miR-10b*	1.49	0.771	0.100946	1.9	-4.3384		hsa-miR-765	1.35	0.8415	0.0654363	2.14	-4.013
hsa-miR-139-5p	1.54	0.992	0.0862	2.06	-4.41		hsa-miR-424	1.14	0.889	0.605685	0.541	-5.07		hsa-miR-876-5p	1.43	0.771	0.113549	1.81	-4.4385		hsa-miR-214	1.33	0.7899	0.0182153	2.97	-2.899
hsa-miR-32*	1.4	0.992	0.36077	0.99	-4.61		hsa-miR-513a-5p	1.13	0.889	0.047313	2.42	-3.68		hsa-miR-181b	1.42	0.771	0.076754	2.08	-4.1027		hsa-miR-34b	1.32	0.8415	0.17341	1.5	-4.827
ebv-miR-BART16	1.35	0.992	0.15114	1.65	-4.48		ebv-miR-BART17-3p	1.12	0.889	0.006215	3.91	-2.64		hsa-miR-152	1.41	0.771	0.102006	1.89	-4.3473		hsa-miR-574-5p	1.25	0.0629	7.66e-05	7.49	1.375
hsa-miR-337-3p	1.35	0.992	0.32047	1.08	-4.59		hsa-miR-200a*	1.11	0.889	0.096324	1.93	-4.09		hsa-miR-146b-5p	1.39	0.771	0.066202	2.18	-3.9744		hsa-miR-203	1.25	0.8415	0.196662	1.41	-4.927
hsa-miR-452	1.34	0.992	0.38365	0.941	-4.62		hsa-miR-431*	1.09	0.889	0.014909	3.24	-3.06		hsa-miR-29b-1*	1.39	0.771	0.182935	1.48	-4.8346		hsa-miR-186	1.24	0.8415	0.0763198	2.04	-4.145
hsa-miR-885-3p	1.33	0.992	0.07055	2.2	-4.38		hsa-miR-182	1.08	0.889	0.280808	1.17	-4.7		hsa-let-7c*	1.37	0.771	0.051698	2.35	-3.7587		NegativeControl	1.24	0.8415	0.5055	0.698	-5.591
hsa-miR-30a*	1.29	0.992	0.04821	2.48	-4.33		hcmv-miR-US25-1	1.07	0.889	0.062772	2.23	-3.84		hsa-miR-936	1.36	0.771	0.025426	2.85	-3.1369		hsa-miR-215	1.22	0.8415	0.0877332	1.95	-4.263
hsa-miR-130a	1.29	0.992	0.34999	1.01	-4.6		hsa-miR-194	1.07	0.889	0.266128	1.21	-4.67		hsa-miR-548c-5p	1.36	0.771	0.190477	1.45	-4.8672		hsa-miR-10b*	1.22	0.8415	0.104895	1.83	-4.414
hsv1-miR-H1	1.28	0.992	0.03316	2.76	-4.29		hsa-miR-298	1.06	0.889	0.020521	3.01	-3.23		hsa-miR-23a*	1.33	0.771	0.06053	2.25	-3.8965		hsa-miR-218	1.21	0.8415	0.0626692	2.17	-3.975
hsa-miR-503	1.28	0.992	0.05525	2.38	-4.35		hsa-miR-936	1.05	0.889	0.051371	2.36	-3.73		hsa-miR-592	1.31	0.771	0.460835	0.781	-5.514		ebv-miR-BART19-3p	1.16	0.8415	0.0954461	1.89	-4.335
hsa-miR-493*	1.28	0.992	0.31878	1.09	-4.59		hsa-miR-138	1.05	0.889	0.388306	0.922	-4.87		hsa-miR-140-5p	1.3	0.771	0.305195	1.11	-5.2318		hsa-miR-508-3p	1.11	0.8415	0.0410538	2.44	-3.609
hsa-miR-138	1.27	0.992	0.26336	1.24	-4.56		hsa-miR-662	1.04	0.889	0.096906	1.93	-4.09		hsa-miR-508-3p	1.28	0.771	0.026289	2.83	-3.1661		hsa-miR-595	1.1	0.7899	0.0172237	3.01	-2.85
hsa-miR-542-3p	1.25	0.992	0.10101	1.94	-4.43		hsa-miR-214	1.04	0.889	0.268792	1.2	-4.68		hsa-miR-186	1.28	0.771	0.100015	1.9	-4.3305		hsa-miR-548d-5p	1.1	0.8415	0.187325	1.44	-4.889
hsa-miR-450a	1.24	0.992	0.08287	2.08	-4.4		hcmv-miR-UL36	1.02	0.889	0.051454	2.36	-3.73		hsa-miR-760	1.26	0.771	0.029429	2.75	-3.265		ebv-miR-BART7*	1.09	0.8415	0.116768	1.76	-4.504
hsa-miR-203	1.21	0.992	0.31481	1.1	-4.59		hsa-miR-671-3p	1.02	0.889	0.249755	1.26	-4.64		hsa-miR-299-3p	1.26	0.771	0.214001	1.37	-4.9602		hsa-miR-610	1.08	0.8415	0.137397	1.65	-4.639
hsa-miR-224	1.21	0.992	0.63495	0.5	-4.68		hiv1-miR-H1	1.01	0.889	0.026697	2.82	-3.36		hsa-miR-203	1.25	0.771	0.265923	1.21	-5.1288		hsa-miR-199a-5p	1.04	0.8415	0.0475452	2.35	-3.736
hsa-miR-1228*	1.18	0.992	0.15181	1.64	-4.48		hsa-miR-219-1-3p	1.01	0.889	0.057681	2.28	-3.79		hsa-miR-708	1.25	0.771	0.27801	1.18	-5.1624		hsa-miR-622	1.04	0.8415	0.0660995	2.13	-4.021
hsa-miR-146b-5p	1.18	0.992	0.2285	1.34	-4.54		hsa-miR-622	1	0.889	0.07755	2.08	-3.96		hsa-miR-628-5p	1.25	0.771	0.286298	1.16	-5.1844		hsv1-miR-H1	1.04	0.8415	0.0832154	1.98	-4.218
hsa-miR-622	1.17	0.992	0.04731	2.49	-4.33		hsa-miR-921	0.995	0.889	0.109958	1.84	-4.17		hsa-miR-145*	1.25	0.771	0.492035	0.726	-5.5541		hsa-miR-199b-3p	1	0.8415	0.0752451	2.05	-4.132
hsa-miR-34b*	1.14	0.992	0.61976	0.523	-4.68		hsa-miR-629	0.992	0.889	0.197512	1.43	-4.51		hsa-miR-7-1*	1.24	0.771	0.100879	1.9	-4.3378		hsa-miR-519e	1	0.8415	0.235482	1.28	-5.067
hsa-miR-424	1.13	0.992	0.06489	2.26	-4.37		hsa-miR-125b-2*	0.973	0.889	0.093651	1.95	-4.07		hsa-miR-192	1.22	0.771	0.038376	2.56	-3.4977		hsa-miR-936	0.998	0.8415	0.0694765	2.1	-4.064
hcmv-miR-US4	1.12	0.992	0.0941	1.99	-4.42		hsa-miR-30b*	0.961	0.889	0.345262	1.01	-4.81		hsa-miR-106b*	1.21	0.771	0.154862	1.6	-4.6983		hsa-miR-138	0.992	0.8415	0.255877	1.23	-5.13
hsa-miR-21*	1.08	0.992	0.29187	1.16	-4.58		hsa-miR-185	0.956	0.889	0.102075	1.89	-4.12		hsa-miR-148a	1.19	0.771	0.074565	2.1	-4.0777		hsa-miR-582-3p	0.989	0.8415	0.204579	1.38	-4.958
hsa-miR-411*	1.07	0.992	0.31801	1.09	-4.59		NegativeControl	0.956	0.889	0.667148	0.449	-5.11		hsa-miR-513a-5p	1.19	0.771	0.106484	1.86	-4.3839		hsa-miR-876-5p	0.978	0.8415	0.157008	1.56	-4.747
hsa-miR-218	1.06	0.992	0.245	1.29	-4.55		hsa-miR-1233	0.95	0.889	0.237328	1.3	-4.61		hsa-miR-15a*	1.17	0.771	0.209169	1.39	-4.9421		hsa-miR-106b*	0.956	0.8415	0.274377	1.17	-5.182
ebv-miR-BART3*	1.04	0.992	0.18148	1.51	-4.51		hsa-miR-195*	0.949	0.889	0.149684	1.63	-4.35		hcmv-miR-US25-2-5p	1.16	0.771	0.052549	2.34	-3.773		hsa-miR-505*	0.95	0.8415	0.439179	0.815	-5.506
hsa-miR-486-3p	1.03	0.992	0.25302	1.27	-4.56		hsa-miR-659	0.945	0.889	0.205555	1.4	-4.53		hsa-miR-140-3p	1.14	0.771	0.221455	1.35	-4.9872		hsa-let-7c*	0.947	0.8415	0.119777	1.75	-4.525
hsa-miR-193a-5p	1.02	0.992	0.49526	0.726	-4.65		hsa-miR-500	0.913	0.889	0.047196	2.42	-3.68		hsa-miR-32	1.12	0.771	0.183365	1.48	-4.8365		hsa-miR-30d*	0.933	0.8415	0.201449	1.39	-4.946
hsa-miR-488	1.01	0.992	0.25794	1.25	-4.56		hsa-miR-525-5p	0.893	0.889	0.02214	2.95	-3.27		hsa-miR-34b	1.12	0.771	0.26355	1.22	-5.122		ebv-miR-BART3*	0.93	0.8415	0.21267	1.36	-4.989
hsa-miR-145*	1	0.992	0.42914	0.848	-4.63		ebv-miR-BHRF1-1	0.891	0.889	0.178556	1.5	-4.45		hsa-miR-193a-3p	1.12	0.771	0.355237	0.992	-5.3409		hsa-miR-494	0.928	0.7899	0.0192414	2.93	-2.947
hsa-miR-29a*	0.992	0.992	0.34853	1.02	-4.6		hsa-miR-1236	0.871	0.889	0.151864	1.62	-4.35		hsa-miR-548d-5p	1.1	0.771	0.255371	1.24	-5.0979		DarkCorner	0.919	0.8415	0.349255	0.995	-5.355
hsa-miR-433	0.983	0.992	0.35341	1.01	-4.6		hsa-miR-923	0.871	0.889	0.300978	1.12	-4.74		hsa-miR-622	1.09	0.771	0.066509	2.18	-3.9785		hsa-miR-630	0.91	0.8415	0.282498	1.15	-5.204
hsa-miR-29b	0.956	0.992	0.15293	1.64	-4.48		hsa-miR-610	0.854	0.889	0.206644	1.4	-4.53		hsa-miR-585	1.07	0.771	0.209065	1.39	-4.9417		hsa-miR-340	0.905	0.8415	0.422241	0.847	-5.481
hsa-miR-513b	0.952	0.992	0.37065	0.968	-4.61		hsa-miR-501-5p	0.85	0.889	0.044083	2.47	-3.64		hsa-miR-101	1.06	0.771	0.142633	1.66	-4.6301		hsa-miR-194	0.903	0.8415	0.311727	1.08	-5.275
hsa-miR-610	0.944	0.992	0.3127	1.1	-4.59		hsa-miR-668	0.849	0.889	0.284472	1.16	-4.71		hsa-miR-493*	1.06	0.771	0.396565	0.904	-5.4165		hsa-miR-16-2*	0.898	0.8415	0.276987	1.17	-5.189
hsa-miR-10a*	0.936	0.992	0.19832	1.45	-4.52		hsa-miR-30d*	0.848	0.889	0.431379	0.837	-4.92		hsa-miR-505	1.05	0.771	0.07926	2.06	-4.1305		hsa-miR-181c	0.885	0.8415	0.419779	0.851	-5.477
hsa-miR-513c	0.932	0.992	0.25409	1.26	-4.56		hsa-miR-601	0.844	0.889	0.348322	1.01	-4.82		hcmv-miR-US4	1.04	0.771	0.122577	1.76	-4.5032		hsa-miR-143*	0.876	0.8415	0.43927	0.815	-5.506
hsa-miR-542-5p	0.928	0.992	0.04502	2.53	-4.33		hsa-miR-892b	0.837	0.889	0.041355	2.51	-3.6		hsa-miR-449b	1.04	0.771	0.229367	1.32	-5.0148		hsa-miR-450b-5p	0.853	0.8415	0.173328	1.5	-4.827
ebv-miR-BART12	0.925	0.992	0.02979	2.84	-4.28		hsa-miR-330-5p	0.836	0.889	0.101685	1.89	-4.12		hsa-miR-454*	1.03	0.771	0.223162	1.34	-4.9933		hsa-miR-525-5p	0.833	0.8415	0.123863	1.72	-4.553
hsa-miR-153	0.908	0.992	0.43987	0.828	-4.63		hsa-let-7d*	0.829	0.889	0.103553	1.88	-4.13		hsa-miR-551b	1.01	0.771	0.493951	0.723	-5.5565		hsa-miR-801	0.832	0.8415	0.0585491	2.21	-3.917
hsa-miR-210	0.905	0.992	0.3061	1.12	-4.58		hsa-miR-623	0.826	0.889	0.084673	2.02	-4.01		ebv-miR-BART15	0.982	0.771	0.220006	1.35	-4.982		hsa-miR-923	0.825	0.8415	0.0984269	1.87	-4.361
hsa-miR-493	0.903	0.992	0.22232	1.36	-4.54		hsa-miR-542-5p	0.82	0.889	0.204349	1.4	-4.52		hsv1-miR-H1	0.981	0.771	0.131011	1.72	-4.5591		dmr_6	0.825	0.8415	0.17095	1.51	-4.816
hsa-miR-937	0.902	0.992	0.01986	3.16	-4.24		hsa-miR-148a	0.812	0.889	0.468934	0.767	-4.96		hsa-miR-361-3p	0.98	0.771	0.088631	1.98	-4.2269		hcmv-miR-UL36	0.823	0.6532	0.0095473	3.4	-2.337
hsa-miR-29a	0.888	0.992	0.21554	1.39	-4.53		hsa-miR-564	0.808	0.646	0.001753	4.99	-2.13		ebv-miR-BART16	0.955	0.771	0.146611	1.64	-4.653		hsa-miR-500	0.818	0.8256	0.0211167	2.87	-3.028
hsa-miR-574-5p	0.876	0.992	0.10445	1.92	-4.43		hsa-miR-503	0.804	0.889	0.610956	0.533	-5.07		hsa-miR-595	0.952	0.771	0.096255	1.93	-4.2977		hsa-miR-574-3p	0.799	0.1986	0.0007256	5.35	-0.213
hsa-miR-126	0.865	0.992	0.35083	1.01	-4.6		hsa-miR-452	0.792	0.889	0.41713	0.864	-4.91		hsa-miR-199b-3p	0.942	0.771	0.051616	2.36	-3.7574		hsa-miR-140-3p	0.799	0.8415	0.394176	0.901	-5.437
hsa-miR-34a	0.865	0.992	0.72047	0.375	-4.69		hsa-miR-196b	0.787	0.889	0.559651	0.613	-5.04		hsa-miR-218	0.932	0.771	0.175929	1.51	-4.8029		hsa-miR-886-5p	0.79	0.8415	0.469376	0.76	-5.547
hsa-miR-143*	0.861	0.992	0.22834	1.34	-4.54		hsa-miR-431	0.782	0.889	0.475514	0.755	-4.97		hsa-miR-199a-5p	0.928	0.771	0.047006	2.42	-3.6755		hcmv-miR-US25-1*	0.787	0.8415	0.362105	0.968	-5.38
hiv1-miR-N367	0.853	0.992	0.41136	0.883	-4.63		hsa-let-7c	0.779	0.889	0.371858	0.956	-4.85		hsa-miR-590-5p	0.922	0.771	0.067773	2.17	-3.9948		hsa-miR-15a*	0.784	0.8415	0.422473	0.846	-5.482
hsa-miR-206	0.835	0.992	0.11191	1.87	-4.44		hcmv-miR-US4	0.775	0.889	0.163883	1.56	-4.4		hsa-miR-145	0.922	0.819	0.704289	0.396	-5.738		hsa-miR-892b	0.745	0.8415	0.0400561	2.46	-3.587
hsa-miR-126*	0.832	0.992	0.43824	0.831	-4.63		hsa-miR-518d-3p	0.762	0.889	0.051734	2.36	-3.73		hsa-miR-610	0.901	0.771	0.131272	1.71	-4.5608		hsa-miR-145	0.735	0.8415	0.514216	0.683	-5.601
hsa-miR-494	0.821	0.992	0.06821	2.23	-4.38		kshv-miR-K12-9*	0.762	0.889	0.189336	1.46	-4.48		ebv-miR-BART3*	0.901	0.771	0.303152	1.11	-5.2269		hsa-miR-149	0.723	0.8415	0.298917	1.11	-5.245
hsa-miR-182	0.808	0.992	0.45694	0.796	-4.64		hsa-miR-10b	0.761	0.889	0.368109	0.964	-4.85		hsa-miR-340*	0.869	0.771	0.494776	0.721	-5.5575		hcmv-miR-US25-2-5p	0.714	0.8415	0.156917	1.56	-4.747
hsa-miR-595	0.773	0.992	0.31792	1.09	-4.59		hsa-miR-652	0.758	0.889	0.123142	1.76	-4.23		hsa-miR-450b-5p	0.852	0.771	0.23896	1.29	-5.0467		hsa-miR-873	0.714	0.8415	0.381045	0.928	-5.414
hsa-miR-193b*	0.761	0.992	0.52786	0.67	-4.66		hsa-miR-654-5p	0.747	0.889	0.322321	1.07	-4.78		dmr_6	0.824	0.771	0.236146	1.3	-5.0375		hsa-miR-1224-5p	0.71	0.8415	0.072838	2.07	-4.105
hcmv-miR-US25-2-5p	0.747	0.992	0.23827	1.31	-4.55		hsa-miR-873	0.747	0.889	0.557718	0.617	-5.04		hsa-miR-149	0.824	0.771	0.289318	1.15	-5.1923		hsa-miR-939	0.703	0.6532	0.0075106	3.57	-2.13
hsa-let-7i*	0.741	0.992	0.27569	1.2	-4.57		hsa-miR-30c-2*	0.746	0.889	0.425072	0.849	-4.92		hsa-miR-557	0.816	0.771	0.043552	2.47	-3.6087		hsa-miR-501-5p	0.7	0.8415	0.0236302	2.8	-3.126
hsa-miR-601	0.734	0.992	0.47818	0.757	-4.65		hsa-miR-634	0.743	0.889	0.040848	2.52	-3.6		hsa-miR-181a-2*	0.804	0.771	0.47933	0.748	-5.5383		hsa-miR-143	0.697	0.8415	0.510918	0.689	-5.597
hsa-miR-184	0.731	0.992	0.17747	1.53	-4.5		hsa-miR-198	0.741	0.889	0.274855	1.19	-4.69		hsa-miR-30b*	0.791	0.771	0.48773	0.733	-5.5488		hsa-miR-518c*	0.68	0.8415	0.119219	1.75	-4.521
hsa-miR-198	0.73	0.992	0.05504	2.38	-4.35		hsa-miR-1229	0.734	0.889	0.157309	1.59	-4.37		hsa-miR-374a	0.786	0.771	0.050278	2.37	-3.7344		hsa-miR-502-5p	0.669	0.8415	0.510956	0.688	-5.597
hsa-miR-877	0.721	0.992	0.3775	0.954	-4.61		hsa-miR-640	0.722	0.889	0.388158	0.922	-4.87		hsa-miR-331-3p	0.775	0.771	0.398052	0.901	-5.419		hsa-miR-193b*	0.667	0.8415	0.497381	0.711	-5.581
hsa-miR-936	0.72	0.992	0.17951	1.52	-4.51		hsa-miR-611	0.721	0.889	0.259346	1.23	-4.66		hsa-miR-362-3p	0.769	0.771	0.318079	1.08	-5.262		hsa-miR-542-3p	0.662	0.8415	0.310164	1.08	-5.271
hsa-miR-370	0.709	0.992	0.36113	0.989	-4.61		hsa-miR-933	0.713	0.889	0.01972	3.04	-3.2		hsa-miR-542-3p	0.757	0.771	0.310658	1.1	-5.2448		hsa-miR-590-5p	0.655	0.8415	0.192352	1.43	-4.91
hsa-miR-584	0.679	0.992	0.65513	0.47	-4.68		hsa-miR-222*	0.713	0.889	0.128286	1.73	-4.26		hsa-miR-501-5p	0.751	0.771	0.036795	2.59	-3.4609		hsa-miR-208b	0.648	0.8415	0.0383239	2.48	-3.549
hsa-miR-923	0.678	0.992	0.17974	1.52	-4.51		hsa-miR-181a	0.711	0.889	0.477912	0.751	-4.97		hsa-miR-1225-5p	0.746	0.771	0.021999	2.95	-3.0103		hsa-miR-338-5p	0.643	0.8415	0.136165	1.66	-4.631
hsa-miR-194	0.678	0.992	0.48657	0.742	-4.65		hsa-miR-508-3p	0.705	0.889	0.232084	1.31	-4.6		hsa-miR-143	0.745	0.848	0.760611	0.317	-5.7669		hsa-miR-26a-1*	0.643	0.8415	0.173012	1.5	-4.826
hsa-miR-23a	0.675	0.992	0.1004	1.94	-4.43		hsa-miR-494	0.702	0.889	0.143815	1.65	-4.32		hsa-miR-500	0.733	0.771	0.143306	1.65	-4.634		hsa-miR-146b-5p	0.643	0.8415	0.456805	0.783	-5.531
hsa-miR-934	0.666	0.992	0.2319	1.33	-4.54		hsa-miR-608	0.697	0.889	0.126342	1.74	-4.25		hsa-miR-130b*	0.731	0.771	0.330924	1.05	-5.2906		hsa-miR-378	0.637	0.8415	0.511137	0.688	-5.597
hsa-miR-335	0.652	0.992	0.63484	0.5	-4.68		hsa-miR-566	0.68	0.889	0.356433	0.99	-4.83		hsa-miR-193a-5p	0.725	0.771	0.504954	0.704	-5.5695		hsa-miR-570	0.633	0.8415	0.178328	1.48	-4.85
hsa-miR-513a-5p	0.642	0.992	0.24089	1.3	-4.55		hsa-miR-181b	0.678	0.889	0.480062	0.747	-4.97		hsa-miR-20a*	0.694	0.771	0.511532	0.692	-5.5771		hsa-miR-188-5p	0.631	0.8415	0.180737	1.47	-4.861
hsa-miR-490-5p	0.633	0.992	0.3458	1.02	-4.6		hsa-miR-365	0.668	0.889	0.053633	2.33	-3.75		hsa-miR-374b	0.689	0.771	0.08243	2.03	-4.1644		hsa-miR-129*	0.631	0.8415	0.452288	0.791	-5.524
hsa-miR-215	0.618	0.992	0.48094	0.752	-4.65		hsa-miR-593	0.668	0.889	0.11543	1.81	-4.19		hsa-miR-574-5p	0.682	0.771	0.151433	1.62	-4.6798		hsa-miR-192	0.611	0.8415	0.327929	1.04	-5.311
hsa-miR-29c*	0.608	0.992	0.38994	0.927	-4.62		hsa-miR-361-3p	0.655	0.889	0.219986	1.35	-4.57		hsa-miR-1224-5p	0.681	0.771	0.154031	1.6	-4.6939		hsa-miR-132*	0.609	0.8415	0.379606	0.931	-5.412
hsa-let-7c	0.591	0.992	0.54076	0.649	-4.66		hsa-miR-346	0.644	0.889	0.278507	1.18	-4.7		hsa-miR-185	0.668	0.771	0.317044	1.08	-5.2596		hsa-miR-520d-3p	0.605	0.8415	0.20419	1.38	-4.957
hsa-miR-30b*	0.586	0.992	0.39914	0.908	-4.62		hsa-miR-92a-1*	0.643	0.889	0.480828	0.746	-4.97		NC2_00106057	0.667	0.771	0.571532	0.594	-5.6392		hsa-miR-23a	0.6	0.8415	0.178794	1.48	-4.852
hsa-let-7a	0.58	0.992	0.30622	1.12	-4.58		hsa-miR-518c*	0.632	0.889	0.121331	1.77	-4.22		hsa-miR-30c-1*	0.666	0.771	0.237786	1.29	-5.0429		hsa-miR-302a	0.598	0.8415	0.196085	1.41	-4.925
NC2_00122731	0.568	0.992	0.69103	0.417	-4.69		hsa-miR-801	0.631	0.889	0.179305	1.5	-4.45		hsa-miR-199b-5p	0.663	0.879	0.812253	0.247	-5.7873		hsa-miR-129-5p	0.598	0.8415	0.474569	0.751	-5.554
ebv-miR-BART7	0.545	0.992	0.33368	1.05	-4.6		hsa-miR-765	0.627	0.889	0.466545	0.771	-4.96		hsa-miR-95	0.662	0.791	0.670182	0.445	-5.7171		hsa-miR-211	0.595	0.8415	0.190748	1.43	-4.903
DarkCorner	0.545	0.992	0.71371	0.385	-4.69		kshv-miR-K12-4-5p	0.622	0.889	0.009483	3.58	-2.84		hsa-miR-188-5p	0.661	0.771	0.166157	1.55	-4.7562		hsa-miR-340*	0.595	0.8415	0.469973	0.759	-5.548
hsa-let-7i	0.54	0.992	0.59455	0.562	-4.67		hsa-miR-34c-3p	0.622	0.889	0.435731	0.828	-4.93		hsa-miR-575	0.656	0.771	0.07142	2.13	-4.0403		hsa-miR-450a	0.587	0.8415	0.382978	0.924	-5.417
hsa-miR-616	0.521	0.992	0.24465	1.29	-4.55		hsa-miR-326	0.619	0.889	0.410693	0.877	-4.9		hsa-miR-26a-1*	0.642	0.771	0.237383	1.3	-5.0415		kshv-miR-K12-4-5p	0.58	0.5471	0.0026655	4.32	-1.255
hsa-miR-520f	0.52	0.992	0.45006	0.808	-4.64		hsa-miR-148a*	0.616	0.889	0.566354	0.603	-5.05		hsa-miR-892b	0.633	0.771	0.168537	1.54	-4.7679		hsa-miR-148a	0.574	0.8415	0.565683	0.6	-5.653
hsa-miR-186	0.512	0.992	0.52874	0.669	-4.66		hsa-miR-575	0.615	0.889	0.081808	2.04	-3.99		hsa-miR-454	0.632	0.771	0.467709	0.769	-5.5232		hsa-miR-181a	0.573	0.8415	0.519105	0.675	-5.606
hsa-let-7b	0.512	0.992	0.6229	0.518	-4.68		hsa-miR-635	0.601	0.889	0.260386	1.23	-4.66		hsa-miR-628-3p	0.626	0.771	0.236856	1.3	-5.0398		hsa-miR-202	0.564	0.8415	0.146788	1.61	-4.693
hsa-miR-138-1*	0.511	0.992	0.4566	0.796	-4.64		hur_6	0.6	0.889	0.165065	1.56	-4.4		hsa-miR-450a	0.621	0.771	0.41418	0.869	-5.4454		hsa-miR-505	0.564	0.8415	0.431345	0.829	-5.495
hsa-miR-1224-5p	0.49	0.992	0.40325	0.9	-4.62		hsa-miR-373*	0.594	0.889	0.372227	0.956	-4.85		hsa-miR-139-3p	0.617	0.771	0.03011	2.73	-3.285		hsa-miR-29b-1*	0.564	0.8479	0.625459	0.508	-5.703
hsa-miR-33b	0.489	0.992	0.60814	0.541	-4.67		hsa-miR-212	0.59	0.889	0.170723	1.53	-4.42		hsa-miR-129*	0.605	0.771	0.536864	0.65	-5.6049		hsa-miR-449b	0.554	0.8415	0.367367	0.956	-5.389
hsa-miR-192	0.479	0.992	0.45817	0.793	-4.64		ebv-miR-BART11-3p	0.59	0.889	0.285705	1.16	-4.71		hsa-miR-520d-3p	0.604	0.771	0.271854	1.2	-5.1455		hcmv-miR-US4	0.548	0.8415	0.366921	0.957	-5.389
hsa-miR-379*	0.474	0.992	0.42597	0.855	-4.63		hsa-miR-192	0.589	0.889	0.421644	0.855	-4.91		hsa-miR-10b	0.601	0.771	0.244773	1.27	-5.0653		hsa-miR-181a*	0.548	0.8415	0.569912	0.593	-5.657
hsa-miR-382	0.473	0.992	0.80722	0.255	-4.7		ebv-miR-BART2-5p	0.588	0.889	0.344982	1.02	-4.81		hsa-miR-340	0.6	0.823	0.714502	0.381	-5.7438		hsa-miR-520c-3p	0.547	0.8415	0.367263	0.957	-5.389
NC2_00092197	0.46	0.992	0.74842	0.336	-4.69		kshv-miR-K12-10a	0.588	0.889	0.50544	0.703	-5		hsa-miR-302a	0.597	0.771	0.262865	1.22	-5.12		hsa-miR-760	0.546	0.8415	0.346768	1	-5.35
hcmv-miR-UL70-3p	0.455	0.992	0.48816	0.739	-4.65		kshv-miR-K12-6-5p	0.586	0.889	0.434904	0.83	-4.93		hsa-miR-193b*	0.593	0.771	0.604356	0.543	-5.6682		hsa-miR-431*	0.543	0.8415	0.343388	1.01	-5.343
hsa-miR-23a*	0.455	0.992	0.55512	0.625	-4.66		hsa-miR-18b*	0.585	0.889	0.010989	3.47	-2.91		hsa-miR-660	0.582	0.771	0.437139	0.825	-5.4806		hsa-miR-210	0.535	0.8415	0.456505	0.783	-5.53
hsa-miR-652	0.454	0.992	0.5336	0.661	-4.66		hcmv-miR-UL22A	0.584	0.889	0.031105	2.71	-3.45		hsa-miR-801	0.574	0.771	0.243021	1.28	-5.0598		hsa-miR-140-5p	0.532	0.8563	0.640392	0.486	-5.714
hsa-miR-410	0.454	0.992	0.8584	0.186	-4.7		hsa-miR-99b*	0.584	0.889	0.157288	1.59	-4.37		hcmv-miR-UL36	0.574	0.771	0.260317	1.23	-5.1126		hsa-miR-575	0.531	0.8415	0.137526	1.65	-4.639
hsa-miR-29c	0.448	0.992	0.22888	1.34	-4.54		hsa-miR-33b*	0.578	0.889	0.053757	2.33	-3.75		hsa-miR-652	0.565	0.771	0.147506	1.63	-4.658		hsa-miR-7-1*	0.53	0.8415	0.450149	0.795	-5.521
hsa-miR-326	0.444	0.992	0.55842	0.62	-4.66		hsa-miR-425*	0.574	0.889	0.077268	2.08	-3.96		hsa-let-7f-2*	0.564	0.771	0.414549	0.869	-5.446		hsa-miR-125a-3p	0.521	0.8415	0.0690102	2.1	-4.058
hsa-miR-335*	0.433	0.992	0.70767	0.394	-4.69		hsa-miR-506	0.573	0.889	0.075174	2.1	-3.94		hsa-miR-512-3p	0.549	0.771	0.469065	0.767	-5.525		hsa-let-7a*	0.518	0.8415	0.570929	0.591	-5.658
hsa-miR-10a	0.432	0.992	0.25293	1.27	-4.56		hsa-miR-1224-3p	0.572	0.889	0.282654	1.17	-4.71		hsa-miR-520c-3p	0.546	0.771	0.439114	0.822	-5.4835		ebv-miR-BART15	0.512	0.8415	0.509206	0.691	-5.595
hsa-miR-34b	0.428	0.992	0.68977	0.419	-4.69		hsa-miR-184	0.571	0.889	0.380883	0.937	-4.86		hsa-miR-25	0.535	0.771	0.166418	1.55	-4.7575		hsa-miR-1226*	0.511	0.8415	0.0655674	2.14	-4.014
hsa-miR-376c	0.428	0.992	0.90713	0.122	-4.71		hsa-miR-92b	0.556	0.889	0.18827	1.46	-4.48		hsa-miR-224	0.529	0.771	0.56875	0.599	-5.6366		hsa-miR-181b	0.511	0.8415	0.52274	0.669	-5.61
hsa-miR-525-5p	0.427	0.992	0.402	0.902	-4.62		hsa-miR-767-3p	0.553	0.889	0.370886	0.958	-4.85		hsa-miR-148b	0.526	0.771	0.418868	0.86	-5.4528		hsa-miR-506	0.51	0.8415	0.0411412	2.44	-3.61
hsa-miR-668	0.425	0.992	0.57352	0.596	-4.67		hsa-miR-31	0.546	0.92	0.825902	0.229	-5.16		hsa-miR-489	0.522	0.771	0.256874	1.24	-5.1024		NC2_00079215	0.499	0.8415	0.366456	0.958	-5.388
hsa-miR-27a	0.421	0.992	0.37282	0.964	-4.61		hcmv-miR-UL148D	0.545	0.889	0.208271	1.39	-4.54		hsa-miR-371-3p	0.515	0.771	0.223119	1.34	-4.9931		hsa-miR-551b	0.491	0.8849	0.71042	0.385	-5.758
hsa-miR-486-5p	0.415	0.992	0.40062	0.905	-4.62		hcmv-miR-UL70-3p	0.542	0.889	0.376577	0.946	-4.86		hsa-miR-455-5p	0.514	0.771	0.204568	1.4	-4.9244		hsa-miR-520g	0.486	0.8415	0.366226	0.959	-5.387
hsa-miR-588	0.412	0.992	0.6185	0.525	-4.68		hsa-let-7g*	0.542	0.889	0.426858	0.845	-4.92		hsa-miR-494	0.514	0.771	0.34426	1.02	-5.3188		hsa-miR-30d	0.48	0.8415	0.104196	1.84	-4.409
hsa-miR-7	0.406	0.992	0.80935	0.252	-4.7		hsa-miR-218	0.54	0.889	0.537092	0.65	-5.02		hsa-miR-132*	0.512	0.771	0.518799	0.68	-5.5853		hsa-miR-576-5p	0.48	0.8415	0.366111	0.959	-5.387
hsa-miR-376a	0.406	0.992	0.90685	0.122	-4.71		dmr_31a	0.537	0.889	0.129869	1.72	-4.26		hsa-miR-939	0.508	0.771	0.061175	2.24	-3.9057		hsa-miR-10a*	0.478	0.8415	0.511761	0.687	-5.598
hsa-miR-377	0.402	0.992	0.9055	0.124	-4.71		hsa-miR-30b	0.533	0.889	0.314808	1.09	-4.76		hsa-miR-22*	0.508	0.771	0.388641	0.921	-5.4029		hsa-miR-148a*	0.478	0.8813	0.698789	0.401	-5.752
hsa-miR-549	0.401	0.992	0.21605	1.38	-4.53		hsa-miR-491-3p	0.531	0.889	0.071099	2.14	-3.91		hsa-miR-24-1*	0.508	0.771	0.567298	0.601	-5.6352		hsa-miR-1228*	0.477	0.8415	0.421226	0.849	-5.48
hsa-miR-574-3p	0.392	0.992	0.25061	1.27	-4.55		hsa-miR-876-5p	0.53	0.889	0.575508	0.588	-5.05		hsa-miR-1228*	0.507	0.771	0.435943	0.828	-5.4788		hsa-miR-1225-5p	0.47	0.8415	0.166684	1.52	-4.796
hsa-miR-518e*	0.384	0.992	0.25628	1.26	-4.56		hsa-miR-152	0.53	0.889	0.670725	0.444	-5.11		NC2_00079215	0.498	0.771	0.438109	0.823	-5.482		hsa-miR-130b*	0.469	0.8415	0.513876	0.684	-5.6
NC2_00106057	0.384	0.992	0.79506	0.272	-4.7		hsa-miR-202	0.529	0.889	0.22432	1.34	-4.58		hsa-miR-574-3p	0.496	0.771	0.140013	1.67	-4.6147		hsa-miR-29c*	0.466	0.8415	0.534965	0.649	-5.623
hsa-miR-196b	0.383	0.992	0.78128	0.291	-4.7		ebv-miR-BART1-3p	0.529	0.889	0.368971	0.962	-4.85		hsa-miR-518c*	0.496	0.771	0.243771	1.28	-5.0621		NC2_00106057	0.466	0.8671	0.661133	0.455	-5.728
hsa-miR-96	0.371	0.992	0.5957	0.56	-4.67		hsa-miR-432*	0.522	0.889	0.269585	1.2	-4.68		hsa-miR-100*	0.491	0.868	0.786382	0.282	-5.7778		hsa-miR-331-3p	0.463	0.8415	0.544126	0.634	-5.632
hsa-miR-211	0.362	0.992	0.57635	0.591	-4.67		kshv-miR-K12-8	0.51	0.889	0.136518	1.69	-4.29		hsa-miR-148a*	0.49	0.771	0.497448	0.717	-5.5607		hsa-miR-221*	0.46	0.8977	0.749257	0.331	-5.778
ebv-miR-BART17-3p	0.358	0.992	0.3948	0.917	-4.62		mr_1	0.51	0.889	0.142282	1.66	-4.32		hsa-miR-525-5p	0.486	0.771	0.429752	0.839	-5.4696		hsa-miR-151-3p	0.457	0.8415	0.252757	1.23	-5.121
hsa-miR-30c	0.357	0.992	0.3685	0.973	-4.61		hsa-miR-129-5p	0.509	0.889	0.686898	0.421	-5.12		hsa-miR-520g	0.485	0.771	0.437818	0.824	-5.4816		NC2_00092197	0.453	0.8646	0.658187	0.46	-5.726
hsa-miR-24	0.354	0.992	0.41714	0.872	-4.63		hsa-miR-665	0.502	0.889	0.035628	2.62	-3.52		hsa-miR-532-5p	0.483	0.771	0.460878	0.781	-5.5141		hsa-miR-423-5p	0.451	0.8415	0.204548	1.38	-4.958
hsa-miR-361-3p	0.352	0.992	0.60179	0.551	-4.67		hsa-miR-211	0.5	0.889	0.384066	0.931	-4.87		DarkCorner	0.481	0.771	0.555572	0.62	-5.6239		hsa-miR-378*	0.451	0.8415	0.533511	0.651	-5.621
hsa-miR-508-3p	0.352	0.992	0.61381	0.532	-4.68		hsa-miR-758	0.493	0.889	0.674149	0.439	-5.11		hsa-miR-576-5p	0.479	0.771	0.437672	0.824	-5.4813		hsa-miR-454*	0.442	0.8415	0.599129	0.548	-5.682
hsa-miR-214	0.338	0.992	0.68759	0.422	-4.69		hsa-miR-551a	0.489	0.889	0.214126	1.37	-4.55		hsa-miR-532-3p	0.478	0.771	0.468998	0.767	-5.5249		hsa-miR-124*	0.439	0.8415	0.289102	1.14	-5.22
hsa-miR-508-5p	0.332	0.992	0.18785	1.49	-4.51		hsv1-miR-H1	0.488	0.889	0.146429	1.64	-4.33		hsa-miR-627	0.464	0.771	0.434725	0.83	-5.477		hsa-miR-515-3p	0.439	0.8415	0.365305	0.961	-5.386
hsa-miR-183*	0.33	0.992	0.74287	0.344	-4.69		hsa-miR-1226*	0.488	0.889	0.160866	1.57	-4.39		hsa-miR-500*	0.459	0.771	0.390237	0.917	-5.4056		hsa-miR-421	0.438	0.8415	0.261701	1.21	-5.147
hsa-miR-518c*	0.327	0.992	0.37355	0.962	-4.61		hsa-miR-934	0.488	0.889	0.398136	0.902	-4.88		hsa-miR-23a	0.454	0.771	0.375616	0.948	-5.3796		hsa-miR-135a	0.437	0.8415	0.365254	0.961	-5.386
hsa-miR-455-5p	0.325	0.992	0.53616	0.656	-4.66		hsa-miR-138-1*	0.486	0.889	0.467204	0.77	-4.96		hsa-miR-25*	0.452	0.771	0.293782	1.14	-5.2037		hsa-let-7f-2*	0.434	0.8415	0.464172	0.769	-5.54
kshv-miR-K12-3	0.322	0.992	0.33784	1.04	-4.6		hsa-miR-636	0.484	0.889	0.229405	1.32	-4.59		hsa-miR-202	0.449	0.771	0.285521	1.16	-5.1824		hsa-miR-25	0.431	0.8415	0.320677	1.06	-5.295
hsa-miR-935	0.322	0.992	0.72386	0.371	-4.69		hsa-miR-155*	0.481	0.889	0.340976	1.02	-4.81		hsa-miR-16-2*	0.447	0.776	0.635926	0.495	-5.6931		hsa-miR-615-3p	0.426	0.8415	0.360577	0.971	-5.377
hsa-miR-338-3p	0.32	0.992	0.73916	0.349	-4.69		hsa-miR-323-5p	0.479	0.889	0.309004	1.1	-4.75		hsa-miR-515-3p	0.438	0.771	0.436631	0.826	-5.4798		hsa-miR-628-3p	0.418	0.8415	0.374491	0.941	-5.402
hsa-miR-381	0.319	0.992	0.90671	0.122	-4.71		kshv-miR-K12-12	0.479	0.889	0.404028	0.89	-4.89		hsa-miR-135a	0.436	0.771	0.436564	0.826	-5.4797		hsa-miR-198	0.417	0.8415	0.269301	1.19	-5.168
hsa-miR-124	0.313	0.992	0.6839	0.428	-4.69		hsa-miR-338-5p	0.475	0.889	0.3008	1.12	-4.74		hsa-miR-143*	0.435	0.839	0.744828	0.339	-5.7595		hsa-miR-222*	0.416	0.8415	0.483529	0.735	-5.565
NC1_00000215	0.308	0.992	0.67604	0.439	-4.68		hsa-miR-210	0.473	0.889	0.437898	0.824	-4.93		hsa-miR-33b	0.43	0.771	0.23272	1.31	-5.0261		hsa-miR-518d-3p	0.415	0.8415	0.165959	1.53	-4.792
hsa-miR-29b-1*	0.299	0.992	0.7168	0.381	-4.69		hsa-miR-139-3p	0.472	0.889	0.237096	1.3	-4.61		hsa-miR-492	0.418	0.771	0.261978	1.22	-5.1175		hsa-miR-20a*	0.411	0.8806	0.694275	0.408	-5.749
hsa-miR-527	0.295	0.992	0.242	1.3	-4.55		hsa-miR-186	0.471	0.889	0.495661	0.72	-4.99		hsa-miR-208b	0.417	0.771	0.227535	1.33	-5.0085		hsa-miR-542-5p	0.407	0.8415	0.370559	0.95	-5.395
hsa-miR-615-5p	0.295	0.992	0.56065	0.616	-4.66		hsa-miR-628-3p	0.469	0.889	0.347922	1.01	-4.82		hsa-miR-768-5p	0.412	0.771	0.517506	0.682	-5.5839		hsa-let-7e*	0.4	0.8415	0.268951	1.19	-5.167
hsa-miR-625	0.294	0.992	0.71035	0.39	-4.69		hsa-miR-23b*	0.466	0.889	0.659987	0.46	-5.1		hsa-miR-570	0.409	0.771	0.435764	0.828	-5.4785		hsa-miR-548a-5p	0.398	0.8415	0.180484	1.47	-4.859
hsa-miR-371-5p	0.292	0.992	0.30148	1.13	-4.58		hsa-miR-188-5p	0.465	0.889	0.310602	1.1	-4.76		hsa-miR-362-5p	0.409	0.771	0.538979	0.647	-5.6071		hsa-miR-519d	0.397	0.8415	0.516706	0.679	-5.603
hsa-miR-453	0.285	0.992	0.36561	0.979	-4.61		hsa-miR-551b	0.464	0.916	0.814106	0.244	-5.16		dmr_316	0.406	0.771	0.332916	1.04	-5.2949		hsa-miR-26a-2*	0.386	0.8415	0.364085	0.963	-5.383
hsa-let-7g	0.277	0.992	0.68831	0.421	-4.69		hsa-miR-550	0.463	0.889	0.073156	2.12	-3.93		hsa-miR-125a-3p	0.405	0.771	0.141983	1.66	-4.6263		hsa-miR-206	0.378	0.8415	0.360675	0.971	-5.377
hsa-miR-24-2*	0.272	0.992	0.21826	1.38	-4.53		hsa-miR-30d	0.456	0.889	0.361722	0.978	-4.84		hsa-miR-99b*	0.4	0.771	0.461417	0.78	-5.5148		hsa-miR-937	0.378	0.8415	0.368608	0.954	-5.392
hsa-miR-125b-1*	0.271	0.992	0.14204	1.69	-4.47		hsa-miR-409-3p	0.456	0.889	0.5328	0.657	-5.02		hsa-miR-548a-5p	0.397	0.771	0.242463	1.28	-5.058		hsa-miR-885-3p	0.376	0.8415	0.313723	1.08	-5.279
hsa-miR-7-2*	0.265	0.992	0.50422	0.711	-4.65		hsa-miR-1227	0.45	0.889	0.239413	1.29	-4.61		hsa-miR-490-5p	0.391	0.771	0.40558	0.886	-5.4315		hsa-miR-497	0.365	0.9098	0.77623	0.294	-5.79
hsa-miR-373*	0.262	0.992	0.65708	0.467	-4.68		hsa-miR-129-3p	0.449	0.898	0.766747	0.309	-5.15		hsa-miR-222*	0.389	0.771	0.549792	0.629	-5.6181		hsa-miR-27b*	0.363	0.8415	0.360156	0.972	-5.376
hsa-miR-623	0.257	0.992	0.42658	0.853	-4.63		hsa-miR-128	0.447	0.889	0.474254	0.758	-4.97		hsa-miR-99b	0.388	0.771	0.420235	0.858	-5.455		hsa-miR-615-5p	0.363	0.8415	0.474213	0.752	-5.553
hsa-miR-585	0.255	0.992	0.81843	0.24	-4.7		hsa-miR-23a	0.437	0.889	0.581137	0.579	-5.06		hsa-miR-26a-2*	0.385	0.771	0.434995	0.829	-5.4774		hsa-miR-564	0.361	0.8415	0.254717	1.23	-5.127
hsa-miR-887	0.252	0.992	0.07084	2.2	-4.38		hsa-miR-449b	0.433	0.889	0.639404	0.49	-5.09		hsa-miR-431*	0.383	0.771	0.494564	0.722	-5.5572		hsa-miR-942	0.357	0.8415	0.215633	1.35	-4.999
hsa-miR-551a	0.252	0.992	0.22014	1.37	-4.54		hsa-miR-1224-5p	0.432	0.889	0.359565	0.983	-4.83		hsa-miR-517b	0.381	0.771	0.412961	0.872	-5.4435		hsa-miR-302b	0.35	0.8415	0.363162	0.965	-5.382
hsa-miR-340	0.252	0.992	0.86605	0.176	-4.7		ebv-miR-BART19-3p	0.431	0.889	0.635508	0.496	-5.09		hsa-miR-876-3p	0.379	0.771	0.265684	1.21	-5.1281		hsa-miR-99b	0.349	0.8415	0.270946	1.18	-5.173
hsa-miR-10b	0.251	0.992	0.45138	0.806	-4.64		hsa-miR-1225-3p	0.429	0.889	0.252837	1.25	-4.64		hsa-miR-30a*	0.378	0.771	0.508065	0.698	-5.5732		hsa-miR-374b*	0.341	0.8415	0.362922	0.966	-5.381
hsa-miR-23b	0.245	0.992	0.7076	0.394	-4.69		hsa-miR-512-5p	0.429	0.889	0.466974	0.771	-4.96		hsa-miR-206	0.377	0.771	0.431566	0.836	-5.4723		hsa-miR-365	0.338	0.8415	0.247948	1.25	-5.106
dmr_285	0.243	0.992	0.60924	0.539	-4.67		hsa-miR-596	0.425	0.889	0.449646	0.802	-4.94		hsa-miR-1226*	0.374	0.771	0.329001	1.05	-5.2864		hsa-miR-196a	0.338	0.8415	0.380918	0.928	-5.414
hsa-miR-500	0.239	0.992	0.67414	0.442	-4.68		hsa-let-7b	0.423	0.889	0.72798	0.363	-5.13		kshv-miR-K12-4-5p	0.372	0.771	0.204144	1.4	-4.9227		hsa-miR-548c-5p	0.337	0.8826	0.703774	0.394	-5.755
hsa-miR-564	0.238	0.992	0.51266	0.696	-4.65		hsa-miR-615-5p	0.417	0.889	0.425576	0.848	-4.92		hsa-miR-502-3p	0.371	0.771	0.535058	0.653	-5.603		hsa-miR-371-5p	0.336	0.8415	0.0891278	1.94	-4.277
kshv-miR-K12-4-5p	0.236	0.992	0.4344	0.838	-4.63		hsa-let-7b*	0.416	0.889	0.238738	1.29	-4.61		hsa-let-7e	0.37	0.771	0.544016	0.638	-5.6123		ebv-miR-BART12	0.336	0.8415	0.289271	1.14	-5.221
hsa-miR-222*	0.235	0.992	0.70072	0.404	-4.69		hsa-miR-200c*	0.411	0.889	0.158416	1.59	-4.38		hsa-miR-365	0.368	0.771	0.316322	1.08	-5.258		hsa-miR-135a*	0.328	0.8415	0.247814	1.25	-5.106
NC1_00000197	0.226	0.992	0.88848	0.146	-4.7		hsa-miR-423-3p	0.411	0.889	0.306089	1.11	-4.75		hsa-miR-338-5p	0.368	0.771	0.499815	0.712	-5.5635		NC1_00000215	0.328	0.8415	0.362563	0.967	-5.38
hsa-miR-188-3p	0.224	0.992	0.56466	0.61	-4.67		hsa-miR-421	0.408	0.889	0.280588	1.17	-4.7		hsa-let-7e*	0.367	0.771	0.410108	0.877	-5.4389		hsa-miR-616	0.326	0.8415	0.370695	0.949	-5.396
hsa-miR-632	0.222	0.992	0.25416	1.26	-4.56		hsa-miR-191*	0.404	0.889	0.188583	1.46	-4.48		hsa-miR-210	0.367	0.788	0.664417	0.453	-5.7132		kshv-miR-K12-8	0.326	0.8415	0.549242	0.626	-5.637
hsa-miR-604	0.218	0.992	0.25557	1.26	-4.56		hsa-miR-615-3p	0.397	0.889	0.372183	0.956	-4.85		hsa-miR-342-5p	0.367	0.812	0.697288	0.406	-5.734		hsa-miR-184	0.325	0.8646	0.653276	0.467	-5.723
hsa-miR-409-5p	0.216	0.992	0.88743	0.148	-4.7		hsa-miR-631	0.396	0.889	0.283501	1.16	-4.71		hsa-miR-23b	0.365	0.771	0.606323	0.54	-5.6698		ebv-miR-BART18-5p	0.324	0.8415	0.35871	0.975	-5.373
hsa-miR-648	0.215	0.992	0.19736	1.45	-4.52		hsa-miR-25*	0.394	0.889	0.511435	0.693	-5		ebv-miR-BART19-3p	0.365	0.83	0.727402	0.363	-5.7507		hsa-miR-521	0.322	0.8415	0.362378	0.967	-5.38
kshv-miR-K12-8	0.215	0.992	0.73511	0.355	-4.69		hsa-miR-520d-5p	0.392	0.889	0.479719	0.748	-4.97		hsa-miR-24	0.363	0.771	0.272232	1.19	-5.1466		hsa-miR-22*	0.319	0.8415	0.546961	0.629	-5.635
hsa-miR-760	0.209	0.992	0.82842	0.227	-4.7		hsa-miR-1237	0.389	0.889	0.336295	1.03	-4.8		hsa-let-7d*	0.363	0.771	0.551743	0.626	-5.6201		hsa-miR-548d-3p	0.314	0.8415	0.362146	0.967	-5.38
hsa-miR-30e*	0.205	0.992	0.72339	0.371	-4.69		hsa-miR-519d	0.38	0.889	0.564307	0.606	-5.04		hsa-miR-27b*	0.362	0.771	0.430887	0.837	-5.4713		hsa-miR-186*	0.313	0.8415	0.305151	1.1	-5.26
dmr_316	0.198	0.992	0.2635	1.24	-4.56		hsa-miR-595	0.379	0.889	0.506502	0.701	-5		hsa-miR-769-3p	0.351	0.771	0.425394	0.848	-5.4629		hsa-miR-99b*	0.313	0.8415	0.555823	0.615	-5.644
hsa-miR-663	0.196	0.992	0.70648	0.395	-4.69		hsa-miR-345	0.377	0.889	0.446911	0.807	-4.94		hsa-miR-129-5p	0.35	0.771	0.588652	0.567	-5.6547		hsa-miR-556-3p	0.309	0.8415	0.362007	0.968	-5.379
hsa-miR-627	0.193	0.992	0.75945	0.321	-4.69		hsa-miR-661	0.377	0.889	0.591971	0.562	-5.06		hsa-miR-302b	0.349	0.771	0.433696	0.832	-5.4755		hsa-miR-708	0.309	0.9172	0.803278	0.258	-5.8
hsa-miR-380	0.184	0.992	0.78699	0.283	-4.7		hsa-miR-34b	0.375	0.889	0.626483	0.51	-5.08		hsa-miR-885-3p	0.346	0.771	0.430151	0.839	-5.4702		hsa-miR-519e*	0.304	0.8415	0.378339	0.933	-5.409
hsa-miR-509-3-5p	0.181	0.992	0.3563	1	-4.61		hsa-miR-499-3p	0.368	0.889	0.135415	1.7	-4.29		hsa-miR-10a*	0.343	0.83	0.731257	0.358	-5.7527		hsa-miR-25*	0.299	0.8806	0.69339	0.409	-5.749
hsa-miR-512-5p	0.178	0.992	0.756	0.325	-4.69		hsa-miR-150	0.367	0.889	0.572765	0.593	-5.05		hsa-miR-374b*	0.34	0.771	0.433346	0.832	-5.475		hsa-miR-613	0.298	0.8415	0.361688	0.968	-5.379
hsa-miR-431*	0.176	0.992	0.78511	0.285	-4.7		hsa-miR-625*	0.361	0.889	0.27452	1.19	-4.69		hsa-miR-30e*	0.34	0.771	0.497379	0.717	-5.5606		hsa-miR-126*	0.296	0.8415	0.361622	0.969	-5.379
hsa-miR-338-5p	0.173	0.992	0.67746	0.437	-4.69		hsa-miR-183*	0.36	0.889	0.613564	0.529	-5.08		hsa-miR-518d-3p	0.334	0.771	0.34665	1.01	-5.3237		hsa-miR-607	0.295	0.8415	0.315462	1.07	-5.283
hsa-miR-491-5p	0.172	0.992	0.76785	0.309	-4.7		hsa-miR-493	0.357	0.889	0.211141	1.38	-4.54		hsa-miR-455-3p	0.333	0.771	0.359313	0.983	-5.3489		hsa-miR-648	0.285	0.8415	0.124343	1.72	-4.556
hsa-miR-518f*	0.171	0.992	0.2453	1.29	-4.55		hcmv-miR-US33-5p	0.356	0.889	0.278663	1.18	-4.7		NC1_00000215	0.327	0.771	0.432812	0.833	-5.4742		hsa-miR-768-3p	0.284	0.8415	0.177538	1.48	-4.846
hsa-miR-892b	0.165	0.992	0.77457	0.3	-4.7		hsa-miR-572	0.337	0.889	0.33582	1.04	-4.8		hsa-miR-519e	0.326	0.776	0.636894	0.494	-5.6938		hsa-miR-498	0.284	0.8415	0.239306	1.27	-5.079
hsa-miR-765	0.164	0.992	0.87028	0.171	-4.7		hsa-miR-505	0.332	0.889	0.636822	0.494	-5.09		hsa-miR-493	0.324	0.771	0.198287	1.42	-4.8995		hsa-miR-508-5p	0.283	0.8415	0.316756	1.07	-5.286
hsa-miR-645	0.163	0.992	0.25097	1.27	-4.55		hsa-miR-215	0.33	0.905	0.775678	0.297	-5.15		ebv-miR-BART18-5p	0.323	0.771	0.428938	0.841	-5.4683		hsa-miR-483-5p	0.283	0.8415	0.447047	0.8	-5.517
ebv-miR-BART17-5p	0.155	0.992	0.25757	1.25	-4.56		hsa-miR-297	0.325	0.889	0.350085	1	-4.82		hsa-miR-200a*	0.322	0.82	0.708249	0.39	-5.7403		hsa-miR-190	0.28	0.8415	0.356865	0.979	-5.37
kshv-miR-K12-10a	0.149	0.992	0.87807	0.16	-4.7		hsa-miR-27a	0.324	0.889	0.667064	0.45	-5.11		hsa-miR-521	0.321	0.771	0.432531	0.834	-5.4737		hsa-miR-32	0.28	0.8615	0.648456	0.474	-5.72
hsa-miR-498	0.141	0.992	0.53353	0.661	-4.66		hsa-miR-7-2*	0.323	0.889	0.353884	0.995	-4.83		hsa-miR-623	0.32	0.771	0.240046	1.29	-5.0502		hsa-miR-586	0.278	0.8415	0.361078	0.97	-5.378
hsa-miR-135a*	0.14	0.992	0.61857	0.525	-4.68		hsa-miR-328	0.323	0.889	0.385589	0.928	-4.87		hsa-miR-453	0.319	0.771	0.203268	1.41	-4.9193		hsa-miR-454	0.275	0.8977	0.747923	0.333	-5.777
hsa-miR-185	0.136	0.992	0.78286	0.288	-4.7		hsa-miR-505*	0.316	0.922	0.836442	0.215	-5.17		hsa-miR-671-5p	0.317	0.771	0.497208	0.717	-5.5604		hsa-miR-650	0.272	0.8415	0.380694	0.929	-5.413
ebv-miR-BART11-3p	0.128	0.992	0.82516	0.231	-4.7		hsa-miR-654-3p	0.316	0.922	0.837752	0.213	-5.17		hsa-miR-369-5p	0.316	0.82	0.708255	0.39	-5.7403		hsa-miR-876-3p	0.269	0.8415	0.356382	0.98	-5.369
hsa-miR-1225-5p	0.118	0.992	0.66264	0.459	-4.68		hsa-miR-632	0.312	0.889	0.13565	1.69	-4.29		hsa-miR-548d-3p	0.313	0.771	0.432175	0.835	-5.4732		hsa-miR-371-3p	0.268	0.8415	0.608492	0.533	-5.69
hsa-miR-635	0.116	0.992	0.65663	0.468	-4.68		hsa-miR-138-2*	0.307	0.889	0.193366	1.44	-4.49		hsa-miR-513a-3p	0.312	0.771	0.496048	0.719	-5.559		hsa-miR-768-5p	0.268	0.8415	0.614576	0.524	-5.695
hsa-miR-148a	0.11	0.992	0.90591	0.123	-4.71		hsa-miR-330-3p	0.307	0.889	0.358978	0.984	-4.83		hsa-miR-556-3p	0.308	0.771	0.431957	0.835	-5.4729		dmr_316	0.264	0.8415	0.468849	0.761	-5.546
hsa-miR-30b	0.109	0.992	0.72873	0.364	-4.69		hsa-miR-24	0.299	0.889	0.445915	0.809	-4.94		hsa-miR-421	0.308	0.771	0.448782	0.804	-5.4973		hsa-miR-181d	0.264	0.8415	0.59138	0.56	-5.676
hcmv-miR-US5-1	0.0947	0.992	0.81929	0.239	-4.7		hsa-miR-563	0.296	0.889	0.365423	0.97	-4.84		hsa-miR-769-5p	0.306	0.771	0.218794	1.35	-4.9777		hsa-miR-934	0.263	0.8415	0.567805	0.596	-5.655
kshv-miR-K12-12	0.0913	0.992	0.90935	0.119	-4.71		hsa-let-7i	0.294	0.93	0.847591	0.2	-5.17		hsa-miR-491-3p	0.305	0.771	0.50464	0.704	-5.5692		hsa-miR-34c-3p	0.261	0.8826	0.703812	0.394	-5.755
hsa-miR-330-3p	0.0892	0.992	0.88333	0.153	-4.7		hsa-miR-423-5p	0.286	0.889	0.525979	0.669	-5.01		hsa-miR-613	0.297	0.771	0.431446	0.836	-5.4721		hsa-miR-509-5p	0.256	0.8415	0.419678	0.851	-5.477
hcmv-miR-UL36	0.0888	0.992	0.87003	0.171	-4.7		hsa-miR-877	0.284	0.889	0.645566	0.481	-5.09		hsa-miR-126*	0.295	0.771	0.431337	0.836	-5.4719		hsa-miR-518e*	0.251	0.8415	0.387144	0.915	-5.425
hsa-miR-202	0.0865	0.992	0.87946	0.158	-4.7		hsa-miR-650	0.273	0.889	0.276672	1.18	-4.69		hsa-miR-518f*	0.288	0.771	0.179522	1.5	-4.8193		hsa-miR-643	0.25	0.8415	0.105445	1.83	-4.419
hsa-miR-30d	0.0849	0.992	0.71961	0.377	-4.69		hsa-miR-300	0.273	0.889	0.359959	0.982	-4.83		hsa-miR-542-5p	0.287	0.771	0.568562	0.599	-5.6364		hsa-miR-101	0.249	0.8901	0.727046	0.362	-5.767
hsa-miR-219-2-3p	0.0846	0.992	0.40289	0.901	-4.62		hsa-miR-92b*	0.27	0.889	0.539992	0.645	-5.03		NC2_00122731	0.287	0.872	0.800923	0.262	-5.7833		hsa-miR-526b*	0.247	0.8415	0.360206	0.972	-5.376
hsa-miR-582-5p	0.0831	0.998	0.95941	0.0531	-4.71		hsa-miR-612	0.264	0.889	0.17655	1.51	-4.44		hsa-miR-186*	0.285	0.771	0.426652	0.845	-5.4649		hsa-miR-185	0.245	0.8415	0.556732	0.614	-5.644
hsa-miR-148b*	0.0815	0.992	0.41561	0.875	-4.63		hsa-miR-877*	0.264	0.889	0.576406	0.587	-5.05		hsa-miR-648	0.284	0.771	0.170772	1.53	-4.7786		hsa-miR-202*	0.244	0.8415	0.360103	0.972	-5.376
hiv1-miR-H1	0.0796	0.992	0.88981	0.145	-4.7		hsa-miR-600	0.262	0.889	0.629172	0.506	-5.09		hsa-miR-30d*	0.284	0.882	0.816529	0.241	-5.7888		hsa-miR-520e	0.241	0.8415	0.360026	0.972	-5.376
hsa-miR-139-3p	0.0791	0.992	0.85112	0.196	-4.7		hsa-miR-515-5p	0.255	0.889	0.668017	0.448	-5.11		hsa-miR-190	0.279	0.771	0.426272	0.846	-5.4643		hsa-miR-181c*	0.239	0.9098	0.774033	0.297	-5.789
hsa-miR-132*	0.0767	0.992	0.91167	0.116	-4.71		ebv-miR-BART7	0.253	0.889	0.657735	0.463	-5.1		hsa-miR-586	0.277	0.771	0.430415	0.838	-5.4706		hsa-miR-520f	0.234	0.8415	0.359844	0.972	-5.375
hsa-miR-127-5p	0.0763	0.992	0.43859	0.83	-4.63		kshv-miR-K12-4-3p	0.251	0.889	0.358981	0.984	-4.83		hsa-miR-30e	0.273	0.776	0.638371	0.492	-5.6949		hsa-miR-489	0.233	0.8415	0.615724	0.522	-5.696
hcmv-miR-US25-1	0.0748	0.994	0.92366	0.1	-4.71		hsa-miR-182*	0.249	0.889	0.149933	1.62	-4.35		hsa-miR-181d	0.27	0.771	0.560174	0.612	-5.6284		hsa-miR-361-3p	0.233	0.8826	0.70499	0.393	-5.755
hsa-miR-300	0.0746	0.992	0.4466	0.815	-4.64		hsa-miR-887	0.247	0.889	0.503155	0.707	-5		hsa-miR-375	0.267	0.771	0.512144	0.691	-5.5778		hsa-miR-122*	0.231	0.8415	0.359773	0.972	-5.375
hcmv-miR-UL112	0.0719	0.992	0.4684	0.774	-4.64		hsa-miR-302d*	0.244	0.889	0.36018	0.981	-4.83		hsa-miR-942	0.266	0.771	0.429833	0.839	-5.4697		hsa-miR-518f*	0.226	0.8415	0.119293	1.75	-4.522
hsa-miR-200c*	0.0715	0.992	0.76765	0.309	-4.7		hsa-miR-527	0.242	0.889	0.187698	1.47	-4.48		ebv-miR-BART9*	0.26	0.771	0.285171	1.16	-5.1815		hsa-miR-146a*	0.225	0.8415	0.327436	1.04	-5.31
hsa-miR-212	0.0685	0.993	0.91401	0.113	-4.71		hsa-miR-1238	0.235	0.889	0.474513	0.757	-4.97		hsa-miR-211	0.259	0.771	0.464541	0.775	-5.519		hsa-miR-517*	0.225	0.8415	0.354419	0.984	-5.365
kshv-miR-K12-4-3p	0.0668	0.992	0.48642	0.742	-4.65		hsa-miR-766	0.234	0.889	0.395647	0.907	-4.88		hcmv-miR-US5-1	0.247	0.771	0.381769	0.935	-5.3907		hsa-miR-181a-2*	0.225	0.9264	0.824608	0.229	-5.807
hsa-miR-1226*	0.0658	0.992	0.85502	0.191	-4.7		ebv-miR-BART5	0.231	0.889	0.42261	0.853	-4.91		hsa-miR-526b*	0.247	0.771	0.428747	0.841	-5.468		hsa-miR-33b*	0.223	0.8415	0.555978	0.615	-5.644
hsa-miR-518e	0.0619	0.992	0.66513	0.455	-4.68		hsa-miR-939	0.229	0.889	0.343444	1.02	-4.81		hsa-miR-202*	0.243	0.771	0.428527	0.842	-5.4677		hsa-miR-30a	0.223	0.8724	0.669139	0.444	-5.734
dmr_31a	0.0615	0.992	0.86532	0.177	-4.7		hsa-miR-151-3p	0.227	0.889	0.7328	0.356	-5.14		hsa-miR-498	0.242	0.771	0.362839	0.975	-5.3557		hsa-miR-220c	0.22	0.8415	0.359537	0.973	-5.375
hsa-miR-150*	0.0581	0.992	0.88333	0.153	-4.7		hsa-miR-27b	0.226	0.889	0.691226	0.415	-5.12		hsa-miR-520e	0.24	0.771	0.428355	0.842	-5.4675		hsa-miR-300	0.218	0.8415	0.101776	1.85	-4.389
hsa-miR-938	0.0565	0.992	0.54766	0.637	-4.66		hsa-miR-378	0.226	0.919	0.819551	0.237	-5.16		hsa-miR-27b	0.239	0.84	0.747785	0.335	-5.7609		hsa-miR-30b	0.218	0.8415	0.427304	0.837	-5.489
hsv1-miR-LAT	0.0561	0.992	0.80035	0.264	-4.7		hsa-miR-31*	0.226	0.965	0.919082	0.105	-5.18		hsa-miR-422a	0.238	0.771	0.231582	1.31	-5.0223		hsa-miR-125b-1*	0.217	0.8415	0.153092	1.58	-4.727
ebv-miR-BART18-5p	0.0555	0.992	0.55469	0.626	-4.66		hsa-miR-125a-3p	0.224	0.889	0.51615	0.685	-5.01		hsa-miR-520f	0.233	0.771	0.427927	0.843	-5.4668		hsa-miR-486-3p	0.217	0.8415	0.440895	0.812	-5.509
hsa-miR-23b*	0.053	0.999	0.96094	0.0511	-4.71		hsa-miR-675	0.223	0.889	0.622857	0.515	-5.08		hsa-miR-122*	0.23	0.771	0.427749	0.843	-5.4665		hsa-miR-205	0.216	0.8758	0.678445	0.43	-5.74
hsa-miR-539	0.0451	1	0.97359	0.0345	-4.71		hsa-miR-149*	0.222	0.889	0.639585	0.49	-5.09		hsa-miR-656	0.227	0.771	0.427596	0.843	-5.4663		hsa-miR-27a	0.211	0.8415	0.592399	0.558	-5.677
hsa-miR-768-3p	0.0439	0.992	0.8949	0.138	-4.7		hsa-miR-181a*	0.222	0.936	0.855886	0.189	-5.17		hsa-miR-93	0.226	0.777	0.643782	0.484	-5.6988		hsa-miR-579	0.21	0.8415	0.353806	0.985	-5.364
hsa-miR-509-5p	0.0436	0.992	0.89504	0.138	-4.7		hsa-miR-323-3p	0.221	0.916	0.813934	0.245	-5.16		hsa-miR-19b-1*	0.226	0.839	0.746348	0.337	-5.7602		hsa-miR-892a	0.207	0.8415	0.359315	0.973	-5.374
hsa-miR-30c-1*	0.0429	0.998	0.93776	0.0814	-4.71		hsa-miR-221*	0.219	0.961	0.902873	0.127	-5.18		hsa-miR-517*	0.224	0.771	0.422127	0.854	-5.4579		hsa-miR-604	0.205	0.8415	0.371761	0.947	-5.397
hsa-miR-891b	0.041	0.992	0.65309	0.473	-4.68		hsa-miR-1228	0.212	0.889	0.579238	0.582	-5.05		hsa-miR-29a	0.221	0.846	0.755271	0.325	-5.7644		hsa-miR-17*	0.205	0.886	0.715371	0.378	-5.761
hsa-miR-302c*	0.0397	0.992	0.89701	0.135	-4.7		hsa-miR-208b	0.208	0.889	0.411788	0.875	-4.9		hsa-miR-220c	0.219	0.771	0.427093	0.844	-5.4655		hsa-miR-629*	0.202	0.8415	0.344924	1	-5.346
hsa-miR-874	0.0379	0.992	0.81714	0.242	-4.7		hsa-miR-489	0.206	0.889	0.465638	0.773	-4.96		hsa-miR-378	0.218	0.882	0.818289	0.239	-5.7894		hsa-miR-490-5p	0.2	0.8415	0.618089	0.519	-5.697
hcmv-miR-UL70-5p	0.0376	0.998	0.94155	0.0765	-4.71		hsa-miR-124*	0.204	0.889	0.478542	0.75	-4.97		hsa-miR-125b-1*	0.216	0.771	0.200003	1.42	-4.9064		hsa-miR-30a*	0.199	0.8646	0.656254	0.462	-5.725
hsa-miR-196a	0.0371	0.994	0.92599	0.0969	-4.71		hsa-miR-10b*	0.2	0.915	0.807987	0.253	-5.16		hsa-miR-604	0.213	0.771	0.411475	0.875	-5.4411		hsa-miR-671-5p	0.198	0.8917	0.729873	0.358	-5.768
ebv-miR-BART14*	0.0366	0.992	0.69269	0.415	-4.69		hsa-miR-1231	0.195	0.889	0.60284	0.546	-5.07		hsa-miR-425	0.213	0.779	0.64676	0.479	-5.701		hsa-miR-656	0.196	0.8415	0.429645	0.833	-5.492
hsa-miR-30e	0.0365	0.998	0.93824	0.0808	-4.71		dmr_316	0.194	0.889	0.525644	0.669	-5.01		NC2_00092197	0.213	0.907	0.854971	0.19	-5.8003		hsa-miR-593	0.195	0.8415	0.516145	0.68	-5.603
hsa-miR-589	0.0319	0.992	0.72562	0.368	-4.69		hsa-miR-411*	0.194	0.91	0.788885	0.279	-5.15		hsa-miR-27a	0.211	0.771	0.548001	0.632	-5.6163		hsa-miR-520a-3p	0.191	0.8415	0.503262	0.701	-5.588
hsa-miR-613	0.0319	0.998	0.95145	0.0635	-4.71		hsa-miR-361-5p	0.193	0.889	0.635363	0.496	-5.09		hsa-miR-150*	0.21	0.771	0.486701	0.735	-5.5476		hsa-miR-589	0.191	0.8415	0.52316	0.668	-5.61
hsa-miR-376a*	0.0304	1	0.98744	0.0164	-4.71		hsa-miR-218-2*	0.191	0.904	0.773819	0.299	-5.15		hsa-miR-579	0.209	0.771	0.420817	0.856	-5.4559		hsa-miR-298	0.186	0.8901	0.727506	0.361	-5.767
kshv-miR-K12-11	0.0283	0.992	0.75349	0.329	-4.69		hsa-miR-770-5p	0.189	0.889	0.576139	0.587	-5.05		hsa-miR-892a	0.206	0.771	0.426279	0.846	-5.4643		hsa-miR-19b-1*	0.185	0.9264	0.823276	0.231	-5.807
hsa-miR-145	0.0281	1	0.98552	0.0189	-4.71		hsa-let-7f-1*	0.188	0.889	0.462351	0.779	-4.96		kshv-miR-K12-5	0.192	0.771	0.38784	0.922	-5.4015		hsa-miR-500*	0.184	0.9098	0.777537	0.292	-5.79
hsa-miR-376b	0.0268	1	0.99112	0.0116	-4.71		hsa-miR-602	0.188	0.889	0.513263	0.69	-5		hsa-miR-663	0.188	0.771	0.435381	0.829	-5.478		hsa-miR-374a	0.178	0.8479	0.631055	0.5	-5.707
hsa-miR-890	0.026	0.992	0.77991	0.292	-4.7		kshv-miR-K12-5	0.187	0.889	0.388185	0.922	-4.87		hsa-miR-509-5p	0.186	0.784	0.652801	0.47	-5.7053		hsa-miR-24-1*	0.178	0.9264	0.822047	0.233	-5.806
hsa-miR-195*	0.0246	1	0.97545	0.0321	-4.71		hsa-miR-891a	0.187	0.889	0.561223	0.611	-5.04		hsa-miR-582-3p	0.186	0.787	0.656996	0.464	-5.7082		hsa-miR-504	0.176	0.8415	0.282748	1.15	-5.204
hsa-miR-629*	0.0238	0.994	0.92082	0.104	-4.71		ebv-miR-BART19-5p	0.185	0.889	0.648564	0.477	-5.1		hsa-miR-301b	0.183	0.93	0.887658	0.147	-5.8079		hsa-miR-890	0.174	0.8415	0.282019	1.15	-5.202
hsa-miR-141	0.0238	0.998	0.9587	0.054	-4.71		hsa-miR-768-3p	0.184	0.889	0.585979	0.572	-5.06		kshv-miR-K12-3	0.181	0.771	0.207148	1.39	-4.9344		hsa-miR-30e*	0.172	0.8849	0.711368	0.384	-5.759
hsa-miR-22	0.0218	0.994	0.92402	0.0995	-4.71		hsa-miR-148b*	0.183	0.889	0.37488	0.95	-4.85		hsa-miR-768-3p	0.181	0.771	0.212732	1.37	-4.9555		hsa-miR-425	0.171	0.8744	0.67314	0.438	-5.736
hsa-miR-615-3p	0.0206	0.998	0.95074	0.0644	-4.71		hsa-miR-30a	0.177	0.914	0.806183	0.255	-5.16		hsa-miR-106b	0.181	0.777	0.643389	0.484	-5.6986		hsa-miR-195	0.17	0.9395	0.858294	0.184	-5.816
hsa-miR-372	0.0197	0.992	0.83125	0.223	-4.7		hsa-miR-509-5p	0.175	0.889	0.608072	0.538	-5.07		hsa-miR-508-5p	0.178	0.771	0.575587	0.588	-5.643		ebv-miR-BART9*	0.168	0.8415	0.450947	0.793	-5.523
kshv-miR-K12-7	0.0192	0.992	0.83763	0.214	-4.7		hsa-miR-95	0.175	0.965	0.914344	0.112	-5.18		hsa-miR-564	0.177	0.79	0.667589	0.449	-5.7154		hsa-miR-148b	0.163	0.9098	0.787279	0.279	-5.794
dmr_3	0.0178	0.992	0.85008	0.197	-4.7		hsa-miR-299-3p	0.172	0.951	0.878463	0.159	-5.17		hsa-miR-612	0.172	0.771	0.382313	0.934	-5.3917		hsa-miR-624	0.16	0.8415	0.288546	1.14	-5.219
ebv-miR-BART19-3p	0.015	1	0.98249	0.0229	-4.71		hsa-miR-195	0.171	0.956	0.892382	0.14	-5.18		hsa-miR-107	0.168	0.771	0.598643	0.552	-5.6634		hsa-miR-299-3p	0.16	0.963	0.913386	0.112	-5.827
kshv-miR-K12-9	0.0146	0.992	0.87446	0.165	-4.7		hcmv-miR-US33-3p	0.169	0.889	0.617454	0.523	-5.08		hsa-miR-520a-3p	0.168	0.771	0.609084	0.536	-5.6721		hsa-miR-422a	0.158	0.8901	0.722421	0.368	-5.765
hsa-miR-520a-5p	0.0138	0.992	0.8843	0.152	-4.7		hsa-miR-422a	0.168	0.889	0.395883	0.906	-4.88		hsa-miR-7-2*	0.163	0.771	0.350257	1	-5.331		hsa-miR-632	0.157	0.8415	0.29901	1.11	-5.245
hsa-miR-328	0.0136	0.998	0.95609	0.0574	-4.71		hsa-miR-296-3p	0.168	0.889	0.628536	0.507	-5.09		hsa-miR-361-5p	0.161	0.771	0.418568	0.861	-5.4524		NC2_00122731	0.15	0.9506	0.883449	0.151	-5.822
hsa-miR-218-1*	0.0134	1	0.97571	0.0317	-4.71		hsa-miR-1225-5p	0.165	0.889	0.611485	0.532	-5.08		hsa-miR-624	0.159	0.771	0.347899	1.01	-5.3262		hsa-miR-330-5p	0.149	0.8415	0.584728	0.57	-5.67
hsa-miR-432*	0.0123	1	0.97411	0.0338	-4.71		hsa-miR-484	0.162	0.889	0.620526	0.519	-5.08		hur_4	0.159	0.771	0.518727	0.68	-5.5853		hsa-miR-362-3p	0.142	0.9449	0.867425	0.172	-5.819
hsa-miR-124*	0.0118	0.998	0.94379	0.0736	-4.71		hsa-miR-639	0.16	0.889	0.450906	0.8	-4.95		hsa-miR-632	0.156	0.771	0.358874	0.984	-5.348		hsa-miR-551a	0.141	0.8415	0.196196	1.41	-4.926
hsa-miR-517*	0.0112	0.992	0.90598	0.123	-4.71		hsa-miR-370	0.159	0.912	0.799429	0.264	-5.16		hsa-miR-614	0.152	0.771	0.376416	0.946	-5.3811		hsa-miR-30e	0.141	0.9098	0.780007	0.289	-5.791
dmr_308	0.0109	0.992	0.90853	0.12	-4.71		hsa-miR-524-5p	0.157	0.889	0.545535	0.636	-5.03		hsv1-miR-LAT	0.152	0.771	0.602639	0.546	-5.6667		hsa-miR-151-5p	0.141	0.9115	0.790446	0.275	-5.795
ebv-miR-BART1-5p	0.0109	0.992	0.90853	0.12	-4.71		ebv-miR-BART10*	0.157	0.919	0.820203	0.236	-5.16		hsa-miR-486-3p	0.152	0.777	0.643313	0.484	-5.6985		hsa-miR-635	0.14	0.8415	0.553745	0.618	-5.642
ebv-miR-BART10	0.0109	0.992	0.90853	0.12	-4.71		hsa-miR-518f*	0.153	0.889	0.403883	0.89	-4.89		hsa-miR-182*	0.151	0.802	0.683551	0.426	-5.7256		hiv1-miR-H1	0.14	0.8806	0.693241	0.409	-5.748
ebv-miR-BART11-5p	0.0109	0.992	0.90853	0.12	-4.71		hsa-miR-518e	0.151	0.889	0.634017	0.498	-5.09		hsa-miR-934	0.146	0.868	0.786318	0.282	-5.7777		hsa-miR-150*	0.138	0.8415	0.576661	0.582	-5.663
ebv-miR-BART14	0.0109	0.992	0.90853	0.12	-4.71		hsa-miR-125b-1*	0.144	0.889	0.390962	0.916	-4.88		kshv-miR-K12-11	0.145	0.771	0.37437	0.95	-5.3773		hsa-miR-374b	0.138	0.8962	0.740882	0.343	-5.774
ebv-miR-BART18-3p	0.0109	0.992	0.90853	0.12	-4.71		hsa-miR-574-5p	0.143	0.893	0.749617	0.332	-5.14		hsa-miR-615-5p	0.139	0.882	0.818841	0.238	-5.7896		hsa-miR-200c*	0.132	0.8415	0.551353	0.622	-5.639
ebv-miR-BART2-3p	0.0109	0.992	0.90853	0.12	-4.71		hsa-miR-193b	0.138	0.889	0.634132	0.498	-5.09		hsa-miR-923	0.136	0.931	0.890365	0.143	-5.8084		hsa-miR-24	0.13	0.8806	0.69179	0.411	-5.748
ebv-miR-BART20-5p	0.0109	0.992	0.90853	0.12	-4.71		hsa-miR-296-5p	0.137	0.889	0.556517	0.618	-5.04		hsa-miR-34c-3p	0.135	0.921	0.873467	0.165	-5.8048		hsa-miR-375	0.128	0.893	0.733083	0.353	-5.77
ebv-miR-BART4	0.0109	0.992	0.90853	0.12	-4.71		hsa-miR-614	0.136	0.889	0.415001	0.868	-4.91		hsa-miR-643	0.128	0.771	0.331477	1.05	-5.2918		hsa-miR-139-3p	0.127	0.8758	0.680583	0.427	-5.741
ebv-miR-BART8	0.0109	0.992	0.90853	0.12	-4.71		hsa-miR-218-1*	0.133	0.889	0.702873	0.398	-5.12		hsa-miR-101*	0.128	0.771	0.625118	0.512	-5.6849		hcmv-miR-US33-5p	0.122	0.8479	0.63004	0.501	-5.707
ebv-miR-BART8*	0.0109	0.992	0.90853	0.12	-4.71		hsa-miR-671-5p	0.131	0.895	0.754115	0.326	-5.14		hsa-miR-142-3p	0.124	0.973	0.953648	0.0603	-5.8172		hsa-miR-182*	0.121	0.8901	0.724124	0.366	-5.766
ebv-miR-BHRF1-2	0.0109	0.992	0.90853	0.12	-4.71		kshv-miR-K12-11	0.127	0.889	0.421521	0.856	-4.91		hsa-miR-518e*	0.123	0.83	0.725225	0.366	-5.7496		hsa-miR-138-2*	0.12	0.8962	0.742292	0.341	-5.775
ebv-miR-BHRF1-2*	0.0109	0.992	0.90853	0.12	-4.71		hsa-let-7e*	0.125	0.889	0.593213	0.561	-5.06		hsa-miR-506	0.12	0.83	0.725778	0.366	-5.7499		hsa-miR-380*	0.118	0.8415	0.298787	1.11	-5.244
ebv-miR-BHRF1-3	0.0109	0.992	0.90853	0.12	-4.71		hsa-miR-876-3p	0.121	0.889	0.426721	0.846	-4.92		hsa-miR-21	0.116	0.954	0.919579	0.105	-5.8134		hsa-miR-342-5p	0.117	0.9616	0.908919	0.118	-5.827
hcmv-miR-UL22A*	0.0109	0.992	0.90853	0.12	-4.71		hsa-miR-33b	0.121	0.889	0.696886	0.407	-5.12		hsa-miR-300	0.113	0.771	0.323252	1.06	-5.2737		hsa-miR-453	0.108	0.8806	0.689172	0.415	-5.746
hcmv-miR-US5-2	0.0109	0.992	0.90853	0.12	-4.71		hsa-miR-518b	0.121	0.92	0.823651	0.232	-5.16		hsa-miR-135a*	0.111	0.83	0.729704	0.36	-5.7519		hsa-miR-26a	0.106	0.9648	0.929496	0.0914	-5.83
hsa-miR-105*	0.0109	0.992	0.90853	0.12	-4.71		hsa-miR-648	0.12	0.889	0.407304	0.883	-4.9		hsa-miR-615-3p	0.11	0.872	0.795119	0.27	-5.7811		hsa-miR-623	0.102	0.8806	0.695038	0.407	-5.75
hsa-miR-122	0.0109	0.992	0.90853	0.12	-4.71		hsa-miR-455-5p	0.119	0.906	0.777984	0.293	-5.15		hsa-miR-98	0.105	0.956	0.925991	0.0964	-5.8143		hsa-miR-21	0.102	0.9641	0.924136	0.0983	-5.829
hsa-miR-130a*	0.0109	0.992	0.90853	0.12	-4.71		hsa-miR-769-3p	0.119	0.916	0.810563	0.249	-5.16		hsa-miR-92b	0.104	0.868	0.787857	0.28	-5.7783		hsa-miR-29a	0.0948	0.9602	0.904798	0.124	-5.826
hsa-miR-135b*	0.0109	0.992	0.90853	0.12	-4.71		hsa-miR-488*	0.117	0.893	0.745809	0.338	-5.14		ebv-miR-BART7*	0.102	0.905	0.849944	0.197	-5.799		hsa-miR-512-3p	0.0928	0.9602	0.906407	0.121	-5.826
hsa-miR-141*	0.0109	0.992	0.90853	0.12	-4.71		hsa-miR-490-3p	0.116	0.91	0.792698	0.273	-5.16		hsa-miR-501-3p	0.102	0.929	0.885156	0.15	-5.8074		hsa-miR-770-5p	0.0923	0.9365	0.840688	0.208	-5.812
hsa-miR-144	0.0109	0.992	0.90853	0.12	-4.71		hsa-miR-604	0.114	0.889	0.624316	0.513	-5.08		hsa-miR-200b*	0.0981	0.771	0.335893	1.04	-5.3013		hsa-let-7d*	0.0919	0.9366	0.849045	0.197	-5.814
hsa-miR-144*	0.0109	0.992	0.90853	0.12	-4.71		ebv-miR-BART18-5p	0.113	0.889	0.422832	0.853	-4.91		hsa-miR-27a*	0.097	0.771	0.31663	1.08	-5.2587		hsa-miR-424*	0.0914	0.963	0.914579	0.111	-5.828
hsa-miR-146b-3p	0.0109	0.992	0.90853	0.12	-4.71		hcmv-miR-UL112	0.112	0.889	0.415222	0.868	-4.91		hsa-miR-30a	0.0952	0.905	0.851418	0.195	-5.7994		hsa-miR-10b	0.0891	0.9264	0.81982	0.236	-5.805
hsa-miR-147	0.0109	0.992	0.90853	0.12	-4.71		hsa-miR-487b	0.112	0.898	0.763482	0.313	-5.15		hsa-miR-29c*	0.0933	0.947	0.910786	0.116	-5.812		hsa-miR-502-3p	0.0869	0.9593	0.898675	0.132	-5.825
hsa-miR-147b	0.0109	0.992	0.90853	0.12	-4.71		hsa-miR-19b-1*	0.112	0.953	0.882369	0.154	-5.18		hsa-miR-412	0.0843	0.784	0.652039	0.471	-5.7047		hsa-miR-583	0.0858	0.9366	0.847095	0.199	-5.814
hsa-miR-16-1*	0.0109	0.992	0.90853	0.12	-4.71		hcmv-miR-US25-2-3p	0.11	0.889	0.662372	0.456	-5.1		hsa-miR-193b	0.0716	0.927	0.881119	0.155	-5.8065		hsa-miR-518a-3p	0.0857	0.9366	0.847821	0.198	-5.814
hsa-miR-186*	0.0109	0.992	0.90853	0.12	-4.71		hsa-miR-181c	0.107	0.967	0.926167	0.0962	-5.18		ebv-miR-BART9	0.0689	0.771	0.333706	1.04	-5.2966		hsa-miR-557	0.0811	0.9264	0.821544	0.233	-5.806
hsa-miR-190	0.0109	0.992	0.90853	0.12	-4.71		hsa-miR-517*	0.106	0.889	0.43043	0.838	-4.92		hsa-miR-483-5p	0.0658	0.855	0.77148	0.302	-5.7716		hsa-miR-106b	0.0808	0.9264	0.817913	0.238	-5.805
hsa-miR-190b	0.0109	0.992	0.90853	0.12	-4.71		hsa-miR-646	0.105	0.944	0.864345	0.177	-5.17		hsa-miR-221*	0.0644	0.982	0.971026	0.0377	-5.8184		hsa-miR-92b	0.0792	0.9253	0.811493	0.247	-5.803
hsa-miR-194*	0.0109	0.992	0.90853	0.12	-4.71		hsa-miR-26b*	0.105	0.954	0.887005	0.148	-5.18		hsa-miR-371-5p	0.0636	0.788	0.66332	0.455	-5.7125		hsa-miR-296-3p	0.0752	0.9366	0.849921	0.196	-5.814
hsa-miR-196a*	0.0109	0.992	0.90853	0.12	-4.71		ebv-miR-BART13	0.104	0.902	0.771665	0.302	-5.15		hsa-miR-378*	0.0594	0.956	0.92526	0.0973	-5.8142		hsa-miR-93	0.0735	0.9506	0.883119	0.152	-5.822
hsa-miR-19a*	0.0109	0.992	0.90853	0.12	-4.71		hcmv-miR-US5-1	0.0984	0.889	0.737373	0.349	-5.14		hsa-miR-34a*	0.059	0.971	0.951233	0.0634	-5.817		kshv-miR-K12-11	0.0722	0.8415	0.35617	0.98	-5.368
hsa-miR-19b-2*	0.0109	0.992	0.90853	0.12	-4.71		hsa-miR-605	0.095	0.922	0.837891	0.213	-5.17		hsa-miR-302c*	0.0526	0.94	0.903105	0.126	-5.8108		hsa-let-7e	0.0696	0.9369	0.854738	0.189	-5.816
hsa-miR-208a	0.0109	0.992	0.90853	0.12	-4.71		hsa-miR-30c-1*	0.091	0.916	0.81252	0.247	-5.16		hsa-miR-30d	0.052	0.956	0.922572	0.101	-5.8138		ebv-miR-BART17-5p	0.0687	0.8415	0.300597	1.11	-5.249
hsa-miR-216b	0.0109	0.992	0.90853	0.12	-4.71		hsa-miR-582-3p	0.0886	0.889	0.444178	0.813	-4.94		hsa-miR-629*	0.0517	0.872	0.796252	0.269	-5.7816		hsa-miR-345	0.0672	0.9365	0.83976	0.209	-5.812
hsa-miR-217	0.0109	0.992	0.90853	0.12	-4.71		hsa-miR-508-5p	0.0786	0.916	0.814217	0.244	-5.16		hsa-miR-23b*	0.0474	0.982	0.967791	0.0419	-5.8182		hsa-miR-7-2*	0.0664	0.8813	0.699456	0.4	-5.752
hsa-miR-220a	0.0109	0.992	0.90853	0.12	-4.71		hsa-miR-486-3p	0.0777	0.889	0.463437	0.777	-4.96		hsa-miR-541*	0.0413	0.969	0.943803	0.0731	-5.8163		hsa-miR-524-3p	0.0623	0.8415	0.324586	1.05	-5.304
hsa-miR-223*	0.0109	0.992	0.90853	0.12	-4.71		hsa-miR-342-3p	0.0749	0.961	0.905197	0.124	-5.18		hsa-miR-128	0.0404	0.971	0.948815	0.0666	-5.8168		hsa-miR-455-5p	0.0615	0.9517	0.885617	0.149	-5.823
hsa-miR-27b*	0.0109	0.992	0.90853	0.12	-4.71		hsa-miR-941	0.0715	0.889	0.47703	0.753	-4.97		dmr_3	0.0294	0.771	0.630028	0.504	-5.6886		hsa-miR-523	0.0607	0.9309	0.831156	0.22	-5.809
hsa-miR-297	0.0109	0.992	0.90853	0.12	-4.71		hsa-miR-554	0.071	0.956	0.892079	0.141	-5.18		dmr_308	0.0294	0.771	0.630028	0.504	-5.6886		hsa-miR-933	0.0598	0.9446	0.865212	0.175	-5.818
hsa-miR-29b-2*	0.0109	0.992	0.90853	0.12	-4.71		hsa-miR-647	0.0702	0.922	0.839087	0.211	-5.17		ebv-miR-BART1-5p	0.0294	0.771	0.630028	0.504	-5.6886		hsa-miR-26b	0.0584	0.9491	0.878597	0.158	-5.821
hsa-miR-302a*	0.0109	0.992	0.90853	0.12	-4.71		hsa-miR-135a*	0.0701	0.946	0.867764	0.173	-5.17		ebv-miR-BART10	0.0294	0.771	0.630028	0.504	-5.6886		hsa-miR-501-3p	0.0537	0.9717	0.942147	0.0749	-5.831
hsa-miR-302b*	0.0109	0.992	0.90853	0.12	-4.71		hsa-miR-200b*	0.0689	0.889	0.482072	0.744	-4.98		ebv-miR-BART11-5p	0.0294	0.771	0.630028	0.504	-5.6886		hsa-miR-549	0.0531	0.8415	0.376579	0.937	-5.406
hsa-miR-302c	0.0109	0.992	0.90853	0.12	-4.71		hsa-miR-23b	0.0626	0.954	0.88522	0.15	-5.18		ebv-miR-BART17-5p	0.0294	0.771	0.630028	0.504	-5.6886		hsa-miR-550	0.051	0.9353	0.836877	0.213	-5.811
hsa-miR-302d	0.0109	0.992	0.90853	0.12	-4.71		hsa-miR-1234	0.06	0.951	0.879547	0.157	-5.17		ebv-miR-BART18-3p	0.0294	0.771	0.630028	0.504	-5.6886		hsa-miR-24-2*	0.0496	0.8415	0.402721	0.884	-5.451
hsa-miR-325	0.0109	0.992	0.90853	0.12	-4.71		hsa-miR-638	0.0559	0.91	0.792012	0.274	-5.16		ebv-miR-BART2-3p	0.0294	0.771	0.630028	0.504	-5.6886		hsa-miR-193b	0.0445	0.963	0.919576	0.104	-5.828
hsa-miR-363*	0.0109	0.992	0.90853	0.12	-4.71		hsa-miR-33a	0.0501	0.974	0.93931	0.079	-5.18		ebv-miR-BART20-5p	0.0294	0.771	0.630028	0.504	-5.6886		hsa-miR-663	0.0428	0.9366	0.845502	0.201	-5.813
hsa-miR-367	0.0109	0.992	0.90853	0.12	-4.71		hsa-miR-637	0.0437	0.961	0.899086	0.132	-5.18		ebv-miR-BART3	0.0294	0.771	0.630028	0.504	-5.6886		hcmv-miR-UL112	0.0419	0.8415	0.487087	0.729	-5.569
hsa-miR-367*	0.0109	0.992	0.90853	0.12	-4.71		hsa-miR-92a	0.0433	0.968	0.932972	0.0873	-5.18		ebv-miR-BART4	0.0294	0.771	0.630028	0.504	-5.6886		hsa-miR-383	0.0395	0.9602	0.905121	0.123	-5.826
hsa-miR-373	0.0109	0.992	0.90853	0.12	-4.71		hsa-miR-557	0.0412	0.967	0.928066	0.0937	-5.18		ebv-miR-BART6-3p	0.0294	0.771	0.630028	0.504	-5.6886		hsa-miR-769-3p	0.0367	0.963	0.918443	0.106	-5.828
hsa-miR-374a*	0.0109	0.992	0.90853	0.12	-4.71		hsa-miR-187*	0.0379	0.985	0.954706	0.0589	-5.18		ebv-miR-BART8	0.0294	0.771	0.630028	0.504	-5.6886		hsa-miR-491-3p	0.0341	0.9739	0.945397	0.0707	-5.831
hsa-miR-383	0.0109	0.992	0.90853	0.12	-4.71		hsa-miR-105	0.037	0.997	0.983716	0.0212	-5.18		ebv-miR-BART8*	0.0294	0.771	0.630028	0.504	-5.6886		hsa-miR-18b*	0.0324	0.963	0.917258	0.107	-5.828
hsa-miR-384	0.0109	0.992	0.90853	0.12	-4.71		hsa-miR-331-5p	0.0362	0.948	0.872592	0.167	-5.17		ebv-miR-BHRF1-2	0.0294	0.771	0.630028	0.504	-5.6886		dmr_3	0.0303	0.8415	0.611128	0.529	-5.692
hsa-miR-448	0.0109	0.992	0.90853	0.12	-4.71		hsa-miR-453	0.0319	0.965	0.91284	0.114	-5.18		ebv-miR-BHRF1-2*	0.0294	0.771	0.630028	0.504	-5.6886		dmr_308	0.0303	0.8415	0.611128	0.529	-5.692
hsa-miR-450b-3p	0.0109	0.992	0.90853	0.12	-4.71		hsa-miR-148b	0.0302	0.992	0.966612	0.0434	-5.18		ebv-miR-BHRF1-3	0.0294	0.771	0.630028	0.504	-5.6886		ebv-miR-BART1-5p	0.0303	0.8415	0.611128	0.529	-5.692
hsa-miR-452*	0.0109	0.992	0.90853	0.12	-4.71		hsa-miR-99a*	0.0274	0.967	0.92844	0.0932	-5.18		hcmv-miR-UL22A*	0.0294	0.771	0.630028	0.504	-5.6886		ebv-miR-BART10	0.0303	0.8415	0.611128	0.529	-5.692
hsa-miR-497*	0.0109	0.992	0.90853	0.12	-4.71		hsa-miR-409-5p	0.0203	0.998	0.987105	0.0168	-5.18		hcmv-miR-UL36*	0.0294	0.771	0.630028	0.504	-5.6886		ebv-miR-BART11-5p	0.0303	0.8415	0.611128	0.529	-5.692
hsa-miR-499-5p	0.0109	0.992	0.90853	0.12	-4.71		hsa-miR-93*	0.0159	0.995	0.971236	0.0374	-5.18		hcmv-miR-US25-1*	0.0294	0.771	0.630028	0.504	-5.6886		ebv-miR-BART18-3p	0.0303	0.8415	0.611128	0.529	-5.692
hsa-miR-504	0.0109	0.992	0.90853	0.12	-4.71		hsa-miR-29a	0.0148	0.997	0.980235	0.0257	-5.18		hcmv-miR-US5-2	0.0294	0.771	0.630028	0.504	-5.6886		ebv-miR-BART2-3p	0.0303	0.8415	0.611128	0.529	-5.692
hsa-miR-507	0.0109	0.992	0.90853	0.12	-4.71		hsa-miR-324-3p	0.0136	0.968	0.932576	0.0878	-5.18		hsa-miR-105*	0.0294	0.771	0.630028	0.504	-5.6886		ebv-miR-BART20-5p	0.0303	0.8415	0.611128	0.529	-5.692
hsa-miR-509-3p	0.0109	0.992	0.90853	0.12	-4.71		ebv-miR-BART7*	0.012	0.997	0.983135	0.0219	-5.18		hsa-miR-122	0.0294	0.771	0.630028	0.504	-5.6886		ebv-miR-BART4	0.0303	0.8415	0.611128	0.529	-5.692
hsa-miR-511	0.0109	0.992	0.90853	0.12	-4.71		hcmv-miR-UL70-5p	0.00657	1	0.990482	0.0124	-5.18		hsa-miR-127-5p	0.0294	0.771	0.630028	0.504	-5.6886		ebv-miR-BART8	0.0303	0.8415	0.611128	0.529	-5.692
hsa-miR-514	0.0109	0.992	0.90853	0.12	-4.71		hsa-miR-371-3p	0.000391	1	0.999429	0.000743	-5.18		hsa-miR-130a*	0.0294	0.771	0.630028	0.504	-5.6886		ebv-miR-BART8*	0.0303	0.8415	0.611128	0.529	-5.692
hsa-miR-516b	0.0109	0.992	0.90853	0.12	-4.71		hur_1	3.55e-15	1	1	7.97e-14	-5.18		hsa-miR-135b*	0.0294	0.771	0.630028	0.504	-5.6886		ebv-miR-BHRF1-2	0.0303	0.8415	0.611128	0.529	-5.692
hsa-miR-517a	0.0109	0.992	0.90853	0.12	-4.71		hur_4	-1.78e-15	1	1	-7.6e-15	-5.18		hsa-miR-141*	0.0294	0.771	0.630028	0.504	-5.6886		ebv-miR-BHRF1-2*	0.0303	0.8415	0.611128	0.529	-5.692
hsa-miR-517c	0.0109	0.992	0.90853	0.12	-4.71		hur_2	-3.55e-15	1	1	-7.97e-14	-5.18		hsa-miR-142-5p	0.0294	0.771	0.630028	0.504	-5.6886		ebv-miR-BHRF1-3	0.0303	0.8415	0.611128	0.529	-5.692
hsa-miR-518c	0.0109	0.992	0.90853	0.12	-4.71		hsa-miR-33a*	-0.00202	1	0.997794	-0.00287	-5.18		hsa-miR-144	0.0294	0.771	0.630028	0.504	-5.6886		hcmv-miR-UL22A*	0.0303	0.8415	0.611128	0.529	-5.692
hsa-miR-518f	0.0109	0.992	0.90853	0.12	-4.71		dmr_285	-0.00248	1	0.995417	-0.00596	-5.18		hsa-miR-144*	0.0294	0.771	0.630028	0.504	-5.6886		hcmv-miR-US5-2	0.0303	0.8415	0.611128	0.529	-5.692
hsa-miR-519a	0.0109	0.992	0.90853	0.12	-4.71		ebv-miR-BART16	-0.00366	1	0.993334	-0.00867	-5.18		hsa-miR-146a*	0.0294	0.771	0.630028	0.504	-5.6886		hsa-miR-105*	0.0303	0.8415	0.611128	0.529	-5.692
hsa-miR-519b-3p	0.0109	0.992	0.90853	0.12	-4.71		hsa-miR-299-5p	-0.00871	1	0.99392	-0.00791	-5.18		hsa-miR-147	0.0294	0.771	0.630028	0.504	-5.6886		hsa-miR-122	0.0303	0.8415	0.611128	0.529	-5.692
hsa-miR-519c-3p	0.0109	0.992	0.90853	0.12	-4.71		hsa-miR-744*	-0.0158	0.997	0.976885	-0.0301	-5.18		hsa-miR-147b	0.0294	0.771	0.630028	0.504	-5.6886		hsa-miR-127-5p	0.0303	0.8415	0.611128	0.529	-5.692
hsa-miR-520b	0.0109	0.992	0.90853	0.12	-4.71		dmr_3	-0.017	0.889	0.741195	-0.344	-5.14		hsa-miR-16-1*	0.0294	0.771	0.630028	0.504	-5.6886		hsa-miR-130a*	0.0303	0.8415	0.611128	0.529	-5.692
hsa-miR-520h	0.0109	0.992	0.90853	0.12	-4.71		dmr_308	-0.017	0.889	0.741195	-0.344	-5.14		hsa-miR-185*	0.0294	0.771	0.630028	0.504	-5.6886		hsa-miR-135b*	0.0303	0.8415	0.611128	0.529	-5.692
hsa-miR-522	0.0109	0.992	0.90853	0.12	-4.71		ebv-miR-BART1-5p	-0.017	0.889	0.741195	-0.344	-5.14		hsa-miR-187	0.0294	0.771	0.630028	0.504	-5.6886		hsa-miR-141*	0.0303	0.8415	0.611128	0.529	-5.692
hsa-miR-524-3p	0.0109	0.992	0.90853	0.12	-4.71		ebv-miR-BART10	-0.017	0.889	0.741195	-0.344	-5.14		hsa-miR-18a*	0.0294	0.771	0.630028	0.504	-5.6886		hsa-miR-144	0.0303	0.8415	0.611128	0.529	-5.692
hsa-miR-544	0.0109	0.992	0.90853	0.12	-4.71		ebv-miR-BART11-5p	-0.017	0.889	0.741195	-0.344	-5.14		hsa-miR-190b	0.0294	0.771	0.630028	0.504	-5.6886		hsa-miR-144*	0.0303	0.8415	0.611128	0.529	-5.692
hsa-miR-545*	0.0109	0.992	0.90853	0.12	-4.71		ebv-miR-BART17-5p	-0.017	0.889	0.741195	-0.344	-5.14		hsa-miR-192*	0.0294	0.771	0.630028	0.504	-5.6886		hsa-miR-147	0.0303	0.8415	0.611128	0.529	-5.692
hsa-miR-548a-3p	0.0109	0.992	0.90853	0.12	-4.71		ebv-miR-BART18-3p	-0.017	0.889	0.741195	-0.344	-5.14		hsa-miR-194*	0.0294	0.771	0.630028	0.504	-5.6886		hsa-miR-147b	0.0303	0.8415	0.611128	0.529	-5.692
hsa-miR-548b-3p	0.0109	0.992	0.90853	0.12	-4.71		ebv-miR-BART2-3p	-0.017	0.889	0.741195	-0.344	-5.14		hsa-miR-196a*	0.0294	0.771	0.630028	0.504	-5.6886		hsa-miR-148b*	0.0303	0.8415	0.611128	0.529	-5.692
hsa-miR-548b-5p	0.0109	0.992	0.90853	0.12	-4.71		ebv-miR-BART20-5p	-0.017	0.889	0.741195	-0.344	-5.14		hsa-miR-19a*	0.0294	0.771	0.630028	0.504	-5.6886		hsa-miR-16-1*	0.0303	0.8415	0.611128	0.529	-5.692
hsa-miR-548c-3p	0.0109	0.992	0.90853	0.12	-4.71		ebv-miR-BART3	-0.017	0.889	0.741195	-0.344	-5.14		hsa-miR-19b-2*	0.0294	0.771	0.630028	0.504	-5.6886		hsa-miR-190b	0.0303	0.8415	0.611128	0.529	-5.692
hsa-miR-552	0.0109	0.992	0.90853	0.12	-4.71		ebv-miR-BART4	-0.017	0.889	0.741195	-0.344	-5.14		hsa-miR-200a	0.0294	0.771	0.630028	0.504	-5.6886		hsa-miR-194*	0.0303	0.8415	0.611128	0.529	-5.692
hsa-miR-553	0.0109	0.992	0.90853	0.12	-4.71		ebv-miR-BART6-3p	-0.017	0.889	0.741195	-0.344	-5.14		hsa-miR-200b	0.0294	0.771	0.630028	0.504	-5.6886		hsa-miR-196a*	0.0303	0.8415	0.611128	0.529	-5.692
hsa-miR-555	0.0109	0.992	0.90853	0.12	-4.71		ebv-miR-BART8	-0.017	0.889	0.741195	-0.344	-5.14		hsa-miR-208a	0.0294	0.771	0.630028	0.504	-5.6886		hsa-miR-19a*	0.0303	0.8415	0.611128	0.529	-5.692
hsa-miR-556-5p	0.0109	0.992	0.90853	0.12	-4.71		ebv-miR-BART8*	-0.017	0.889	0.741195	-0.344	-5.14		hsa-miR-216a	0.0294	0.771	0.630028	0.504	-5.6886		hsa-miR-19b-2*	0.0303	0.8415	0.611128	0.529	-5.692
hsa-miR-558	0.0109	0.992	0.90853	0.12	-4.71		ebv-miR-BART9	-0.017	0.889	0.741195	-0.344	-5.14		hsa-miR-216b	0.0294	0.771	0.630028	0.504	-5.6886		hsa-miR-208a	0.0303	0.8415	0.611128	0.529	-5.692
hsa-miR-559	0.0109	0.992	0.90853	0.12	-4.71		ebv-miR-BART9*	-0.017	0.889	0.741195	-0.344	-5.14		hsa-miR-217	0.0294	0.771	0.630028	0.504	-5.6886		hsa-miR-216b	0.0303	0.8415	0.611128	0.529	-5.692
hsa-miR-561	0.0109	0.992	0.90853	0.12	-4.71		ebv-miR-BHRF1-2	-0.017	0.889	0.741195	-0.344	-5.14		hsa-miR-220a	0.0294	0.771	0.630028	0.504	-5.6886		hsa-miR-217	0.0303	0.8415	0.611128	0.529	-5.692
hsa-miR-562	0.0109	0.992	0.90853	0.12	-4.71		ebv-miR-BHRF1-2*	-0.017	0.889	0.741195	-0.344	-5.14		hsa-miR-223*	0.0294	0.771	0.630028	0.504	-5.6886		hsa-miR-220a	0.0303	0.8415	0.611128	0.529	-5.692
hsa-miR-568	0.0109	0.992	0.90853	0.12	-4.71		ebv-miR-BHRF1-3	-0.017	0.889	0.741195	-0.344	-5.14		hsa-miR-24-2*	0.0294	0.771	0.630028	0.504	-5.6886		hsa-miR-223*	0.0303	0.8415	0.611128	0.529	-5.692
hsa-miR-569	0.0109	0.992	0.90853	0.12	-4.71		hcmv-miR-UL22A*	-0.017	0.889	0.741195	-0.344	-5.14		hsa-miR-29b-2*	0.0294	0.771	0.630028	0.504	-5.6886		hsa-miR-297	0.0303	0.8415	0.611128	0.529	-5.692
hsa-miR-571	0.0109	0.992	0.90853	0.12	-4.71		hcmv-miR-UL36*	-0.017	0.889	0.741195	-0.344	-5.14		hsa-miR-302a*	0.0294	0.771	0.630028	0.504	-5.6886		hsa-miR-29b-2*	0.0303	0.8415	0.611128	0.529	-5.692
hsa-miR-573	0.0109	0.992	0.90853	0.12	-4.71		hcmv-miR-US25-1*	-0.017	0.889	0.741195	-0.344	-5.14		hsa-miR-302b*	0.0294	0.771	0.630028	0.504	-5.6886		hsa-miR-302a*	0.0303	0.8415	0.611128	0.529	-5.692
hsa-miR-576-3p	0.0109	0.992	0.90853	0.12	-4.71		hcmv-miR-US5-2	-0.017	0.889	0.741195	-0.344	-5.14		hsa-miR-302c	0.0294	0.771	0.630028	0.504	-5.6886		hsa-miR-302b*	0.0303	0.8415	0.611128	0.529	-5.692
hsa-miR-577	0.0109	0.992	0.90853	0.12	-4.71		hsa-miR-105*	-0.017	0.889	0.741195	-0.344	-5.14		hsa-miR-302d	0.0294	0.771	0.630028	0.504	-5.6886		hsa-miR-302c	0.0303	0.8415	0.611128	0.529	-5.692
hsa-miR-578	0.0109	0.992	0.90853	0.12	-4.71		hsa-miR-122	-0.017	0.889	0.741195	-0.344	-5.14		hsa-miR-325	0.0294	0.771	0.630028	0.504	-5.6886		hsa-miR-302d	0.0303	0.8415	0.611128	0.529	-5.692
hsa-miR-579	0.0109	0.992	0.90853	0.12	-4.71		hsa-miR-1228*	-0.017	0.889	0.741195	-0.344	-5.14		hsa-miR-363*	0.0294	0.771	0.630028	0.504	-5.6886		hsa-miR-325	0.0303	0.8415	0.611128	0.529	-5.692
hsa-miR-580	0.0109	0.992	0.90853	0.12	-4.71		hsa-miR-127-5p	-0.017	0.889	0.741195	-0.344	-5.14		hsa-miR-367	0.0294	0.771	0.630028	0.504	-5.6886		hsa-miR-363*	0.0303	0.8415	0.611128	0.529	-5.692
hsa-miR-581	0.0109	0.992	0.90853	0.12	-4.71		hsa-miR-130a*	-0.017	0.889	0.741195	-0.344	-5.14		hsa-miR-367*	0.0294	0.771	0.630028	0.504	-5.6886		hsa-miR-367	0.0303	0.8415	0.611128	0.529	-5.692
hsa-miR-587	0.0109	0.992	0.90853	0.12	-4.71		hsa-miR-141*	-0.017	0.889	0.741195	-0.344	-5.14		hsa-miR-369-3p	0.0294	0.771	0.630028	0.504	-5.6886		hsa-miR-367*	0.0303	0.8415	0.611128	0.529	-5.692
hsa-miR-590-3p	0.0109	0.992	0.90853	0.12	-4.71		hsa-miR-142-5p	-0.017	0.889	0.741195	-0.344	-5.14		hsa-miR-373	0.0294	0.771	0.630028	0.504	-5.6886		hsa-miR-373	0.0303	0.8415	0.611128	0.529	-5.692
hsa-miR-591	0.0109	0.992	0.90853	0.12	-4.71		hsa-miR-144	-0.017	0.889	0.741195	-0.344	-5.14		hsa-miR-374a*	0.0294	0.771	0.630028	0.504	-5.6886		hsa-miR-374a*	0.0303	0.8415	0.611128	0.529	-5.692
hsa-miR-599	0.0109	0.992	0.90853	0.12	-4.71		hsa-miR-144*	-0.017	0.889	0.741195	-0.344	-5.14		hsa-miR-380	0.0294	0.771	0.630028	0.504	-5.6886		hsa-miR-384	0.0303	0.8415	0.611128	0.529	-5.692
hsa-miR-603	0.0109	0.992	0.90853	0.12	-4.71		hsa-miR-146a*	-0.017	0.889	0.741195	-0.344	-5.14		hsa-miR-384	0.0294	0.771	0.630028	0.504	-5.6886		hsa-miR-448	0.0303	0.8415	0.611128	0.529	-5.692
hsa-miR-606	0.0109	0.992	0.90853	0.12	-4.71		hsa-miR-147	-0.017	0.889	0.741195	-0.344	-5.14		hsa-miR-429	0.0294	0.771	0.630028	0.504	-5.6886		hsa-miR-450b-3p	0.0303	0.8415	0.611128	0.529	-5.692
hsa-miR-607	0.0109	0.992	0.90853	0.12	-4.71		hsa-miR-147b	-0.017	0.889	0.741195	-0.344	-5.14		hsa-miR-448	0.0294	0.771	0.630028	0.504	-5.6886		hsa-miR-452*	0.0303	0.8415	0.611128	0.529	-5.692
hsa-miR-609	0.0109	0.992	0.90853	0.12	-4.71		hsa-miR-16-1*	-0.017	0.889	0.741195	-0.344	-5.14		hsa-miR-450b-3p	0.0294	0.771	0.630028	0.504	-5.6886		hsa-miR-488	0.0303	0.8415	0.611128	0.529	-5.692
hsa-miR-612	0.0109	0.992	0.90853	0.12	-4.71		hsa-miR-185*	-0.017	0.889	0.741195	-0.344	-5.14		hsa-miR-452*	0.0294	0.771	0.630028	0.504	-5.6886		hsa-miR-497*	0.0303	0.8415	0.611128	0.529	-5.692
hsa-miR-614	0.0109	0.992	0.90853	0.12	-4.71		hsa-miR-186*	-0.017	0.889	0.741195	-0.344	-5.14		hsa-miR-488	0.0294	0.771	0.630028	0.504	-5.6886		hsa-miR-499-5p	0.0303	0.8415	0.611128	0.529	-5.692
hsa-miR-616*	0.0109	0.992	0.90853	0.12	-4.71		hsa-miR-187	-0.017	0.889	0.741195	-0.344	-5.14		hsa-miR-496	0.0294	0.771	0.630028	0.504	-5.6886		hsa-miR-507	0.0303	0.8415	0.611128	0.529	-5.692
hsa-miR-618	0.0109	0.992	0.90853	0.12	-4.71		hsa-miR-18a*	-0.017	0.889	0.741195	-0.344	-5.14		hsa-miR-497*	0.0294	0.771	0.630028	0.504	-5.6886		hsa-miR-509-3p	0.0303	0.8415	0.611128	0.529	-5.692
hsa-miR-619	0.0109	0.992	0.90853	0.12	-4.71		hsa-miR-190	-0.017	0.889	0.741195	-0.344	-5.14		hsa-miR-499-5p	0.0294	0.771	0.630028	0.504	-5.6886		hsa-miR-511	0.0303	0.8415	0.611128	0.529	-5.692
hsa-miR-620	0.0109	0.992	0.90853	0.12	-4.71		hsa-miR-190b	-0.017	0.889	0.741195	-0.344	-5.14		hsa-miR-504	0.0294	0.771	0.630028	0.504	-5.6886		hsa-miR-514	0.0303	0.8415	0.611128	0.529	-5.692
hsa-miR-624	0.0109	0.992	0.90853	0.12	-4.71		hsa-miR-194*	-0.017	0.889	0.741195	-0.344	-5.14		hsa-miR-507	0.0294	0.771	0.630028	0.504	-5.6886		hsa-miR-516b	0.0303	0.8415	0.611128	0.529	-5.692
hsa-miR-626	0.0109	0.992	0.90853	0.12	-4.71		hsa-miR-196a*	-0.017	0.889	0.741195	-0.344	-5.14		hsa-miR-509-3p	0.0294	0.771	0.630028	0.504	-5.6886		hsa-miR-517a	0.0303	0.8415	0.611128	0.529	-5.692
hsa-miR-633	0.0109	0.992	0.90853	0.12	-4.71		hsa-miR-19a*	-0.017	0.889	0.741195	-0.344	-5.14		hsa-miR-511	0.0294	0.771	0.630028	0.504	-5.6886		hsa-miR-517c	0.0303	0.8415	0.611128	0.529	-5.692
hsa-miR-642	0.0109	0.992	0.90853	0.12	-4.71		hsa-miR-19b-2*	-0.017	0.889	0.741195	-0.344	-5.14		hsa-miR-514	0.0294	0.771	0.630028	0.504	-5.6886		hsa-miR-518c	0.0303	0.8415	0.611128	0.529	-5.692
hsa-miR-643	0.0109	0.992	0.90853	0.12	-4.71		hsa-miR-200a	-0.017	0.889	0.741195	-0.344	-5.14		hsa-miR-516a-3p	0.0294	0.771	0.630028	0.504	-5.6886		hsa-miR-518f	0.0303	0.8415	0.611128	0.529	-5.692
hsa-miR-644	0.0109	0.992	0.90853	0.12	-4.71		hsa-miR-200b	-0.017	0.889	0.741195	-0.344	-5.14		hsa-miR-516b	0.0294	0.771	0.630028	0.504	-5.6886		hsa-miR-519a	0.0303	0.8415	0.611128	0.529	-5.692
hsa-miR-649	0.0109	0.992	0.90853	0.12	-4.71		hsa-miR-206	-0.017	0.889	0.741195	-0.344	-5.14		hsa-miR-517a	0.0294	0.771	0.630028	0.504	-5.6886		hsa-miR-519b-3p	0.0303	0.8415	0.611128	0.529	-5.692
hsa-miR-651	0.0109	0.992	0.90853	0.12	-4.71		hsa-miR-208a	-0.017	0.889	0.741195	-0.344	-5.14		hsa-miR-517c	0.0294	0.771	0.630028	0.504	-5.6886		hsa-miR-519c-3p	0.0303	0.8415	0.611128	0.529	-5.692
hsa-miR-653	0.0109	0.992	0.90853	0.12	-4.71		hsa-miR-216a	-0.017	0.889	0.741195	-0.344	-5.14		hsa-miR-518c	0.0294	0.771	0.630028	0.504	-5.6886		hsa-miR-520a-5p	0.0303	0.8415	0.611128	0.529	-5.692
hsa-miR-655	0.0109	0.992	0.90853	0.12	-4.71		hsa-miR-216b	-0.017	0.889	0.741195	-0.344	-5.14		hsa-miR-518f	0.0294	0.771	0.630028	0.504	-5.6886		hsa-miR-520b	0.0303	0.8415	0.611128	0.529	-5.692
hsa-miR-658	0.0109	0.992	0.90853	0.12	-4.71		hsa-miR-217	-0.017	0.889	0.741195	-0.344	-5.14		hsa-miR-519a	0.0294	0.771	0.630028	0.504	-5.6886		hsa-miR-520h	0.0303	0.8415	0.611128	0.529	-5.692
hsa-miR-802	0.0109	0.992	0.90853	0.12	-4.71		hsa-miR-220a	-0.017	0.889	0.741195	-0.344	-5.14		hsa-miR-519b-3p	0.0294	0.771	0.630028	0.504	-5.6886		hsa-miR-522	0.0303	0.8415	0.611128	0.529	-5.692
hsa-miR-875-3p	0.0109	0.992	0.90853	0.12	-4.71		hsa-miR-223*	-0.017	0.889	0.741195	-0.344	-5.14		hsa-miR-519c-3p	0.0294	0.771	0.630028	0.504	-5.6886		hsa-miR-544	0.0303	0.8415	0.611128	0.529	-5.692
hsa-miR-875-5p	0.0109	0.992	0.90853	0.12	-4.71		hsa-miR-24-2*	-0.017	0.889	0.741195	-0.344	-5.14		hsa-miR-520a-5p	0.0294	0.771	0.630028	0.504	-5.6886		hsa-miR-545*	0.0303	0.8415	0.611128	0.529	-5.692
hsa-miR-876-3p	0.0109	0.992	0.90853	0.12	-4.71		hsa-miR-27a*	-0.017	0.889	0.741195	-0.344	-5.14		hsa-miR-520b	0.0294	0.771	0.630028	0.504	-5.6886		hsa-miR-548a-3p	0.0303	0.8415	0.611128	0.529	-5.692
hsa-miR-888	0.0109	0.992	0.90853	0.12	-4.71		hsa-miR-27b*	-0.017	0.889	0.741195	-0.344	-5.14		hsa-miR-520h	0.0294	0.771	0.630028	0.504	-5.6886		hsa-miR-548b-3p	0.0303	0.8415	0.611128	0.529	-5.692
hsa-miR-888*	0.0109	0.992	0.90853	0.12	-4.71		hsa-miR-29b-2*	-0.017	0.889	0.741195	-0.344	-5.14		hsa-miR-522	0.0294	0.771	0.630028	0.504	-5.6886		hsa-miR-548b-5p	0.0303	0.8415	0.611128	0.529	-5.692
hsa-miR-920	0.0109	0.992	0.90853	0.12	-4.71		hsa-miR-302a*	-0.017	0.889	0.741195	-0.344	-5.14		hsa-miR-524-3p	0.0294	0.771	0.630028	0.504	-5.6886		hsa-miR-548c-3p	0.0303	0.8415	0.611128	0.529	-5.692
hsa-miR-922	0.0109	0.992	0.90853	0.12	-4.71		hsa-miR-302b*	-0.017	0.889	0.741195	-0.344	-5.14		hsa-miR-544	0.0294	0.771	0.630028	0.504	-5.6886		hsa-miR-552	0.0303	0.8415	0.611128	0.529	-5.692
hsa-miR-924	0.0109	0.992	0.90853	0.12	-4.71		hsa-miR-302c	-0.017	0.889	0.741195	-0.344	-5.14		hsa-miR-545*	0.0294	0.771	0.630028	0.504	-5.6886		hsa-miR-553	0.0303	0.8415	0.611128	0.529	-5.692
hsa-miR-92a-2*	0.0109	0.992	0.90853	0.12	-4.71		hsa-miR-302d	-0.017	0.889	0.741195	-0.344	-5.14		hsa-miR-548a-3p	0.0294	0.771	0.630028	0.504	-5.6886		hsa-miR-555	0.0303	0.8415	0.611128	0.529	-5.692
hsa-miR-944	0.0109	0.992	0.90853	0.12	-4.71		hsa-miR-325	-0.017	0.889	0.741195	-0.344	-5.14		hsa-miR-548b-3p	0.0294	0.771	0.630028	0.504	-5.6886		hsa-miR-556-5p	0.0303	0.8415	0.611128	0.529	-5.692
hsa-miR-96*	0.0109	0.992	0.90853	0.12	-4.71		hsa-miR-363*	-0.017	0.889	0.741195	-0.344	-5.14		hsa-miR-548b-5p	0.0294	0.771	0.630028	0.504	-5.6886		hsa-miR-558	0.0303	0.8415	0.611128	0.529	-5.692
kshv-miR-K12-1	0.0109	0.992	0.90853	0.12	-4.71		hsa-miR-367	-0.017	0.889	0.741195	-0.344	-5.14		hsa-miR-548c-3p	0.0294	0.771	0.630028	0.504	-5.6886		hsa-miR-559	0.0303	0.8415	0.611128	0.529	-5.692
kshv-miR-K12-2	0.0109	0.992	0.90853	0.12	-4.71		hsa-miR-367*	-0.017	0.889	0.741195	-0.344	-5.14		hsa-miR-549	0.0294	0.771	0.630028	0.504	-5.6886		hsa-miR-561	0.0303	0.8415	0.611128	0.529	-5.692
kshv-miR-K12-3*	0.0109	0.992	0.90853	0.12	-4.71		hsa-miR-369-3p	-0.017	0.889	0.741195	-0.344	-5.14		hsa-miR-552	0.0294	0.771	0.630028	0.504	-5.6886		hsa-miR-562	0.0303	0.8415	0.611128	0.529	-5.692
kshv-miR-K12-6-3p	0.0109	0.992	0.90853	0.12	-4.71		hsa-miR-373	-0.017	0.889	0.741195	-0.344	-5.14		hsa-miR-553	0.0294	0.771	0.630028	0.504	-5.6886		hsa-miR-568	0.0303	0.8415	0.611128	0.529	-5.692
hsa-miR-665	0.0106	1	0.98303	0.0222	-4.71		hsa-miR-374a*	-0.017	0.889	0.741195	-0.344	-5.14		hsa-miR-555	0.0294	0.771	0.630028	0.504	-5.6886		hsa-miR-569	0.0303	0.8415	0.611128	0.529	-5.692
hsa-miR-708*	0.00918	0.994	0.92281	0.101	-4.71		hsa-miR-380	-0.017	0.889	0.741195	-0.344	-5.14		hsa-miR-556-5p	0.0294	0.771	0.630028	0.504	-5.6886		hsa-miR-573	0.0303	0.8415	0.611128	0.529	-5.692
hsa-miR-182*	0.0089	1	0.97143	0.0374	-4.71		hsa-miR-384	-0.017	0.889	0.741195	-0.344	-5.14		hsa-miR-558	0.0294	0.771	0.630028	0.504	-5.6886		hsa-miR-576-3p	0.0303	0.8415	0.611128	0.529	-5.692
hcmv-miR-UL36*	0.00771	0.998	0.93494	0.0852	-4.71		hsa-miR-429	-0.017	0.889	0.741195	-0.344	-5.14		hsa-miR-559	0.0294	0.771	0.630028	0.504	-5.6886		hsa-miR-577	0.0303	0.8415	0.611128	0.529	-5.692
hsa-miR-770-5p	0.0063	1	0.98497	0.0196	-4.71		hsa-miR-448	-0.017	0.889	0.741195	-0.344	-5.14		hsa-miR-561	0.0294	0.771	0.630028	0.504	-5.6886		hsa-miR-578	0.0303	0.8415	0.611128	0.529	-5.692
hsa-miR-551b*	0.00622	1	0.99552	0.00586	-4.71		hsa-miR-450b-3p	-0.017	0.889	0.741195	-0.344	-5.14		hsa-miR-562	0.0294	0.771	0.630028	0.504	-5.6886		hsa-miR-580	0.0303	0.8415	0.611128	0.529	-5.692
hsa-miR-128	0.00491	1	0.99233	0.01	-4.71		hsa-miR-452*	-0.017	0.889	0.741195	-0.344	-5.14		hsa-miR-568	0.0294	0.771	0.630028	0.504	-5.6886		hsa-miR-581	0.0303	0.8415	0.611128	0.529	-5.692
hsa-miR-146a	0.00368	1	0.99921	0.00103	-4.71		hsa-miR-490-5p	-0.017	0.889	0.741195	-0.344	-5.14		hsa-miR-569	0.0294	0.771	0.630028	0.504	-5.6886		hsa-miR-587	0.0303	0.8415	0.611128	0.529	-5.692
hsa-miR-496	0.00283	1	0.97589	0.0315	-4.71		hsa-miR-496	-0.017	0.889	0.741195	-0.344	-5.14		hsa-miR-573	0.0294	0.771	0.630028	0.504	-5.6886		hsa-miR-590-3p	0.0303	0.8415	0.611128	0.529	-5.692
hsa-miR-380*	0.00248	1	0.97875	0.0278	-4.71		hsa-miR-497*	-0.017	0.889	0.741195	-0.344	-5.14		hsa-miR-576-3p	0.0294	0.771	0.630028	0.504	-5.6886		hsa-miR-591	0.0303	0.8415	0.611128	0.529	-5.692
hsa-miR-592	0.000549	1	0.99531	0.00614	-4.71		hsa-miR-499-5p	-0.017	0.889	0.741195	-0.344	-5.14		hsa-miR-577	0.0294	0.771	0.630028	0.504	-5.6886		hsa-miR-599	0.0303	0.8415	0.611128	0.529	-5.692
hur_1	7.11e-15	1	1	8.98e-14	-4.71		hsa-miR-504	-0.017	0.889	0.741195	-0.344	-5.14		hsa-miR-578	0.0294	0.771	0.630028	0.504	-5.6886		hsa-miR-603	0.0303	0.8415	0.611128	0.529	-5.692
hur_2	0	1	1	0	-4.71		hsa-miR-507	-0.017	0.889	0.741195	-0.344	-5.14		hsa-miR-580	0.0294	0.771	0.630028	0.504	-5.6886		hsa-miR-606	0.0303	0.8415	0.611128	0.529	-5.692
hsa-miR-187	-0.000969	1	0.99154	-0.0111	-4.71		hsa-miR-509-3p	-0.017	0.889	0.741195	-0.344	-5.14		hsa-miR-581	0.0294	0.771	0.630028	0.504	-5.6886		hsa-miR-609	0.0303	0.8415	0.611128	0.529	-5.692
hsa-miR-129-5p	-0.00112	1	0.99897	-0.00134	-4.71		hsa-miR-511	-0.017	0.889	0.741195	-0.344	-5.14		hsa-miR-587	0.0294	0.771	0.630028	0.504	-5.6886		hsa-miR-612	0.0303	0.8415	0.611128	0.529	-5.692
hsa-miR-526b	-0.00126	1	0.98924	-0.0141	-4.71		hsa-miR-514	-0.017	0.889	0.741195	-0.344	-5.14		hsa-miR-590-3p	0.0294	0.771	0.630028	0.504	-5.6886		hsa-miR-614	0.0303	0.8415	0.611128	0.529	-5.692
hsa-miR-146a*	-0.00188	1	0.98393	-0.021	-4.71		hsa-miR-516a-3p	-0.017	0.889	0.741195	-0.344	-5.14		hsa-miR-591	0.0294	0.771	0.630028	0.504	-5.6886		hsa-miR-618	0.0303	0.8415	0.611128	0.529	-5.692
hcmv-miR-US25-1*	-0.00221	1	0.98099	-0.0248	-4.71		hsa-miR-516b	-0.017	0.889	0.741195	-0.344	-5.14		hsa-miR-599	0.0294	0.771	0.630028	0.504	-5.6886		hsa-miR-619	0.0303	0.8415	0.611128	0.529	-5.692
hsa-miR-220b	-0.00324	1	0.99604	-0.00518	-4.71		hsa-miR-518c	-0.017	0.889	0.741195	-0.344	-5.14		hsa-miR-603	0.0294	0.771	0.630028	0.504	-5.6886		hsa-miR-620	0.0303	0.8415	0.611128	0.529	-5.692
hsa-miR-181c*	-0.0052	1	0.9958	-0.00549	-4.71		hsa-miR-518f	-0.017	0.889	0.741195	-0.344	-5.14		hsa-miR-606	0.0294	0.771	0.630028	0.504	-5.6886		hsa-miR-626	0.0303	0.8415	0.611128	0.529	-5.692
hsa-miR-641	-0.00827	0.995	0.92923	-0.0927	-4.71		hsa-miR-519b-3p	-0.017	0.889	0.741195	-0.344	-5.14		hsa-miR-607	0.0294	0.771	0.630028	0.504	-5.6886		hsa-miR-633	0.0303	0.8415	0.611128	0.529	-5.692
hsa-miR-216a	-0.009	0.994	0.92305	-0.101	-4.71		hsa-miR-519c-3p	-0.017	0.889	0.741195	-0.344	-5.14		hsa-miR-609	0.0294	0.771	0.630028	0.504	-5.6886		hsa-miR-642	0.0303	0.8415	0.611128	0.529	-5.692
ebv-miR-BART6-3p	-0.0091	0.994	0.92214	-0.102	-4.71		hsa-miR-520b	-0.017	0.889	0.741195	-0.344	-5.14		hsa-miR-616	0.0294	0.771	0.630028	0.504	-5.6886		hsa-miR-644	0.0303	0.8415	0.611128	0.529	-5.692
hsa-miR-582-3p	-0.0108	0.992	0.90819	-0.12	-4.71		hsa-miR-520h	-0.017	0.889	0.741195	-0.344	-5.14		hsa-miR-618	0.0294	0.771	0.630028	0.504	-5.6886		hsa-miR-645	0.0303	0.8415	0.611128	0.529	-5.692
hsa-miR-330-5p	-0.013	1	0.96401	-0.0471	-4.71		hsa-miR-524-3p	-0.017	0.889	0.741195	-0.344	-5.14		hsa-miR-619	0.0294	0.771	0.630028	0.504	-5.6886		hsa-miR-649	0.0303	0.8415	0.611128	0.529	-5.692
hsa-miR-208b	-0.0179	0.998	0.94973	-0.0658	-4.71		hsa-miR-544	-0.017	0.889	0.741195	-0.344	-5.14		hsa-miR-620	0.0294	0.771	0.630028	0.504	-5.6886		hsa-miR-651	0.0303	0.8415	0.611128	0.529	-5.692
hsa-miR-345	-0.0209	0.998	0.95416	-0.06	-4.71		hsa-miR-545*	-0.017	0.889	0.741195	-0.344	-5.14		hsa-miR-626	0.0294	0.771	0.630028	0.504	-5.6886		hsa-miR-653	0.0303	0.8415	0.611128	0.529	-5.692
hsa-miR-801	-0.0212	1	0.97186	-0.0368	-4.71		hsa-miR-548a-3p	-0.017	0.889	0.741195	-0.344	-5.14		hsa-miR-633	0.0294	0.771	0.630028	0.504	-5.6886		hsa-miR-655	0.0303	0.8415	0.611128	0.529	-5.692
hsa-miR-516a-3p	-0.0217	0.992	0.81959	-0.238	-4.7		hsa-miR-548b-3p	-0.017	0.889	0.741195	-0.344	-5.14		hsa-miR-641	0.0294	0.771	0.630028	0.504	-5.6886		hsa-miR-658	0.0303	0.8415	0.611128	0.529	-5.692
hsa-miR-152	-0.0231	1	0.9886	-0.0149	-4.71		hsa-miR-548b-5p	-0.017	0.889	0.741195	-0.344	-5.14		hsa-miR-642	0.0294	0.771	0.630028	0.504	-5.6886		hsa-miR-802	0.0303	0.8415	0.611128	0.529	-5.692
hsa-miR-33b*	-0.0248	0.998	0.94008	-0.0784	-4.71		hsa-miR-548c-3p	-0.017	0.889	0.741195	-0.344	-5.14		hsa-miR-644	0.0294	0.771	0.630028	0.504	-5.6886		hsa-miR-875-3p	0.0303	0.8415	0.611128	0.529	-5.692
hsa-miR-545	-0.0258	1	0.97757	-0.0293	-4.71		hsa-miR-552	-0.017	0.889	0.741195	-0.344	-5.14		hsa-miR-645	0.0294	0.771	0.630028	0.504	-5.6886		hsa-miR-875-5p	0.0303	0.8415	0.611128	0.529	-5.692
ebv-miR-BART1-3p	-0.0297	0.995	0.92968	-0.0921	-4.71		hsa-miR-553	-0.017	0.889	0.741195	-0.344	-5.14		hsa-miR-649	0.0294	0.771	0.630028	0.504	-5.6886		hsa-miR-888	0.0303	0.8415	0.611128	0.529	-5.692
hsa-miR-185*	-0.031	0.992	0.79035	-0.278	-4.7		hsa-miR-555	-0.017	0.889	0.741195	-0.344	-5.14		hsa-miR-651	0.0294	0.771	0.630028	0.504	-5.6886		hsa-miR-888*	0.0303	0.8415	0.611128	0.529	-5.692
hur_5	-0.031	0.998	0.93316	-0.0875	-4.71		hsa-miR-556-5p	-0.017	0.889	0.741195	-0.344	-5.14		hsa-miR-653	0.0294	0.771	0.630028	0.504	-5.6886		hsa-miR-920	0.0303	0.8415	0.611128	0.529	-5.692
hsa-miR-518d-3p	-0.032	0.994	0.92247	-0.102	-4.71		hsa-miR-558	-0.017	0.889	0.741195	-0.344	-5.14		hsa-miR-655	0.0294	0.771	0.630028	0.504	-5.6886		hsa-miR-922	0.0303	0.8415	0.611128	0.529	-5.692
hsa-miR-943	-0.0323	0.998	0.95805	-0.0549	-4.71		hsa-miR-559	-0.017	0.889	0.741195	-0.344	-5.14		hsa-miR-658	0.0294	0.771	0.630028	0.504	-5.6886		hsa-miR-924	0.0303	0.8415	0.611128	0.529	-5.692
hsa-miR-218-2*	-0.034	0.998	0.95203	-0.0628	-4.71		hsa-miR-561	-0.017	0.889	0.741195	-0.344	-5.14		hsa-miR-708*	0.0294	0.771	0.630028	0.504	-5.6886		hsa-miR-92a-2*	0.0303	0.8415	0.611128	0.529	-5.692
hsa-miR-26b	-0.036	0.994	0.92562	-0.0974	-4.71		hsa-miR-562	-0.017	0.889	0.741195	-0.344	-5.14		hsa-miR-802	0.0294	0.771	0.630028	0.504	-5.6886		hsa-miR-938	0.0303	0.8415	0.611128	0.529	-5.692
kshv-miR-K12-5	-0.0381	0.992	0.74087	-0.347	-4.69		hsa-miR-568	-0.017	0.889	0.741195	-0.344	-5.14		hsa-miR-875-3p	0.0294	0.771	0.630028	0.504	-5.6886		hsa-miR-944	0.0303	0.8415	0.611128	0.529	-5.692
hsa-miR-34c-3p	-0.0428	0.998	0.95758	-0.0555	-4.71		hsa-miR-569	-0.017	0.889	0.741195	-0.344	-5.14		hsa-miR-875-5p	0.0294	0.771	0.630028	0.504	-5.6886		hsa-miR-96*	0.0303	0.8415	0.611128	0.529	-5.692
hsa-miR-302d*	-0.0447	0.992	0.72848	-0.364	-4.69		hsa-miR-573	-0.017	0.889	0.741195	-0.344	-5.14		hsa-miR-888	0.0294	0.771	0.630028	0.504	-5.6886		kshv-miR-K12-1	0.0303	0.8415	0.611128	0.529	-5.692
hsa-miR-20b*	-0.0458	0.992	0.69558	-0.411	-4.69		hsa-miR-576-3p	-0.017	0.889	0.741195	-0.344	-5.14		hsa-miR-888*	0.0294	0.771	0.630028	0.504	-5.6886		kshv-miR-K12-3*	0.0303	0.8415	0.611128	0.529	-5.692
hsa-miR-422a	-0.046	0.992	0.87467	-0.165	-4.7		hsa-miR-577	-0.017	0.889	0.741195	-0.344	-5.14		hsa-miR-890	0.0294	0.771	0.630028	0.504	-5.6886		kshv-miR-K12-4-3p	0.0303	0.8415	0.611128	0.529	-5.692
hsa-miR-423-5p	-0.0482	0.992	0.90041	-0.131	-4.7		hsa-miR-578	-0.017	0.889	0.741195	-0.344	-5.14		hsa-miR-891b	0.0294	0.771	0.630028	0.504	-5.6886		kshv-miR-K12-6-3p	0.0303	0.8415	0.611128	0.529	-5.692
hsa-miR-671-5p	-0.0503	0.992	0.90963	-0.118	-4.71		hsa-miR-579	-0.017	0.889	0.741195	-0.344	-5.14		hsa-miR-920	0.0294	0.771	0.630028	0.504	-5.6886		kshv-miR-K12-7	0.0303	0.8415	0.611128	0.529	-5.692
hsa-miR-611	-0.0507	0.998	0.94666	-0.0698	-4.71		hsa-miR-580	-0.017	0.889	0.741195	-0.344	-5.14		hsa-miR-922	0.0294	0.771	0.630028	0.504	-5.6886		hsa-miR-216a	0.0299	0.8415	0.610836	0.53	-5.692
hsa-miR-138-2*	-0.0533	0.992	0.90254	-0.128	-4.7		hsa-miR-581	-0.017	0.889	0.741195	-0.344	-5.14		hsa-miR-924	0.0294	0.771	0.630028	0.504	-5.6886		ebv-miR-BART6-3p	0.0297	0.8415	0.614368	0.525	-5.695
hcmv-miR-UL22A	-0.0594	0.992	0.87121	-0.169	-4.7		hsa-miR-587	-0.017	0.889	0.741195	-0.344	-5.14		hsa-miR-92a-2*	0.0294	0.771	0.630028	0.504	-5.6886		hsa-miR-708*	0.0286	0.8479	0.630579	0.5	-5.707
hsa-miR-572	-0.0607	0.992	0.85734	-0.188	-4.7		hsa-miR-590-3p	-0.017	0.889	0.741195	-0.344	-5.14		hsa-miR-938	0.0294	0.771	0.630028	0.504	-5.6886		hsa-miR-874	0.0279	0.9461	0.87056	0.168	-5.819
hsa-miR-518d-5p	-0.0633	0.992	0.60362	-0.548	-4.67		hsa-miR-591	-0.017	0.889	0.741195	-0.344	-5.14		hsa-miR-944	0.0294	0.771	0.630028	0.504	-5.6886		hcmv-miR-UL36*	0.0271	0.8614	0.647399	0.475	-5.719
hsa-miR-27a*	-0.0673	0.992	0.70666	-0.395	-4.69		hsa-miR-599	-0.017	0.889	0.741195	-0.344	-5.14		hsa-miR-96*	0.0294	0.771	0.630028	0.504	-5.6886		hcmv-miR-US33-3p	0.0268	0.963	0.919235	0.105	-5.828
hsa-miR-150	-0.0696	0.992	0.90907	-0.119	-4.71		hsa-miR-603	-0.017	0.889	0.741195	-0.344	-5.14		kshv-miR-K12-1	0.0294	0.771	0.630028	0.504	-5.6886		hsa-miR-101*	0.0267	0.9641	0.92534	0.0968	-5.829
hsa-miR-92b*	-0.0751	0.992	0.6558	-0.469	-4.68		hsa-miR-606	-0.017	0.889	0.741195	-0.344	-5.14		kshv-miR-K12-3*	0.0294	0.771	0.630028	0.504	-5.6886		hsa-miR-627	0.0242	0.9835	0.964297	0.0462	-5.833
hsa-miR-646	-0.0756	0.992	0.91026	-0.118	-4.71		hsa-miR-607	-0.017	0.889	0.741195	-0.344	-5.14		kshv-miR-K12-6-3p	0.0294	0.771	0.630028	0.504	-5.6886		hsa-miR-496	0.0222	0.8826	0.706114	0.391	-5.756
hsa-miR-125b-2*	-0.0757	0.992	0.85984	-0.184	-4.7		hsa-miR-609	-0.017	0.889	0.741195	-0.344	-5.14		kshv-miR-K12-7	0.0294	0.771	0.630028	0.504	-5.6886		hsa-miR-362-5p	0.0218	0.9905	0.977247	0.0294	-5.834
hsa-miR-605	-0.078	0.992	0.89118	-0.143	-4.7		hsa-miR-616	-0.017	0.889	0.741195	-0.344	-5.14		kshv-miR-K12-9	0.0294	0.771	0.630028	0.504	-5.6886		kshv-miR-K12-9	0.0206	0.8962	0.742084	0.341	-5.774
hsa-miR-501-5p	-0.0795	0.992	0.86963	-0.171	-4.7		hsa-miR-618	-0.017	0.889	0.741195	-0.344	-5.14		hsa-miR-22	0.0142	0.978	0.961545	0.05	-5.8178		hsa-miR-891b	0.0191	0.8977	0.746273	0.335	-5.776
hsa-miR-590-5p	-0.08	0.992	0.89939	-0.132	-4.7		hsa-miR-619	-0.017	0.889	0.741195	-0.344	-5.14		hur_1	3.55e-15	1	1	6.82e-14	-5.8191		ebv-miR-BART7	0.0166	0.9902	0.97485	0.0325	-5.833
hsa-miR-628-3p	-0.0804	0.992	0.74621	-0.339	-4.69		hsa-miR-620	-0.017	0.889	0.741195	-0.344	-5.14		NegativeControl	2.78	0.771	0.16218	1.57	-4.7363		hsa-miR-532-5p	0.0135	0.9922	0.9857	0.0185	-5.834
ebv-miR-BART9*	-0.082	0.992	0.54898	-0.635	-4.66		hsa-miR-624	-0.017	0.889	0.741195	-0.344	-5.14		hur_2	-3.55e-15	1	1	-6.82e-14	-5.8191		hsa-miR-641	0.0111	0.9366	0.851433	0.194	-5.815
kshv-miR-K12-6-5p	-0.083	0.992	0.86848	-0.173	-4.7		hsa-miR-626	-0.017	0.889	0.741195	-0.344	-5.14		hsa-miR-103	-0.0027	0.998	0.995347	-0.00605	-5.8191		hsa-miR-33a	0.011	0.9922	0.984768	0.0197	-5.834
hsa-miR-181c	-0.0858	0.998	0.95162	-0.0633	-4.71		hsa-miR-633	-0.017	0.889	0.741195	-0.344	-5.14		hsa-miR-639	-0.00396	0.996	0.991644	-0.0109	-5.8191		hsa-miR-634	0.0107	0.9902	0.975771	0.0314	-5.833
hsa-miR-640	-0.0898	0.992	0.91176	-0.116	-4.71		hsa-miR-642	-0.017	0.889	0.741195	-0.344	-5.14		hsa-miR-200c*	-0.00445	0.993	0.985451	-0.0189	-5.8189		hsa-miR-608	0.0104	0.9922	0.983491	0.0214	-5.834
hsa-miR-524-5p	-0.0913	0.992	0.64779	-0.481	-4.68		hsa-miR-643	-0.017	0.889	0.741195	-0.344	-5.14		hsa-miR-28-3p	-0.00475	0.998	0.993966	-0.00784	-5.8191		hsa-miR-187	0.00135	0.9922	0.982494	0.0226	-5.834
hsa-miR-107	-0.0919	0.992	0.65765	-0.466	-4.68		hsa-miR-644	-0.017	0.889	0.741195	-0.344	-5.14		hsa-miR-524-5p	-0.00661	0.989	0.980239	-0.0257	-5.8188		kshv-miR-K12-3	0.000895	0.9981	0.995644	0.00564	-5.834
hsa-miR-662	-0.0928	0.992	0.86337	-0.18	-4.7		hsa-miR-645	-0.017	0.889	0.741195	-0.344	-5.14		hsa-miR-197	-0.00962	0.982	0.971734	-0.0368	-5.8184		hur_2	7.11e-15	1	1	1.41e-13	-5.834
hsa-miR-33a	-0.0938	0.992	0.86039	-0.184	-4.7		hsa-miR-649	-0.017	0.889	0.741195	-0.344	-5.14		hsa-miR-519d	-0.0186	0.982	0.972685	-0.0355	-5.8185		hur_1	-3.55e-15	1	1	-7.04e-14	-5.834
ebv-miR-BART7*	-0.0994	0.992	0.91259	-0.115	-4.71		hsa-miR-651	-0.017	0.889	0.741195	-0.344	-5.14		hsa-miR-337-3p	-0.022	0.993	0.986705	-0.0173	-5.819		hsa-miR-516a-3p	-0.00224	0.9893	0.971234	-0.0372	-5.833
hsa-miR-766	-0.102	0.992	0.75071	-0.333	-4.69		hsa-miR-653	-0.017	0.889	0.741195	-0.344	-5.14		hsa-miR-379*	-0.0242	0.828	0.720744	-0.373	-5.7472		kshv-miR-K12-5	-0.00463	0.9785	0.957095	-0.0555	-5.832
hsa-miR-636	-0.103	0.992	0.82206	-0.235	-4.7		hsa-miR-655	-0.017	0.889	0.741195	-0.344	-5.14		hsa-miR-617	-0.0276	0.888	0.827688	-0.226	-5.7924		hsa-miR-195*	-0.00575	0.9963	0.992689	-0.00946	-5.834
hsa-miR-485-3p	-0.103	0.998	0.94307	-0.0745	-4.71		hsa-miR-658	-0.017	0.889	0.741195	-0.344	-5.14		hsa-miR-921	-0.0276	0.982	0.968434	-0.041	-5.8182		hsa-miR-921	-0.0167	0.9914	0.979294	-0.0268	-5.834
hsa-miR-154*	-0.104	1	0.9673	-0.0428	-4.71		hsa-miR-708*	-0.017	0.889	0.741195	-0.344	-5.14		hsa-miR-635	-0.0281	0.975	0.957642	-0.0551	-5.8175		hsa-miR-541	-0.0189	0.9779	0.955254	-0.0579	-5.832
hsa-miR-1229	-0.105	0.992	0.84709	-0.201	-4.7		hsa-miR-802	-0.017	0.889	0.741195	-0.344	-5.14		hsa-miR-523	-0.0283	0.96	0.932384	-0.088	-5.8151		hsa-miR-1231	-0.0191	0.9753	0.949107	-0.0659	-5.832
hsa-miR-200a*	-0.105	0.992	0.9088	-0.12	-4.71		hsa-miR-875-3p	-0.017	0.889	0.741195	-0.344	-5.14		hsa-miR-744	-0.0289	0.982	0.971091	-0.0376	-5.8184		hsa-miR-23b	-0.0215	0.9902	0.973306	-0.0345	-5.833
NC2_00079215	-0.106	0.992	0.89547	-0.137	-4.7		hsa-miR-875-5p	-0.017	0.889	0.741195	-0.344	-5.14		hsa-miR-588	-0.0301	0.96	0.931013	-0.0898	-5.8149		hsa-miR-191*	-0.022	0.9641	0.924378	-0.098	-5.829
hsa-miR-634	-0.111	0.992	0.82905	-0.226	-4.7		hsa-miR-885-3p	-0.017	0.889	0.741195	-0.344	-5.14		hsa-miR-15b	-0.0377	0.971	0.948481	-0.067	-5.8168		hsa-miR-1	-0.0232	0.9948	0.989943	-0.013	-5.834
hsa-miR-18a*	-0.114	0.992	0.49264	-0.731	-4.65		hsa-miR-888	-0.017	0.889	0.741195	-0.344	-5.14		hsa-miR-33b*	-0.0384	0.965	0.938343	-0.0803	-5.8158		hsa-miR-887	-0.0259	0.963	0.914858	-0.11	-5.828
hsa-miR-181d	-0.114	0.992	0.86129	-0.182	-4.7		hsa-miR-888*	-0.017	0.889	0.741195	-0.344	-5.14		hsa-miR-219-1-3p	-0.0461	0.969	0.943726	-0.0732	-5.8163		hsa-miR-592	-0.0261	0.8813	0.699897	-0.4	-5.752
hsa-miR-654-3p	-0.117	0.998	0.95531	-0.0585	-4.71		hsa-miR-890	-0.017	0.889	0.741195	-0.344	-5.14		hsa-miR-941	-0.0481	0.787	0.658316	-0.462	-5.7091		hsv1-miR-LAT	-0.0264	0.9641	0.923763	-0.0988	-5.829
hsa-miR-575	-0.12	0.992	0.80812	-0.254	-4.7		hsa-miR-891b	-0.017	0.889	0.741195	-0.344	-5.14		hsa-let-7i	-0.0602	0.971	0.950909	-0.0639	-5.817		hsa-miR-9*	-0.028	0.9922	0.986131	-0.0179	-5.834
hsa-miR-421	-0.123	0.992	0.81213	-0.249	-4.7		hsa-miR-920	-0.017	0.889	0.741195	-0.344	-5.14		hsa-miR-593	-0.0604	0.939	0.900011	-0.13	-5.8102		ebv-miR-BART17-3p	-0.0301	0.9648	0.929499	-0.0914	-5.83
hsa-miR-873	-0.124	0.992	0.83391	-0.219	-4.7		hsa-miR-922	-0.017	0.889	0.741195	-0.344	-5.14		hsa-miR-518d-5p	-0.0636	0.771	0.458226	-0.786	-5.5105		hsa-miR-30c-1*	-0.0315	0.9773	0.953467	-0.0602	-5.832
hsa-miR-298	-0.127	0.992	0.82009	-0.238	-4.7		hsa-miR-924	-0.017	0.889	0.741195	-0.344	-5.14		ebv-miR-BART10*	-0.0659	0.936	0.895911	-0.136	-5.8095		hsa-miR-503	-0.035	0.9753	0.950349	-0.0643	-5.832
hsa-miR-219-1-3p	-0.128	0.992	0.78169	-0.29	-4.7		hsa-miR-92a-2*	-0.017	0.889	0.741195	-0.344	-5.14		hsa-miR-146b-3p	-0.0686	0.771	0.438534	-0.823	-5.4826		hcmv-miR-US25-2-3p	-0.0352	0.9753	0.949372	-0.0656	-5.832
hsa-miR-1226	-0.131	0.992	0.76681	-0.31	-4.7		hsa-miR-938	-0.017	0.889	0.741195	-0.344	-5.14		hsa-miR-499-3p	-0.0692	0.872	0.801255	-0.262	-5.7834		hsa-miR-296-5p	-0.0375	0.963	0.918173	-0.106	-5.828
hcmv-miR-US25-2-3p	-0.132	0.992	0.81604	-0.243	-4.7		hsa-miR-944	-0.017	0.889	0.741195	-0.344	-5.14		hcmv-miR-US25-2-3p	-0.0762	0.879	0.812298	-0.247	-5.7874		ebv-miR-BART10*	-0.0377	0.9648	0.929651	-0.0912	-5.83
hsa-miR-515-3p	-0.135	0.992	0.84626	-0.203	-4.7		hsa-miR-96*	-0.017	0.889	0.741195	-0.344	-5.14		hsa-miR-30c	-0.0765	0.917	0.867677	-0.173	-5.8035		hsa-miR-197	-0.0383	0.9433	0.862851	-0.178	-5.818
hsa-miR-214*	-0.135	0.992	0.91073	-0.117	-4.71		kshv-miR-K12-1	-0.017	0.889	0.741195	-0.344	-5.14		hsa-miR-124*	-0.0819	0.855	0.771938	-0.302	-5.7718		dmr_31a	-0.0395	0.9541	0.891338	-0.141	-5.824
hsa-miR-125a-3p	-0.142	0.992	0.75165	-0.332	-4.69		kshv-miR-K12-3*	-0.017	0.889	0.741195	-0.344	-5.14		hsa-miR-589	-0.0843	0.771	0.387836	-0.922	-5.4015		hsa-miR-491-5p	-0.0404	0.965	0.932061	-0.088	-5.83
hsa-miR-597	-0.143	0.992	0.45982	-0.79	-4.64		kshv-miR-K12-6-3p	-0.017	0.889	0.741195	-0.344	-5.14		hsa-miR-380*	-0.0848	0.771	0.410251	-0.877	-5.4391		SCorner3	-0.0406	0.9667	0.934928	-0.0843	-5.83
ebv-miR-BART13	-0.145	0.992	0.78357	-0.287	-4.7		kshv-miR-K12-7	-0.017	0.889	0.741195	-0.344	-5.14		hsa-miR-1226	-0.0853	0.905	0.850967	-0.195	-5.7992		hsa-miR-647	-0.0409	0.9535	0.889579	-0.143	-5.823
ebv-miR-BART3	-0.146	0.992	0.44256	-0.823	-4.64		kshv-miR-K12-9	-0.017	0.889	0.741195	-0.344	-5.14		hsa-miR-637	-0.0915	0.871	0.793555	-0.272	-5.7806		hsa-miR-941	-0.0413	0.9172	0.802603	-0.259	-5.8
hsa-miR-18b*	-0.152	0.992	0.55633	-0.623	-4.66		hsa-miR-590-5p	-0.0207	0.996	0.973803	-0.0341	-5.18		hsa-miR-324-5p	-0.0947	0.901	0.841417	-0.208	-5.7966		hsa-miR-185*	-0.0416	0.8479	0.6291	-0.502	-5.706
hsa-miR-621	-0.155	0.992	0.59108	-0.568	-4.67		hsa-let-7i*	-0.0225	0.985	0.95403	-0.0598	-5.18		hsa-miR-423-5p	-0.0949	0.892	0.832696	-0.219	-5.794		hsa-miR-146b-3p	-0.0431	0.8415	0.611734	-0.529	-5.693
hsa-miR-519e	-0.159	0.992	0.88745	-0.148	-4.7		hsa-miR-501-3p	-0.0242	0.997	0.977489	-0.0293	-5.18		hsa-miR-93*	-0.0969	0.83	0.731098	-0.358	-5.7526		hsa-miR-27a*	-0.0469	0.8977	0.752985	-0.326	-5.78
hsa-miR-941	-0.16	0.992	0.45268	-0.804	-4.64		hsa-miR-630	-0.025	0.997	0.983231	-0.0218	-5.18		hsa-miR-519e*	-0.0981	0.872	0.80087	-0.262	-5.7833		hsa-miR-492	-0.0502	0.9602	0.904327	-0.124	-5.826
hsa-let-7a*	-0.165	0.992	0.8792	-0.159	-4.7		hsa-miR-223	-0.0295	0.962	0.907725	-0.12	-5.18		hsa-miR-650	-0.0989	0.848	0.758384	-0.32	-5.7658		hsa-miR-767-5p	-0.0529	0.9805	0.960216	-0.0515	-5.833
hsa-miR-135b	-0.166	0.998	0.94811	-0.0679	-4.71		hsa-miR-497	-0.0329	0.998	0.985388	-0.019	-5.18		hsa-miR-134	-0.106	0.83	0.729169	-0.361	-5.7516		hsa-miR-527	-0.0552	0.8571	0.642079	-0.483	-5.715
hsa-miR-602	-0.169	0.992	0.63105	-0.506	-4.68		hsa-miR-302c*	-0.033	0.967	0.927212	-0.0948	-5.18		hsa-miR-17*	-0.111	0.869	0.790579	-0.276	-5.7794		hsa-miR-302d*	-0.0572	0.8415	0.553878	-0.618	-5.642
hsa-let-7c*	-0.169	0.992	0.83564	-0.217	-4.7		hsa-miR-545	-0.0332	0.996	0.9726	-0.0356	-5.18		hsa-miR-589*	-0.114	0.902	0.843809	-0.205	-5.7973		hur_5	-0.0573	0.9366	0.847326	-0.199	-5.814
hsa-miR-510	-0.174	0.992	0.53117	-0.665	-4.66		hsa-miR-433	-0.0418	0.991	0.964232	-0.0465	-5.18		hsa-miR-616*	-0.117	0.771	0.32192	-1.07	-5.2707		hsa-miR-532-3p	-0.0574	0.9696	0.93893	-0.0791	-5.831
hsa-miR-188-5p	-0.175	0.992	0.75513	-0.327	-4.69		hsa-miR-621	-0.043	0.967	0.923007	-0.1	-5.18		hsa-miR-33a	-0.117	0.902	0.844473	-0.204	-5.7974		hsa-miR-18a*	-0.0615	0.8429	0.620135	-0.516	-5.699
hsa-miR-659	-0.177	0.992	0.86427	-0.179	-4.7		hsa-miR-885-5p	-0.0456	0.962	0.908924	-0.119	-5.18		hcmv-miR-UL22A	-0.117	0.905	0.851806	-0.194	-5.7995		ebv-miR-BART14	-0.0626	0.8415	0.575518	-0.584	-5.662
hsa-miR-455-3p	-0.179	0.992	0.61078	-0.537	-4.67		hsa-miR-9	-0.0483	0.997	0.982812	-0.0224	-5.18		hsa-miR-432*	-0.118	0.771	0.524478	-0.671	-5.5916		hsa-miR-22	-0.0649	0.9353	0.837296	-0.212	-5.811
hsa-miR-200b*	-0.18	0.992	0.61063	-0.537	-4.67		hsa-miR-379*	-0.0572	0.889	0.323088	-1.07	-4.78		hsa-miR-518a-3p	-0.118	0.882	0.820129	-0.236	-5.79		hsa-miR-219-1-3p	-0.0658	0.9449	0.867744	-0.172	-5.819
hsa-miR-637	-0.182	0.992	0.62954	-0.508	-4.68		hsa-miR-485-3p	-0.0684	0.976	0.943788	-0.0732	-5.18		hsa-miR-345	-0.119	0.838	0.741289	-0.344	-5.7578		hsa-miR-509-3-5p	-0.0741	0.9098	0.773692	-0.298	-5.789
hsa-miR-593	-0.183	0.992	0.50498	-0.709	-4.65		hsa-miR-498	-0.0699	0.912	0.802349	-0.26	-5.16		ebv-miR-BART14	-0.122	0.771	0.315786	-1.08	-5.2567		ebv-miR-BART9	-0.0791	0.8977	0.753396	-0.325	-5.78
ebv-miR-BART19-5p	-0.183	0.992	0.60432	-0.547	-4.67		hsa-let-7f	-0.0734	0.968	0.931962	-0.0886	-5.18		hsa-miR-196a	-0.123	0.822	0.713021	-0.384	-5.743		hsa-miR-616*	-0.0797	0.8415	0.471511	-0.756	-5.55
hsa-miR-550	-0.183	0.992	0.63537	-0.5	-4.68		hsa-miR-374b	-0.075	0.948	0.871239	-0.168	-5.17		hsa-miR-339-3p	-0.125	0.819	0.705155	-0.395	-5.7385		ebv-miR-BART14*	-0.0814	0.8415	0.578215	-0.58	-5.664
hsa-miR-608	-0.183	0.992	0.71545	-0.382	-4.69		hsa-miR-25	-0.0752	0.965	0.91742	-0.108	-5.18		miRNABrightCorner30	-0.126	0.956	0.924929	-0.0978	-5.8141		hsa-miR-550*	-0.0823	0.9491	0.876292	-0.161	-5.821
hsa-miR-1225-3p	-0.188	0.992	0.68547	-0.426	-4.69		hsa-miR-412	-0.0766	0.895	0.753271	-0.327	-5.14		hsa-miR-625	-0.127	0.917	0.866716	-0.174	-5.8033		hsa-miR-518d-5p	-0.0855	0.8415	0.362301	-0.967	-5.38
hsa-miR-149	-0.19	0.992	0.80789	-0.254	-4.7		hsa-miR-127-3p	-0.0772	0.985	0.957271	-0.0556	-5.18		hsa-miR-92a-1*	-0.127	0.929	0.883605	-0.152	-5.807		hsa-miR-191	-0.0869	0.9493	0.879883	-0.156	-5.821
hsa-miR-1227	-0.191	0.992	0.67471	-0.441	-4.68		hsa-miR-641	-0.0839	0.912	0.797497	-0.267	-5.16		hsa-miR-572	-0.131	0.83	0.732047	-0.357	-5.7531		hsa-miR-665	-0.0873	0.8977	0.747004	-0.334	-5.777
hsa-miR-523	-0.192	0.992	0.44414	-0.82	-4.64		hsa-miR-30a*	-0.0846	0.967	0.927592	-0.0943	-5.18		hsa-miR-92b*	-0.131	0.879	0.81024	-0.25	-5.7866		hsa-miR-100	-0.0877	0.9648	0.930749	-0.0897	-5.83
hsa-miR-933	-0.192	0.992	0.70378	-0.399	-4.69		hsa-miR-657	-0.0856	0.961	0.899993	-0.13	-5.18		hur_6	-0.136	0.771	0.470249	-0.764	-5.5266		hsa-miR-744	-0.088	0.9602	0.906414	-0.121	-5.826
hsa-miR-567	-0.193	0.992	0.38435	-0.939	-4.62		hsa-miR-518d-5p	-0.0868	0.889	0.262394	-1.22	-4.66		hsa-miR-296-3p	-0.136	0.852	0.765772	-0.31	-5.7691		hsa-miR-597	-0.0893	0.8415	0.608494	-0.533	-5.69
hsa-miR-650	-0.195	0.992	0.61509	-0.53	-4.68		hsa-miR-96	-0.0871	0.961	0.905647	-0.123	-5.18		hsa-miR-874	-0.138	0.771	0.466651	-0.771	-5.5218		hsa-miR-455-3p	-0.0893	0.9098	0.773989	-0.297	-5.789
hsa-miR-199b-3p	-0.195	0.992	0.79789	-0.268	-4.7		hsa-miR-146b-3p	-0.0905	0.889	0.260031	-1.23	-4.66		hcmv-miR-UL112	-0.143	0.771	0.311268	-1.09	-5.2462		hur_4	-0.0894	0.8756	0.675081	-0.435	-5.737
hsa-miR-661	-0.196	0.992	0.66986	-0.448	-4.68		hsa-miR-585	-0.101	0.965	0.915369	-0.11	-5.18		hsa-miR-182	-0.144	0.94	0.902093	-0.128	-5.8106		hsa-miR-488*	-0.0905	0.9264	0.823045	-0.231	-5.806
hsa-miR-409-3p	-0.196	0.992	0.86191	-0.182	-4.7		hsa-miR-589	-0.102	0.889	0.255824	-1.24	-4.65		hsa-let-7a*	-0.146	0.929	0.886024	-0.149	-5.8075		hsa-miR-212	-0.0923	0.9461	0.87123	-0.167	-5.82
hsa-miR-541	-0.198	0.992	0.53268	-0.662	-4.66		ebv-miR-BART20-3p	-0.103	0.936	0.855711	-0.189	-5.17		hsa-miR-510	-0.149	0.771	0.286547	-1.16	-5.1851		hsa-miR-493	-0.095	0.9069	0.765537	-0.309	-5.785
hsa-miR-30d*	-0.198	0.992	0.57023	-0.601	-4.67		hsa-miR-106a	-0.104	0.922	0.836319	-0.215	-5.17		hsa-miR-527	-0.149	0.771	0.452955	-0.796	-5.5032		hsa-miR-486-5p	-0.0966	0.9366	0.844644	-0.203	-5.813
hsa-miR-375	-0.2	0.992	0.45037	-0.808	-4.64		hsa-miR-337-5p	-0.106	0.985	0.95659	-0.0565	-5.18		hsa-miR-30b	-0.152	0.861	0.778434	-0.293	-5.7745		hsa-miR-943	-0.0976	0.9491	0.878377	-0.158	-5.821
hsa-miR-557	-0.2	0.992	0.60369	-0.548	-4.67		hsa-miR-197	-0.107	0.889	0.734453	-0.354	-5.14		hsa-miR-26b	-0.156	0.839	0.74256	-0.342	-5.7584		hsa-miR-524-5p	-0.0985	0.8415	0.519259	-0.675	-5.606
hsa-miR-423-3p	-0.2	0.992	0.68617	-0.424	-4.69		hsa-miR-483-5p	-0.108	0.889	0.679242	-0.432	-5.11		hsa-miR-539	-0.164	0.872	0.799377	-0.264	-5.7827		hsa-miR-425*	-0.101	0.886	0.716306	-0.377	-5.761
hsa-miR-647	-0.202	0.992	0.511	-0.699	-4.65		hsa-miR-629*	-0.109	0.889	0.648	-0.478	-5.1		hsa-miR-181c*	-0.173	0.921	0.872977	-0.166	-5.8047		hsa-miR-223	-0.103	0.902	0.760254	-0.316	-5.783
hsa-miR-600	-0.209	0.992	0.43066	-0.845	-4.63		hsa-miR-485-5p	-0.11	0.912	0.802714	-0.26	-5.16		hsa-miR-151-3p	-0.175	0.83	0.733024	-0.355	-5.7536		ebv-miR-BART19-5p	-0.109	0.8901	0.721003	-0.37	-5.764
hsa-miR-183	-0.209	0.992	0.81359	-0.247	-4.7		hsa-miR-520a-5p	-0.111	0.889	0.284081	-1.16	-4.71		ebv-miR-BART14*	-0.176	0.771	0.266933	-1.21	-5.1317		hsa-miR-526b	-0.112	0.8415	0.434379	-0.824	-5.499
hsa-miR-1233	-0.209	0.992	0.84923	-0.199	-4.7		hsa-miR-519e*	-0.112	0.898	0.761886	-0.316	-5.15		hsa-miR-130b	-0.176	0.868	0.788797	-0.279	-5.7787		hsa-miR-125b-2*	-0.115	0.8962	0.741106	-0.342	-5.774
hsa-miR-892a	-0.21	0.992	0.47928	-0.755	-4.65		hur_5	-0.114	0.889	0.584254	-0.574	-5.06		hsa-miR-526b	-0.179	0.771	0.265187	-1.21	-5.1267		hsa-miR-33b	-0.117	0.9098	0.787879	-0.278	-5.794
hsa-miR-148a*	-0.213	0.992	0.84811	-0.2	-4.7		ebv-miR-BART6-5p	-0.114	0.912	0.80235	-0.26	-5.16		hsa-miR-889	-0.18	0.771	0.304949	-1.11	-5.2312		ebv-miR-BART1-3p	-0.118	0.9098	0.781081	-0.288	-5.792
ebv-miR-BART13*	-0.214	0.992	0.45085	-0.807	-4.64		hsa-miR-500*	-0.114	0.919	0.818825	-0.238	-5.16		hsa-miR-744*	-0.203	0.822	0.712692	-0.384	-5.7428		hsa-miR-320	-0.119	0.9098	0.783032	-0.285	-5.792
hsa-miR-768-5p	-0.216	0.992	0.69556	-0.411	-4.69		hsa-miR-541	-0.116	0.889	0.686782	-0.421	-5.12		hsa-miR-141	-0.214	0.788	0.662763	-0.456	-5.7121		hsa-miR-302c*	-0.121	0.8901	0.725547	-0.364	-5.766
hsa-miR-502-5p	-0.218	0.992	0.81718	-0.242	-4.7		hsa-miR-374a	-0.119	0.898	0.763388	-0.313	-5.15		ebv-miR-BART5	-0.217	0.771	0.484502	-0.739	-5.5448		hsa-miR-188-3p	-0.121	0.9366	0.844172	-0.203	-5.813
hsa-miR-877*	-0.219	0.992	0.64382	-0.487	-4.68		hsa-miR-940	-0.121	0.889	0.715491	-0.38	-5.13		hsa-miR-937	-0.218	0.839	0.744271	-0.34	-5.7592		hsa-miR-515-5p	-0.127	0.9274	0.826889	-0.226	-5.808
hsa-miR-499-3p	-0.223	0.992	0.41087	-0.884	-4.63		hsa-miR-220b	-0.122	0.889	0.719139	-0.375	-5.13		hsa-miR-301a	-0.219	0.878	0.80817	-0.252	-5.7859		ebv-miR-BART3	-0.128	0.8415	0.377198	-0.936	-5.407
hsa-miR-27b	-0.224	0.992	0.73248	-0.358	-4.69		hsa-miR-188-3p	-0.124	0.922	0.837185	-0.214	-5.17		SCorner3	-0.221	0.805	0.688504	-0.418	-5.7287		hsa-miR-602	-0.128	0.8806	0.688912	-0.415	-5.746
hsa-miR-220c	-0.226	0.992	0.47265	-0.767	-4.64		hsa-miR-616*	-0.127	0.889	0.255763	-1.24	-4.65		hsa-miR-638	-0.227	0.771	0.448919	-0.803	-5.4975		hsa-miR-563	-0.131	0.8849	0.710488	-0.385	-5.758
hsa-miR-149*	-0.227	0.992	0.61072	-0.537	-4.67		hsa-miR-15a*	-0.127	0.954	0.884832	-0.15	-5.18		hsa-miR-373*	-0.227	0.848	0.75957	-0.319	-5.7664		hsa-miR-639	-0.133	0.8992	0.755743	-0.322	-5.781
hsa-miR-638	-0.229	0.992	0.31803	-1.09	-4.59		ebv-miR-BART14	-0.13	0.889	0.25619	-1.24	-4.65		dmr_31a	-0.228	0.771	0.561336	-0.61	-5.6295		hsa-miR-23b*	-0.134	0.9593	0.897773	-0.133	-5.825
hsa-miR-548a-5p	-0.229	0.992	0.47155	-0.769	-4.64		hsa-miR-488	-0.13	0.889	0.281764	-1.17	-4.7		hsa-miR-191	-0.232	0.83	0.729386	-0.36	-5.7518		hsa-miR-662	-0.135	0.9135	0.795582	-0.268	-5.797
hsa-miR-598	-0.232	0.992	0.89712	-0.135	-4.7		hsa-miR-617	-0.131	0.889	0.523007	-0.673	-5.01		hsa-miR-18b*	-0.234	0.771	0.574194	-0.59	-5.6417		hur_6	-0.136	0.8415	0.403452	-0.883	-5.452
hsa-miR-566	-0.237	0.992	0.75487	-0.327	-4.69		hsa-miR-874	-0.132	0.889	0.585521	-0.572	-5.06		hsa-miR-608	-0.234	0.802	0.68245	-0.427	-5.7249		hsa-miR-92b*	-0.138	0.8977	0.749596	-0.331	-5.778
ebv-miR-BHRF1-1	-0.237	0.992	0.79528	-0.271	-4.7		hsa-miR-107	-0.14	0.889	0.700403	-0.402	-5.12		hsa-miR-125a-5p	-0.234	0.805	0.688307	-0.419	-5.7286		hsa-miR-218-1*	-0.142	0.8479	0.627723	-0.505	-5.705
hcmv-miR-US33-5p	-0.239	0.992	0.55203	-0.63	-4.66		hsa-miR-525-3p	-0.141	0.92	0.824628	-0.23	-5.16		hsa-miR-148b*	-0.237	0.771	0.254562	-1.24	-5.0955		hsa-miR-1229	-0.144	0.9098	0.785453	-0.282	-5.793
hsa-miR-122*	-0.24	0.992	0.46788	-0.775	-4.64		hsa-miR-19a	-0.142	0.909	0.784131	-0.285	-5.15		hsa-miR-218-1*	-0.245	0.771	0.493708	-0.723	-5.5562		hsa-miR-92a-1*	-0.145	0.9535	0.888817	-0.144	-5.823
hur_4	-0.248	0.992	0.33393	-1.05	-4.6		hsa-miR-767-5p	-0.144	0.961	0.901707	-0.128	-5.18		hsa-miR-933	-0.253	0.771	0.618996	-0.521	-5.6801		hcmv-miR-US25-1	-0.148	0.9264	0.824821	-0.229	-5.807
ebv-miR-BART9	-0.249	0.992	0.4207	-0.865	-4.63		hsa-miR-627	-0.148	0.889	0.281989	-1.17	-4.7		hsa-miR-509-3-5p	-0.256	0.771	0.318938	-1.07	-5.264		hsa-miR-652	-0.149	0.9098	0.784761	-0.283	-5.793
hsa-miR-769-3p	-0.249	0.992	0.60652	-0.544	-4.67		hsa-miR-510	-0.151	0.889	0.259687	-1.23	-4.66		kshv-miR-K12-8	-0.26	0.771	0.617644	-0.523	-5.679		hsa-miR-106a	-0.153	0.9131	0.793678	-0.271	-5.796
hsa-miR-1238	-0.251	0.992	0.5204	-0.683	-4.66		hsa-miR-181d	-0.163	0.889	0.705762	-0.394	-5.12		hsa-miR-330-5p	-0.262	0.776	0.638601	-0.491	-5.6951		hsa-miR-423-3p	-0.154	0.886	0.716571	-0.376	-5.762
hsa-miR-520e	-0.252	0.992	0.46383	-0.783	-4.64		hsa-miR-377*	-0.164	0.893	0.747924	-0.335	-5.14		hiv1-miR-H1	-0.262	0.777	0.642113	-0.486	-5.6976		hsa-miR-675	-0.156	0.8901	0.725992	-0.363	-5.766
kshv-miR-K12-9*	-0.255	0.992	0.73905	-0.349	-4.69		hsa-miR-29a*	-0.165	0.921	0.829393	-0.224	-5.16		hsa-miR-597	-0.263	0.771	0.090057	-1.97	-4.2406		hsa-miR-769-5p	-0.157	0.8415	0.610621	-0.53	-5.692
hsa-miR-202*	-0.256	0.992	0.46273	-0.785	-4.64		hsa-let-7d	-0.165	0.965	0.919484	-0.105	-5.18		hsa-miR-634	-0.269	0.771	0.514378	-0.688	-5.5804		hsa-let-7f-1*	-0.158	0.8415	0.41904	-0.853	-5.476
hsa-miR-526b*	-0.26	0.992	0.46136	-0.787	-4.64		hsa-miR-192*	-0.166	0.889	0.283196	-1.17	-4.71		hsa-miR-887	-0.273	0.771	0.494239	-0.722	-5.5568		hsa-miR-744*	-0.158	0.9098	0.78152	-0.287	-5.792
hsa-miR-939	-0.263	0.992	0.50585	-0.708	-4.65		hsa-miR-324-5p	-0.168	0.91	0.788833	-0.279	-5.15		hsa-miR-191*	-0.275	0.771	0.458235	-0.786	-5.5105		hsa-miR-600	-0.159	0.8415	0.459415	-0.778	-5.534
hsa-let-7d	-0.263	0.992	0.81823	-0.24	-4.7		ebv-miR-BART14*	-0.171	0.889	0.263803	-1.22	-4.67		hsa-miR-28-5p	-0.276	0.771	0.605809	-0.541	-5.6694		hsa-miR-637	-0.163	0.8415	0.584028	-0.571	-5.669
hsa-miR-656	-0.269	0.992	0.39811	-0.91	-4.62		hsa-miR-106a*	-0.171	0.912	0.802266	-0.26	-5.16		hsa-miR-20b*	-0.277	0.771	0.23139	-1.31	-5.0216		hsa-miR-513a-3p	-0.164	0.8758	0.679445	-0.429	-5.74
hsa-miR-515-5p	-0.271	0.992	0.65586	-0.469	-4.68		hsa-miR-526b	-0.173	0.889	0.26426	-1.22	-4.67		hsa-miR-550	-0.277	0.771	0.390633	-0.917	-5.4063		hsa-let-7b*	-0.165	0.8415	0.504336	-0.7	-5.589
hsa-miR-1231	-0.273	0.992	0.28775	-1.17	-4.57		hsa-miR-889	-0.174	0.889	0.305336	-1.11	-4.75		hsa-miR-138-2*	-0.284	0.771	0.460984	-0.781	-5.5142		ebv-miR-BART13	-0.171	0.8962	0.737641	-0.347	-5.772
hsa-let-7f	-0.275	0.992	0.70625	-0.396	-4.69		hsa-miR-199b-5p	-0.183	0.975	0.941266	-0.0765	-5.18		hsa-miR-383	-0.287	0.771	0.229574	-1.32	-5.0155		hsa-miR-107	-0.172	0.8415	0.457516	-0.781	-5.531
hsa-miR-520a-3p	-0.276	0.992	0.45728	-0.795	-4.64		hsa-miR-371-5p	-0.184	0.889	0.474526	-0.757	-4.97		hsa-miR-324-3p	-0.288	0.771	0.247199	-1.27	-5.0729		hsa-miR-1238	-0.172	0.8415	0.555828	-0.615	-5.644
hsa-miR-155*	-0.278	0.992	0.40291	-0.901	-4.62		hsa-miR-329	-0.186	0.936	0.854131	-0.191	-5.17		hsa-miR-550*	-0.288	0.771	0.627781	-0.508	-5.6869		hsa-miR-567	-0.174	0.8415	0.308333	-1.09	-5.267
hsa-miR-483-3p	-0.278	0.992	0.45614	-0.797	-4.64		hsa-miR-517b	-0.188	0.889	0.737379	-0.349	-5.14		hsa-miR-583	-0.289	0.771	0.474775	-0.756	-5.5325		hsa-miR-130b	-0.175	0.8977	0.750056	-0.33	-5.778
hsa-miR-885-5p	-0.279	0.992	0.51195	-0.697	-4.65		hsa-miR-339-3p	-0.196	0.889	0.542152	-0.642	-5.03		ebv-miR-BART17-3p	-0.294	0.771	0.607142	-0.539	-5.6705		hsa-miR-220b	-0.176	0.9098	0.781425	-0.287	-5.792
hsa-miR-554	-0.281	0.992	0.50004	-0.718	-4.65		hsa-miR-10a	-0.196	0.91	0.788681	-0.279	-5.15		hcmv-miR-US33-5p	-0.295	0.771	0.437227	-0.825	-5.4807		hsa-miR-28-3p	-0.177	0.886	0.715451	-0.378	-5.761
hur_6	-0.283	0.992	0.32813	-1.07	-4.59		hsa-miR-149	-0.198	0.91	0.788775	-0.279	-5.15		hsa-miR-567	-0.298	0.771	0.262	-1.22	-5.1175		hsa-miR-660	-0.178	0.9264	0.816913	-0.239	-5.805
hsa-miR-563	-0.288	0.992	0.51155	-0.698	-4.65		hsa-miR-518e*	-0.199	0.889	0.540735	-0.644	-5.03		kshv-miR-K12-2	-0.299	0.771	0.22728	-1.33	-5.0076		hsa-miR-432*	-0.179	0.8415	0.492739	-0.719	-5.576
hsa-miR-942	-0.29	0.992	0.4451	-0.818	-4.64		hsa-miR-18a	-0.199	0.895	0.756354	-0.323	-5.14		hsa-miR-16	-0.313	0.771	0.61411	-0.528	-5.6762		hsa-miR-766	-0.179	0.8415	0.580016	-0.577	-5.666
SCorner3	-0.293	0.992	0.67104	-0.447	-4.68		hsa-miR-101	-0.201	0.889	0.727525	-0.363	-5.13		hsa-miR-320	-0.314	0.771	0.474112	-0.757	-5.5316		hsa-miR-877*	-0.18	0.8812	0.6966	-0.405	-5.75
hsa-miR-296-3p	-0.294	0.992	0.44205	-0.824	-4.63		ebv-miR-BART13*	-0.204	0.889	0.57259	-0.593	-5.05		hsa-miR-877	-0.314	0.771	0.585365	-0.572	-5.6518		hsa-miR-30c	-0.181	0.8415	0.616709	-0.521	-5.696
hsa-miR-541*	-0.296	0.992	0.61569	-0.53	-4.68		hsa-miR-18b	-0.206	0.893	0.749085	-0.333	-5.14		hsa-miR-377*	-0.318	0.771	0.53782	-0.649	-5.6059		hcmv-miR-US5-1	-0.182	0.8415	0.589299	-0.563	-5.674
hsa-miR-586	-0.298	0.992	0.45195	-0.805	-4.64		hsa-miR-574-3p	-0.208	0.889	0.457249	-0.788	-4.95		hsa-miR-302d*	-0.319	0.771	0.234512	-1.3	-5.0321		hsa-miR-130a	-0.183	0.9491	0.878588	-0.158	-5.821
hsa-miR-488*	-0.307	0.992	0.37831	-0.952	-4.61		hsa-miR-130b*	-0.211	0.921	0.828743	-0.225	-5.16		hsa-miR-598	-0.323	0.912	0.860821	-0.182	-5.8018		hsa-miR-218-2*	-0.185	0.8826	0.706292	-0.391	-5.756
hsa-let-7b*	-0.308	0.992	0.32241	-1.08	-4.59		hsa-miR-339-5p	-0.221	0.895	0.756394	-0.323	-5.14		kshv-miR-K12-4-3p	-0.329	0.771	0.232896	-1.31	-5.0267		hsa-miR-605	-0.193	0.9084	0.767858	-0.306	-5.786
hsa-miR-675	-0.31	0.992	0.46264	-0.785	-4.64		hsa-miR-369-5p	-0.223	0.912	0.798668	-0.265	-5.16		hsa-miR-29b	-0.329	0.809	0.692982	-0.412	-5.7314		hsa-miR-28-5p	-0.195	0.8724	0.667316	-0.446	-5.732
hsa-miR-631	-0.311	0.992	0.5034	-0.712	-4.65		hsa-miR-518a-3p	-0.224	0.889	0.730432	-0.359	-5.13		hsa-miR-26b*	-0.334	0.772	0.632014	-0.501	-5.6901		hsa-miR-219-5p	-0.198	0.9098	0.786555	-0.28	-5.794
hsa-miR-99b	-0.312	0.992	0.538	-0.653	-4.66		hsa-miR-379	-0.231	0.961	0.898887	-0.132	-5.18		hsa-miR-298	-0.335	0.771	0.624249	-0.513	-5.6842		hsa-miR-518e	-0.206	0.8415	0.387487	-0.915	-5.425
hsa-miR-1228	-0.317	0.992	0.41616	-0.874	-4.63		hsa-miR-624*	-0.234	0.889	0.689744	-0.417	-5.12		hsa-miR-886-5p	-0.335	0.877	0.806686	-0.254	-5.7854		hsa-miR-200b*	-0.206	0.8415	0.453187	-0.789	-5.526
hsa-miR-219-5p	-0.317	0.992	0.57278	-0.597	-4.67		hsa-miR-597	-0.236	0.889	0.123533	-1.76	-4.23		hsa-miR-342-3p	-0.338	0.771	0.423371	-0.852	-5.4598		hsa-miR-29c	-0.207	0.8613	0.64626	-0.477	-5.718
hsa-miR-16-2*	-0.317	0.992	0.74614	-0.339	-4.69		hsa-miR-141	-0.236	0.889	0.606324	-0.54	-5.07		hsa-let-7f-1*	-0.345	0.771	0.137167	-1.68	-4.5975		hsa-miR-1225-3p	-0.21	0.8415	0.586287	-0.567	-5.671
hsa-miR-148b	-0.318	0.992	0.68287	-0.429	-4.69		hsa-miR-539	-0.236	0.889	0.690397	-0.416	-5.12		hsa-miR-106a	-0.352	0.771	0.391747	-0.914	-5.4083		hsa-miR-328	-0.211	0.8415	0.441299	-0.811	-5.509
hsa-miR-483-5p	-0.321	0.992	0.49979	-0.718	-4.65		hsa-miR-892a	-0.238	0.889	0.339485	-1.03	-4.8		hur_5	-0.359	0.771	0.181033	-1.49	-4.8261		hsa-miR-621	-0.213	0.8415	0.336013	-1.02	-5.328
hsa-miR-501-3p	-0.321	0.992	0.64504	-0.485	-4.68		hsa-let-7a	-0.238	0.889	0.666569	-0.45	-5.11		hsa-miR-151-5p	-0.36	0.771	0.451198	-0.799	-5.5007		kshv-miR-K12-2	-0.216	0.8415	0.33285	-1.03	-5.321
hsa-miR-339-3p	-0.322	0.992	0.13337	-1.74	-4.46		hsa-miR-196a	-0.241	0.889	0.342691	-1.02	-4.81		hsa-miR-29c	-0.361	0.771	0.525187	-0.67	-5.5924		hsa-miR-125a-5p	-0.217	0.8415	0.536597	-0.646	-5.624
hsa-miR-103	-0.329	0.992	0.22722	-1.35	-4.54		hsa-miR-769-5p	-0.243	0.889	0.540994	-0.644	-5.03		hsa-miR-188-3p	-0.361	0.771	0.555144	-0.62	-5.6235		hsa-miR-93*	-0.217	0.8415	0.611032	-0.53	-5.692
hsa-miR-25	-0.334	0.992	0.55384	-0.627	-4.66		hsa-miR-483-3p	-0.244	0.889	0.715607	-0.38	-5.13		hsa-miR-184	-0.362	0.787	0.660575	-0.459	-5.7106		dmr_285	-0.217	0.8415	0.615287	-0.523	-5.695
hsa-miR-10b*	-0.334	0.992	0.68744	-0.423	-4.69		hsa-miR-20b*	-0.247	0.889	0.277391	-1.18	-4.7		hsa-miR-541	-0.368	0.771	0.185814	-1.47	-4.8472		hsa-miR-636	-0.222	0.8513	0.634563	-0.494	-5.71
ebv-miR-BART10*	-0.335	0.992	0.26028	-1.24	-4.56		hsa-miR-502-3p	-0.247	0.889	0.718147	-0.376	-5.13		hsa-let-7g	-0.399	0.771	0.526955	-0.667	-5.5943		hsa-miR-200a*	-0.222	0.8962	0.738905	-0.345	-5.773
hsa-miR-489	-0.335	0.992	0.42974	-0.847	-4.63		hsa-miR-583	-0.252	0.889	0.660752	-0.459	-5.1		hsa-miR-196b	-0.399	0.84	0.748958	-0.333	-5.7615		hsa-miR-588	-0.223	0.8415	0.551962	-0.621	-5.64
hsa-miR-625*	-0.337	0.992	0.37303	-0.963	-4.61		hsa-miR-935	-0.252	0.898	0.764722	-0.312	-5.15		hsa-miR-491-5p	-0.402	0.771	0.569548	-0.597	-5.6373		hsa-miR-29b	-0.223	0.9131	0.794119	-0.27	-5.797
hsa-miR-556-3p	-0.337	0.992	0.44447	-0.819	-4.64		hsa-miR-383	-0.254	0.889	0.278412	-1.18	-4.7		hsa-miR-1224-3p	-0.403	0.771	0.074265	-2.11	-4.0742		hsa-miR-324-3p	-0.228	0.8415	0.336783	-1.02	-5.33
hsa-miR-548d-3p	-0.343	0.992	0.44349	-0.821	-4.64		hsa-miR-220c	-0.254	0.889	0.338073	-1.03	-4.8		hsa-miR-425*	-0.405	0.771	0.337256	-1.03	-5.3041		hsa-miR-1228	-0.228	0.8415	0.480958	-0.74	-5.562
hsa-miR-518a-3p	-0.351	0.992	0.45927	-0.791	-4.64		hsa-miR-9*	-0.254	0.961	0.903422	-0.126	-5.18		hsa-miR-551a	-0.411	0.771	0.318316	-1.08	-5.2625		hsa-miR-339-3p	-0.229	0.8415	0.380794	-0.928	-5.414
hsa-miR-521	-0.353	0.992	0.44192	-0.824	-4.63		hsa-miR-548a-5p	-0.257	0.889	0.337842	-1.03	-4.8		hsa-miR-891a	-0.414	0.771	0.052874	-2.34	-3.7784		hsa-miR-1227	-0.229	0.8415	0.546713	-0.63	-5.635
hsa-miR-99a*	-0.356	0.992	0.40809	-0.89	-4.62		hsa-let-7f-2*	-0.257	0.889	0.66531	-0.452	-5.11		hsa-miR-665	-0.414	0.771	0.254678	-1.24	-5.0958		hsa-miR-141	-0.229	0.8415	0.591264	-0.56	-5.676
hsa-miR-199a-5p	-0.358	0.992	0.68747	-0.423	-4.69		hsa-miR-135b*	-0.259	0.889	0.292069	-1.14	-4.72		hsa-miR-433	-0.417	0.787	0.659534	-0.46	-5.7099		hcmv-miR-UL22A	-0.229	0.8724	0.666634	-0.447	-5.732
hsa-miR-26a-1*	-0.36	0.992	0.44548	-0.817	-4.64		hsa-miR-132	-0.261	0.889	0.646692	-0.48	-5.1		hsa-miR-200c	-0.421	0.771	0.157205	-1.59	-4.7107		hsa-miR-379*	-0.23	0.8415	0.227581	-1.31	-5.041
ebv-miR-BART6-5p	-0.361	0.992	0.4209	-0.865	-4.63		kshv-miR-K12-2	-0.264	0.889	0.279766	-1.17	-4.7		mr_1	-0.426	0.771	0.232456	-1.31	-5.0252		hsa-miR-572	-0.231	0.8415	0.385257	-0.919	-5.421
hsa-miR-369-5p	-0.361	0.992	0.75685	-0.324	-4.69		hsa-miR-656	-0.264	0.889	0.337302	-1.03	-4.8		hsa-miR-297	-0.427	0.771	0.221016	-1.35	-4.9857		hsa-miR-638	-0.235	0.8415	0.259199	-1.22	-5.14
hsa-miR-671-3p	-0.362	0.992	0.75141	-0.332	-4.69		hsa-miR-380*	-0.264	0.889	0.438163	-0.824	-4.93		hsa-miR-602	-0.428	0.771	0.254531	-1.24	-5.0954		hsa-miR-20b*	-0.247	0.8415	0.22147	-1.33	-5.02
hsa-miR-639	-0.364	0.992	0.39725	-0.912	-4.62		hsa-miR-122*	-0.268	0.889	0.337079	-1.03	-4.8		ebv-miR-BART12	-0.44	0.771	0.548213	-0.632	-5.6166		hsa-miR-222	-0.247	0.9593	0.899741	-0.13	-5.825
hsa-miR-134	-0.365	0.992	0.41693	-0.872	-4.63		hsa-miR-520f	-0.271	0.889	0.336829	-1.03	-4.8		hsa-miR-424	-0.442	0.771	0.56389	-0.606	-5.632		hsa-miR-499-3p	-0.25	0.8415	0.240779	-1.27	-5.084
hsa-miR-548d-5p	-0.37	0.992	0.72817	-0.364	-4.69		ebv-miR-BART12	-0.271	0.889	0.733598	-0.355	-5.14		hsa-miR-1231	-0.446	0.771	0.208068	-1.39	-4.9379		hsa-miR-631	-0.254	0.8415	0.498741	-0.709	-5.583
hsa-miR-99b*	-0.372	0.992	0.52733	-0.671	-4.66		hsa-miR-509-3-5p	-0.272	0.889	0.280815	-1.17	-4.7		hsa-let-7f	-0.448	0.771	0.573097	-0.592	-5.6407		hsa-miR-18a	-0.255	0.8724	0.66941	-0.443	-5.734
hsa-miR-487b	-0.373	0.992	0.39861	-0.909	-4.62		hsa-miR-99b	-0.274	0.889	0.614073	-0.528	-5.08		hsa-miR-296-5p	-0.449	0.771	0.133148	-1.7	-4.5727		hsa-miR-483-3p	-0.256	0.8806	0.694895	-0.407	-5.749
hsa-miR-377*	-0.373	0.992	0.53037	-0.666	-4.66		hsa-miR-154*	-0.277	0.956	0.891167	-0.142	-5.18		hsa-miR-330-3p	-0.454	0.771	0.115639	-1.8	-4.4539		hsa-miR-15b	-0.257	0.8415	0.588982	-0.563	-5.674
hsa-miR-583	-0.375	0.992	0.45929	-0.791	-4.64		hsa-miR-520e	-0.28	0.889	0.336252	-1.04	-4.8		ebv-miR-BART1-3p	-0.457	0.771	0.128292	-1.73	-4.5415		hsa-miR-155*	-0.259	0.8415	0.311816	-1.08	-5.275
hsa-miR-191*	-0.376	0.992	0.21503	-1.39	-4.53		hsa-miR-378*	-0.28	0.889	0.720315	-0.373	-5.13		hsa-miR-18a	-0.464	0.771	0.392889	-0.912	-5.4102		hsa-miR-18b	-0.26	0.8806	0.689488	-0.415	-5.746
ebv-miR-BART15	-0.376	0.992	0.65962	-0.463	-4.68		hsa-miR-549	-0.281	0.889	0.293977	-1.14	-4.73		hsa-miR-770-5p	-0.471	0.771	0.322153	-1.07	-5.2712		hsa-miR-517b	-0.265	0.8634	0.651001	-0.47	-5.722
hsa-miR-374b*	-0.378	0.992	0.43849	-0.83	-4.63		hsa-miR-133a	-0.282	0.889	0.389526	-0.919	-4.87		hsa-miR-1	-0.472	0.885	0.823506	-0.232	-5.7911		hsa-miR-133a	-0.267	0.8415	0.580483	-0.576	-5.666
hcmv-miR-UL148D	-0.378	0.992	0.45184	-0.805	-4.64		hsa-miR-17*	-0.282	0.889	0.522112	-0.675	-5.01		hsa-miR-18b	-0.475	0.771	0.354098	-0.994	-5.3386		hsa-miR-128	-0.267	0.8415	0.617975	-0.519	-5.697
hsa-miR-485-5p	-0.379	0.992	0.55602	-0.624	-4.66		hsa-miR-204	-0.282	0.922	0.837798	-0.213	-5.17		hsa-miR-21*	-0.477	0.797	0.676231	-0.436	-5.721		hsa-miR-767-3p	-0.273	0.8415	0.567221	-0.597	-5.654
hsa-miR-197	-0.381	0.992	0.10918	-1.88	-4.44		hsa-miR-202*	-0.284	0.889	0.336031	-1.04	-4.8		hsa-miR-328	-0.48	0.771	0.110428	-1.83	-4.4148		hsa-miR-21*	-0.273	0.9156	0.799652	-0.263	-5.799
hsa-miR-28-5p	-0.381	0.992	0.39785	-0.911	-4.62		hsa-miR-191	-0.285	0.889	0.673098	-0.441	-5.11		hsa-miR-132	-0.486	0.771	0.364863	-0.971	-5.3595		hsa-miR-149*	-0.275	0.8415	0.548609	-0.627	-5.637
hsa-miR-302b	-0.389	0.992	0.43708	-0.833	-4.63		hsa-miR-151-5p	-0.285	0.889	0.691693	-0.414	-5.12		hsa-miR-223	-0.49	0.771	0.03235	-2.68	-3.348		hsa-miR-301b	-0.279	0.9264	0.814971	-0.242	-5.804
hsa-miR-505	-0.392	0.992	0.67547	-0.44	-4.68		hsa-miR-32	-0.287	0.889	0.732829	-0.356	-5.14		hsa-let-7d	-0.499	0.79	0.667425	-0.449	-5.7152		hsa-miR-27b	-0.282	0.8758	0.679984	-0.428	-5.741
hsa-miR-369-3p	-0.397	0.992	0.39612	-0.915	-4.62		hsa-miR-526b*	-0.288	0.889	0.335756	-1.04	-4.8		hsa-miR-571	-0.5	0.771	0.27062	-1.2	-5.1421		hsa-let-7i*	-0.283	0.8415	0.41941	-0.852	-5.477
hsa-miR-34a*	-0.398	0.992	0.76279	-0.316	-4.7		hsa-miR-24-1*	-0.293	0.889	0.662763	-0.456	-5.1		hsa-miR-766	-0.502	0.771	0.160419	-1.57	-4.7274		hsa-miR-138-1*	-0.286	0.8646	0.657763	-0.46	-5.726
hsa-miR-324-3p	-0.401	0.992	0.16347	-1.59	-4.49		ebv-miR-BART3*	-0.296	0.889	0.33531	-1.04	-4.8		hsa-miR-636	-0.505	0.771	0.400685	-0.896	-5.4234		hsa-miR-582-5p	-0.29	0.9369	0.854384	-0.19	-5.815
hsa-miR-365	-0.403	0.992	0.71671	-0.381	-4.69		hsa-miR-29b	-0.297	0.889	0.691765	-0.414	-5.12		ebv-miR-BART13*	-0.506	0.771	0.141102	-1.66	-4.6211		hsa-miR-412	-0.294	0.8415	0.610784	-0.53	-5.692
hsa-miR-425*	-0.404	0.992	0.30432	-1.12	-4.58		hsa-miR-219-5p	-0.299	0.894	0.751366	-0.33	-5.14		hsa-miR-19a	-0.506	0.771	0.147217	-1.63	-4.6564		kshv-miR-K12-6-5p	-0.295	0.8415	0.425034	-0.841	-5.485
hsa-miR-451	-0.406	0.992	0.43505	-0.837	-4.63		hsa-miR-30e	-0.3	0.889	0.632027	-0.501	-5.09		hsa-miR-662	-0.506	0.771	0.495235	-0.72	-5.558		hsa-miR-331-5p	-0.296	0.8415	0.467497	-0.763	-5.545
hsa-miR-1237	-0.406	0.992	0.47667	-0.759	-4.64		hsa-miR-519e	-0.301	0.889	0.692245	-0.413	-5.12		hsa-miR-19b	-0.511	0.771	0.238385	-1.29	-5.0448		hsa-miR-1226	-0.301	0.8415	0.381319	-0.927	-5.415
hsa-miR-323-5p	-0.409	0.992	0.51721	-0.688	-4.66		hsa-miR-320	-0.305	0.889	0.095624	-1.94	-4.08		hsa-let-7b*	-0.513	0.771	0.130011	-1.72	-4.5527		miRNABrightCorner30	-0.308	0.9137	0.796814	-0.266	-5.798
hsa-miR-425	-0.412	0.992	0.46262	-0.785	-4.64		hsa-miR-567	-0.309	0.889	0.513435	-0.69	-5		hsa-miR-149*	-0.513	0.771	0.28866	-1.15	-5.1906		hsa-miR-617	-0.31	0.8415	0.552412	-0.621	-5.64
mr_1	-0.414	0.992	0.18226	-1.51	-4.51		hsa-miR-455-3p	-0.31	0.889	0.378631	-0.942	-4.86		hsa-miR-647	-0.514	0.771	0.049967	-2.38	-3.729		hsa-miR-192*	-0.315	0.8415	0.381322	-0.927	-5.415
hsa-miR-223	-0.414	0.992	0.32725	-1.07	-4.59		hsa-miR-942	-0.312	0.889	0.334513	-1.04	-4.8		hsa-miR-409-5p	-0.516	0.812	0.69758	-0.405	-5.7341		hsa-miR-196b	-0.315	0.902	0.760193	-0.316	-5.783
hsa-miR-502-3p	-0.415	0.992	0.51968	-0.684	-4.66		hsa-miR-376b	-0.316	0.948	0.871355	-0.168	-5.17		hcmv-miR-UL70-3p	-0.52	0.771	0.431548	-0.836	-5.4723		hsa-miR-9	-0.319	0.9366	0.852141	-0.193	-5.815
hsa-let-7e	-0.417	0.992	0.35295	-1.01	-4.6		hsv1-miR-LAT	-0.319	0.889	0.494984	-0.721	-4.99		hsa-miR-139-5p	-0.54	0.771	0.583781	-0.575	-5.6504		hsa-miR-372	-0.324	0.8415	0.550128	-0.624	-5.638
hsa-miR-589*	-0.419	0.992	0.26387	-1.23	-4.56		hsa-miR-586	-0.326	0.889	0.333915	-1.04	-4.79		hsa-miR-631	-0.541	0.771	0.217561	-1.36	-4.9732		hsa-miR-103	-0.325	0.8415	0.241058	-1.27	-5.085
hsa-miR-519d	-0.424	0.992	0.57087	-0.6	-4.67		kshv-miR-K12-3	-0.33	0.889	0.496777	-0.718	-4.99		hsa-miR-563	-0.545	0.771	0.040376	-2.53	-3.5423		hsa-miR-1237	-0.329	0.8415	0.412651	-0.865	-5.466
ebv-miR-BART5	-0.425	0.992	0.48315	-0.748	-4.65		hsa-miR-588	-0.333	0.889	0.11899	-1.78	-4.21		dmr_285	-0.551	0.771	0.297289	-1.13	-5.2124		hsa-miR-510	-0.338	0.8415	0.123649	-1.72	-4.552
hsa-miR-940	-0.433	0.992	0.11693	-1.83	-4.45		hsa-miR-7-1*	-0.333	0.889	0.696853	-0.407	-5.12		ebv-miR-BART7	-0.551	0.771	0.347576	-1.01	-5.3255		hsa-miR-361-5p	-0.341	0.8415	0.256028	-1.22	-5.13
hsa-miR-26a-2*	-0.433	0.992	0.43213	-0.843	-4.63		hsa-miR-101*	-0.335	0.889	0.17316	-1.52	-4.43		hcmv-miR-US25-1	-0.552	0.771	0.498085	-0.715	-5.5614		ebv-miR-BART6-5p	-0.342	0.8415	0.321414	-1.06	-5.297
hsa-miR-520d-5p	-0.433	0.992	0.5318	-0.664	-4.66		hsa-miR-17	-0.338	0.889	0.547732	-0.633	-5.03		hsa-miR-198	-0.561	0.771	0.457361	-0.788	-5.5093		hsa-miR-424	-0.344	0.8415	0.581682	-0.575	-5.667
hsa-miR-491-3p	-0.436	0.992	0.44093	-0.826	-4.63		hsa-miR-663	-0.34	0.889	0.414129	-0.87	-4.9		hsa-miR-99a*	-0.567	0.771	0.03023	-2.73	-3.2885		hsa-miR-611	-0.347	0.8415	0.603839	-0.54	-5.686
hsa-miR-506	-0.44	0.992	0.41107	-0.884	-4.63		hsa-miR-183	-0.342	0.889	0.710263	-0.388	-5.13		hsa-miR-518e	-0.569	0.771	0.052369	-2.35	-3.77		hsa-miR-571	-0.348	0.8415	0.389711	-0.91	-5.429
hsa-miR-340*	-0.441	0.992	0.69595	-0.41	-4.69		hsa-miR-532-3p	-0.343	0.889	0.595979	-0.556	-5.07		ebv-miR-BART13	-0.57	0.771	0.329315	-1.05	-5.2871		hsa-miR-490-3p	-0.349	0.8415	0.45695	-0.782	-5.531
hsa-miR-200c	-0.445	0.992	0.21465	-1.39	-4.53		hsa-miR-593*	-0.344	0.889	0.453094	-0.796	-4.95		hsa-miR-370	-0.572	0.771	0.293342	-1.14	-5.2025		hsa-miR-153	-0.349	0.8646	0.656104	-0.463	-5.725
hsa-miR-302a	-0.446	0.992	0.43096	-0.845	-4.63		hsa-miR-126*	-0.349	0.889	0.333049	-1.04	-4.79		hsa-miR-183*	-0.573	0.771	0.574021	-0.59	-5.6415		mr_1	-0.365	0.8415	0.0465112	-2.36	-3.717
hcmv-miR-US33-3p	-0.448	0.992	0.26329	-1.24	-4.56		hsa-miR-613	-0.352	0.889	0.332953	-1.04	-4.79		hsa-miR-26a	-0.574	0.771	0.605265	-0.542	-5.6689		hsa-miR-16	-0.374	0.8415	0.473169	-0.753	-5.552
hsa-miR-450b-5p	-0.453	0.992	0.43029	-0.846	-4.63		hsa-miR-487a	-0.353	0.889	0.493463	-0.724	-4.99		hsa-let-7a	-0.583	0.771	0.191204	-1.45	-4.8703		hsa-miR-493*	-0.376	0.8977	0.752453	-0.327	-5.779
hsa-miR-490-3p	-0.456	0.992	0.32128	-1.08	-4.59		hsa-miR-200c	-0.355	0.889	0.231005	-1.32	-4.59		hsa-miR-205	-0.587	0.771	0.11108	-1.83	-4.4198		hsa-miR-369-3p	-0.377	0.8415	0.294158	-1.12	-5.233
hsa-miR-708	-0.456	0.992	0.75734	-0.324	-4.69		hsa-miR-556-3p	-0.365	0.889	0.332516	-1.04	-4.79		hsa-miR-487a	-0.59	0.771	0.288577	-1.15	-5.1904		ebv-miR-BART5	-0.378	0.8415	0.409786	-0.871	-5.462
hsa-let-7f-1*	-0.458	0.992	0.12633	-1.78	-4.46		hsa-miR-129*	-0.37	0.889	0.52818	-0.665	-5.02		hcmv-miR-US33-3p	-0.592	0.771	0.103335	-1.88	-4.3583		hsa-miR-625*	-0.383	0.8415	0.265632	-1.2	-5.158
hsa-miR-1234	-0.459	0.992	0.20505	-1.42	-4.53		hsa-miR-548d-3p	-0.371	0.889	0.332336	-1.04	-4.79		hsa-miR-331-5p	-0.6	0.771	0.226231	-1.33	-5.004		ebv-miR-BART11-3p	-0.384	0.8415	0.5253	-0.665	-5.613
hsa-miR-593*	-0.459	0.992	0.32511	-1.07	-4.59		hsa-miR-432	-0.371	0.909	0.782916	-0.287	-5.15		hsa-miR-125b-2*	-0.605	0.771	0.341216	-1.02	-5.3125		hsa-miR-373*	-0.385	0.8415	0.565739	-0.599	-5.653
hsa-miR-921	-0.461	0.992	0.53221	-0.663	-4.66		hsa-miR-520a-3p	-0.372	0.889	0.221879	-1.35	-4.57		hsa-miR-9*	-0.614	0.849	0.762425	-0.315	-5.7677		hsa-miR-26b*	-0.387	0.8415	0.564007	-0.602	-5.651
hsa-miR-570	-0.463	0.992	0.4294	-0.848	-4.63		hsa-miR-513a-3p	-0.372	0.889	0.345974	-1.01	-4.81		hsa-miR-133a	-0.625	0.771	0.26485	-1.21	-5.1258		hsa-miR-625	-0.391	0.8415	0.36824	-0.955	-5.391
hsa-miR-187*	-0.466	0.992	0.55537	-0.625	-4.66		hsa-miR-376a*	-0.373	0.91	0.791453	-0.275	-5.15		hsa-miR-423-3p	-0.629	0.771	0.205683	-1.4	-4.9287		hsa-miR-370	-0.391	0.8415	0.434876	-0.823	-5.5
hsa-miR-520d-3p	-0.469	0.992	0.42888	-0.849	-4.63		NC1_00000197	-0.374	0.898	0.766546	-0.309	-5.15		hsa-miR-155*	-0.634	0.771	0.209071	-1.39	-4.9417		hsa-miR-885-5p	-0.399	0.8415	0.396787	-0.896	-5.441
hsa-miR-204	-0.477	0.992	0.63613	-0.498	-4.68		hsa-miR-203	-0.374	0.906	0.779231	-0.292	-5.15		hsa-miR-625*	-0.635	0.771	0.165202	-1.55	-4.7515		hsa-miR-589*	-0.402	0.8415	0.439088	-0.815	-5.506
hsa-miR-25*	-0.482	0.992	0.55188	-0.63	-4.66		hsa-miR-340	-0.374	0.922	0.83558	-0.216	-5.17		hsa-miR-1228	-0.637	0.771	0.142212	-1.66	-4.6277		hsa-miR-335*	-0.402	0.9098	0.772444	-0.299	-5.788
hsa-miR-346	-0.483	0.992	0.59678	-0.559	-4.67		hsa-miR-382	-0.381	0.911	0.794077	-0.272	-5.16		hsa-miR-9	-0.64	0.853	0.767638	-0.308	-5.77		hsa-miR-1234	-0.407	0.8415	0.22373	-1.32	-5.028
dmr_6	-0.484	0.992	0.42767	-0.851	-4.63		hsa-miR-22	-0.387	0.889	0.206016	-1.4	-4.53		hsa-let-7i*	-0.644	0.771	0.099111	-1.91	-4.3227		hsa-miR-377*	-0.408	0.8415	0.385647	-0.919	-5.422
ebv-miR-BART2-5p	-0.485	0.992	0.57193	-0.598	-4.67		NC1_00000215	-0.389	0.889	0.331834	-1.05	-4.79		hsa-miR-218-2*	-0.648	0.771	0.294989	-1.13	-5.2067		hsa-miR-139-5p	-0.409	0.8479	0.630656	-0.5	-5.707
hsa-miR-1224-3p	-0.486	0.992	0.43864	-0.83	-4.63		hsa-miR-26a-1*	-0.392	0.889	0.331767	-1.05	-4.79		hsa-miR-204	-0.658	0.823	0.71551	-0.38	-5.7444		hsa-miR-324-5p	-0.411	0.8415	0.448667	-0.797	-5.519
hsa-miR-374a	-0.487	0.992	0.21694	-1.38	-4.53		hsa-miR-486-5p	-0.393	0.889	0.282656	-1.17	-4.71		hsa-miR-1229	-0.664	0.771	0.266642	-1.21	-5.1309		hsa-miR-380	-0.412	0.8415	0.291101	-1.13	-5.225
hsa-miR-22*	-0.488	0.992	0.50498	-0.709	-4.65		hsa-miR-29b-1*	-0.394	0.889	0.741528	-0.344	-5.14		hsa-miR-940	-0.666	0.771	0.068708	-2.16	-4.0067		hsa-miR-200c	-0.416	0.8415	0.121056	-1.74	-4.534
hsa-miR-101*	-0.494	0.992	0.14857	-1.66	-4.48		hsa-miR-374b*	-0.406	0.889	0.331438	-1.05	-4.79		hsa-miR-675	-0.666	0.771	0.122739	-1.76	-4.5043		hsa-miR-20b	-0.418	0.8415	0.457482	-0.781	-5.531
hsa-miR-135a	-0.497	0.992	0.42669	-0.853	-4.63		hsa-miR-523	-0.416	0.889	0.099371	-1.91	-4.11		hsa-miR-486-5p	-0.666	0.771	0.257459	-1.24	-5.1042		hsa-miR-342-3p	-0.431	0.8415	0.379287	-0.932	-5.411
hsa-miR-630	-0.5	0.992	0.38906	-0.929	-4.62		hsa-miR-532-5p	-0.416	0.889	0.433512	-0.833	-4.93		hsa-miR-1234	-0.672	0.771	0.133271	-1.7	-4.5734		hsa-miR-369-5p	-0.431	0.8646	0.655756	-0.463	-5.725
hsa-miR-192*	-0.501	0.992	0.22102	-1.37	-4.54		hsa-miR-302b	-0.417	0.889	0.331191	-1.05	-4.79		hsa-miR-1238	-0.678	0.771	0.055489	-2.31	-3.8206		hsa-miR-363	-0.431	0.9098	0.780929	-0.288	-5.791
hsa-miR-24-1*	-0.508	0.992	0.6072	-0.543	-4.67		hsa-miR-768-5p	-0.419	0.889	0.498464	-0.715	-4.99		hsa-miR-20b	-0.678	0.771	0.183547	-1.48	-4.8373		ebv-miR-BART13*	-0.432	0.8415	0.193706	-1.42	-4.915
hsa-miR-106a*	-0.509	0.992	0.40179	-0.903	-4.62		hsa-miR-589*	-0.427	0.889	0.479893	-0.748	-4.97		hsa-miR-767-3p	-0.681	0.771	0.267831	-1.21	-5.1343		hsa-miR-661	-0.436	0.8415	0.519265	-0.675	-5.606
hsa-miR-195	-0.509	0.992	0.50436	-0.711	-4.65		hsa-miR-34c-5p	-0.427	0.92	0.824727	-0.23	-5.16		hsa-miR-20a	-0.686	0.771	0.119292	-1.78	-4.4802		hsa-miR-133b	-0.436	0.8744	0.6727	-0.439	-5.736
hsa-miR-654-5p	-0.513	0.992	0.65738	-0.467	-4.68		hsa-miR-19b	-0.43	0.889	0.355318	-0.992	-4.83		hsa-miR-515-5p	-0.687	0.771	0.232352	-1.31	-5.0249		hsa-miR-33a*	-0.44	0.8415	0.250099	-1.24	-5.113
hsa-miR-320	-0.515	0.992	0.30268	-1.13	-4.58		hsa-miR-502-5p	-0.431	0.889	0.626074	-0.51	-5.08		hsa-miR-1225-3p	-0.692	0.771	0.14812	-1.63	-4.6615		hsa-miR-554	-0.446	0.8415	0.156496	-1.57	-4.745
hsa-miR-876-5p	-0.52	0.992	0.55165	-0.631	-4.66		hsa-miR-143*	-0.44	0.889	0.295844	-1.13	-4.73		hsa-miR-488*	-0.694	0.771	0.031986	-2.69	-3.338		hsa-miR-34a	-0.447	0.9264	0.824039	-0.23	-5.807
hsa-miR-17*	-0.522	0.992	0.48693	-0.741	-4.65		hsa-miR-22*	-0.442	0.889	0.452966	-0.796	-4.95		hsa-miR-1227	-0.697	0.771	0.145064	-1.65	-4.6442		hsa-miR-134	-0.452	0.8415	0.122443	-1.73	-4.543
hsa-miR-101	-0.525	0.992	0.54741	-0.638	-4.66		hsa-miR-342-5p	-0.446	0.889	0.666517	-0.45	-5.11		hsa-miR-212	-0.698	0.771	0.242445	-1.28	-5.0579		hsa-let-7b	-0.456	0.8415	0.479537	-0.742	-5.56
hsa-miR-891a	-0.533	0.992	0.16192	-1.6	-4.49		hsa-miR-150*	-0.458	0.889	0.408778	-0.881	-4.9		hcmv-miR-UL70-5p	-0.707	0.771	0.141143	-1.66	-4.6214		hsa-miR-891a	-0.457	0.8415	0.126859	-1.71	-4.573
hsa-let-7e*	-0.533	0.992	0.30526	-1.12	-4.58		hsa-miR-337-3p	-0.458	0.889	0.710367	-0.387	-5.13		hsa-miR-379	-0.707	0.822	0.71269	-0.384	-5.7428		hsa-let-7a	-0.462	0.8415	0.222623	-1.32	-5.024
hsa-miR-374b	-0.534	0.992	0.20296	-1.43	-4.52		hsa-miR-26a-2*	-0.461	0.889	0.330338	-1.05	-4.79		hsa-miR-150	-0.715	0.771	0.287453	-1.15	-5.1875		hsa-miR-877	-0.463	0.8415	0.489438	-0.725	-5.572
hsa-miR-363	-0.55	0.992	0.80339	-0.26	-4.7		hsa-miR-454*	-0.464	0.889	0.577109	-0.586	-5.05		hsa-miR-877*	-0.716	0.771	0.131114	-1.72	-4.5598		hcmv-miR-UL70-5p	-0.5	0.8415	0.13993	-1.64	-4.654
hsa-miR-576-5p	-0.551	0.992	0.42315	-0.86	-4.63		hsa-miR-571	-0.469	0.889	0.29751	-1.13	-4.73		hsa-miR-33a*	-0.72	0.771	0.033793	-2.65	-3.3862		hsa-miR-541*	-0.504	0.8415	0.365345	-0.961	-5.386
hsa-miR-129-3p	-0.557	0.992	0.49519	-0.727	-4.65		hsa-miR-20a	-0.469	0.889	0.411964	-0.874	-4.9		hsa-miR-92a	-0.725	0.771	0.027645	-2.79	-3.2102		hsa-miR-19a	-0.512	0.8415	0.285104	-1.15	-5.21
hsa-miR-520g	-0.559	0.992	0.4227	-0.861	-4.63		hsa-miR-106b	-0.473	0.889	0.481988	-0.744	-4.98		hsa-miR-1237	-0.727	0.771	0.14645	-1.64	-4.6521		hcmv-miR-UL148D	-0.514	0.8415	0.165178	-1.53	-4.788
hsa-miR-33a*	-0.582	0.992	0.13613	-1.72	-4.47		hsa-miR-302a	-0.474	0.889	0.33014	-1.05	-4.79		ebv-miR-BART19-5p	-0.728	0.771	0.032993	-2.67	-3.3652		hsa-miR-487b	-0.522	0.8415	0.223352	-1.32	-5.027
hsa-miR-296-5p	-0.583	0.992	0.28432	-1.18	-4.57		hsa-miR-29c	-0.474	0.889	0.337404	-1.03	-4.8		hsa-miR-372	-0.729	0.771	0.20145	-1.41	-4.9121		hsa-miR-125b	-0.531	0.8415	0.589924	-0.562	-5.675
hsa-miR-154	-0.592	0.992	0.7341	-0.356	-4.69		hsa-miR-582-5p	-0.478	0.898	0.763276	-0.314	-5.15		hsa-miR-10a	-0.732	0.771	0.443983	-0.812	-5.4905		hsa-miR-92a	-0.537	0.8415	0.189193	-1.44	-4.897
hsa-miR-412	-0.595	0.992	0.37834	-0.952	-4.61		hsa-miR-425	-0.481	0.889	0.312761	-1.09	-4.76		hcmv-miR-UL148D	-0.738	0.771	0.129535	-1.72	-4.5496		hsa-miR-99a*	-0.538	0.8415	0.109324	-1.81	-4.449
hsa-miR-92b	-0.603	0.992	0.2168	-1.38	-4.53		hsa-miR-450b-5p	-0.481	0.889	0.330029	-1.05	-4.79		hsa-miR-659	-0.748	0.771	0.477068	-0.752	-5.5354		hsa-miR-1224-3p	-0.542	0.8415	0.265494	-1.2	-5.158
hsa-miR-505*	-0.606	0.992	0.72893	-0.363	-4.69		hsa-miR-20b	-0.489	0.889	0.39199	-0.914	-4.88		hsa-miR-654-5p	-0.754	0.771	0.456875	-0.789	-5.5086		hsa-miR-668	-0.542	0.8415	0.450742	-0.794	-5.522
hsa-miR-769-5p	-0.608	0.992	0.18118	-1.51	-4.51		hsa-miR-570	-0.491	0.889	0.32988	-1.05	-4.79		hsa-miR-154	-0.756	0.771	0.595167	-0.557	-5.6604		hsa-miR-598	-0.546	0.8922	0.731363	-0.356	-5.769
hsa-miR-657	-0.609	0.992	0.29206	-1.16	-4.58		hsa-miR-744	-0.494	0.889	0.44209	-0.816	-4.94		hsa-miR-323-5p	-0.759	0.771	0.146311	-1.64	-4.6513		hcmv-miR-UL70-3p	-0.551	0.8415	0.293298	-1.13	-5.231
hsa-miR-106b	-0.618	0.992	0.29077	-1.16	-4.58		hsa-miR-520d-3p	-0.497	0.889	0.329794	-1.05	-4.79		hsa-miR-512-5p	-0.763	0.771	0.253917	-1.25	-5.0936		hsa-miR-95	-0.555	0.8415	0.461556	-0.774	-5.537
hsa-miR-484	-0.623	0.992	0.22762	-1.35	-4.54		hsa-miR-155	-0.509	0.951	0.878905	-0.158	-5.17		hsa-miR-485-5p	-0.765	0.771	0.050215	-2.37	-3.7333		hsa-miR-150	-0.556	0.8415	0.427634	-0.836	-5.489
hsa-miR-361-5p	-0.631	0.992	0.13262	-1.74	-4.46		dmr_6	-0.512	0.889	0.329596	-1.05	-4.79		hsa-miR-329	-0.773	0.771	0.466368	-0.771	-5.5214		hsa-miR-338-3p	-0.571	0.8806	0.690778	-0.413	-5.747
hsa-miR-125a-5p	-0.631	0.992	0.16476	-1.58	-4.49		hsa-miR-135a	-0.525	0.889	0.329436	-1.05	-4.79		hsa-miR-100	-0.78	0.771	0.519061	-0.68	-5.5856		hsa-let-7g	-0.576	0.8415	0.255795	-1.23	-5.13
hsa-let-7d*	-0.634	0.992	0.05296	-2.41	-4.35		hsa-miR-16-2*	-0.527	0.889	0.493113	-0.724	-4.99		hsa-miR-490-3p	-0.784	0.771	0.128359	-1.73	-4.542		hsa-miR-671-3p	-0.576	0.8415	0.444433	-0.805	-5.514
hsa-miR-520c-3p	-0.635	0.992	0.41886	-0.869	-4.63		hsa-miR-515-3p	-0.528	0.889	0.329401	-1.05	-4.79		hsa-miR-17	-0.786	0.771	0.06341	-2.21	-3.9369		kshv-miR-K12-9*	-0.577	0.8415	0.276711	-1.17	-5.188
hsa-miR-26b*	-0.638	0.992	0.44906	-0.81	-4.64		hsa-miR-493*	-0.537	0.889	0.665612	-0.452	-5.11		hsa-miR-885-5p	-0.788	0.771	0.059027	-2.26	-3.8745		hsa-miR-106a*	-0.581	0.8415	0.210922	-1.36	-4.982
hsa-miR-95	-0.642	0.992	0.39869	-0.909	-4.62		hsa-miR-331-3p	-0.54	0.889	0.554208	-0.622	-5.04		hsa-miR-34a	-0.8	0.787	0.658642	-0.462	-5.7093		hsa-let-7i	-0.583	0.8415	0.493503	-0.718	-5.577
hsa-miR-449b	-0.644	0.992	0.41849	-0.869	-4.63		hsa-miR-34a*	-0.545	0.889	0.663787	-0.454	-5.1		hsa-miR-621	-0.803	0.771	0.040186	-2.53	-3.5382		hsa-miR-940	-0.592	0.8415	0.0435842	-2.4	-3.661
hsa-miR-132	-0.656	0.992	0.13738	-1.72	-4.47		hsa-miR-30c	-0.554	0.889	0.143039	-1.66	-4.32		hsa-miR-339-5p	-0.803	0.771	0.131449	-1.71	-4.5619		hsa-miR-99a	-0.593	0.8415	0.586521	-0.567	-5.672
hsa-miR-550*	-0.658	0.992	0.11431	-1.85	-4.44		ebv-miR-BART15	-0.555	0.889	0.396641	-0.905	-4.88		hsa-let-7b	-0.805	0.771	0.301167	-1.12	-5.222		hsa-miR-484	-0.598	0.8415	0.22114	-1.33	-5.019
hsa-miR-130b	-0.66	0.992	0.42004	-0.866	-4.63		hsa-miR-362-3p	-0.563	0.889	0.408583	-0.881	-4.9		hsa-miR-337-5p	-0.818	0.801	0.680961	-0.429	-5.724		hsa-miR-219-2-3p	-0.607	0.8415	0.366453	-0.958	-5.388
hsa-miR-205	-0.665	0.992	0.17452	-1.54	-4.5		hsa-miR-411	-0.573	0.889	0.686584	-0.421	-5.12		ebv-miR-BART6-5p	-0.834	0.771	0.035549	-2.61	-3.4306		hsa-miR-1236	-0.616	0.8415	0.292992	-1.13	-5.23
hsa-miR-342-3p	-0.668	0.992	0.22893	-1.34	-4.54		hsa-miR-103	-0.579	0.889	0.225709	-1.33	-4.58		hsa-miR-195*	-0.835	0.771	0.265573	-1.21	-5.1278		hsa-miR-19b	-0.618	0.8415	0.228199	-1.31	-5.043
hsa-miR-130b*	-0.668	0.992	0.3469	-1.02	-4.6		hsa-miR-576-5p	-0.579	0.889	0.328871	-1.05	-4.79		hsa-miR-886-3p	-0.841	0.778	0.645563	-0.481	-5.7001		hsa-miR-593*	-0.623	0.8415	0.0852392	-1.97	-4.239
hsa-miR-617	-0.671	0.992	0.18412	-1.5	-4.51		hsa-miR-372	-0.586	0.889	0.302609	-1.12	-4.74		hsa-miR-593*	-0.842	0.771	0.043666	-2.47	-3.6109		hsa-miR-520d-5p	-0.629	0.8415	0.250427	-1.24	-5.114
hsa-miR-513a-3p	-0.673	0.992	0.06181	-2.3	-4.36		hsa-miR-520g	-0.587	0.889	0.328801	-1.05	-4.79		hsa-miR-487b	-0.847	0.771	0.063197	-2.22	-3.934		hsa-miR-525-3p	-0.636	0.8415	0.221208	-1.33	-5.019
hsa-miR-92a	-0.681	0.992	0.17395	-1.54	-4.5		hsa-let-7g	-0.591	0.889	0.597092	-0.555	-5.07		hsa-miR-484	-0.847	0.771	0.149087	-1.63	-4.6669		hsa-let-7c	-0.636	0.8415	0.349234	-0.995	-5.355
hsa-miR-15b*	-0.689	0.992	0.59957	-0.554	-4.67		NC2_00079215	-0.603	0.889	0.328663	-1.05	-4.79		hsa-miR-96	-0.852	0.771	0.343214	-1.02	-5.3166		ebv-miR-BART2-5p	-0.644	0.8415	0.353989	-0.985	-5.364
hsa-miR-519e*	-0.705	0.992	0.12881	-1.76	-4.46		hsa-let-7a*	-0.609	0.889	0.498302	-0.715	-4.99		hsa-miR-520d-5p	-0.857	0.771	0.112005	-1.82	-4.4269		hsa-miR-301a	-0.644	0.8415	0.427665	-0.836	-5.489
hsa-miR-339-5p	-0.709	0.992	0.31457	-1.1	-4.59		hsa-miR-93	-0.621	0.889	0.446046	-0.809	-4.94		hsa-miR-219-2-3p	-0.858	0.771	0.257132	-1.24	-5.1032		hsa-miR-204	-0.652	0.8758	0.678035	-0.431	-5.739
hsa-let-7f-2*	-0.713	0.992	0.19461	-1.46	-4.52		hsa-miR-130b	-0.621	0.889	0.514834	-0.687	-5.01		hsa-miR-503	-0.859	0.771	0.246888	-1.27	-5.072		hsa-miR-132	-0.668	0.8415	0.222457	-1.32	-5.023
hsa-miR-487a	-0.714	0.992	0.37419	-0.961	-4.61		hsa-miR-20a*	-0.622	0.889	0.56157	-0.61	-5.04		hsa-miR-611	-0.865	0.771	0.310097	-1.1	-5.2435		ebv-miR-BHRF1-1	-0.671	0.8415	0.383691	-0.923	-5.419
hsa-miR-15b	-0.719	0.992	0.22836	-1.34	-4.54		hsa-miR-146b-5p	-0.622	0.889	0.654564	-0.468	-5.1		hsa-miR-376a*	-0.884	0.771	0.536129	-0.651	-5.6041		hsa-miR-142-5p	-0.705	0.8415	0.278089	-1.17	-5.192
hsa-miR-142-5p	-0.724	0.992	0.39247	-0.922	-4.62		hsa-miR-136*	-0.622	0.889	0.695928	-0.408	-5.12		hsa-miR-335*	-0.888	0.771	0.571114	-0.595	-5.6388		hsa-miR-584	-0.705	0.8415	0.477918	-0.745	-5.558
hsa-miR-98	-0.725	0.992	0.5494	-0.635	-4.66		hsa-miR-134	-0.643	0.889	0.072646	-2.12	-3.92		hsa-miR-133b	-0.893	0.771	0.436837	-0.826	-5.4801		hsa-miR-659	-0.709	0.8415	0.401242	-0.887	-5.448
hsa-miR-454	-0.742	0.992	0.4113	-0.884	-4.63		hsa-miR-520c-3p	-0.663	0.889	0.328212	-1.05	-4.79		hsa-miR-1236	-0.9	0.771	0.207256	-1.39	-4.9348		hsa-miR-337-3p	-0.723	0.8415	0.574183	-0.586	-5.661
hsa-let-7g*	-0.75	0.992	0.40625	-0.894	-4.62		hsa-miR-362-5p	-0.664	0.889	0.287442	-1.15	-4.71		hsa-miR-671-3p	-0.908	0.771	0.326587	-1.06	-5.2811		hsa-miR-330-3p	-0.73	0.8415	0.0735325	-2.06	-4.113
hsa-miR-624*	-0.753	0.992	0.20853	-1.41	-4.53		hsa-miR-543	-0.676	0.889	0.61965	-0.52	-5.08		hsa-miR-596	-0.913	0.771	0.174786	-1.51	-4.7976		hsa-miR-20a	-0.734	0.8415	0.13737	-1.65	-4.638
hsa-miR-548c-5p	-0.761	0.992	0.4881	-0.739	-4.65		hsa-miR-550*	-0.679	0.889	0.247042	-1.27	-4.63		hsa-miR-646	-0.917	0.771	0.187932	-1.46	-4.8564		hsa-miR-105	-0.737	0.8537	0.637397	-0.49	-5.712
hsa-miR-342-5p	-0.77	0.992	0.55815	-0.62	-4.66		hsa-miR-886-5p	-0.688	0.889	0.602845	-0.546	-5.07		hsa-miR-138-1*	-0.919	0.771	0.231982	-1.31	-5.0236		hsa-miR-17	-0.748	0.8415	0.169691	-1.51	-4.81
hsa-miR-191	-0.785	0.992	0.12402	-1.79	-4.45		hsa-miR-628-5p	-0.704	0.889	0.543114	-0.64	-5.03		hsa-miR-219-5p	-0.92	0.771	0.317621	-1.08	-5.261		hsa-miR-98	-0.763	0.8415	0.439883	-0.813	-5.507
hsa-miR-492	-0.792	0.992	0.10497	-1.91	-4.43		hsa-miR-145*	-0.708	0.889	0.465669	-0.773	-4.96		ebv-miR-BHRF1-1	-0.924	0.771	0.318897	-1.08	-5.2639		hsa-miR-512-5p	-0.767	0.8415	0.190537	-1.43	-4.902
hsa-miR-525-3p	-0.805	0.992	0.19083	-1.48	-4.52		hsa-miR-26b	-0.709	0.889	0.026806	-2.82	-3.37		hsa-miR-483-3p	-0.929	0.771	0.154074	-1.6	-4.6941		hsa-miR-182	-0.784	0.8415	0.489281	-0.725	-5.572
hsa-miR-129*	-0.806	0.992	0.2715	-1.21	-4.57		hsa-miR-16	-0.725	0.889	0.210559	-1.38	-4.54		kshv-miR-K12-9*	-0.935	0.771	0.163814	-1.56	-4.7446		hsa-miR-646	-0.795	0.8415	0.147246	-1.61	-4.695
hsa-miR-596	-0.809	0.992	0.31945	-1.09	-4.59		hsa-miR-132*	-0.746	0.889	0.12524	-1.75	-4.24		kshv-miR-K12-12	-0.936	0.771	0.040037	-2.53	-3.5349		hsa-miR-889	-0.797	0.8415	0.167908	-1.52	-4.802
hsa-miR-889	-0.817	0.992	0.27423	-1.2	-4.57		hsa-miR-454	-0.754	0.889	0.328875	-1.05	-4.79		hsa-miR-600	-0.936	0.771	0.054893	-2.31	-3.8112		hsa-miR-518b	-0.799	0.8415	0.104185	-1.84	-4.408
hsa-miR-516a-5p	-0.825	0.992	0.16669	-1.58	-4.5		SCorner3	-0.767	0.889	0.10956	-1.84	-4.16		hsa-miR-424*	-0.939	0.771	0.403463	-0.891	-5.428		hsa-miR-183*	-0.805	0.8415	0.372118	-0.946	-5.398
hsa-miR-324-5p	-0.827	0.992	0.234	-1.32	-4.54		hsa-miR-219-2-3p	-0.769	0.889	0.307695	-1.1	-4.75		hsa-miR-99a	-0.947	0.771	0.507441	-0.699	-5.5724		hsa-miR-187*	-0.829	0.8415	0.190199	-1.43	-4.901
hsa-miR-500*	-0.843	0.992	0.14213	-1.69	-4.47		hsa-miR-106b*	-0.781	0.889	0.465763	-0.773	-4.96		hsa-miR-409-3p	-0.957	0.771	0.239809	-1.29	-5.0494		hsa-miR-487a	-0.831	0.8415	0.180383	-1.47	-4.859
hsa-miR-1236	-0.844	0.992	0.16325	-1.59	-4.49		hsa-miR-30e*	-0.824	0.889	0.183069	-1.48	-4.46		hsa-miR-220b	-0.964	0.771	0.07948	-2.06	-4.1329		hsa-miR-10a	-0.832	0.8415	0.204679	-1.38	-4.959
hsa-miR-497	-0.874	0.992	0.45463	-0.8	-4.64		hsa-miR-410	-0.828	0.889	0.649479	-0.475	-5.1		hsa-miR-554	-0.969	0.771	0.03166	-2.69	-3.329		hsa-let-7f	-0.839	0.8415	0.135227	-1.66	-4.625
hsa-miR-181a	-0.883	0.992	0.41092	-0.884	-4.63		hsa-miR-29c*	-0.835	0.889	0.288832	-1.15	-4.72		ebv-miR-BART2-5p	-0.969	0.771	0.169988	-1.53	-4.7749		hsa-miR-516a-5p	-0.843	0.8415	0.0707889	-2.09	-4.08
hsa-miR-93	-0.897	0.992	0.18999	-1.48	-4.51		hsa-miR-15b	-0.842	0.889	0.098967	-1.91	-4.1		hsa-miR-525-3p	-0.987	0.771	0.066934	-2.18	-3.984		hsa-miR-346	-0.85	0.8415	0.249052	-1.24	-5.11
hsa-miR-744	-0.897	0.992	0.22215	-1.36	-4.54		hsa-miR-381	-0.847	0.889	0.701582	-0.4	-5.12		kshv-miR-K12-6-5p	-0.989	0.771	0.161355	-1.57	-4.7322		hsa-miR-326	-0.851	0.8415	0.169024	-1.51	-4.807
hsa-miR-512-3p	-0.905	0.992	0.36938	-0.971	-4.61		hsa-miR-548d-5p	-0.855	0.889	0.327295	-1.06	-4.78		hsa-miR-566	-0.99	0.771	0.276624	-1.18	-5.1587		hsa-miR-323-5p	-0.87	0.8415	0.0527448	-2.28	-3.826
hsa-miR-28-3p	-0.916	0.992	0.08999	-2.02	-4.41		DarkCorner	-0.864	0.889	0.448893	-0.804	-4.94		hsa-miR-605	-0.991	0.771	0.056413	-2.29	-3.835		hsa-miR-34a*	-0.88	0.8415	0.413479	-0.863	-5.468
hsa-miR-362-5p	-0.92	0.992	0.14277	-1.69	-4.47		hsa-miR-15b*	-0.889	0.889	0.418387	-0.862	-4.91		hsa-miR-943	-0.991	0.771	0.149161	-1.63	-4.6673		hsa-miR-657	-0.892	0.8415	0.0414962	-2.43	-3.618
hsa-miR-886-5p	-0.921	0.992	0.51251	-0.696	-4.65		hsa-miR-377	-0.917	0.889	0.72125	-0.372	-5.13		hsa-miR-127-3p	-0.996	0.771	0.453196	-0.795	-5.5035		hsa-miR-640	-0.904	0.8415	0.154616	-1.57	-4.735
hsa-miR-7-1*	-0.924	0.992	0.30878	-1.11	-4.58		hsa-miR-125a-5p	-0.923	0.889	0.067124	-2.18	-3.88		hsa-miR-516a-5p	-1	0.771	0.053329	-2.33	-3.7859		hsa-miR-485-5p	-0.917	0.8415	0.0557204	-2.24	-3.874
hsa-miR-767-5p	-0.925	0.992	0.15694	-1.62	-4.49		hsa-miR-708	-0.935	0.889	0.407285	-0.884	-4.9		hsa-miR-125b	-1	0.771	0.394293	-0.909	-5.4126		hsa-miR-566	-0.932	0.8415	0.208786	-1.37	-4.974
hsa-miR-20a*	-0.932	0.992	0.46609	-0.779	-4.64		hsa-miR-492	-0.939	0.889	0.061352	-2.24	-3.83		hsa-miR-222	-1	0.79	0.668696	-0.447	-5.7161		hsa-let-7g*	-0.976	0.8415	0.154493	-1.58	-4.734
hsa-miR-140-3p	-0.941	0.992	0.33255	-1.05	-4.6		miRNABrightCorner30	-0.939	0.889	0.248474	-1.26	-4.63		ebv-miR-BART11-3p	-1.02	0.771	0.14586	-1.64	-4.6487		hsa-miR-539	-0.983	0.8415	0.28625	-1.14	-5.213
hsa-miR-143	-0.947	0.992	0.5825	-0.581	-4.67		hsa-miR-660	-0.943	0.889	0.188545	-1.46	-4.48		hsa-miR-431	-1.03	0.771	0.419739	-0.859	-5.4542		kshv-miR-K12-10a	-1.06	0.8415	0.182129	-1.46	-4.867
hsa-miR-193b	-0.952	0.992	0.40313	-0.9	-4.62		hsa-let-7e	-0.945	0.889	0.083929	-2.03	-4.01		hsa-miR-154*	-1.03	0.771	0.618571	-0.521	-5.6797		hsa-miR-1233	-1.06	0.8415	0.204317	-1.38	-4.957
hsa-miR-19a	-0.955	0.992	0.12529	-1.78	-4.46		hsa-miR-548c-5p	-0.985	0.889	0.358177	-0.986	-4.83		hsa-miR-187*	-1.04	0.771	0.105436	-1.87	-4.3755		hsa-miR-654-5p	-1.06	0.8415	0.224404	-1.32	-5.03
hsa-miR-744*	-0.96	0.992	0.09244	-2	-4.41		hsa-miR-126	-1	0.889	0.080268	-2.06	-3.98		hsa-miR-346	-1.04	0.771	0.236778	-1.3	-5.0396		hsa-miR-96	-1.09	0.8415	0.204565	-1.38	-4.958
hsa-miR-19b	-0.961	0.992	0.08599	-2.06	-4.41		hsa-miR-375	-1.04	0.889	0.280464	-1.17	-4.7		hsa-miR-183	-1.04	0.771	0.25791	-1.23	-5.1055		hsa-let-7d	-1.11	0.8415	0.191234	-1.43	-4.905
hsa-miR-133a	-0.972	0.992	0.07344	-2.17	-4.39		hsa-miR-28-3p	-1.07	0.889	0.01102	-3.47	-2.91		hsa-miR-432	-1.04	0.771	0.44066	-0.819	-5.4857		hsa-miR-339-5p	-1.12	0.7899	0.0153503	-3.08	-2.749
hsa-miR-32	-0.983	0.992	0.38474	-0.938	-4.62		hsa-miR-512-3p	-1.07	0.889	0.176463	-1.51	-4.44		hsa-miR-382	-1.04	0.771	0.480225	-0.747	-5.5394		hsa-miR-433	-1.13	0.8415	0.213133	-1.35	-4.99
hsa-miR-92a-1*	-0.985	0.992	0.36944	-0.971	-4.61		hsa-miR-154	-1.08	0.889	0.430678	-0.838	-4.92		hsa-miR-376b	-1.04	0.771	0.601017	-0.548	-5.6654		ebv-miR-BART20-3p	-1.14	0.555	0.0033797	-4.14	-1.453
hsa-miR-362-3p	-0.99	0.992	0.21002	-1.41	-4.53		NC2_00106057	-1.09	0.889	0.335366	-1.04	-4.8		hsa-let-7g*	-1.05	0.771	0.152143	-1.61	-4.6837		hsa-miR-409-3p	-1.15	0.8415	0.201291	-1.39	-4.946
hsa-miR-532-3p	-1	0.992	0.15086	-1.65	-4.48		hsa-miR-98	-1.09	0.889	0.565777	-0.604	-5.04		hsa-miR-338-3p	-1.07	0.771	0.511102	-0.693	-5.5766		hsa-miR-124	-1.15	0.8415	0.586774	-0.567	-5.672
hsa-miR-371-3p	-1	0.992	0.15168	-1.64	-4.48		hsa-miR-139-5p	-1.1	0.889	0.308771	-1.1	-4.75		hsa-miR-640	-1.08	0.771	0.158701	-1.58	-4.7185		hsa-miR-142-3p	-1.17	0.8415	0.586916	-0.566	-5.672
hsa-miR-378	-1	0.992	0.41731	-0.872	-4.63		NC2_00122731	-1.11	0.889	0.314429	-1.09	-4.76		ebv-miR-BART20-3p	-1.1	0.771	0.013608	-3.3	-2.5927		kshv-miR-K12-12	-1.18	0.7899	0.0137481	-3.16	-2.653
hsa-miR-20a	-1.02	0.992	0.05166	-2.43	-4.34		hsa-miR-886-3p	-1.12	0.889	0.70892	-0.389	-5.13		hsa-miR-668	-1.1	0.771	0.186865	-1.47	-4.8518		hsa-miR-596	-1.18	0.8415	0.0387187	-2.48	-3.558
ebv-miR-BART20-3p	-1.02	0.992	0.08209	-2.09	-4.4		hsa-miR-153	-1.16	0.889	0.421741	-0.855	-4.91		hsa-miR-518b	-1.14	0.771	0.075393	-2.1	-4.0873		hsa-miR-451	-1.2	0.8415	0.463983	-0.77	-5.54
hsa-miR-301b	-1.03	0.992	0.56175	-0.614	-4.67		hsa-miR-376a	-1.16	0.889	0.671938	-0.443	-5.11		hsa-miR-657	-1.15	0.771	0.019392	-3.04	-2.9002		hsa-miR-129-3p	-1.23	0.8415	0.0442757	-2.39	-3.674
hsa-miR-886-3p	-1.03	0.992	0.72853	-0.364	-4.69		hsa-miR-140-3p	-1.18	0.889	0.14445	-1.65	-4.32		hsa-miR-326	-1.15	0.771	0.116721	-1.8	-4.4618		hsa-miR-409-5p	-1.24	0.8415	0.311701	-1.08	-5.275
hsa-miR-628-5p	-1.05	0.992	0.42609	-0.854	-4.63		hsa-miR-495	-1.19	0.889	0.547613	-0.633	-5.03		hsa-miR-129-3p	-1.16	0.771	0.056447	-2.29	-3.8355		hsa-miR-221	-1.28	0.8415	0.568223	-0.596	-5.655
hsa-miR-137	-1.09	0.992	0.67914	-0.435	-4.69		hsa-miR-301b	-1.2	0.889	0.453528	-0.795	-4.95		hsa-miR-153	-1.21	0.771	0.161195	-1.57	-4.7313		hsa-miR-935	-1.35	0.8415	0.0826933	-1.99	-4.213
hsa-miR-301a	-1.1	0.992	0.32017	-1.08	-4.59		hsa-miR-516a-5p	-1.22	0.889	0.27538	-1.19	-4.69		hsa-miR-485-3p	-1.21	0.771	0.228268	-1.32	-5.011		hsa-miR-485-3p	-1.38	0.8415	0.215287	-1.35	-4.998
hsa-miR-517b	-1.11	0.992	0.09814	-1.96	-4.42		hsa-miR-517a	-1.22	0.889	0.31649	-1.08	-4.77		hsa-miR-299-5p	-1.21	0.771	0.288268	-1.15	-5.1896		hsa-miR-200a	-1.39	0.8415	0.26999	-1.19	-5.17
hsa-miR-106a	-1.11	0.992	0.10651	-1.9	-4.43		hsa-miR-301a	-1.27	0.889	0.113265	-1.82	-4.18		hsa-miR-126	-1.22	0.771	0.216605	-1.36	-4.9698		hsa-miR-329	-1.44	0.8415	0.196519	-1.41	-4.927
hsa-miR-16	-1.12	0.992	0.03006	-2.84	-4.28		hsa-miR-205	-1.29	0.889	0.14981	-1.62	-4.35		hsa-let-7c	-1.23	0.771	0.140869	-1.67	-4.6198		hsa-miR-429	-1.46	0.8415	0.269642	-1.19	-5.169
hsa-miR-767-3p	-1.12	0.992	0.06996	-2.21	-4.38		hsa-miR-519a	-1.33	0.889	0.31716	-1.08	-4.77		hsa-miR-543	-1.23	0.771	0.387229	-0.924	-5.4004		hsa-miR-127-3p	-1.51	0.8415	0.284861	-1.15	-5.21
hsa-miR-532-5p	-1.13	0.992	0.0496	-2.46	-4.34		hsa-miR-32*	-1.35	0.889	0.149853	-1.62	-4.35		kshv-miR-K12-10a	-1.26	0.771	0.170421	-1.53	-4.7769		hsa-miR-15a	-1.52	0.8415	0.516142	-0.68	-5.603
hsa-miR-17	-1.15	0.992	0.08665	-2.05	-4.41		hsa-miR-136	-1.35	0.889	0.556453	-0.619	-5.04		hsa-miR-584	-1.27	0.771	0.195942	-1.43	-4.8899		hsa-miR-411*	-1.54	0.8415	0.0318892	-2.6	-3.388
hsa-miR-518b	-1.16	0.992	0.02508	-2.98	-4.26		hsa-miR-340*	-1.37	0.889	0.317916	-1.08	-4.77		hsa-miR-411*	-1.32	0.771	0.090337	-1.97	-4.2432		hsa-miR-431	-1.57	0.8415	0.200829	-1.4	-4.944
hsa-miR-181b	-1.16	0.992	0.2722	-1.21	-4.57		hsa-miR-28-5p	-1.39	0.242	0.000295	-6.8	-1.59		hsa-miR-411	-1.32	0.771	0.353829	-0.995	-5.3381		hsa-miR-183	-1.6	0.8415	0.0945551	-1.9	-4.327
hsa-miR-331-5p	-1.18	0.992	0.12263	-1.8	-4.45		hsa-miR-124	-1.39	0.889	0.510856	-0.694	-5		hsa-miR-106a*	-1.33	0.771	0.016556	-3.16	-2.7626		hsa-miR-154	-1.63	0.8415	0.267482	-1.19	-5.163
hsa-miR-20b	-1.21	0.992	0.06455	-2.27	-4.37		hsa-miR-522	-1.45	0.889	0.31782	-1.08	-4.77		hsa-miR-323-3p	-1.34	0.771	0.179863	-1.49	-4.8208		hsa-miR-379	-1.66	0.8415	0.373391	-0.944	-5.4
hsa-miR-19b-1*	-1.21	0.992	0.19359	-1.47	-4.52		hsa-miR-335*	-1.47	0.889	0.343327	-1.02	-4.81		hsa-miR-136*	-1.35	0.771	0.399817	-0.898	-5.422		hsa-miR-126	-1.67	0.8415	0.145352	-1.62	-4.685
hsa-miR-31	-1.27	0.992	0.62359	-0.517	-4.68		hsa-miR-26a	-1.48	0.889	0.126781	-1.74	-4.25		hsa-miR-15a	-1.35	0.771	0.622399	-0.516	-5.6827		hsa-miR-335	-1.77	0.8415	0.26534	-1.2	-5.157
hsa-miR-660	-1.31	0.992	0.05222	-2.42	-4.34		hsa-miR-181a-2*	-1.53	0.889	0.070035	-2.15	-3.9		hsa-miR-654-3p	-1.37	0.771	0.43715	-0.825	-5.4806		hsa-miR-323-3p	-1.79	0.8415	0.0895629	-1.94	-4.281
hsa-miR-9	-1.32	0.992	0.51847	-0.686	-4.66		NC2_00092197	-1.56	0.889	0.111205	-1.83	-4.17		hsa-miR-221	-1.4	0.771	0.579035	-0.582	-5.6461		hsa-miR-376a*	-1.8	0.8415	0.231289	-1.3	-5.053
hsa-miR-331-3p	-1.33	0.992	0.19257	-1.47	-4.52		hsa-miR-376c	-1.56	0.889	0.579516	-0.582	-5.05		hsa-miR-661	-1.41	0.771	0.080123	-2.05	-4.1399		hsa-miR-382	-1.84	0.8415	0.214277	-1.35	-4.994
hsa-miR-378*	-1.34	0.992	0.15782	-1.62	-4.49		hsa-miR-133b	-1.67	0.889	0.029173	-2.76	-3.41		hsa-miR-136	-1.49	0.771	0.527002	-0.666	-5.5944		hsa-miR-432	-1.87	0.8415	0.187637	-1.44	-4.89
hsa-miR-18b	-1.35	0.992	0.12488	-1.79	-4.46		hsa-miR-335	-1.72	0.889	0.317071	-1.08	-4.77		hsa-miR-1233	-1.53	0.771	0.142179	-1.66	-4.6275		hsa-miR-200b	-1.89	0.8415	0.267941	-1.19	-5.164
hsa-miR-454*	-1.36	0.992	0.10027	-1.95	-4.43		hsa-miR-181c*	-1.75	0.889	0.043932	-2.47	-3.64		hsa-miR-758	-1.59	0.771	0.235116	-1.3	-5.0341		hsa-miR-299-5p	-1.93	0.8415	0.110314	-1.8	-4.456
hsa-miR-9*	-1.39	0.992	0.45455	-0.8	-4.64		hsa-miR-584	-1.76	0.889	0.124301	-1.75	-4.24		hsa-miR-135b	-1.62	0.771	0.465153	-0.774	-5.5198		hsa-miR-654-3p	-1.94	0.8415	0.296999	-1.12	-5.24
hsa-miR-140-5p	-1.4	0.992	0.26914	-1.22	-4.56		hsa-miR-521	-1.8	0.889	0.271609	-1.2	-4.68		hsa-miR-335	-1.64	0.771	0.373729	-0.952	-5.3761		hsa-miR-337-5p	-1.94	0.8415	0.332279	-1.03	-5.32
hsa-miR-18a	-1.41	0.992	0.0703	-2.2	-4.38		hsa-miR-140-5p	-1.84	0.889	0.08502	-2.02	-4.02		hsa-miR-363	-1.67	0.771	0.395701	-0.906	-5.415		hsa-miR-758	-1.97	0.8415	0.139336	-1.64	-4.65
hsa-miR-200a	-1.41	0.992	0.39214	-0.923	-4.62		hsa-miR-517c	-1.84	0.889	0.319302	-1.07	-4.77		hsa-miR-410	-1.68	0.771	0.355265	-0.992	-5.3409		hsa-miR-411	-2.08	0.8415	0.171349	-1.51	-4.818
hsa-miR-26a	-1.46	0.992	0.16797	-1.57	-4.5		hsa-miR-145	-1.86	0.889	0.318488	-1.08	-4.77		hsa-miR-935	-1.74	0.771	0.053675	-2.33	-3.7915		hsa-miR-376b	-2.09	0.8415	0.288667	-1.14	-5.219
hsa-miR-93*	-1.47	0.992	0.04257	-2.57	-4.32		hsa-miR-143	-1.87	0.889	0.362846	-0.976	-4.84		hsa-miR-381	-1.78	0.771	0.415685	-0.866	-5.4478		hsa-miR-31	-2.1	0.8415	0.358949	-0.974	-5.374
hsa-miR-429	-1.48	0.992	0.39216	-0.923	-4.62		hsa-miR-21*	-2.05	0.889	0.185744	-1.47	-4.47		hsa-miR-195	-1.8	0.771	0.154639	-1.6	-4.6971		hsa-miR-136*	-2.13	0.8415	0.177133	-1.48	-4.844
hsa-miR-106b*	-1.51	0.992	0.09491	-1.99	-4.42		hsa-miR-625	-2.07	0.889	0.006046	-3.94	-2.63		hsa-miR-451	-1.81	0.771	0.329575	-1.05	-5.2876		hsa-miR-543	-2.15	0.8415	0.137538	-1.65	-4.639
miRNABrightCorner30	-1.53	0.992	0.28717	-1.17	-4.57		hsa-miR-142-3p	-2.25	0.889	0.053225	-2.34	-3.75		hsa-miR-137	-1.82	0.771	0.37932	-0.94	-5.3863		hsa-miR-31*	-2.17	0.8415	0.28681	-1.14	-5.215
hsa-miR-1	-1.6	0.992	0.40285	-0.901	-4.62		hsa-miR-451	-2.25	0.889	0.207559	-1.39	-4.53		hsa-miR-31*	-1.96	0.771	0.355518	-0.991	-5.3414		hsa-miR-154*	-2.24	0.8415	0.286641	-1.14	-5.214
hsa-miR-551b	-1.63	0.992	0.30476	-1.12	-4.58		hsa-miR-338-3p	-2.31	0.889	0.095555	-1.94	-4.08		hsa-miR-130a	-2	0.771	0.247583	-1.26	-5.0741		hsa-miR-136	-2.57	0.8415	0.258551	-1.22	-5.138
hsa-miR-181a*	-1.75	0.992	0.09936	-1.95	-4.42		hsa-miR-21	-2.35	0.889	0.066101	-2.19	-3.87		hsa-miR-31	-2.11	0.771	0.396893	-0.904	-5.4171		hsa-miR-381	-2.65	0.8415	0.20198	-1.39	-4.948
hsa-miR-31*	-1.75	0.992	0.45668	-0.796	-4.64		hsa-miR-34b*	-2.47	0.889	0.232029	-1.31	-4.6		hsa-miR-495	-2.18	0.771	0.268755	-1.2	-5.1369		hsa-miR-410	-2.67	0.8415	0.14848	-1.6	-4.702
hsa-miR-15a*	-1.85	0.992	0.04277	-2.57	-4.32		hsa-miR-15a	-2.56	0.889	0.310632	-1.1	-4.76		hsa-miR-377	-2.3	0.771	0.389672	-0.919	-5.4047		hsa-miR-135b	-2.77	0.8415	0.141977	-1.63	-4.665
hsa-miR-105	-1.91	0.992	0.16269	-1.59	-4.49		hsa-miR-130a	-2.61	0.889	0.139995	-1.67	-4.31		hsa-miR-376a	-2.49	0.771	0.363861	-0.973	-5.3576		hsa-miR-495	-3.08	0.8415	0.111431	-1.79	-4.465
hsa-miR-200b	-1.91	0.992	0.39229	-0.922	-4.62		hsa-miR-1	-2.98	0.889	0.112361	-1.82	-4.18		hsa-miR-582-5p	-2.53	0.771	0.068923	-2.16	-4.0094		hsa-miR-137	-3.26	0.8415	0.076723	-2.04	-4.149
hsa-miR-133b	-2.1	0.992	0.0951	-1.98	-4.42		hsa-miR-598	-3.2	0.889	0.025294	-2.86	-3.34		hsa-miR-376c	-2.67	0.771	0.355068	-0.992	-5.3405		hsa-miR-146a	-3.49	0.8415	0.197146	-1.41	-4.929
hsa-miR-449a	-2.15	0.992	0.2702	-1.22	-4.57		hsa-miR-363	-3.44	0.889	0.051795	-2.36	-3.73		hsa-miR-146a	-2.76	0.771	0.317116	-1.08	-5.2598		hsa-miR-377	-3.51	0.8415	0.176801	-1.48	-4.843
hsa-miR-181a-2*	-2.38	0.992	0.02697	-2.92	-4.27		hsa-miR-34a	-3.75	0.889	0.110862	-1.83	-4.17		hsa-miR-497	-2.82	0.771	0.109675	-1.84	-4.409		hsa-miR-155	-3.67	0.8415	0.211702	-1.36	-4.985
hsa-miR-142-3p	-2.73	0.992	0.22636	-1.35	-4.54		hsa-miR-146a	-4.29	0.889	0.044946	-2.46	-3.65		hsa-miR-124	-2.91	0.771	0.161906	-1.57	-4.735		hsa-miR-376a	-3.69	0.8415	0.163859	-1.54	-4.782
hsa-miR-15a	-3.9	0.992	0.14217	-1.69	-4.47		hsa-miR-135b	-5.7	0.889	0.012944	-3.35	-2.99		hsa-miR-155	-5.89	0.771	0.038938	-2.55	-3.5105		hsa-miR-376c	-3.94	0.8415	0.159083	-1.56	-4.758

## Sheet: Sheet3
Sheet 3 - Table 1
Top: Centrality statistics of gene-gene co-expression and miRNA – target genes. Bottom: Hubs in gene-gene networks
Networks gene –gene co-expression networks	Nodes	Links	Clustering Coefficient	Characteristic Path length	Average number of Neighbors	Network heterogeneity	Diameter
Tumorigenic	124	4004	0.593	1.475	64.581	0.293	2
Colony forming	102	2913	0.68	1.434	57.118	0.24	2
Invasive	132	1812	0.512	2.006	26.504	0.547	4
Proliferative	63	375	0.496	2.229	11.905	0.574	5
ALL cell lines vs Normal cell lines	860	260459	0.836	1.334	573.795	0.668	4
Hubs
Hubs in gene- gene co-expression networks
Tumorigenic	Invasive	Colony forming	Proliferation
EFEMP1	OCIAD2	TFPI	CLDN1
MGC39900	COL4A2	KBTBD9	TMEM200A
COL6A2	DCN	CTTN	CCND2
FBXO32	BAIAP2L1	TM4SF1	IL32
TM4SF1	COL4A1	CENTD3	S100A16
IGFBP3	IER3	COL4A1	KRT17
MLPH	S100A4	COL6A3	COL4A1
EPAS1	UPP1	CD36	GFRA1
THY1	AXUD1	PANX3	PLAT
COL6A3	COL8A1	CCND1	DKFZP586H2123
EMP1	IGFBP7	FAM107B	EFNB3

## Sheet: Sheet4
Sheet 4 - Table 1
Various centrality measures of DEGs in Tumorigenic phenotype (Tumorigenic vs non-Tumorigenic cell lines)
Gene symbol	log(FC)	Degree	Betweenness	Community centrality	Overlap	Bridgeness	Avg Shortest path length	Clustering coefficient	Closeness Centrality	Stress	Neighborhood connectivity	Radiality	Topological coefficient
EFEMP1	1.90088	84	0.026219	126243	1.30665	0.051976	1.65854	0.444898	0.602941	5786	36.3	0.868293	0.315652
MGC39900	-1.68275	82	0.00996871	140642	2.44032	0.370268	1.78862	0.624359	0.559091	1996	38.275	0.842276	0.347955
COL6A2	1.54465	74	0.00723951	117993	1	0	1.82114	0.528529	0.549107	2348	37.2973	0.835772	0.345345
FBXO32	1.64593	72	0.0164934	107259	1.9542	0.315462	1.69106	0.456059	0.591346	4454	37.4681	0.861789	0.328667
TM4SF1	2.7409	61	0.0230225	106466	2.19353	0.177369	1.56098	0.500907	0.640625	6340	39.0345	0.887805	0.328021
IGFBP3	2.1184	58	0.0143416	101127	2.29069	0.161192	1.61789	0.519865	0.61809	4294	39.2	0.876423	0.34087
MLPH	2.71825	57	0.0206976	88833	2.8054	0.361496	1.62602	0.463716	0.615	5348	37.7925	0.874797	0.325797
EPAS1	2.0701	54	0.0127697	95413	2.31938	0.153861	1.63415	0.553544	0.61194	3916	38.8462	0.873171	0.334881
THY1	2.43988	54	0.0124225	92278	2.28284	0.16794	1.65041	0.524887	0.605911	3764	39.6923	0.869919	0.348178
COL6A3	1.7552	53	0.0115076	92542	2.17266	0.117261	1.66667	0.547619	0.6	3286	40.3061	0.866667	0.350488
EMP1	2.42111	53	0.0157945	89795	2.88296	0.255626	1.60976	0.52	0.621212	4298	39.0392	0.878049	0.325327
SGK	1.72128	52	0.0150138	88350	2.21258	0.1282	1.66667	0.539116	0.6	3788	38.7551	0.866667	0.337001
LAYN	1.78886	51	0.00920548	76713	1.7446	0.069613	1.71545	0.519558	0.582938	2930	37.0816	0.856911	0.340198
CYGB	1.52497	50	0.0155369	84096	2.25741	0.139439	1.65041	0.539315	0.605911	3826	38.1915	0.869919	0.320937
TGFBI	2.51731	48	0.00787906	84084	1.94611	0.07585	1.70732	0.556566	0.585714	2748	40.2444	0.858537	0.353021
ZFP36	1.78939	47	0.00927152	76870	2.98701	0.219551	1.70732	0.582609	0.585714	2870	37.7391	0.858537	0.331045
DAB2	1.79739	46	0.0157396	80248	2.15319	0.088798	1.69919	0.582452	0.588517	3288	40.3636	0.860163	0.347962
SORCS2	2.03662	46	0.00802824	77048	1.96828	0.061481	1.73171	0.539313	0.577465	2576	39.814	0.853659	0.352336
IGFBP6	2.0946	46	0.0120752	74231	2.44654	0.122144	1.71545	0.498943	0.582938	3456	38.9773	0.856911	0.341906
NFIX	2.30773	46	0.0196351	73887	2.40439	0.127174	1.72358	0.462901	0.580189	4392	36.7442	0.855285	0.319515
BGN	3.49285	46	0.0248703	71471	2.95533	0.206347	1.66667	0.491919	0.6	5686	36.3111	0.866667	0.305135
ENG	1.60942	45	0.00797718	78080	2.98802	0.215062	1.74797	0.609937	0.572093	2792	38.3864	0.850406	0.348967
CTSB	1.69078	45	0.00652369	76878	2.94124	0.186112	1.73171	0.599114	0.577465	2056	39.6279	0.853659	0.350689
UBE2L6	1.70236	45	0.00977595	78488	2.62041	0.15145	1.68293	0.572939	0.594203	3034	39.5455	0.863415	0.335131
SPARC	1.7341	45	0.00833024	76651	2.32911	0.099938	1.74797	0.586527	0.572093	2286	39.7143	0.850406	0.354592
CDH6	1.86719	45	0.0114221	66542	1.84575	0.049626	1.73984	0.506342	0.574766	3216	37.2955	0.852033	0.335995
PLAU	2.06024	44	0.0161186	69491	1.58194	0.033244	1.76423	0.543554	0.56682	3474	37.4286	0.847154	0.34026
ADM	2.07319	44	0.0119541	69771	2.14501	0.072088	1.73171	0.491289	0.577465	3114	37.2381	0.853659	0.32665
RASD1	2.07634	44	0.0154853	67626	2.70383	0.12553	1.71545	0.533776	0.582938	3406	35.6744	0.856911	0.310212
PTPLA	-1.54575	43	0.0180844	65251	2.9629	0.182342	1.73984	0.544715	0.574766	3914	34.6429	0.852033	0.306574
PHLDA1	1.5311	42	0.0328853	61993	2.34453	0.070309	1.71545	0.52439	0.582938	5364	37.439	0.856911	0.319992
CRABP2	1.6728	42	0.0152409	54206	1.63577	0.174928	1.78049	0.419703	0.561644	3838	34.6667	0.843902	0.312312
FST	2.06608	42	0.00845683	63186	1.57771	0.047615	1.74797	0.516667	0.572093	2546	37.525	0.850406	0.329167
GAS1	2.34358	41	0.00437403	72578	2.9899	0.182941	1.80488	0.639744	0.554054	1506	39.55	0.839024	0.366204
TMSL8	-1.82094	40	0.00418045	70205	2.49224	0.094375	1.81301	0.647773	0.55157	1346	38.7692	0.837398	0.358974
LOXL1	1.61554	40	0.00883831	55461	1.54865	0.02136	1.82114	0.492578	0.549107	2220	33.9487	0.835772	0.320271
RPESP	1.69494	40	0.00854984	51216	1.98916	0.118134	1.79675	0.466937	0.556561	2340	33.6667	0.84065	0.308868
LDB2	1.81904	40	0.00496576	68924	2.80171	0.124673	1.81301	0.657184	0.55157	1592	39.8158	0.837398	0.365282
NNMT	1.98727	40	0.00513316	69948	2.0363	0.058383	1.79675	0.59744	0.556561	1492	40.0526	0.84065	0.364115
CAMK2N1	1.89804	39	0.00956846	52016	2.44362	0.065446	1.79675	0.512091	0.556561	2826	36.5526	0.84065	0.332297
AKR1C3	2.07832	39	0.00467411	64929	2.95501	0.144398	1.81301	0.647147	0.55157	1376	39.0811	0.837398	0.355283
LOC647322	-1.88479	37	0.0286992	53197	2.45558	0.064119	1.81301	0.5	0.55157	5956	33.25	0.837398	0.29955
SDC4	1.51779	37	0.00964609	27020	1.60598	0.103328	1.93496	0.463866	0.516807	1728	29.6286	0.813008	0.308631
SLIT2	1.73626	37	0.00498298	62644	2.97793	0.138338	1.82927	0.65873	0.546667	1794	37.7222	0.834146	0.34928
SCG2	2.01363	37	0.00758672	60887	2.06186	0.051574	1.8374	0.577778	0.544248	1830	39.8333	0.83252	0.372274
KIAA1199	2.47432	37	0.00505169	57941	1.73197	0.043991	1.84553	0.54902	0.54185	1406	36.9412	0.830894	0.342048
LPAR1	2.22583	36	0.009944	56049	2.24877	0.056754	1.76423	0.496825	0.56682	2516	37.1111	0.847154	0.319923
RIS1	2.26751	36	0.012586	29015	2.18318	0.023975	1.82927	0.48254	0.546667	2678	32.8889	0.834146	0.304527
IGFBP4	2.5402	35	0.00606105	56177	2.02002	0.059917	1.84553	0.545455	0.54185	1566	37.4242	0.830894	0.343342
CPA4	1.53509	34	0.00479498	43470	1.4235	0.010564	1.88618	0.568548	0.530172	1336	34.0312	0.822764	0.324107
FBLN1	1.57218	34	0.0049792	14112	3.22055	2.85286	2.02439	0.411765	0.493976	986	27.7778	0.795122	0.267094
TRIB1	1.61262	34	0.00452436	54984	2.97946	0.11256	1.86179	0.649621	0.537118	1300	37.697	0.827642	0.349046
COL6A1	1.63648	34	0.00433171	53641	1.41999	0.013873	1.86992	0.570565	0.534783	1480	37.8438	0.826016	0.35368
CSEN	1.52066	32	0.00958656	21789	1.96937	0.109786	1.88618	0.429435	0.530172	1786	29.4375	0.822764	0.277712
KIAA1904	1.55068	32	0.00514073	25977	1.96141	0.016207	1.88618	0.541935	0.530172	1414	32.6774	0.822764	0.308278
NPTX1	1.53565	31	0.00483404	27467	2.2816	0.022759	1.89431	0.526437	0.527897	1106	34.0333	0.821138	0.321069
SLPI	1.79499	31	0.0100378	49170	2.34954	0.064129	1.8374	0.512644	0.544248	2306	35.5667	0.83252	0.311988
LOX	2.87346	31	0.013453	21502	1.78637	0.036157	1.92683	0.432184	0.518987	1954	29.0333	0.814634	0.284641
FHL2	1.56199	30	0.00446261	25623	1.83698	0.011042	1.90244	0.576355	0.525641	1054	34.2414	0.819512	0.323032
IFITM1	1.75327	29	0.00315215	49557	2.4291	0.046238	1.95122	0.722222	0.5125	610	37.7143	0.809756	0.369748
MGP	3.45993	29	0.00500113	43798	2.53136	0.064502	1.84553	0.589947	0.54185	1408	33.8214	0.830894	0.296679
CDK4	-1.63895	28	0.0169875	41392	2.10704	0.02751	2.01626	0.566952	0.495968	3192	31.7778	0.796748	0.334503
PPP2R2B	1.61223	28	0.00344622	26275	2.1561	0.128537	1.90244	0.532308	0.525641	1016	35.8846	0.819512	0.329217
G6PD	1.62469	28	0.00583684	20962	2.11094	0.013285	1.95935	0.51567	0.510373	1278	30.8148	0.80813	0.305097
OAS2	1.82286	28	0.00149451	48638	2.33361	0.039834	1.94309	0.74359	0.514644	554	37.7037	0.811382	0.362536
NDRG1	1.90876	28	0.00318322	47771	2.00201	0.028461	1.94309	0.62963	0.514644	918	40.2593	0.811382	0.387108
FAM20C	2.63752	28	0.0275458	38758	2.40731	0.071323	1.85366	0.458689	0.539474	3728	33.4815	0.829268	0.295969
QPCT	-3.08127	27	0.00994216	20354	2.53856	0.198879	1.86992	0.413333	0.534783	2060	32.92	0.826016	0.288772
OBFC2A	1.50172	27	0.00815569	24084	2.1672	0.014093	1.95122	0.549858	0.5125	1368	34.037	0.809756	0.333696
FBXO2	1.79097	27	0.00290532	24830	2.20176	0.150065	1.93496	0.536232	0.516807	900	36.3333	0.813008	0.339564
FLJ10154	-1.71166	26	0.0065667	10172	2.54496	0.653408	1.91057	0.40942	0.523404	1492	29.0833	0.817886	0.264394
ADORA2B	1.75764	26	0.00452636	6196	1.88367	0.008576	1.95935	0.56	0.510373	998	30.2308	0.80813	0.29638
TMEFF2	2.47047	26	0.00551892	22221	2.47006	0.01882	1.92683	0.516923	0.518987	1288	33.5385	0.814634	0.316401
ABCC3	1.52203	24	0.00307031	21287	2.54644	0.016945	1.96748	0.536232	0.508264	822	36.5	0.806504	0.350962
FHL1	1.53293	24	0.00144072	41107	2.16588	0.026069	2.00813	0.794466	0.497976	392	37.2174	0.798374	0.372174
CRIP2	1.73658	24	0.00753312	19608	2.69277	0.044449	1.94309	0.463768	0.514644	1536	32.875	0.811382	0.307243
SPOCK	2.31545	24	0.00278646	20301	1.9309	0.008134	2.03252	0.529644	0.492	768	32.6522	0.793496	0.32982
NES	-1.61065	23	0.00115899	38571	1.97919	0.017188	2.03252	0.695238	0.492	392	40.381	0.793496	0.412051
CD9	1.54492	23	0.00728175	9876	3.21337	0.593877	1.93496	0.454545	0.516807	1446	30.4091	0.813008	0.278982
LAMA4	1.9999	23	0.00528889	11135	2.98801	0.106238	1.97561	0.56917	0.506173	1080	32.6522	0.804878	0.317011
THBS2	2.16329	23	0.00269619	19518	1.74904	0.025904	1.98374	0.562771	0.504098	752	34.4545	0.803252	0.33451
LY6E	1.99849	22	0.01403	1788	2.50659	0.041597	2	0.411255	0.5	2158	25.4091	0.8	0.249109
MGST1	1.64283	21	0.00436747	19551	2.90729	0.021896	2.01626	0.557895	0.495968	1022	34.7	0.796748	0.340196
PVT1	1.70432	21	0.0117894	968	2.52481	0.038962	2.00813	0.378947	0.497976	1582	20.65	0.798374	0.202451
RPL39L	2.08195	21	0.00461529	1280	2.50766	0.046472	2.09756	0.447368	0.476744	756	21.65	0.780488	0.235326
KRT18	2.48032	21	0.00150288	5862	1.90644	0.005556	2.0813	0.663158	0.480469	386	32.9	0.78374	0.353763
LCP1	-1.72605	20	0.00820075	1577	2.91122	0.004778	1.96748	0.438596	0.508264	1730	29.2105	0.806504	0.267986
RAC2	-1.57725	20	0.00704397	1689	2.92265	0.005718	1.97561	0.491228	0.506173	1516	31.6842	0.804878	0.293372
PDGFRL	1.99135	20	0.00135863	10871	2.93267	0.090583	1.99187	0.657895	0.502041	406	37.35	0.801626	0.359135
EPB41L3	-2.33838	19	0.00238279	3509	2.13929	0.001738	2.08943	0.496732	0.478599	610	30.8333	0.782114	0.314626
BCAS4	1.50345	19	0.00390465	913	2.22595	0.007606	2.10569	0.473684	0.474903	694	23.5263	0.778862	0.252971
ALDOA	1.54096	19	0.00124164	2774	1.97594	0.0069	2.13821	0.551471	0.467681	338	34.0588	0.772358	0.358514
CSAG1	-1.63889	18	0.0205302	548	3.10824	0.015604	2.04878	0.397059	0.488095	3754	29.2353	0.790244	0.289458
RGS4	1.54483	18	0.00135891	3132	2.63231	0.003037	2.04065	0.633987	0.49004	452	36.2778	0.79187	0.362778
PRSS23	1.66223	16	0.00069576	394	1.96792	0.000191	2.06504	0.619048	0.484252	288	36.4	0.786992	0.364
SUZ12	-1.67807	15	0.00180494	584	2.1491	0.001793	2.08943	0.483516	0.478599	442	33.8571	0.782114	0.335219
DCN	1.85115	15	0.00901205	596	2.94258	0.000777	2.19512	0.609524	0.455556	1468	30.8667	0.760976	0.36746
TNFRSF11B	1.61687	14	0.00098984	280	1.85517	0.000119	2.1626	0.56044	0.462406	266	32.3571	0.76748	0.347926
KAZALD1	1.60275	13	0.00388381	318	2.95114	0.00996	2.11382	0.378788	0.473077	616	19.9167	0.777236	0.205326
ITGA11	1.86279	13	0.00044492	266	1.76625	0.001187	2.28455	0.666667	0.437722	100	31.3333	0.743089	0.386831
DKK1	3.03443	13	0.00157853	300	2.23022	0.002897	2.21951	0.461538	0.450549	328	25.4615	0.756098	0.299548
KRT17	-2.75209	12	0.0156764	333	2.88399	0.000314	2.22764	0.333333	0.448905	2090	12.9167	0.754472	0.151961
METTL1	-1.68933	12	0.00367559	545	2.86054	0.000349	2.30081	0.560606	0.434629	788	27.25	0.739837	0.358553
TAGLN	-1.5157	12	0.00448899	189	2.54391	0.00127	2.12195	0.378788	0.471264	766	29.0833	0.77561	0.293771
MAOA	-1.83262	11	0.00100852	346	2.42277	0.001593	2.17073	0.6	0.460674	248	24.9091	0.765854	0.26499
SUNC1	-1.60163	11	0.00846943	372	2.79966	0.000196	2.2439	0.454545	0.445652	1404	15.7273	0.75122	0.187229
KRT81	1.79276	11	0.00021551	306	2.00001	0.000701	2.31707	0.733333	0.431579	62	28.8	0.736585	0.364557
OCIAD2	-1.72487	10	0.00763309	205	2.94916	0.000922	2.20325	0.333333	0.453875	1024	20.8	0.75935	0.233708
TGM2	-1.55719	10	0.00938474	229	2.88609	0.000516	2.13008	0.288889	0.469466	1282	25.5	0.773984	0.260204
IL1A	-2.22176	9	0.0026371	277	2.53381	8.9e-05	2.60976	0.472222	0.383178	268	10.7778	0.678049	0.242424
DTX3	-1.70511	9	0.00245074	300	2.57833	0.000107	2.5935	0.527778	0.38558	458	14.8889	0.681301	0.303855
SPANXA1	-1.51705	8	0.00375132	152	3.13319	0.001273	2.33333	0.607143	0.428571	816	20.75	0.733333	0.276667
SPANXC	-1.51234	8	0.00375132	152	3.13319	0.001273	2.33333	0.607143	0.428571	816	20.75	0.733333	0.276667
GCLM	1.60204	8	0.00048414	131	2.68093	4.4e-05	2.30894	0.535714	0.433099	116	26.875	0.738211	0.33179
TSPAN31	-1.78315	7	0.00038402	246	2.58022	6.4e-05	2.57724	0.666667	0.388013	60	16.7143	0.684553	0.327731
NPPB	-2.69358	6	0.00128582	137	2.71273	3.5e-05	2.89431	0.6	0.345506	100	8.83333	0.621138	0.412698
KISS1	-1.69665	6	0.00064661	130	2.79637	4.5e-05	2.7561	0.666667	0.362832	130	10.5	0.64878	0.35
ACTG2	-1.59715	6	0.00729132	33	2.31262	1.5e-05	2.21951	0.4	0.450549	1116	33.3333	0.756098	0.368519
LOC653219	-1.68884	5	0.00079146	51	3.13897	0.000267	2.82927	0.7	0.353448	82	10	0.634146	0.344828
XAGE1D	-1.67333	5	0.00079146	51	3.13897	0.000267	2.82927	0.7	0.353448	82	10	0.634146	0.344828
GYG2	-1.51448	5	0.0117247	42	1.96252	5e-06	2.46341	0.5	0.405941	1450	27.4	0.707317	0.4
MAGEA10	-2.18747	4	0.00059361	53	2.6158	8e-06	2.47154	0.333333	0.404605	106	31	0.705691	0.486772
IFI44	1.56552	2	0.00020523	4	2.19528	0	3.30894	0	0.302211	10	3.5	0.538211	0.5
DHRS3	1.70705	2	0.00449708	5	2.40169	0	2.82114	0	0.354467	616	14.5	0.635772	0.5

## Sheet: Sheet5
Sheet 5 - Table 1
Various centrality measures of DEGs in Invasive phenotype (Invasive vs non-Invasive cell lines )
Gene symbol	log(FC)	Degree	Betweenness	Community centrality	Overlap	Bridgeness	Avg Shortest path length	Clustering coefficient	Closeness Centrality	Stress	Neighborhood connectivity	Radiality	Topological coefficient
OCIAD2	-2.98067	46	0.0478437	991.626	3.79022	21.5512	1.91089	0.329231	0.523316	3530	18.8846	0.848185	0.222172
COL4A2	-1.71299	39	0.0357358	3486.17	2.26417	5.59084	1.75248	0.412955	0.570621	4536	23.2564	0.874587	0.258405
DCN	4.1971	39	0.0203046	1222.4	2.28468	13.4413	2.11881	0.394737	0.471963	1712	17.7	0.813531	0.249296
BAIAP2L1	-1.55686	36	0.0329347	598.883	9.03038	31.2892	1.87129	0.375	0.534392	3158	20.0606	0.854785	0.238817
COL4A1	-3.37077	36	0.0235815	3805.52	2.64073	5.07359	1.78218	0.479365	0.561111	3296	23.6389	0.869637	0.262654
IER3	-3.95951	34	0.0242022	2345.32	4.31772	9.66091	1.85149	0.441288	0.540107	3258	24.2121	0.858086	0.281536
S100A4	2.77521	32	0.0107016	933.248	2.13284	5.30633	2.0396	0.375	0.490291	1114	19.8824	0.826733	0.239546
UPP1	-2.62669	32	0.0301249	1653.33	5.03818	9.21746	1.87129	0.447312	0.534392	3404	24.7742	0.854785	0.294931
AXUD1	-1.74077	31	0.0159112	2675.85	3.4684	2.65741	1.9505	0.513978	0.51269	1954	23	0.841584	0.294872
COL8A1	-2.21686	31	0.0130986	2584.09	3.72938	5.92429	1.90099	0.533333	0.526042	2004	25	0.849835	0.297619
IGFBP7	-3.21359	31	0.0275895	2204.12	4.45496	2.86127	1.9703	0.462366	0.507538	3048	21.7097	0.838284	0.285654
CLDN1	-1.75517	30	0.0232249	1297.76	3.76554	13.663	1.87129	0.411494	0.534392	2826	23.2333	0.854785	0.26705
DKFZP586H2123	-2.07269	30	0.0252827	1818.06	3.9233	4.53652	1.94059	0.494253	0.515306	2964	23.6667	0.843234	0.295833
TMEM200A	-1.56167	30	0.0165729	1675.42	2.74647	9.56686	1.88119	0.452874	0.531579	2274	24.9333	0.853135	0.289922
AMPH	-1.53231	28	0.0164729	342.983	9.45433	11.3455	2	0.403333	0.5	1938	21.24	0.833333	0.268861
COL1A2	2.96328	28	0.0120616	648.752	6.1748	11.108	2	0.473333	0.5	1618	21.48	0.833333	0.271899
APCDD1	1.75087	27	0.0235419	1366.51	5.72048	10.4057	1.94059	0.433048	0.515306	2712	23.6667	0.843234	0.292181
CCND2	-2.37048	27	0.0483528	1006.97	3.45488	40.2283	1.9505	0.364672	0.51269	4388	21	0.841584	0.247059
PLAT	-1.61461	27	0.00806907	2209.14	2.72093	2.10724	1.9505	0.584046	0.51269	1424	25.5926	0.841584	0.312105
CDK6	-1.70665	26	0.0214818	298.738	10.8831	12.0393	1.9505	0.381538	0.51269	2198	20.4231	0.841584	0.246061
GFPT2	-1.97271	26	0.0137232	1809.57	4.24184	3.81617	1.9505	0.513846	0.51269	1872	24.8846	0.841584	0.299815
KRT17	-2.9455	26	0.0192321	481.134	4.40762	6.06054	1.94059	0.396667	0.515306	2810	21.92	0.843234	0.257882
SERPINA3	-1.62047	26	0.00718024	2598.22	3.42061	1.66419	2	0.612308	0.5	1240	24.8077	0.833333	0.318047
SLC2A3	-2.44738	26	0.00779014	2346.83	3.01381	1.26784	2	0.587692	0.5	1304	24.3462	0.833333	0.31213
SUNC1	-1.91536	26	0.0200545	506.52	4.39574	8.2208	1.93069	0.387681	0.517949	2628	21.0417	0.844884	0.241858
PANX3	1.59117	24	0.0117399	1694.35	5.31515	4.79473	2.0297	0.539855	0.492683	1470	24.25	0.828383	0.314935
C15orf52	-1.71006	23	0.0100982	448.968	5.50067	5.2359	2.08911	0.52381	0.478673	1254	20.8095	0.818482	0.289021
HS.388347	-1.52768	23	0.00737039	1141.64	3.61926	1.68186	1.9604	0.58498	0.510101	1116	25.2609	0.839934	0.297187
NNMT	-1.50252	23	0.0314394	1379.29	4.65074	2.56646	1.9802	0.486166	0.505	2626	22.1739	0.836634	0.27663
KRT8	-1.75557	22	0.00758263	312.804	4.34098	5.2721	2.0099	0.502165	0.497537	1012	22.2273	0.831683	0.274411
ZNF22	-1.72168	22	0.0177551	51.7413	7.81945	5.49064	1.9703	0.404762	0.507538	1806	22.8095	0.838284	0.265227
ANKRD1	-1.6273	21	0.0142534	187.852	7.73014	13.7984	2.0495	0.467836	0.487923	1498	21.3684	0.825083	0.267105
LOC387763	-1.6531	21	0.00480583	1649.8	3.67622	0.915254	2.17822	0.642857	0.459091	602	23.1429	0.80363	0.340336
RAC2	-1.99002	21	0.0109437	1764.54	2.33755	1.62809	2.08911	0.566667	0.478673	1352	22.2381	0.818482	0.300515
ARHGEF16	-1.79213	20	0.0148008	323.017	5.94065	5.34493	2.0495	0.421053	0.487923	1856	20.6	0.825083	0.260759
CCND1	-1.94384	20	0.0225187	32.9433	5.70444	7.36635	2.0198	0.403509	0.495098	1994	23.5789	0.830033	0.274174
KISS1	-1.99576	20	0.00900137	351.522	4.76664	4.19626	2.0495	0.467836	0.487923	1078	21.6316	0.825083	0.270395
LOC644743	-1.82029	20	0.0052267	292.168	4.21959	4.35895	2.0396	0.557895	0.490291	816	23.1	0.826733	0.28875
MYEOV	-1.72395	20	0.00770122	391.973	4.93748	5.56472	2.0495	0.48538	0.487923	1064	22.5789	0.825083	0.282237
ARHGDIB	-1.51252	19	0.00415602	2027.2	2.34345	0.574857	2.19802	0.71345	0.454955	688	23.8947	0.80033	0.351393
CX3CL1	-1.51858	19	0.00619164	394.694	5.55788	1.54633	2.10891	0.555556	0.474178	888	24.6316	0.815182	0.319891
CYTL1	-1.91058	19	0.0159411	20.9802	5.74407	2.98848	2.20792	0.532164	0.452915	1168	21.7895	0.79868	0.320433
PMEPA1	-2.40761	19	0.00649197	361.969	6.29822	1.79542	2.09901	0.562091	0.476415	918	26.1667	0.816832	0.344298
TAGLN	-2.75824	19	0.011741	987.025	3.55306	0.602869	2.16832	0.508772	0.461187	1208	21.6316	0.805281	0.318111
TGFBI	-1.53749	19	0.0128847	1534.85	4.77417	7.62555	2.0198	0.520468	0.495098	1244	24.6316	0.830033	0.296766
BHLHB2	-1.5808	18	0.00537835	1264.68	4.21372	0.830115	2.21782	0.601307	0.450893	808	23.6111	0.79703	0.368924
GSTT1	-1.59934	18	0.00419225	369.468	5.87446	4.22772	2.20792	0.580882	0.452915	486	21.4118	0.79868	0.319579
LOC647322	-1.84632	18	0.028613	95.569	4.80183	10.4219	2.13861	0.375	0.467593	1684	15	0.810231	0.210439
HRASLS3	-1.66287	17	0.00767822	1145.7	4.62282	1.63012	2.15842	0.691176	0.463303	582	23.7647	0.806931	0.330065
RPL14L	-1.59732	17	0.0287948	10.7061	8.05813	3.66634	2.06931	0.308824	0.483254	2054	17.2353	0.821782	0.217424
ACTG2	-1.77311	16	0.00144484	182.251	5.01094	0.329722	2.26733	0.766667	0.441048	228	25.5	0.788779	0.41129
SOST	1.59749	16	0.0106913	207.082	9.82204	14.2239	2.09901	0.491667	0.476415	902	21.5	0.816832	0.278409
SRGN	-1.78196	16	0.00327494	1623.32	1.97831	0.469271	2.31683	0.675	0.431624	418	21.9375	0.780528	0.365625
TNFSF7	-1.97363	16	0.0128985	113.028	9.67233	2.3786	2.12871	0.4	0.469767	1090	20.4375	0.811881	0.279966
TUBB2B	-2.58843	16	0.0113199	23.3725	8.59291	3.3846	2.16832	0.466667	0.461187	1010	20	0.805281	0.280751
KRT18	-1.70602	15	0.00380956	186.237	5.34147	5.46885	2.12871	0.571429	0.469767	480	22.4667	0.811881	0.295614
KYNU	2.2654	15	0.00576896	127.502	1.28225	4.09282	2.60396	0.428571	0.38403	300	9.125	0.732673	0.233974
RBP1	-2.88408	15	0.014155	11.3684	9.90471	0.338078	2.12871	0.4	0.469767	1184	20.4	0.811881	0.268421
BGN	2.16596	13	0.0178782	59.4113	4.72948	2.60242	2.17822	0.254545	0.459091	1002	12.6364	0.80363	0.174242
CBR3	1.57742	13	0.0146077	27.2238	7.65736	17.2506	2.23762	0.320513	0.446903	1196	14.3846	0.793729	0.205495
NPPB	-2.70735	13	0.00307558	257.59	4.06423	1.53746	2.20792	0.538462	0.452915	498	23.8462	0.79868	0.340659
NPTX1	1.53494	13	0.0193753	12.5946	4.99821	6.21728	2.35644	0.2	0.42437	882	9.27273	0.773927	0.162338
PDGFRA	2.37502	13	0.0441894	17.7195	6.73347	21.5049	2.19802	0.218182	0.454955	3182	16.6364	0.80033	0.234315
STEAP1	1.8493	13	0.00267518	119.391	1.02979	0.40248	2.64356	0.47619	0.378277	168	9.42857	0.726073	0.254826
TNFRSF19	1.76484	13	0.00920539	6.50222	9.93818	0.492373	2.10891	0.333333	0.474178	962	21.1538	0.815182	0.271203
LAMA5	-2.10562	12	0.0200118	7.45569	7.94175	1.61315	2.18812	0.439394	0.457014	1350	23.75	0.80198	0.3125
P8	1.83048	12	0.0099053	16.2824	9.66153	2.4901	2.17822	0.381818	0.459091	806	18.4545	0.80363	0.246061
PIP4K2C	-1.56927	12	0.00790877	19.0692	5.73223	1.79484	2.37624	0.469697	0.420833	558	14	0.770627	0.259259
RGS16	-2.51899	12	0.00650249	11.8269	5.18584	0.603172	2.32673	0.606061	0.429787	464	22.25	0.778878	0.347656
HIST1H2BK	-2.28777	11	0.00266997	39.8938	4.83238	1.87692	2.30693	0.622222	0.433476	322	20.1	0.782178	0.314063
MDK	-2.32988	11	0.0023116	12.0437	7.35796	0.07759	2.23762	0.511111	0.446903	244	21.4	0.793729	0.305714
RIS1	1.6044	11	0.0170011	9.51879	5.57129	3.00373	2.24752	0.290909	0.444934	1050	14.5455	0.792079	0.206494
SERPINI1	1.66469	11	0.0112788	9.06544	6.56323	0.169695	2.29703	0.2	0.435345	644	12.2	0.783828	0.192063
SNRPN	-2.72128	11	0.00807237	34.4269	2.69856	5.00719	2.45545	0.422222	0.407258	590	10.9	0.757426	0.20566
SPOCK	1.89244	11	0.00973365	16.9004	3.85575	5.84696	2.39604	0.377778	0.417355	578	11.8	0.767327	0.207018
H2BFS	-1.58089	10	0.00129453	38.4581	4.00962	1.36134	2.37624	0.694444	0.420833	172	19.7778	0.770627	0.340996
SNURF	-2.70963	10	0.0115834	34.5054	2.62376	4.72782	2.42574	0.388889	0.412245	650	10.8889	0.762376	0.203354
DTX3	-1.52409	9	0.00117098	12.5663	6.86927	0.312843	2.50495	0.638889	0.399209	132	17.4444	0.749175	0.363426
GAS1	1.95934	9	0.0274018	9.41232	4.70778	18.0388	2.30693	0.361111	0.433476	1472	12.1111	0.782178	0.2
NQO1	1.67348	9	0.00765224	17.4077	5.49171	8.90812	2.42574	0.416667	0.412245	436	11.5556	0.762376	0.220085
RPS4Y1	1.93837	9	0.00038322	31.8046	5.7607	1.23824	2.57426	0.714286	0.388462	40	19.4286	0.737624	0.42236
ZSCAN18	-1.63906	9	0.00137734	5.18666	5.74809	0.088857	2.38614	0.638889	0.419087	166	22.2222	0.768977	0.389864
ALDH1A1	1.85165	8	0.00756209	6.09641	8.87431	2.93706	2.45545	0.321429	0.407258	460	15	0.757426	0.295
TSPAN31	-1.62966	8	0.00410792	6.08163	6.94673	0.130999	2.38614	0.535714	0.419087	402	18.25	0.768977	0.314655
LPAR1	1.9012	7	0.0101713	3.12439	6.98595	1.84269	2.49505	0.238095	0.400794	508	10.4286	0.750825	0.228571
MBD6	-1.58215	7	0.00300313	4.82104	6.67992	0.093507	2.49505	0.52381	0.400794	262	14.2857	0.750825	0.297619
TNNC1	-2.2803	7	0.00210823	15.2845	2.71887	1.65956	2.60396	0.4	0.38403	140	11	0.732673	0.255814
ARMET	-1.66664	6	0.00365287	7.63521	3.20687	2.47663	2.76238	0.3	0.362007	176	10	0.706271	0.32
EGFLAM	-2.15042	6	0.00693606	2.8268	8.23608	0.628106	2.40594	0.266667	0.415638	374	12.1667	0.765677	0.21345
QPCT	-1.55151	6	0.00185982	2.74869	5.43461	0.540725	2.60396	0.5	0.38403	118	11.8	0.732673	0.297436
SRPX	-1.66481	6	0	3.85393	5.18507	0.001012	2.45545	1	0.407258	0	25	0.757426	0.454545
EEF1A2	-2.80467	5	0.00032529	3.31929	2.85431	0.07781	2.87129	0.666667	0.348276	32	9.75	0.688119	0.443182
MGST1	1.69114	5	0.00220445	4.35412	6.08959	2.15685	2.65347	0.6	0.376866	96	11.6	0.724422	0.35625
NDN	-1.57967	5	0.00331054	0.562285	11.3131	0.16924	2.59406	0.2	0.385496	202	11.4	0.734323	0.266667
PRAME	1.55174	5	9.89e-05	2.23673	3.74633	0.000189	2.75248	0.6	0.363309	12	21	0.707921	0.538462
ALDH3A1	1.54126	4	0.00151041	2.72544	5.4366	0.179171	2.64356	0.333333	0.378277	86	12.25	0.726073	0.324324
COL11A1	-2.57058	4	0.00220585	0.518198	11.719	0.154675	2.73267	0.166667	0.365942	104	10.75	0.711221	0.320312
MYL9	-1.54396	4	0.00132948	2.12723	7.32413	0.029614	2.66337	0.333333	0.375465	80	15	0.722772	0.36875
TPM1	-1.58826	4	0.00037718	0.964706	9.24866	0.002488	2.53465	0.333333	0.394531	50	22.5	0.744224	0.427885
PRR6	-1.58947	3	0.0392079	0.702649	4.19811	2.33867	2.9901	0.333333	0.334437	2484	7.33333	0.668317	0.411765
GAL	-1.56463	2	0.019802	0.660283	1	0	3.9604	0	0.2525	1244	2	0.506601	0.5
MT1X	2.08633	1	0	0.300144	1	0	4.9505	0	0.202	0	2	0.341584	0

## Sheet: Sheet6
Sheet 6 - Table 1
Various centrality measures of DEGs in Colony forming phenotype (Colony forming vs non-Colony forming cell lines )
Gene symbol	log(FC)	Degree	Betweenness	Community centrality	Overlap	Bridgeness	Avg Shortest path length	Clustering coefficient	Closeness Centrality	Stress	Neighborhood connectivity	Radiality	Topological coefficient
TFPI	-1.85601	97	0.0142372	24975.8	3.34599	7.68116	1.68462	0.50902	0.593607	4138	39.0588	0.828846	0.32549
KBTBD9	-1.5264	65	0.0407152	10180.5	2.84975	15.1606	1.53846	0.393849	0.65	10254	35.2969	0.865385	0.280134
CTTN	-1.52874	61	0.0209259	12739.1	4.03729	6.8143	1.59231	0.462147	0.628019	6462	37.2833	0.851923	0.303117
TM4SF1	-2.17867	61	0.0195082	13944	2.5852	4.38565	1.59231	0.470621	0.628019	6074	37.5167	0.851923	0.305014
CENTD3	-1.54474	60	0.0149602	15847.5	2.12181	4.57497	1.6	0.483343	0.625	5530	38.4407	0.85	0.312526
COL4A1	-3.12685	54	0.0146622	14025.8	2.27918	4.88254	1.64615	0.492017	0.607477	4534	38.1887	0.838462	0.310477
COL6A3	-2.14344	53	0.0209819	12486.3	2.51349	2.89885	1.66154	0.4819	0.601852	5022	37.0577	0.834615	0.303752
CD36	1.87451	51	0.0113094	2729.97	3.73113	6.3823	1.93846	0.449735	0.515873	2022	28.1429	0.765385	0.255844
PANX3	1.96942	50	0.0103603	9824.71	2.88128	3.38083	1.67692	0.517007	0.59633	3762	38.9184	0.830769	0.316409
CCND1	-2.52532	49	0.0149678	8511.72	3.3664	3.37333	1.69231	0.504163	0.590909	4128	36.7447	0.826923	0.298737
FAM107B	-1.69303	49	0.0104384	2858.84	5.24259	5.32735	1.73077	0.503546	0.577778	3474	35.8958	0.817308	0.306802
HRASLS3	-2.70801	48	0.00824382	9106.37	4.4845	5.3123	1.72308	0.535615	0.580357	3044	38.0851	0.819231	0.320043
CYGB	-1.5182	47	0.0204242	7854.97	4.67586	5.40108	1.7	0.479227	0.588235	4880	36.6957	0.825	0.298339
ALPL	2.83287	46	0.02188	6355.87	3.34779	10.663	1.73077	0.4657	0.577778	5726	34.6304	0.817308	0.291012
ARHGDIB	-1.86767	46	0.0210603	2843.4	4.69811	5.38344	1.72308	0.485859	0.580357	4706	34.7556	0.819231	0.287236
S100A16	-2.57713	46	0.0151595	8910.13	2.48198	5.15513	1.71538	0.494949	0.58296	4576	36.5778	0.821154	0.299818
CLDN1	-1.53178	45	0.011347	6474.76	5.83872	7.83776	1.76923	0.514799	0.565217	3486	36.2727	0.807692	0.312696
EML2	-1.65358	45	0.0136039	6923.19	5.97146	7.69227	1.76154	0.493658	0.567686	3792	36.7045	0.809615	0.313714
SFRP1	-2.11886	45	0.00903068	10543.5	3.18137	1.73441	1.75385	0.563425	0.570175	2912	39.25	0.811538	0.332627
SP7	1.7744	45	0.00937418	8731.58	3.07224	5.03835	1.76154	0.531561	0.567686	3246	37.4651	0.809615	0.317501
DAB2	-1.68866	44	0.0113161	7111.17	4.43605	3.43283	1.75385	0.506091	0.570175	3592	38.3023	0.811538	0.321868
FGFR3	2.15767	43	0.0107989	6331.18	2.92928	5.56287	1.77692	0.50122	0.562771	3580	34.7805	0.805769	0.29475
CAV2	-1.52035	42	0.0108979	7303.97	4.23683	1.89238	1.76923	0.52561	0.565217	3000	38.2439	0.807692	0.321377
DKFZP586H2123	-2.42805	41	0.00995807	8569.32	3.85364	5.63779	1.79231	0.523077	0.55794	3612	36.275	0.801923	0.310043
RPS6KA2	-1.50273	41	0.0102939	7913.94	4.03756	2.10073	1.77692	0.555128	0.562771	2884	38.25	0.805769	0.321429
SLCO4A1	-1.55262	41	0.0176727	6230.33	5.33599	5.03503	1.75385	0.455128	0.570175	4388	34.925	0.811538	0.28627
ALDH1A3	-2.8228	40	0.010123	5385.61	4.85679	2.4868	1.76154	0.534413	0.567686	2950	37.4872	0.809615	0.307272
CTGF	-1.66989	40	0.00763664	9304.86	2.73736	2.36455	1.76923	0.591093	0.565217	2356	39.3846	0.807692	0.325493
DLC1	-1.5666	40	0.00719844	7528.98	3.38832	2.69032	1.80769	0.5722	0.553191	2488	39.4359	0.798077	0.339965
GFPT2	-1.66558	40	0.0125224	5930.3	5.15516	3.21815	1.81538	0.534851	0.550847	3082	37.8947	0.796154	0.326679
IER3	-2.36588	40	0.0170548	6754.96	4.54243	3.60329	1.79231	0.547653	0.55794	4028	36.8421	0.801923	0.309598
VAMP5	-1.91851	40	0.00909763	2521.67	7.0039	5.01129	1.8	0.564103	0.555556	2850	37.675	0.8	0.324784
ANGPT1	1.79711	39	0.0100404	1512.36	4.61041	4.25359	1.80769	0.510511	0.553191	3074	35.1351	0.798077	0.297755
BMP4	2.36927	39	0.00749561	2052.7	7.57311	4.09738	1.80769	0.533428	0.553191	2254	37.0263	0.798077	0.316464
CSRP2	1.96943	38	0.0123854	1247.35	8.96079	4.8176	1.82308	0.473684	0.548523	3316	33.9737	0.794231	0.295423
SERPINA3	-1.98898	38	0.00624362	8774.49	3.88825	2.44441	1.83077	0.591592	0.546218	2598	38.8919	0.792308	0.33819
SRGN	-1.7215	38	0.00749963	2432.13	4.46605	3.94251	1.8	0.553343	0.555556	2540	35.6842	0.8	0.302409
AXL	-1.78656	37	0.00403242	7020.71	3.30119	3.53766	1.83846	0.608403	0.543933	1446	38.6286	0.790385	0.333005
GJA1	1.69196	37	0.00907363	1299.83	8.01762	5.55091	1.80769	0.495495	0.553191	2934	35.1351	0.798077	0.297755
OLFM1	-2.00456	37	0.00653828	4539.69	3.68219	0.813477	1.80769	0.550794	0.553191	1990	38.6944	0.798077	0.325163
PLAT	-1.81472	36	0.00553744	9271.09	2.48714	1.04887	1.83077	0.626891	0.546218	2252	40.1714	0.792308	0.343346
H3F3B	-1.57503	35	0.0111438	1792.06	4.8494	9.96929	1.9	0.493761	0.526316	2986	34.1471	0.775	0.313276
SDPR	-1.53181	35	0.0221813	1222.21	6.41156	8.08065	1.83846	0.442017	0.543933	4126	29.4857	0.790385	0.256149
TMSL8	1.68021	35	0.00737364	2579.51	7.48245	8.40799	1.83846	0.557932	0.543933	2006	35.6176	0.790385	0.304424
EBI3	-1.52187	34	0.005738	7630.14	3.64994	3.91673	1.86154	0.575758	0.53719	2084	38.0606	0.784615	0.330962
GYPC	-1.72503	34	0.0106545	1410.46	7.0254	10.6825	1.9	0.486631	0.526316	2154	29.1176	0.775	0.267134
RARRES3	-1.58212	34	0.00309252	6460.51	4.96191	3.06525	1.86154	0.617424	0.53719	1224	39.3939	0.784615	0.342556
TGM2	-1.77322	34	0.00527977	5651.54	4.31831	1.80224	1.82308	0.598485	0.548523	2026	40.0606	0.794231	0.333838
CRIP1	-2.05489	33	0.0147189	89.8161	7.54423	0.827806	1.85385	0.532197	0.539419	2734	35.9091	0.786538	0.311989
ECHDC2	-1.59131	32	0.00417218	1718.67	6.58974	2.09185	1.88462	0.602823	0.530612	1236	39.0312	0.778846	0.345409
IL1B	-1.52251	32	0.00958779	5891.4	3.93807	0.904478	1.88462	0.634409	0.530612	2696	38.4516	0.778846	0.337295
RASL12	-2.40478	32	0.00633753	1771.75	7.38071	5.43432	1.86154	0.546371	0.53719	1888	36.5312	0.784615	0.314925
LOC400879	1.51414	31	0.008263	2207.94	5.01378	14.5459	1.88462	0.541935	0.530612	1920	32.5161	0.778846	0.285229
LOC440157	1.5199	31	0.00880395	1851.7	6.33041	8.27537	1.90769	0.531183	0.524194	1944	33.129	0.773077	0.29846
TMEM205	-2.64572	31	0.0117614	53.3533	6.71155	1.50567	1.86154	0.436782	0.53719	2860	36.7333	0.784615	0.311299
FAM46A	1.9227	30	0.025357	139.767	6.44511	7.84423	1.93846	0.356322	0.515873	4040	24.9333	0.765385	0.230864
CSAG1	1.76858	29	0.0111447	53.298	6.59831	8.70536	1.87692	0.487685	0.532787	2422	36.6897	0.780769	0.313587
FARP1	-1.63458	29	0.00696472	335.662	6.43517	2.00809	1.89231	0.489418	0.528455	1682	36.4643	0.776923	0.314347
LCP1	-1.60516	29	0.00659147	2086.4	4.10777	3.10576	1.90769	0.536946	0.524194	1814	33	0.773077	0.292035
ACTG2	-3.38487	28	0.00668594	47.1691	6.85591	0.87713	1.93846	0.494709	0.515873	1582	34.0714	0.765385	0.30974
COL10A1	1.53976	28	0.00337551	1679.98	3.52417	1.27621	1.95385	0.60114	0.511811	1184	33.3704	0.761538	0.30615
CPXM1	-1.65765	28	0.00383248	5348.32	3.88453	2.10233	1.94615	0.566952	0.513834	1512	35.4444	0.763462	0.322222
HAPLN1	2.85216	28	0.00275634	1221.7	7.1935	1.03018	1.89231	0.584046	0.528455	1044	40.6296	0.776923	0.347262
SOST	2.32121	27	0.00239248	1860.25	3.25505	1.12214	1.99231	0.64	0.50193	962	34.3077	0.751923	0.32674
FLJ23191	1.76605	26	0.00270342	1702.22	3.44831	1.77966	1.95385	0.65	0.511811	982	35.04	0.761538	0.315676
LEPREL1	-2.854	26	0.00387487	53.5374	6.26055	1.13471	1.91538	0.612308	0.522088	1326	39.6154	0.771154	0.344482
GSDMDC1	-1.68367	25	0.0051491	47.5566	7.56968	0.825746	2	0.536232	0.5	1442	33.5833	0.75	0.316824
HS.34447	-1.55004	25	0.00490386	43.9538	8.116	0.831812	1.97692	0.5	0.505837	1078	31.9167	0.755769	0.292813
LOC644774	1.56082	25	0.00919429	70.8633	9.23063	3.78865	1.94615	0.45	0.513834	1970	30.08	0.763462	0.268571
C14ORF78	-1.64988	24	0.00542781	65.447	5.14963	1.6427	1.95385	0.557312	0.511811	1520	36.4783	0.761538	0.322816
HOXB9	-1.71195	24	0.0122855	135.219	7.43793	4.01814	2.04615	0.379447	0.488722	2336	23.8261	0.738462	0.235902
KRT8	-1.64987	24	0.00906287	127.232	5.04681	4.05087	1.96923	0.474308	0.507812	2024	29.1739	0.757692	0.262828
LAMA5	-3.01565	24	0.0206814	31.0196	6.84873	3.52407	1.93077	0.384058	0.517928	3372	30.4167	0.767308	0.264493
LRRC17	1.6272	24	0.00197212	290.713	5.4884	0.804279	1.93077	0.641304	0.517928	714	40.4583	0.767308	0.351812
PRDX2	-1.79808	24	0.00666517	132.968	8.44809	3.48908	1.96923	0.537549	0.507812	1452	29.2174	0.757692	0.26322
TNNT1	-2.07501	24	0.00770114	41.9603	5.76756	0.660433	1.91538	0.518116	0.522088	1968	37.5	0.771154	0.320513
MFI2	1.51382	23	0.00321396	40.5401	6.08568	0.082768	1.99231	0.592885	0.50193	902	36.2174	0.751923	0.335346
SCIN	1.50738	23	0.00147197	1583.62	3.43569	1.13324	2	0.714286	0.5	644	34.7727	0.75	0.32197
STMN3	-1.64051	23	0.00414594	79.9525	4.51426	1.40775	1.95385	0.557312	0.511811	1172	36.3478	0.761538	0.321662
AKR1B1	1.8321	22	0.00623092	73.7665	7.36862	3.52944	2.1	0.480952	0.47619	958	25.8095	0.725	0.268849
LOC346887	1.53563	22	0.00571332	84.4281	9.32915	4.89195	2	0.52381	0.5	1262	29.2857	0.75	0.268676
MAFB	2.43117	22	0.00809352	118.152	6.28649	3.61296	2.07692	0.415584	0.481481	1584	23.2273	0.730769	0.237013
SPESP1	1.60474	21	0.00429044	67.4682	7.25072	2.97654	1.99231	0.442105	0.50193	1224	34.2	0.751923	0.305357
KISS1	-2.13023	20	0.00986193	86.654	4.43353	2.146	2.03077	0.4	0.492424	1922	26.3	0.742308	0.248113
NPPB	-3.38964	20	0.0081696	83.1704	5.35241	1.80536	2.02308	0.410526	0.494297	1838	29.4	0.744231	0.274766
TXNIP	-2.29758	20	0.00475446	23.0597	8.69971	0.640052	2.06923	0.521053	0.483271	1084	31.75	0.732692	0.314356
ASS	-2.4047	19	0.0126701	28.3683	7.22064	2.31575	1.97692	0.333333	0.505837	2620	26.8421	0.755769	0.235457
IBSP	1.96918	19	0.00489912	422.036	4.1952	1.74966	2.21538	0.51634	0.451389	1000	26.5556	0.696154	0.312418
KYNU	2.57261	19	0.00428929	212.955	1.78181	2.15242	2.30769	0.388889	0.433333	486	19.5556	0.673077	0.238482
MYC	1.66505	19	0.00418469	21.4434	9.14775	0.836607	1.97692	0.567251	0.505837	900	36	0.755769	0.315789
C9ORF58	-2.9634	18	0.0100693	15.0652	9.60856	1.78962	2.06923	0.360294	0.483271	1930	23.0588	0.732692	0.221719
KRT17	-1.9014	18	0.0091492	19.9296	6.22715	6.39885	2.03077	0.464052	0.492424	1516	30.8333	0.742308	0.285494
LOC644743	-1.65515	18	0.00495686	110.57	4.37836	2.36782	2.05385	0.54902	0.486891	1302	31.0556	0.736538	0.292977
OLR1	-1.65283	18	0.000525	22.8174	8.69472	0.176775	2.15385	0.764706	0.464286	204	34.2778	0.711538	0.372585
COL1A2	2.89591	17	0.00283501	15.9398	8.52605	0.607151	2.13846	0.463235	0.467626	532	27.2941	0.715385	0.287307
ARHGEF16	-2.00145	16	0.00220466	112.842	5.95961	2.3494	2.08462	0.558333	0.479705	592	30.0625	0.728846	0.291869
NINJ2	2.03573	16	0.00973347	37.9858	7.71939	0.542122	2.05385	0.352381	0.486891	1838	23.7333	0.736538	0.219753
OLFML2B	1.98369	16	0.00379768	87.1421	4.59541	0.840302	2.16154	0.508333	0.462633	966	25	0.709615	0.268817
FAM107A	-1.89742	15	0.0118945	31.9354	7.90852	2.84878	2.19231	0.380952	0.45614	1680	23	0.701923	0.252015
TCEA3	1.78919	15	0.00242574	45.187	4.95909	0.030801	2.24615	0.593407	0.445205	404	25.1429	0.688462	0.295798
COCH	1.82262	14	0.00187245	11.1666	10.019	0.228012	2.23077	0.538462	0.448276	324	27.6429	0.692308	0.313312
GPX3	1.54429	14	0.00518287	49.1452	7.55412	0.351723	2.12308	0.474359	0.471014	976	26	0.719231	0.254902
COL16A1	-1.80613	13	0.00070508	12.4535	4.52689	0.021273	2.1	0.615385	0.47619	178	37.9231	0.725	0.364645
COL3A1	-2.01883	13	0.00487557	3.43502	8.13977	0.10857	2.1	0.269231	0.47619	736	23.7692	0.725	0.231523
KIAA1199	1.65894	13	0.0174609	11.8594	4.5102	0.035115	2.15385	0.384615	0.464286	2424	28.7692	0.711538	0.301215
LUM	2.04554	13	0.005482	40.0089	4.83538	0.614005	2.13077	0.410256	0.469314	858	23.8462	0.717308	0.236101
EFNB2	-1.71265	12	0.00099705	11.3057	4.76752	0.009126	2.30769	0.560606	0.433333	190	27.9167	0.673077	0.348958
TAP1	-1.64316	12	0.00280164	17.8213	7.69366	0.216777	2.14615	0.345455	0.46595	690	27.7273	0.713462	0.276364
WISP1	2.05594	12	0.00312878	5.03537	10.3243	0.364765	2.19231	0.424242	0.45614	608	26.0833	0.701923	0.274561
TSPAN31	-1.71053	11	0.00097164	8.18846	4.54092	0.022811	2.36923	0.672727	0.422078	142	28.2727	0.657692	0.386052
IFITM3	-1.55997	10	0.00097799	10.1126	6.61443	0.024463	2.22308	0.422222	0.449827	272	32.5	0.694231	0.352174
STEAP3	1.65367	10	0.00038547	4.93387	5.90938	0.011543	2.26923	0.666667	0.440678	150	34	0.682692	0.390805
ALDH3A1	-1.97897	8	0.00155501	28.6785	1.97393	0.422412	2.39231	0.535714	0.418006	340	20	0.651923	0.273973
C8ORF55	-1.51291	8	0.00205004	1.60284	11.5521	0.244923	2.53077	0.285714	0.395137	220	13.75	0.617308	0.25
CTHRC1	1.96779	8	0.00216076	4.3694	10.9796	0.282458	2.43846	0.392857	0.410095	270	17.375	0.640385	0.267308
FNDC1	1.57843	8	0.00107896	25.0766	5.94266	0.248816	2.33077	0.607143	0.429043	166	23.375	0.667308	0.294304
SERPINB7	1.69302	8	0.00347964	5.36666	6.29852	0.111768	2.25385	0.238095	0.443686	438	19.4286	0.686538	0.21118
CTSC	1.60572	7	0.00019642	3.09225	7.42194	0.021432	2.36923	0.619048	0.422078	48	26.5714	0.657692	0.354286
FBN2	-1.70681	7	0.00678002	1.20366	9.51969	0.012286	2.4	0.190476	0.416667	646	15	0.65	0.21118
LOC653219	1.61648	7	0.00085483	16.2224	3.00143	1.07541	2.36154	0.47619	0.423453	222	22.5714	0.659615	0.289377
XAGE1D	1.52235	7	0.00085483	16.1823	2.96734	1.05118	2.36154	0.47619	0.423453	222	22.5714	0.659615	0.289377
CYBA	2.06452	6	0.00071077	7.62508	5.70235	0.006247	2.38462	0.4	0.419355	136	21.4	0.653846	0.282667
CYP1B1	1.75063	6	0.000412	2.17044	7.07856	0.008834	2.66154	0.733333	0.375723	68	16.8333	0.584615	0.365942
TCF21	-1.88398	6	0.00043287	34.0774	1.61643	0.410722	2.57692	0.733333	0.38806	96	15.5	0.605769	0.298077
CYB5A	1.57046	4	9.856e-05	16.36	1.76135	0.095011	2.67692	0.833333	0.373563	32	14.75	0.580769	0.35119
FAM20C	1.57351	4	0.00013818	2.12027	5.06776	6.2e-05	2.42308	0.5	0.412698	38	35.75	0.644231	0.5
FOXR1	-1.55942	4	2.002e-05	1.40103	5.52733	0.008981	2.70769	0.833333	0.369318	4	20.25	0.573077	0.519231
THBS1	1.82083	4	0.00141776	1.68143	4.5159	4.1e-05	2.59231	0.5	0.385757	164	21.25	0.601923	0.393519
EEF1A2	-1.6912	3	0	2.38078	3.35813	0.004348	2.84615	1	0.351351	0	16.5	0.538462	0.568966
IGFBP5	2.15273	3	0.0007079	0.594518	6.29869	0.000861	2.90769	0.333333	0.343915	48	8	0.523077	0.383333
ITGA11	1.66285	2	0.0002549	1.07004	6.86824	0.000141	2.66154	0	0.375723	34	24	0.584615	0.5

## Sheet: Sheet7
Sheet 7 - Table 1
Various centrality measures of DEGs in Proliferation phenotype (Proliferating vs non-proliferating cell lines)
Gene symbol	log(FC)	Degree	Betweenness	Community centrality	Overlap	Bridgeness	Avg Shortest path length	Clustering coefficient	Closeness Centrality	Stress	Neighborhood connectivity	Radiality	Topological coefficient
CLDN1	-1.51186	25	0.0395288	910.201	2.31287	3.76848	1.74194	0.476667	0.574074	1262	17.28	0.851613	0.326038
TMEM200A	-1.62361	25	0.0331847	1382.73	2.35867	3.24135	1.72581	0.53	0.579439	1226	17.96	0.854839	0.332593
CCND2	-2.565	24	0.0881177	757.57	3.07957	2.10823	1.75806	0.434783	0.568807	1830	16.6667	0.848387	0.314465
IL32	-1.85293	23	0.0250408	1259.39	2.49463	2.12404	1.82258	0.573123	0.548673	788	17.9565	0.835484	0.352089
S100A16	-1.9245	23	0.0500338	1083.71	2.33472	1.45549	1.77419	0.545455	0.563636	1140	17.7826	0.845161	0.335521
KRT17	-2.6063	23	0.0366081	939.896	3.43227	4.7998	1.75806	0.498024	0.568807	1042	17.3043	0.848387	0.320451
COL4A1	-2.6435	22	0.0228308	1336.11	1.97986	1.0443	1.8871	0.571429	0.529915	818	17.5455	0.822581	0.36553
GFRA1	-1.91492	21	0.0279092	661.517	2.69574	1.1017	1.90323	0.514286	0.525424	860	16.5238	0.819355	0.344246
PLAT	-1.95003	21	0.0178683	1424.63	2.43972	1.43465	1.91935	0.619048	0.521008	650	18.2857	0.816129	0.380952
DKFZP586H2123	-1.96498	21	0.0164134	790.823	3.89094	3.0131	1.93548	0.580952	0.516667	498	18.5714	0.812903	0.403727
EFNB3	-1.93693	20	0.0488786	166.553	4.04398	9.2851	1.80645	0.415789	0.553571	1408	16.35	0.83871	0.302778
STMN2	-1.50194	19	0.00788932	1456.01	1.73308	1.31036	1.93548	0.690058	0.516667	368	19.3158	0.812903	0.402412
SUNC1	-1.50308	19	0.0231111	695.964	3.17439	5.18332	1.87097	0.502924	0.534483	808	17	0.825806	0.333333
IL1B	-2.29348	19	0.00962704	1449.18	2.08019	1.0918	2	0.690058	0.5	354	18.5789	0.8	0.412865
MAFB	2.54447	18	0.0453211	108.384	4.03108	3.25577	1.91935	0.457516	0.521008	1272	15.5	0.816129	0.31
CCND1	-1.69033	18	0.0140487	637.922	2.73537	1.13321	1.91935	0.647059	0.521008	526	19.3889	0.816129	0.387778
NPPB	-3.0469	17	0.0290827	165.464	3.50239	2.1041	1.95161	0.419118	0.512397	894	16.1176	0.809677	0.328932
H2AFY2	-1.51721	16	0.0337133	83.9109	3.79039	7.7148	1.95161	0.391667	0.512397	1042	14.375	0.809677	0.281863
ARHGEF16	-1.70797	16	0.0160881	185.321	3.78443	3.63456	1.93548	0.533333	0.516667	502	16	0.812903	0.32
ARHGDIB	-2.1002	16	0.058295	94.5753	3.20834	6.19335	1.93548	0.391667	0.516667	1144	13.8125	0.812903	0.280612
COL1A2	2.80449	15	0.0383001	103.047	5.33165	3.07754	1.93548	0.542857	0.516667	914	17	0.812903	0.333333
RRAGA	1.80406	15	0.0288029	36.4319	7.22065	6.25852	1.96774	0.466667	0.508197	800	16.8667	0.806452	0.330719
IER3	-1.59334	15	0.016992	647.237	2.6681	0.528263	2.01613	0.647619	0.496	460	18.8667	0.796774	0.410145
IL1A	-2.07949	15	0.0246971	906.219	3.12008	2.40008	2.12903	0.561905	0.469697	774	16.9333	0.774194	0.413008
NDRG1	2.31673	14	0.0462946	22.8527	4.2049	3.86772	2.19355	0.296703	0.455882	794	8.85714	0.76129	0.233083
ALDH1A3	-2.40859	14	0.0147599	557.69	2.15248	0.192185	2.08065	0.659341	0.48062	378	18.0714	0.783871	0.410714
C15orf52	-1.60071	13	0.0061954	86.9938	5.5112	2.82283	2.06452	0.641026	0.484375	290	18	0.787097	0.391304
SERPINA3	-1.73538	13	0.00123226	729.698	3.10047	0.844511	2.12903	0.858974	0.469697	62	20.7692	0.774194	0.483005
KISS1	-1.59601	12	0.00551797	163.048	2.88398	1.45772	2.1129	0.621212	0.473282	252	17.1667	0.777419	0.390152
RPAIN	-1.65841	12	0.0183187	40.2426	4.98859	2.24519	2.09677	0.469697	0.476923	472	13.0833	0.780645	0.28442
LAMA5	-2.9625	12	0.047835	11.611	3.28945	0.125707	2.03226	0.363636	0.492063	906	15.5833	0.793548	0.322917
ACTG2	-2.98227	11	0.00600686	12.8793	3.67062	0.030396	2.14516	0.527273	0.466165	208	16.0909	0.770968	0.374207
DCN	1.52937	10	0.0344873	23.8171	5.47945	0.551367	2.24194	0.355556	0.446043	782	11.5	0.751613	0.313889
ALDH1A2	-1.50108	10	0.00320005	33.7836	2.98245	0.046984	2.14516	0.666667	0.466165	156	19.7	0.770968	0.447727
LAMC2	-1.50484	10	0.0121976	644.912	3.01823	0.636067	2.25806	0.733333	0.442857	440	18.9	0.748387	0.497368
SPOCK	1.97971	9	0.022672	10.5561	4.44656	0.589716	2.20968	0.305556	0.452555	402	9.22222	0.758065	0.209596
SNURF	-1.76703	9	0.0151507	21.6123	2.02429	1.5258	2.24194	0.444444	0.446043	350	10.7778	0.751613	0.276353
NINJ2	1.65755	8	0.0247239	2.7273	5.90363	0.039345	2.14516	0.392857	0.466165	482	13.875	0.770968	0.305556
DTX3	-1.51236	8	0.00060465	115.395	4.84213	0.909507	2.29032	0.821429	0.43662	20	17.25	0.741935	0.453947
SNRPN	-1.71601	8	0.0103646	21.3471	1.76428	1.048	2.32258	0.464286	0.430556	264	10.375	0.735484	0.288194
CRIP1	-1.84124	8	0.0199035	4.01822	3.40906	0.011204	2.29032	0.392857	0.43662	382	12.25	0.741935	0.319079
TXNIP	-2.19762	8	0.014164	4.27005	2.99185	2.57375	2.32258	0.5	0.430556	290	13.5	0.735484	0.364865
SNTB1	2.00985	7	0.0374372	2.87591	4.80729	8.04079	2.19355	0.380952	0.455882	622	16.4286	0.76129	0.375415
CBR3	1.60005	7	0.0139978	7.50021	4.86005	0.874675	2.29032	0.380952	0.43662	246	10.7143	0.741935	0.267857
C9orf58	-2.3116	7	0.0520212	3.90414	2.80481	0.0815	2.27419	0.190476	0.439716	710	8.71429	0.745161	0.234127
ENPP2	1.93113	6	0.00302062	30.8747	1.70535	0.246766	2.56452	0.6	0.389937	60	11.8333	0.687097	0.432099
PRKCDBP	1.68363	6	0.00800087	5.90929	3.40685	0.202275	2.66129	0.266667	0.375758	118	7	0.667742	0.310606
DENND2A	1.58524	6	0.0104854	1.33588	5.46019	1.503	2.58065	0.466667	0.3875	120	9	0.683871	0.353333
EPB41L3	-1.89267	6	0.00512045	3.01598	5.02231	0.103997	2.24194	0.4	0.446043	148	14.6667	0.751613	0.333333
EEF1A2	-2.06814	6	0.0106045	1.04219	3.60745	0.044433	2.53226	0.2	0.394904	184	7.66667	0.693548	0.286667
HAPLN1	1.74776	5	0.00023252	1.53681	2.81363	0.003305	2.41935	0.8	0.413333	12	19.8	0.716129	0.55
KYNU	1.6851	5	0.0138839	1.82817	2.17109	0.043259	2.59677	0.5	0.385093	172	8.8	0.680645	0.373913
GAS1	1.5072	5	0.00215614	1.54639	4.27056	0.03953	2.59677	0.7	0.385093	54	11.2	0.680645	0.4
NES	-1.50677	5	0.00945249	1.36538	4.52463	0.027486	2.48387	0.3	0.402597	180	10	0.703226	0.322581
RPS4Y1	1.77679	4	0.0273479	0.869511	6.43039	0.005863	2.64516	0.5	0.378049	454	8.75	0.670968	0.386364
ITGA11	1.80568	3	0	2.5493	4.77525	0.075346	2.51613	1	0.397436	0	13.3333	0.696774	0.430108
FAM20C	1.65082	3	0.00558231	0.80212	6.26237	0.027544	2.66129	0.333333	0.375758	72	10	0.667742	0.386667
CKB	-1.51552	3	0.00026857	0.475082	2.74465	6.1e-05	2.74194	0.666667	0.364706	8	9	0.651613	0.473684
SLFN11	-2.11683	3	0.00459521	1.12195	2.59273	1.21943	2.80645	0.333333	0.356322	68	8.66667	0.63871	0.462963
CTHRC1	1.81474	2	0.00613196	0.523526	2.47848	3.3e-05	3.17742	0	0.314721	84	4.5	0.564516	0.5
NPTX2	1.62876	2	0.00227949	0.124004	4.76732	0.000153	3.46774	0	0.288372	28	3	0.506452	0.5
C1orf85	-1.83594	2	0.00053923	0.931387	2.18637	0.680589	3.09677	0	0.322917	10	5	0.580645	0.571429
MAGEA10	-2.1518	2	0	0.426773	3.05021	5e-05	3.04839	1	0.328042	0	12.5	0.590323	0.78125
