# Supplementary material for: Multitype Network-Guided Target Controllability in Phenotypically Characterized Osteosarcoma: Role of Tumor Microenvironment
Source: Front Immunol. 2017 Jul 31;8:918. doi: 10.3389/fimmu.2017.00918 (PMC5536125; doi:10.3389/fimmu.2017.00918)
Supplement: Supplementary Data S1 — Sheet 1: Comparison of log (FC) of miRNAs analyzed by Namløs et al. (10) and log(FC) computed in each OS phenotype. Sheet 2: Differential expression of miRNAs in (A) tumorigenic, (B) invasive, (C) colony forming, and (D) proliferation. Sheet 3: Centrality statistics of gene–gene co-expression and miRNA-target genes. Hubs in both networks. Sheet 4: Various centrality measures of DEGs in Tp (tumorigenic Vs non-tumorigenic cell lines). Sheet 5: Various centrality measures of DEGs in Ip (invasive Vs non-invasive cell lines). Sheet 6: Various centrality measures of DEGs in Cp (colony forming Vs non-colony forming cell lines). Sheet 7: Various centrality measures of DEGs in Pp (proliferation Vs non-proliferating cell lines). [file data_sheet_1.zip › Supplementary data files/Supplementary data S2.xls]

## Sheet: Sheet1
Sheet 1
Top: Centrality statistics of miRNA – target gene co-expression networks. Bottom: Hubs in miRNA-target gene co-expression networks.
MiRNA – target gene networks	Nodes	Links	Clustering Coefficient	Characteristic Path length	Average number of Neighbors	Network heterogeneity	Diameter
Tumorigenic	281	2381	0.28	2759	14512	1200	5
Colony forming	309	2372	0.26	2876	13638	1231	5
Invasive	212	1163	0.21	2915	9349	1129	8
Proliferative	168	658	0.22	3059	6476	1303	8
ALL cell lines vs Normal cell lines	860	260459	0.836	1.334	573.795	0.668	4
Hubs in miRNA – target gene networks
Tumorigenic	Invasive	Colony forming	Proliferation
CDK4	CCND1	CCND1	CCND1
ADM	CDK6	TFPI	CCND2
NFIX	CCND2	COL4A1	TXNIP
FHL2	OCIAD2	CTTN	GFRA1
SORCS2	COL4A2	TM4SF1	COL4A1
FBXO32	DCN	H3F3B	CLDN1
ALDOA	BAIAP2L1	TXNIP	EFNB3
TRIB1	CLDN1	KBTBD9	TMEM200A
EMP1	IER3	DLC1	IL32
TM4SF1	SLC2A3	CENTD3	KRT17

## Sheet: Sheet2
Sheet 2
Controllability status of nodes, 0 = critical, 1= Redundant , 2= Ordinary in Type I and II, and centrality measures for nodes in Tumorigenic DE miRNA- DE target gene network
Name	Control nodes:TypeI	Control nodes:TypeII	Log(fc)	Degree	Average pathlength	Betweenness centrality	Closeness centrality	Clustering coefficient	Community Centrality	Moduland Bridgeness	Moduland Overlap	Neighborhood connectivity	Eccentricity	Radiality	Stress	Topological coefficient	type
FBXO32	0	1	1.64593	147	2.31645	0.0296867	0.431696	0.189189	14897.7	21.5319	1.18217	39.2533	3	0.736711	640340	0.0435675	gene
LCP1	0	1	-1.72605	32	2.70784	0.0073627	0.369298	0.172043	78.9351	0.765131	9.4251	30.0645	4	0.658432	171916	0.0757328	gene
NPPB	0	1	-2.69358	7	3.55864	5.047e-05	0.281006	0.428571	13.7798	0.399507	2.98759	12.5714	5	0.488272	1054	0.236264	gene
TGM2	0	1	-1.55719	19	2.90007	0.00386784	0.344819	0.105263	29.0165	2.60305	4.14058	24.3158	4	0.619986	76200	0.0977749	gene
GYG2	1	0	-1.51448	29	3.01735	0.00246546	0.331417	0.0367647	1.86204	0.00042	9.73096	13.8235	4	0.59653	55688	0.102022	gene
KISS1	1	2	-1.69665	7	3.50382	0.00010462	0.285403	0.47619	4.00303	0.281516	5.43329	19.7143	4	0.499237	2396	0.191877	gene
MAOA	1	2	-1.83262	14	2.82512	0.00096203	0.353967	0.362637	5.88734	0.082836	7.0944	40.7857	4	0.634976	30316	0.116251	gene
miR-107	1	0	-0.139723	1	3.2186	0	0.310694	0	36	0.006971	5.628	129	4	0.55628	0	0	mirna
miR-1224-3p	1	0	0.57177	1	3.61416	0	0.27669	0	11	0	1.00345	101	5	0.477169	0	0	mirna
miR-1224-5p	1	0	0.431732	1	3.36086	0	0.297543	0	1	0.000109	2.94751	80	5	0.527828	0	0	mirna
miR-1225-3p	1	0	0.428532	2	3.61416	0	0.27669	0	234	0	1	101	5	0.477169	0	0	mirna
miR-125a-3p	1	0	0.223634	3	2.86954	0.00062532	0.348489	0	104	0.464266	5.36035	119.667	4	0.626093	30992	0.364008	mirna
miR-127-3p	1	0	-0.0772347	1	3.89938	0	0.256451	0	10	0.000105	2.24002	19	5	0.420125	0	0	mirna
miR-127-5p	1	0	-0.0170027	1	3.30326	0	0.302731	0	16	0.000177	1.1501	126	4	0.539348	0	0	mirna
miR-129-5p	1	0	0.509484	3	3.04441	0.00070831	0.32847	0	23	0.014921	5.95859	88.3333	4	0.591117	11796	0.357924	mirna
miR-136	1	0	-0.622138	4	3.6322	0	0.275315	0	1440	0	1	31	5	0.47356	0	0	mirna
miR-139-3p	1	0	0.471734	4	3.19639	6.5e-07	0.312853	0	1766	0.196471	1.87892	68	4	0.560722	60	0.644231	mirna
miR-139-5p	1	0	-1.09886	2	3.36155	8.979e-05	0.297481	0	19	0.005012	3.79899	65	4	0.527689	2094	0.5	mirna
miR-140-3p	1	0	-1.18491	2	3.65649	0	0.273486	0	94	0.017456	4.88561	82	5	0.468702	0	0	mirna
miR-140-5p	1	0	-1.84304	1	3.36086	0	0.297543	0	1	0.000109	2.94751	80	5	0.527828	0	0	mirna
miR-142-3p	1	0	-2.24581	3	3.28036	0.00023755	0.304845	0.333333	79	0.006416	2.02642	52.3333	4	0.543928	6472	0.409449	mirna
miR-144	1	0	-0.0170027	11	2.85149	0.00029	0.350694	0.6	5251	0.334225	1.62223	84.5	4	0.629702	10344	0.253754	mirna
miR-145	1	0	-0.708277	7	3.07981	0.00013349	0.324696	0.166667	2725	0.003743	1.00677	46.75	4	0.584039	2698	0.29088	mirna
miR-146b-3p	1	0	-0.0904821	1	3.35531	0	0.298035	0	4	0.000341	2.60908	76	5	0.528938	0	0	mirna
miR-149	1	0	-0.198429	3	3.02984	3.864e-05	0.33005	0	819	0.034852	1.951	95.5	4	0.594032	1676	0.525	mirna
miR-153	1	0	-1.15813	3	3.31575	0	0.301591	0	696	0	1	75	4	0.536849	0	0	mirna
miR-155	1	0	-0.508671	3	3.22762	3.6e-07	0.309826	0	136	0.638455	3.64108	50.5	5	0.554476	20	0.626582	mirna
miR-182	1	0	1.08258	10	2.81332	0.00083477	0.355451	0.25	2467	0.193855	1.7211	74.125	4	0.637335	30272	0.20364	mirna
miR-183	1	0	-0.342305	1	3.82443	0	0.261477	0	9	0.001373	4.20739	31	5	0.435115	0	0	mirna
miR-186	1	0	-0.0170027	8	3.11103	2.201e-05	0.321437	0.666667	3243	0.199619	1.58465	55	4	0.577793	1218	0.327381	mirna
miR-190b	1	0	-0.0170027	3	3.2186	0	0.310694	1	152	0.04673	5.30688	79.5	4	0.55628	0	0.636	mirna
miR-193a-3p	1	0	2.93863	1	3.34421	0	0.299025	0	22	0.009765	9.13443	53	5	0.531159	0	0	mirna
miR-194	1	0	-0.0170027	2	3.2068	0	0.311837	1	51	0.004782	2.99558	62.5	5	0.55864	0	0.578704	mirna
miR-197	1	0	-0.107199	6	3.1152	5.893e-05	0.321007	0	697	0.308051	2.49747	52.6667	4	0.57696	2130	0.403646	mirna
miR-199b-3p	1	0	1.18241	1	3.76475	0	0.265622	0	11	0.000141	1.33564	72	5	0.447051	0	0	mirna
miR-203	1	0	-0.373865	9	2.95212	3.237e-05	0.33874	0.6	5398	0.07468	1.11411	71.4	4	0.609577	1606	0.314537	mirna
miR-206	1	0	-0.0170027	3	2.92991	0.00018948	0.341307	0	102	0.064717	4.74939	96	4	0.614018	13694	0.38	mirna
miR-216a	1	0	-0.0170027	2	3.42193	0	0.292233	1	57	0.04004	8.48862	42.5	5	0.515614	0	0.643939	mirna
miR-217	1	0	-0.0170027	3	3.26024	5.32e-06	0.306726	0	113	0.008086	1.35901	35	5	0.547953	324	0.507463	mirna
miR-223	1	0	-0.0294883	2	3.04372	0	0.328545	1	97	0.09551	8.62539	66	4	0.591256	0	0.616822	mirna
miR-224	1	0	1.86971	1	3.50798	0	0.285064	0	23	0.001045	3.35365	71	5	0.498404	0	0	mirna
miR-28-3p	1	0	-1.06782	2	3.48855	0	0.286652	0	20	0.000548	1.26188	99	5	0.50229	0	0	mirna
miR-297	1	0	0.325009	4	3.01735	0	0.331417	1	1130	0.151301	2.33673	83.6667	4	0.59653	0	0.445035	mirna
miR-298	1	0	1.05913	2	3.47328	0	0.287912	0	322	0.014593	1.7977	56	5	0.505344	0	0	mirna
miR-299-3p	1	0	0.17242	1	3.59195	0	0.2784	0	9	0.00062	4.07238	108	5	0.48161	0	0	mirna
miR-31	1	0	0.225788	7	3.13463	0.00015376	0.319017	0	1791	0.411614	1.72813	53	4	0.573074	3186	0.311377	mirna
miR-324-3p	1	0	0.0136349	1	3.57183	0	0.279969	0	4	0.001285	2.64595	131	5	0.485635	0	0	mirna
miR-324-5p	1	0	-0.167689	3	2.97918	0.00020687	0.335663	0.333333	90	0.490074	6.45799	100.333	4	0.604164	7934	0.374532	mirna
miR-326	1	0	0.619089	3	3.29355	1.058e-05	0.303624	0	214	0.014314	1.92157	77.5	4	0.541291	500	0.516892	mirna
miR-330-3p	1	0	0.30687	1	3.4941	0	0.286197	0	19	0.005608	9.63713	37	5	0.50118	0	0	mirna
miR-330-5p	1	0	0.835674	2	3.36849	0	0.296869	0	198	0.008829	1.92157	131	5	0.526301	0	0	mirna
miR-331-5p	1	0	0.036225	2	3.42817	0	0.2917	0	72	0.010656	4.73119	111	5	0.514365	0	0	mirna
miR-338-5p	1	0	0.475436	2	3.05968	0	0.326831	1	79	0.025531	4.6943	127.5	4	0.588064	0	0.582192	mirna
miR-339-5p	1	0	-0.221478	2	3.48855	0	0.286652	0	20	0.000548	1.26188	99	5	0.50229	0	0	mirna
miR-342-3p	1	0	0.0748967	6	3.00347	0.00012325	0.332948	0.5	1784	0.670805	2.34323	67.25	4	0.599306	5266	0.328431	mirna
miR-342-5p	1	0	-0.446063	2	3.10271	0	0.322299	1	17	0.00585	3.9319	114	4	0.579459	0	0.59375	mirna
miR-346	1	0	0.644337	1	3.33518	0	0.299834	0	3	0.000313	5.22797	77	5	0.532963	0	0	mirna
miR-34c-3p	1	0	0.621518	4	3.48855	0	0.286652	0	1996	0	1	99	5	0.50229	0	0	mirna
miR-34c-5p	1	0	-0.427311	7	3.10479	0.00011107	0.322083	0.333333	1531	0.202033	1.74819	83.6667	4	0.579042	3612	0.380518	mirna
miR-361-3p	1	0	0.655391	4	3.0347	0.00022306	0.329522	0.333333	262	0.065527	3.27917	113	4	0.59306	10232	0.406739	mirna
miR-361-5p	1	0	0.192516	3	3.03331	1.361e-05	0.329673	0.333333	128	0.040158	5.0195	80.6667	4	0.593338	638	0.395731	mirna
miR-362-3p	1	0	-0.563316	2	3.6662	0	0.272762	0	40	0	1	35	5	0.466759	0	0	mirna
miR-370	1	0	0.159022	3	3.02776	5.46e-06	0.330277	0	261	0.278306	5.96821	61.5	4	0.594448	606	0.565421	mirna
miR-375	1	0	-1.04378	13	2.79875	0.00096867	0.357302	0.288889	4216	0.612973	2.28661	61.6	4	0.64025	23436	0.178488	mirna
miR-377	1	0	-0.163503	9	3.31575	0	0.301591	0	6021	0	1	75	4	0.536849	0	0	mirna
miR-382	1	0	-0.380955	1	3.59056	0	0.278508	0	12	0.024947	6.32544	43	5	0.481888	0	0	mirna
miR-383	1	0	-0.253988	1	3.26162	0	0.306596	0	16	0.003364	7.98538	70	5	0.547675	0	0	mirna
miR-421	1	0	0.408473	6	3.01596	5.281e-05	0.331569	0.333333	1582	0.11179	1.56105	71	4	0.596808	2542	0.353234	mirna
miR-423-3p	1	0	0.411416	2	3.65649	0	0.273486	0	94	0.017456	4.88561	82	5	0.468702	0	0	mirna
miR-423-5p	1	0	0.286214	3	3.13671	3.601e-05	0.318805	0.333333	61	0.029422	6.88316	86	4	0.572658	1546	0.39845	mirna
miR-431	1	0	0.781893	8	3.1721	0	0.315248	1	4124	0	1	73	4	0.565579	0	0.640351	mirna
miR-433	1	0	-0.0417775	1	3.44067	0	0.290641	0	3	0.000319	3.71808	66	5	0.511867	0	0	mirna
miR-449a	1	0	2.09078	6	3.10479	0.00011107	0.322083	0.333333	1301	0.218468	1.92872	83.6667	4	0.579042	3612	0.380518	mirna
miR-455-3p	1	0	-0.309863	2	3.61416	0	0.27669	0	234	0	1	101	5	0.477169	0	0	mirna
miR-455-5p	1	0	0.118585	4	3.14157	8.723e-05	0.318312	0.333333	391	0.159208	2.44269	77.6667	4	0.571686	3566	0.404887	mirna
miR-483-3p	1	0	-0.244086	2	3.19709	0.00036272	0.312785	0	25	0.04962	3.17641	128.5	4	0.560583	17820	0.524691	mirna
miR-483-5p	1	0	-0.108197	2	3.34421	0	0.299025	0	210	0	1	62	5	0.531159	0	0	mirna
miR-484	1	0	0.162398	2	3.47189	6.493e-05	0.288027	0	29	0.004327	2.83161	66	5	0.505621	1664	0.511811	mirna
miR-485-3p	1	0	-0.0684402	3	3.32894	0	0.300396	0	558	0.029951	1.7231	80	5	0.534212	0	0	mirna
miR-485-5p	1	0	-0.110429	7	3.13393	3.759e-05	0.319088	0	2565	0.137867	1.36143	91	4	0.573213	1876	0.542169	mirna
miR-486-3p	1	0	0.0777408	7	3.05829	8.865e-05	0.32698	0.166667	3068	0	1	64	4	0.588341	4574	0.320707	mirna
miR-488	1	0	0.116843	3	3.30534	2.372e-05	0.30254	0	667	0.107395	1.67687	51	4	0.538931	574	0.515464	mirna
miR-491-5p	1	0	1.17623	1	3.41152	0	0.293124	0	24	0.007295	8.70599	88	5	0.517696	0	0	mirna
miR-494	1	0	0.702047	8	3.1263	1.536e-05	0.319867	0	825	0.46696	1.61769	85	4	0.57474	624	0.545455	mirna
miR-496	1	0	-0.0170027	3	3.33727	0	0.299646	1	161	0.02725	3.2476	69	4	0.532547	0	0.453947	mirna
miR-498	1	0	-0.0699387	2	3.37613	0	0.296197	1	31	0.08857	4.00418	87	5	0.524774	0	0.527273	mirna
miR-502-5p	1	0	-0.430969	1	3.33449	0	0.299896	0	6	0.00021	1.98268	71	5	0.533102	0	0	mirna
miR-509-3p	1	0	-0.0170027	1	3.2186	0	0.310694	0	36	0.006971	5.628	129	4	0.55628	0	0	mirna
miR-512-3p	1	0	-1.069	2	3.22346	0.00038382	0.310226	0	18	0.003108	3.55667	92	4	0.555309	7248	0.505556	mirna
miR-512-5p	1	0	0.428782	1	3.28799	0	0.304137	0	1	0.00012	3.72715	102	5	0.542401	0	0	mirna
miR-513a-5p	1	0	1.13015	6	2.89105	0.00049583	0.345895	0.166667	1291	1.41255	2.39906	90.75	4	0.62179	19836	0.293974	mirna
miR-515-3p	1	0	-0.528225	1	3.31437	0	0.301717	0	3	0.000518	5.59282	74	5	0.537127	0	0	mirna
miR-515-5p	1	0	0.254749	1	3.27897	0	0.304974	0	14	0.003645	7.08905	69	4	0.544205	0	0	mirna
miR-518d-5p	1	0	-0.0867904	2	3.35531	0	0.298035	0	114	0.020472	4.66298	83	5	0.528938	0	0	mirna
miR-520a-3p	1	0	-0.3717	4	2.99584	0.00021866	0.333797	0.166667	99	0.052414	5.54031	86.25	4	0.600833	12244	0.301937	mirna
miR-520b	1	0	-0.0170027	3	3.01666	0.00016998	0.331493	0	35	0.01682	5.96537	104.667	4	0.596669	11018	0.389724	mirna
miR-520c-3p	1	0	-0.663342	3	3.01666	0.00016998	0.331493	0	35	0.01682	5.96537	104.667	4	0.596669	11018	0.389724	mirna
miR-520d-3p	1	0	-0.497205	3	3.01666	0.00016998	0.331493	0	35	0.01682	5.96537	104.667	4	0.596669	11018	0.389724	mirna
miR-520d-5p	1	0	0.391506	2	3.04441	0.00012673	0.32847	0	22	0.006005	4.60543	118.5	4	0.591117	5622	0.531674	mirna
miR-520e	1	0	-0.280099	3	3.01666	0.00016998	0.331493	0	35	0.01682	5.96537	104.667	4	0.596669	11018	0.389724	mirna
miR-520h	1	0	-0.0170027	3	3.17349	0.00032444	0.31511	0	91	0.013677	4.30321	106	4	0.565302	8854	0.509709	mirna
miR-524-5p	1	0	0.156855	2	3.04441	0.00012673	0.32847	0	22	0.006005	4.60543	118.5	4	0.591117	5622	0.531674	mirna
miR-532-3p	1	0	-0.343454	1	3.61416	0	0.27669	0	11	0	1.00345	101	5	0.477169	0	0	mirna
miR-543	1	0	-0.675969	4	3.08536	5.893e-05	0.324112	0	298	0.204779	5.25555	44.3333	4	0.582929	2326	0.380117	mirna
miR-548a-3p	1	0	-0.0170027	1	3.5059	0	0.285234	0	3	0.000451	3.86213	83	5	0.49882	0	0	mirna
miR-548a-5p	1	0	-0.25726	4	3.51908	0	0.284165	0	1120	0	1	126	5	0.496183	0	0	mirna
miR-548b-5p	1	0	-0.0170027	4	3.51908	0	0.284165	0	1120	0	1	126	5	0.496183	0	0	mirna
miR-548c-3p	1	0	-0.0170027	3	3.09924	0.00010859	0.32266	0.333333	57	0.10591	3.78412	86	4	0.580153	5268	0.39845	mirna
miR-548c-5p	1	0	-0.984955	4	3.51908	0	0.284165	0	1120	0	1	126	5	0.496183	0	0	mirna
miR-548d-3p	1	0	-0.371251	3	3.3213	2.943e-05	0.301086	0	133	0.0367	4.94673	76.5	5	0.535739	1456	0.551095	mirna
miR-548d-5p	1	0	-0.854697	4	3.51908	0	0.284165	0	1120	0	1	126	5	0.496183	0	0	mirna
miR-551a	1	0	0.489217	1	3.33518	0	0.299834	0	3	0.000313	5.22797	77	5	0.532963	0	0	mirna
miR-554	1	0	0.0709574	1	3.57183	0	0.279969	0	4	0.001285	2.64595	131	5	0.485635	0	0	mirna
miR-558	1	0	-0.0170027	2	3.61416	0	0.27669	0	234	0	1	101	5	0.477169	0	0	mirna
miR-559	1	0	-0.0170027	4	3.51908	0	0.284165	0	1120	0	1	126	5	0.496183	0	0	mirna
miR-564	1	0	0.807803	1	3.5059	0	0.285234	0	3	0.000451	3.86213	83	5	0.49882	0	0	mirna
miR-567	1	0	-0.308979	4	2.96253	4.864e-05	0.33755	0.666667	700	0.063982	1.93986	105.333	4	0.607495	3000	0.409857	mirna
miR-569	1	0	-0.0170027	1	3.33518	0	0.299834	0	3	0.000313	5.22797	77	5	0.532963	0	0	mirna
miR-571	1	0	-0.46925	2	3.65649	0	0.273486	0	94	0.017456	4.88561	82	5	0.468702	0	0	mirna
miR-573	1	0	-0.0170027	2	3.14296	4.744e-05	0.318172	0	27	0.013925	5.69024	87	4	0.571409	1932	0.54088	mirna
miR-574-5p	1	0	0.142794	13	2.94171	0.00114701	0.339939	0.266667	4512	2.0484	1.56909	71.5	4	0.611659	22928	0.218303	mirna
miR-586	1	0	-0.326084	2	3.127	0	0.319796	1	50	0.017234	7.03802	103	4	0.574601	0	0.613095	mirna
miR-590-3p	1	0	-0.0170027	6	2.97571	0.00017322	0.336054	0.3	735	0.14651	2.38737	62	4	0.604858	4296	0.262979	mirna
miR-591	1	0	-0.0170027	1	3.44067	0	0.290641	0	3	0.000319	3.71808	66	5	0.511867	0	0	mirna
miR-603	1	0	-0.0170027	2	3.6662	0	0.272762	0	40	0	1	35	5	0.466759	0	0	mirna
miR-604	1	0	0.113528	1	3.35531	0	0.298035	0	4	0.000341	2.60908	76	5	0.528938	0	0	mirna
miR-608	1	0	0.697111	5	2.9077	0.00011334	0.343914	0.166667	652	0.366611	4.19015	88.25	4	0.618459	5708	0.33365	mirna
miR-613	1	0	-0.351722	1	3.2186	0	0.310694	0	36	0.006971	5.628	129	4	0.55628	0	0	mirna
miR-615-3p	1	0	0.397134	3	3.06801	9.35e-06	0.325944	0.333333	40	0.300359	7.60606	95.3333	4	0.586398	338	0.371094	mirna
miR-620	1	0	-0.0170027	1	3.60375	0	0.277489	0	10	0.002891	7.93437	48	5	0.479251	0	0	mirna
miR-622	1	0	1.0042	1	3.2186	0	0.310694	0	36	0.006971	5.628	129	4	0.55628	0	0	mirna
miR-623	1	0	0.826009	4	3.07009	5.656e-05	0.325723	0.666667	265	0.090102	3.48924	98.6667	4	0.585982	4270	0.402721	mirna
miR-633	1	0	-0.0170027	5	3.30326	0	0.302731	0	1935	0	1	126	4	0.539348	0	0	mirna
miR-636	1	0	0.483691	1	3.36849	0	0.296869	0	9	0.001978	4.00157	131	5	0.526301	0	0	mirna
miR-640	1	0	0.721942	2	3.19709	0.00036272	0.312785	0	25	0.04962	3.17641	128.5	4	0.560583	17820	0.524691	mirna
miR-645	1	0	-0.0170027	1	3.57183	0	0.279969	0	4	0.001285	2.64595	131	5	0.485635	0	0	mirna
miR-646	1	0	0.104699	1	3.44067	0	0.290641	0	3	0.000319	3.71808	66	5	0.511867	0	0	mirna
miR-647	1	0	0.070213	1	3.35531	0	0.298035	0	4	0.000341	2.60908	76	5	0.528938	0	0	mirna
miR-650	1	0	0.273045	6	3.17141	0.00015063	0.315317	0.5	545	0.925817	2.21433	91.5	5	0.565718	5612	0.296266	mirna
miR-653	1	0	-0.0170027	4	3.14573	1.877e-05	0.317891	0	897	0.018579	1.31273	78.5	4	0.570854	858	0.538194	mirna
miR-654-5p	1	0	0.746785	3	3.20819	5.612e-05	0.311702	0	508	0.03977	1.86422	88	4	0.558362	2570	0.524096	mirna
miR-657	1	0	-0.0856336	1	3.7814	0	0.264452	0	4	0.000282	1.54792	40	5	0.44372	0	0	mirna
miR-658	1	0	-0.0170027	1	3.30673	0	0.302413	0	16	0.002057	6.35727	61	5	0.538654	0	0	mirna
miR-662	1	0	1.04442	1	3.59195	0	0.2784	0	9	0.00062	4.07238	108	5	0.48161	0	0	mirna
miR-665	1	0	0.501882	10	2.81402	0.00096211	0.355364	0.2	3486	1.7668	1.15227	86.6667	4	0.637196	29926	0.212233	mirna
miR-671-3p	1	0	1.02266	2	3.36849	0	0.296869	0	198	0.008829	1.92157	131	5	0.526301	0	0	mirna
miR-760	1	0	1.14406	1	3.4594	0	0.289067	0	3	0.00048	3.86877	117	5	0.508119	0	0	mirna
miR-765	1	0	0.626856	3	3.05413	0	0.327426	1	84	0.164286	6.55569	101.333	4	0.589174	0	0.433048	mirna
miR-767-3p	1	0	0.552905	1	3.64747	0	0.274163	0	18	0	1	47	5	0.470507	0	0	mirna
miR-767-5p	1	0	-0.144357	2	3.17071	8.23e-06	0.315386	0	290	0.005718	1.54019	62.5	4	0.565857	448	0.559091	mirna
miR-874	1	0	-0.132076	6	3.25746	1.83e-06	0.306988	0	1814	0	1	37.5	4	0.548508	78	0.528986	mirna
miR-876-3p	1	0	0.121326	1	3.2186	0	0.310694	0	36	0.006971	5.628	129	4	0.55628	0	0	mirna
miR-876-5p	1	0	0.52989	1	3.5059	0	0.285234	0	3	0.000451	3.86213	83	5	0.49882	0	0	mirna
miR-885-3p	1	0	-0.0170027	1	3.85288	0	0.259546	0	11	0	1	17	5	0.429424	0	0	mirna
miR-885-5p	1	0	-0.0456495	1	3.94171	0	0.253697	0	12	3e-06	1.01319	39	5	0.411659	0	0	mirna
miR-891b	1	0	-0.0170027	1	3.36086	0	0.297543	0	1	0.000109	2.94751	80	5	0.527828	0	0	mirna
miR-892a	1	0	-0.238242	1	3.57183	0	0.279969	0	4	0.001285	2.64595	131	5	0.485635	0	0	mirna
miR-921	1	0	0.995197	5	3.30326	0	0.302731	0	1935	0	1	126	4	0.539348	0	0	mirna
miR-922	1	0	-0.0170027	1	3.7814	0	0.264452	0	4	0.000282	1.54792	40	5	0.44372	0	0	mirna
miR-935	1	0	-0.252368	3	3.57183	0	0.279969	0	321	0	1	131	5	0.485635	0	0	mirna
miR-936	1	0	1.05017	1	3.76475	0	0.265622	0	11	0.000141	1.33564	72	5	0.447051	0	0	mirna
miR-938	1	0	-0.0170027	2	3.15961	9.976e-05	0.316495	0	32	0.005508	3.70813	117	4	0.568078	5384	0.542056	mirna
miR-940	1	0	-0.121254	2	3.61416	0	0.27669	0	234	0	1	101	5	0.477169	0	0	mirna
miR-944	1	0	-0.0170027	1	3.60999	0	0.277009	0	19	0.001763	2.11318	56	5	0.478001	0	0	mirna
ABCC3	2	1	1.52203	28	2.64885	0.00177034	0.377522	0.417989	16.721	0.093625	14.7957	50.7857	4	0.670229	52938	0.100226	gene
ACTG2	2	1	-1.59715	6	2.98196	0.0003115	0.33535	0.4	1.56503	0.013151	9.37988	45.5	4	0.603609	6138	0.278119
ADM	2	1	2.07319	233	2.30396	0.0828103	0.434036	0.0605714	7025.8	8.62524	1.33726	21.5952	3	0.739209	1548068	0.0255054	gene
ADORA2B	2	1	1.75764	57	2.61069	0.0238984	0.383041	0.134416	68.0802	0.424984	6.20645	25.25	4	0.677863	542862	0.0460925	gene
AKR1C3	2	1	2.07832	41	2.54962	0.00149087	0.392216	0.584345	2067.55	2.16136	7.04307	54.359	4	0.690076	63054	0.0852022	gene
ALDOA	2	1	1.54096	145	2.57252	0.0915229	0.388724	0.0116265	700.289	6.23035	3.25908	9.25191	4	0.685496	2152502	0.0197554	gene
BCAS4	2	1	1.50345	128	2.61485	0.0557456	0.382431	0.0221782	1956.86	0.587087	1.04203	10.1683	4	0.67703	1062132	0.0217552	gene
BGN	2	1	3.49285	66	2.42471	0.0163154	0.412421	0.318182	1076.39	19.4385	11.4302	44.6964	4	0.715059	439660	0.0580881	gene
CAMK2N1	2	1	1.89804	86	2.36155	0.0509364	0.42345	0.119937	1910.13	3.56322	3.65896	30.3625	4	0.727689	909252	0.036303	gene
CD9	2	1	1.54492	25	2.76197	0.00126446	0.36206	0.398551	27.4581	13.6287	9.81825	39.5833	4	0.647606	48942	0.119101	gene
CDH6	2	1	1.86719	106	2.28869	0.0486046	0.436931	0.105999	2934.58	12.1556	4.23951	29.0784	4	0.742262	967330	0.0312939	gene
CDK4	2	1	-1.63895	239	2.51978	0.0880849	0.39686	0.0281905	6592.5	6.80872	1.14614	12.3413	4	0.696044	2048510	0.0227021	gene
COL6A1	2	1	1.63648	40	2.45316	0.0055622	0.407638	0.412518	906.634	7.44946	4.96341	54.9211	4	0.709368	185382	0.0731228	gene
COL6A2	2	1	1.54465	80	2.33935	0.0118026	0.42747	0.405316	3092.02	21.4474	4.28275	59.1163	4	0.73213	389936	0.0633796	gene
COL6A3	2	1	1.7552	68	2.34282	0.0077271	0.426836	0.457722	2678	6.38621	7.15312	57.7407	4	0.731437	291040	0.0628782	gene
CPA4	2	1	1.53509	103	2.46634	0.050929	0.405459	0.078141	682.675	2.40635	3.00962	22.2697	4	0.706731	1328304	0.0310106	gene
CRABP2	2	1	1.6728	43	2.44344	0.00710233	0.409259	0.403846	213.156	8.46158	11.4792	56.1	4	0.711312	252398	0.0732376	gene
CRIP2	2	1	1.73658	28	2.60167	0.00487338	0.384369	0.396011	19.7393	1.18811	14.9152	53.0741	4	0.679667	150226	0.0877257	gene
CSAG1	2	1	-1.63889	21	2.74115	0.00503456	0.36481	0.284211	22.453	4.54329	7.80477	41.95	4	0.65177	97422	0.102451	gene
CSEN	2	1	1.52066	32	2.54545	0.00348114	0.392857	0.429435	23.2249	0.74941	12.4604	54	4	0.690909	142080	0.0779221
CTSB	2	1	1.69078	115	2.33518	0.0245526	0.428232	0.226962	5435.95	4.07594	2.10337	39.4648	4	0.732963	464860	0.044553	gene
CYGB	2	1	1.52497	109	2.356	0.0423466	0.424448	0.178078	3516.2	18.4974	5.08719	34.2169	4	0.728799	816576	0.0412244	gene
DAB2	2	1	1.79739	80	2.356	0.0340339	0.424448	0.199649	4494.18	12.2662	3.0212	37.1316	4	0.728799	620000	0.0442282	gene
DCN	2	1	1.85115	15	2.98126	0.00085041	0.335428	0.609524	8.3698	0.236717	13.8647	44.4	4	0.603747	22298	0.161455
DHRS3	2	1	1.70705	12	3.14781	0.00039891	0.317681	0.0151515	0.153422	0.000195	11.7108	9	4	0.570437	12780	0.123737	gene
DKK1	2	1	3.03443	26	2.76891	0.00463059	0.361153	0.156923	42.7948	3.28342	7.08373	30.2308	4	0.646218	97828	0.0700358	gene
DTX3	2	1	-1.70511	13	3.19015	0.00078734	0.313465	0.25641	16.1202	2.04781	7.84197	22.3846	5	0.561971	12478	0.112456	gene
EFEMP1	2	1	1.90088	92	2.32894	0.0125143	0.42938	0.401306	4814.59	16.6469	2.72713	57	4	0.734212	456792	0.0603814	gene
EMP1	2	1	2.42111	132	2.35392	0.0424314	0.424823	0.140167	8313.91	13.6919	2.40745	30.1667	3	0.729216	947302	0.0372159	gene
ENG	2	1	1.60942	63	2.30743	0.0226187	0.433383	0.320765	3091.93	8.72766	6.76322	46.7705	4	0.738515	501712	0.0485997	gene
EPAS1	2	1	2.0701	76	2.26232	0.0180281	0.442025	0.320083	3736.41	21.7052	8.38676	47.4714	4	0.747536	441356	0.0479272	gene
EPB41L3	2	1	-2.33838	44	2.59126	0.0160553	0.385913	0.106312	96.4439	1.83664	9.66902	27.093	4	0.681749	281850	0.0491051	gene
FAM20C	2	0	2.63752	31	2.62318	0.00309715	0.381217	0.377011	22.7585	2.74137	13.805	47.3333	4	0.675364	94284	0.0915538	gene
FBLN1	2	1	1.57218	36	2.87578	0.00129393	0.347732	0.331579	170.758	21.5393	3.4804	33.8	4	0.624844	46066	0.128137	gene
FBXO2	2	1	1.79097	50	2.64816	0.0152371	0.377621	0.145236	57.826	6.47512	11.177	29.0638	4	0.670368	384614	0.0634071	gene
FHL1	2	1	1.53293	41	2.68078	0.00110616	0.373026	0.643077	39.4698	1.60191	10.4692	54.3462	4	0.663845	38484	0.0971515	gene
FHL2	2	1	1.56199	160	2.48924	0.0579131	0.401728	0.0550402	5214.18	3.21674	1.45129	18.3232	4	0.702151	1198884	0.0293244	gene
FLJ10154	2	1	-1.71166	26	2.54684	0.00469751	0.392643	0.40942	21.941	0.975915	11.6021	59.1667	4	0.690632	159484	0.0908858	gene
FST	2	1	2.06608	56	2.34143	0.0083116	0.42709	0.375	3610.82	10.1185	2.96128	54.8125	3	0.731714	307082	0.0608352	gene
G6PD	2	1	1.62469	42	2.53435	0.00537179	0.394578	0.359848	44.8401	0.8876	12.4809	49.2424	4	0.69313	170184	0.0726915	gene
GAS1	2	1	2.34358	125	2.32963	0.0369681	0.429252	0.168354	3580.09	6.85843	3.23442	34.175	4	0.734074	711820	0.0374448	gene
GCLM	2	1	1.60204	31	2.82512	0.00936756	0.353967	0.0344086	59.2736	0.148998	6.11194	15.2581	4	0.634976	163136	0.0546932	gene
IFI44	2	1	1.56552	5	3.37543	6.896e-05	0.296258	0	0.233375	0.000102	9.37943	11.8	4	0.524913	1302	0.211765	gene
IFITM1	2	1	1.75327	46	2.55656	0.015735	0.391151	0.291919	27.5582	0.193814	12.2109	39.6667	4	0.688688	395910	0.0604976	gene
IGFBP3	2	1	2.1184	89	2.25677	0.0231586	0.443112	0.292252	3542.33	18.9753	8.28851	47.24	3	0.748647	561782	0.0477406	gene
IGFBP4	2	1	2.5402	92	2.41221	0.043306	0.414557	0.0890805	501.566	4.60912	11.2225	25.3182	4	0.717557	884544	0.0340445	gene
IGFBP6	2	1	2.0946	46	2.26926	0.0104417	0.440673	0.498943	597.425	6.82464	11.058	67.3864	4	0.746149	412786	0.0665216	gene
IL1A	2	1	-2.22176	27	3.00069	0.00836898	0.333256	0.054131	35.0592	5.55668	6.64778	12.0741	4	0.599861	149354	0.0547581	gene
ITGA11	2	1	1.86279	62	2.82096	0.00997995	0.35449	0.049495	1150.09	3.30096	2.81543	14.9778	4	0.635808	260386	0.0612536	gene
KAZALD1	2	1	1.60275	18	2.85357	0.00504921	0.350438	0.191176	19.2686	3.53437	5.80264	24.8235	4	0.629285	75514	0.0949353	gene
KIAA1199	2	1	2.47432	47	2.54337	0.00501483	0.393179	0.368771	950.798	5.40555	9.16769	47.9767	4	0.691325	183084	0.0724373	gene
KIAA1904	2	1	1.55068	32	2.5982	0.00256118	0.384882	0.541935	29.8752	0.740812	12.7958	55.8387	4	0.680361	117544	0.085511
KRT17	2	0	-2.75209	14	3.06315	0.0013483	0.326461	0.263736	18.8333	4.92501	4.74106	19.4286	4	0.58737	26878	0.103343	gene
KRT18	2	1	2.48032	23	2.70992	0.00049642	0.369014	0.554113	22.8414	0.341694	9.09202	49.3636	4	0.658015	22728	0.109697	gene
KRT81	2	1	1.79276	13	2.96877	0.00047538	0.33684	0.5	4.44621	0.02415	6.99488	43.6667	4	0.606246	7502	0.146959	gene
LAMA4	2	1	1.9999	48	2.7821	0.0142859	0.359441	0.188462	485.119	6.05473	2.72056	28.025	4	0.643581	405604	0.0716969	gene
LAYN	2	1	1.78886	72	2.3449	0.0189513	0.426458	0.325225	1561.84	14.0602	8.14151	47.9839	4	0.73102	491784	0.0519421	gene
LDB2	2	1	1.81904	50	2.49757	0.00692114	0.400389	0.477778	2586.18	5.42607	7.5495	51.8667	4	0.700486	211340	0.071547	gene
LOC647322	2	1	-1.88479	37	2.47883	0.00963759	0.403415	0.5	660.925	13.204	11.35	57.6111	4	0.704233	240796	0.0704292	gene
LOC653219	2	2	-1.68884	5	3.63498	1.827e-05	0.275105	0.7	31.2682	1.61026	1.79773	11	5	0.473005	640	0.323529	gene
LOX	2	1	2.87346	81	2.48161	0.0230873	0.402964	0.124489	5106.54	14.7731	1.79299	29.4915	4	0.703678	456504	0.0421287	gene
LOXL1	2	1	1.61554	47	2.34976	0.010125	0.425576	0.369082	246.859	2.59742	12.4212	54.3913	4	0.730049	327690	0.0597229	gene
LPAR1	2	1	2.22583	50	2.41499	0.00938212	0.41408	0.341438	841.345	3.99453	4.49342	52.0455	4	0.717002	253278	0.0650245	gene
LY6E	2	1	1.99849	76	2.82235	0.0140628	0.354315	0.082449	1256.35	17.6911	1.20961	17.12	4	0.635531	369372	0.0543322	gene
MAGEA10	2	1	-2.18747	4	3.20125	9.254e-05	0.312378	0.333333	1.15443	0.006235	6.13442	47.6667	4	0.55975	2266	0.422619
METTL1	2	1	-1.68933	39	2.9424	0.0268302	0.339858	0.0512821	34.8815	1.93853	2.94958	13.5641	4	0.61152	633144	0.0551172	gene
MGC39900	2	1	-1.68275	82	2.4365	0.00294048	0.410424	0.624359	5355.59	10.8759	3.81031	61.025	4	0.7127	134870	0.0745116	gene
MGP	2	1	3.45993	33	2.65579	0.00181452	0.376535	0.505376	174.203	3.13218	7.44171	45.0323	4	0.668841	79744	0.0957447	gene
MGST1	2	1	1.64283	23	2.68078	0.00383479	0.373026	0.458874	18.9646	0.077128	13.8504	53.7273	4	0.663845	97770	0.10197	gene
MLPH	2	1	2.71825	57	2.33241	0.00595239	0.428741	0.463716	885.066	14.5023	13.971	59.9057	4	0.733518	296660	0.0656141	gene
NDRG1	2	1	1.90876	88	2.50659	0.050287	0.398948	0.0734646	1386.99	2.67552	4.19692	22.2169	4	0.698681	1049344	0.0364882	gene
NES	2	1	-1.61065	26	2.71062	0.0012202	0.36892	0.532609	39.8055	0.078822	11.9399	54.5833	4	0.657876	44084	0.114979	gene
NFIX	2	1	2.34	162	2.27828	0.0780262	0.438928	0.0567893	1192.79	9.18776	8.75158	21.3712	4	0.744344	1416840	0.024225	gene
NNMT	2	1	1.98727	51	2.35531	0.0128606	0.424573	0.369898	1318.64	4.9452	9.35638	53.4286	4	0.728938	295762	0.0605983	gene
NPTX1	2	1	1.53565	121	2.4601	0.059791	0.406488	0.0412614	1772.22	7.80857	4.35118	16.4701	4	0.707981	1245246	0.0254782	gene
OAS2	2	1	1.82286	49	2.60444	0.0181819	0.38396	0.243794	1227.07	4.20142	8.32612	34.0208	4	0.679112	453422	0.0590339	gene
OBFC2A	2	1	1.50172	43	2.65163	0.00463872	0.377126	0.245064	880.806	3.30984	6.03511	37	4	0.669674	126084	0.0657092	gene
OCIAD2	2	1	-1.72487	72	2.76544	0.0445386	0.361606	0.00625978	50.2549	11.2555	2.32396	7.06944	4	0.646912	737754	0.0260344	gene
PDGFRL	2	1	1.99135	22	2.72241	0.0008301	0.367321	0.558442	15.8065	0.440036	13.4811	51.1364	4	0.655517	28650	0.12252	gene
PHLDA1	2	1	1.5311	58	2.3907	0.0107284	0.418287	0.319357	4964.39	13.9621	3.05048	47.6667	4	0.72186	306248	0.0567474	gene
PLAU	2	1	2.06024	62	2.3449	0.0142952	0.426458	0.350508	1643.93	7.15797	9.67563	52.6226	4	0.73102	407078	0.0564013	gene
PPP2R2B	2	1	1.61223	49	2.5975	0.00877394	0.384985	0.22561	949.758	13.5356	2.33806	37.561	4	0.6805	206868	0.0681505	gene
PRSS23	2	1	1.66223	44	2.6669	0.0173588	0.374967	0.119328	98.2697	2.25944	2.9783	29.0571	4	0.66662	292474	0.0603308	gene
PTPLA	2	1	-1.54575	44	2.4712	0.00603892	0.404662	0.51938	500.645	17.4545	11.6093	53.9302	4	0.70576	217894	0.0696473	gene
PVT1	2	1	1.70432	21	2.74393	0.00408355	0.364441	0.378947	18.7877	4.53668	9.13057	43.9	4	0.651214	89388	0.08833
QPCT	2	1	-3.08127	34	2.5982	0.00598946	0.384882	0.258065	18.9434	3.74512	9.8186	42.4688	4	0.680361	152144	0.0769056	gene
RAC2	2	1	-1.57725	21	2.70507	0.00258889	0.369677	0.442105	22.3837	1.72221	9.66505	48.45	4	0.658987	75794	0.110251	gene
RASD1	2	1	2.07634	82	2.45316	0.0113813	0.407638	0.270227	4133.57	10.5225	3.53271	39.2419	4	0.709368	280634	0.0535722	gene
RGS4	2	1	1.54483	58	2.63289	0.00523328	0.37981	0.234409	5299	2.06878	1.53541	39.5161	4	0.673421	117936	0.0749815	gene
RIS1	2	1	2.26751	36	2.46218	0.00525565	0.406144	0.48254	207.29	1.35843	11.4055	60.5833	4	0.707564	208104	0.072209	gene
RPESP	2	1	1.69494	40	2.39764	0.00628445	0.417077	0.466937	42.5476	2.59177	14.2264	60.2564	4	0.720472	261262	0.0708066
RPL39L	2	1	2.08195	22	2.83067	0.00212611	0.353273	0.404762	20.6989	2.04722	5.43003	37.1429	4	0.633865	54736	0.0936748	gene
SCG2	2	1	2.01363	39	2.43997	0.00495245	0.409841	0.526316	595.123	2.61876	13.4552	64.5526	4	0.712006	175920	0.0763034	gene
SDC4	2	1	1.51779	74	2.50867	0.0340671	0.398617	0.118712	171.476	6.68709	6.93407	27.0423	4	0.698265	961762	0.0387784	gene
SGK	2	1	1.72128	52	2.39764	0.00396655	0.417077	0.539116	1837.54	6.45484	11.055	59.5306	4	0.720472	190162	0.0701185	gene
SLIT2	2	1	1.73626	38	2.4948	0.00555406	0.400834	0.623123	884.47	3.41067	10.7603	58.7568	4	0.701041	186438	0.0779943	gene
SLPI	2	1	1.79499	70	2.47398	0.0254746	0.404208	0.153247	2499.38	6.777	3.14049	32.4821	4	0.705205	497270	0.0469664	gene
SORCS2	2	1	2.03662	152	2.36919	0.0717852	0.422086	0.0634175	1661.34	9.7796	3.70816	21.4122	4	0.726162	1642922	0.0287567	gene
SPANXA1	2	1	-1.51705	8	3.18876	0.00027111	0.313602	0.607143	36.3873	2.65175	2.96097	26.375	4	0.562248	9408	0.219792	gene
SPANXC	2	1	-1.51234	8	3.18876	0.00027111	0.313602	0.607143	36.1303	2.63356	2.95915	26.375	4	0.562248	9408	0.219792	gene
SPARC	2	1	1.7341	76	2.44136	0.0204963	0.409608	0.246154	3546.43	13.213	4.07645	38.9242	4	0.711728	485672	0.0511314	gene
SPOCK	2	1	2.31545	24	2.56697	0.00227567	0.389565	0.529644	37.4369	0.361393	13.5892	62.1739	4	0.686607	89956	0.0985324	gene
SUNC1	2	1	-1.60163	11	2.97224	0.00117881	0.336446	0.454545	19.2437	1.71312	4.44448	34.9091	4	0.605552	27928	0.125122
SUZ12	2	1	-1.67807	107	2.65718	0.0354622	0.376338	0.0189702	917.5	2.09333	5.3874	12.561	4	0.668563	715810	0.0293887	gene
TAGLN	2	1	-1.5157	46	2.77446	0.00652249	0.36043	0.0509413	28.2768	2.10635	5.38843	16.6047	4	0.645108	156442	0.0525131	gene
TGFBI	2	1	2.51731	73	2.27967	0.0301673	0.438661	0.241688	2293.01	8.77173	7.46087	44.4203	3	0.744067	648670	0.0463677	gene
THBS2	2	1	2.16329	112	2.59264	0.0622778	0.385707	0.0256144	221.96	2.43543	7.16214	12.5463	4	0.681471	1495528	0.0290455	gene
THY1	2	1	2.43988	79	2.31506	0.0254045	0.431954	0.262125	3088.33	8.45057	6.22925	43.2027	4	0.736988	607718	0.0475963	gene
TM4SF1	2	1	2.7409	132	2.21929	0.0839877	0.450594	0.103682	3837.73	29.467	6.19638	27.7984	3	0.756142	1511940	0.0289531	gene
TMEFF2	2	1	2.47047	48	2.57668	0.0147487	0.388096	0.169326	94.0002	0.568672	10.3545	31.0625	4	0.684663	291612	0.0556306	gene
TMSL8	2	2	-1.82094	40	2.43997	0.00250347	0.409841	0.647773	2553.78	4.29487	5.54286	62.3077	4	0.712006	128804	0.0758924	gene
TNFRSF11B	2	1	1.61687	21	2.75017	0.00166076	0.363613	0.285714	14.8194	0.034418	5.52729	41	4	0.649965	47932	0.0975111	gene
TRIB1	2	1	1.61262	139	2.42887	0.0691563	0.411714	0.0615889	2093.35	5.41271	5.24392	19.2883	4	0.714226	1372122	0.0281633	gene
TSPAN31	2	1	-1.78315	9	3.19362	0.00035502	0.313125	0.388889	5.60708	0.227739	3.88766	31	4	0.561277	5224	0.153123	gene
UBE2L6	2	1	1.70236	47	2.32269	0.00743764	0.430535	0.547475	2234.91	7.892	7.54737	63.1111	4	0.735461	267840	0.0676194	gene
XAGE1D	2	1	-1.67333	5	3.63498	1.827e-05	0.275105	0.7	31.0304	1.68719	1.8039	11	5	0.473005	640	0.323529	gene
ZFP36	2	1	1.78939	86	2.33588	0.029735	0.428105	0.211893	4006	10.1137	5.33029	36.987	4	0.732824	521620	0.042691	gene

## Sheet: Sheet3
Sheet 3
Controllability status of nodes, 0 = critical, 1= Redundant , 2= Ordinary in Type I and II, and centrality measures for nodes in Invasive DE miRNA- DE target gene network
Name	Control nodes:TypeI	Control nodes:TypeII	Log(fc)	Degree	Average pathlength	Betweenness centrality	Closeness centrality	clustering coefficient	Community Centrality	Moduland Bridgeness	Moduland Overlap	Neighborhood connectivity	Eccentricity	Radiality	Stress	Topological coefficient	Type
ACTG2	2	1	-1.77311	15	2.69194	0.0007772	0.371479	0.733333	9.38939	0.062959	2.96992	24.7333	6	0.788507	492	0.329778	gene
ALDH1A1	2	1	1.85165	9	2.67299	0.00836562	0.374113	0.25	13.5315	3.2926	2.98667	17.5556	6	0.790877	1820	0.202614	gene
ALDH3A1	2	1	1.54126	4	3.02844	0.0010752	0.330203	0.333333	1.22339	0.050272	3.16783	14	6	0.746445	386	0.319767	gene
AMPH	2	1	-1.53231	27	2.41232	0.00755316	0.414538	0.413043	47.8866	3.40252	3.06116	22.375	6	0.82346	4326	0.188025	gene
ANKRD1	2	1	-1.6273	22	2.4455	0.00799842	0.408915	0.431579	189.248	3.79192	1.60292	22.5	6	0.819313	3918	0.195652	gene
APCDD1	2	1	1.75087	26	2.24645	0.0224376	0.445148	0.424615	68.0066	1.46648	3.89923	25.9231	5	0.844194	11042	0.183852	gene
ARHGDIB	2	1	-1.51252	18	2.59242	0.00295603	0.38574	0.686275	94.8926	1.4741	3.06433	24.2778	7	0.800948	1744	0.242778	gene
ARHGEF16	2	1	-1.79213	20	2.45972	0.00935411	0.406551	0.421053	49.867	2.37412	2.88661	21.75	6	0.817536	4820	0.201389	gene
ARMET	2	1	-1.66664	6	3.06161	0.0011086	0.326625	0.3	4.72769	0.565504	4.63573	11.2	7	0.742299	300	0.3	gene
AXUD1	2	1	-1.74077	30	2.42654	0.00847359	0.412109	0.489655	164.564	5.14286	3.43192	22.7667	6	0.821682	4526	0.212773	gene
BAIAP2L1	2	1	-1.55686	38	2.18957	0.02713	0.45671	0.337815	146.677	7.48692	3.04075	21.2286	6	0.851303	11914	0.140587	gene
BGN	2	1	2.16596	13	2.62085	0.00943363	0.381555	0.254545	22.3258	4.35666	4.09074	13.5455	5	0.797393	3096	0.162103	gene
BHLHB2	2	1	-1.5808	17	2.64929	0.00301506	0.37746	0.573529	30.2179	0.2846	3.84896	23.4706	6	0.793839	1860	0.272914	gene
C15ORF52	2	1	-1.71006	23	2.46919	0.00838896	0.40499	0.52381	65.3889	2.10735	2.45282	22.4286	5	0.816351	5240	0.222065	gene
CBR3	2	0	1.57742	13	2.65877	0.00527777	0.376114	0.320513	13.8248	4.70156	2.41351	16.5385	7	0.792654	2078	0.16876	gene
CCND1	0	1	-1.94384	78	2.1564	0.139933	0.463736	0.0981508	12298.5	2.15582	1.05476	13.6316	7	0.85545	38704	0.0904046	gene
CCND2	2	1	-2.37048	52	2.14218	0.14999	0.466814	0.105442	4924.75	18.4147	1.18124	12.7143	6	0.857227	38274	0.0970982	gene
CDK6	0	1	-1.7065	77	2.05213	0.200387	0.487298	0.0863636	16913.1	3.04845	1.02979	11.5714	6	0.868483	51748	0.0835554
CLDN1	0	1	-1.75517	37	2.19431	0.0574615	0.455724	0.256757	801.221	4.83842	1.39166	20	6	0.850711	18628	0.140274	gene
COL11A1	2	1	-2.57058	4	3.07583	0.0014423	0.325116	0.166667	0.869299	0.056839	2.92025	14.25	7	0.740521	316	0.298913	gene
COL1A2	2	1	2.96328	30	2.33649	0.0199495	0.427992	0.407407	233.835	5.04205	1.88537	21.8889	6	0.832938	8584	0.179114	gene
COL4A2	2	1	-1.71299	41	2.14218	0.0449754	0.466814	0.336585	944.907	8.05653	2.19991	22.6341	6	0.857227	16548	0.149572	gene
COL8A1	2	1	-2.21686	31	2.21327	0.0201701	0.45182	0.471264	233.374	4.99156	3.86986	25.6	6	0.848341	8956	0.170444	gene
CX3CL1	0	1	-1.51858	22	2.47393	0.0228473	0.404215	0.363636	120.146	4.41119	1.61668	21.4091	7	0.815758	7966	0.182207	gene
CYTL1	2	1	-1.91058	18	2.68246	0.00582704	0.372792	0.496732	8.54957	1.0708	3.37248	21.2222	7	0.789692	1908	0.249673	gene
DCN	2	1	2.2728	39	2.51659	0.0124862	0.397363	0.394737	333.189	5.78215	2.3312	19.25	5	0.810427	5866	0.200521	gene
DKFZP586H2123	2	1	-2.07269	29	2.35071	0.0164061	0.425403	0.470443	41.8333	2.69138	3.19372	24.4483	6	0.831161	7090	0.192506	gene
DTX3	2	1	-1.52409	10	2.82464	0.00166186	0.354027	0.511111	5.81807	0.223632	4.32582	17.1	6	0.771919	626	0.278689	gene
EEF1A2	2	1	-2.80467	6	3.04739	0.00069823	0.328149	0.4	5.83683	0.173697	2.15087	9.6	6	0.744076	264	0.324138	gene
EGFLAM	2	0	-2.15042	6	2.80095	0.00258154	0.357022	0.266667	1.45853	0.197347	3.54425	13.8333	6	0.774882	728	0.209596	gene
GAL	0	1	-1.56463	3	4.30332	0.0282555	0.232379	0	4.54024	26.1123	1.29506	2	6	0.587085	11320	0.333333	gene
GAS1	2	1	1.95934	17	2.70616	0.0285884	0.369527	0.227273	366.292	10.3195	1.34439	11.75	4	0.78673	9306	0.139558	gene
GFPT2	2	1	-1.97271	28	2.3128	0.0198476	0.432377	0.42735	300.162	3.75781	2.49788	24.1852	6	0.8359	7098	0.184337	gene
GFRA1	2	1	-1.52768	23	3.05213	0.0248205	0.32764	0	9558.18	0.041348	1.00912	3.33333	6	0.743483	5770	0.166667	gene
GSTT1	2	1	-1.59934	18	2.58768	0.00272431	0.386447	0.580882	49.918	1.1514	3.1915	22.5882	6	0.80154	1654	0.265744	gene
H2BFS	2	1	-1.58089	10	2.63981	0.00113849	0.378815	0.694444	18.7308	1.02486	2.03524	24.1111	6	0.795024	654	0.251157	gene
HIST1H2BK	2	1	-2.28777	15	2.54028	0.025882	0.393657	0.307692	141.637	3.48289	1.22007	17.2857	6	0.807464	5942	0.171717	gene
HRASLS3	2	1	-1.66287	16	2.64929	0.00323171	0.37746	0.658333	12.3996	0.668897	3.7989	22.8125	6	0.793839	1074	0.274849	gene
HS.388347	0	1	-1.52768	22	2.32701	0.00618795	0.429735	0.549784	20.3216	0.571993	3.17363	26.7727	6	0.834123	3430	0.196858	gene
IER3	2	1	-3.95951	35	2.17536	0.0325811	0.459695	0.381462	244.646	9.12665	4.84669	24.4118	6	0.853081	12760	0.162353	gene
IGFBP7	2	1	-3.21359	30	2.43602	0.0143473	0.410506	0.436782	126.326	4.20505	4.29083	21.4	6	0.820498	6640	0.205769	gene
KISS1	2	1	-1.99576	20	2.52607	0.00288948	0.395872	0.467836	90.5687	1.22531	1.82305	22.2632	6	0.809242	1702	0.231908	gene
KRT17	2	1	-2.9455	25	2.35545	0.0111818	0.424547	0.398551	107.642	4.98534	3.09365	22.875	6	0.830569	6772	0.184476	gene
KRT18	2	1	-1.70602	15	2.57346	0.00122969	0.388582	0.571429	84.2488	0.741512	1.68199	23.6	6	0.803318	804	0.256522	gene
KRT8	0	1	-1.75557	25	2.35545	0.0140375	0.424547	0.4	436.131	1.11803	1.13938	21.72	6	0.830569	5126	0.17626	gene
KYNU	0	1	1.91972	23	2.80569	0.00957164	0.356419	0.181818	274.071	6.15607	2.34406	7.91667	6	0.774289	2272	0.145833	gene
LAMA5	2	1	-2.10562	11	2.64455	0.00559818	0.378136	0.436364	4.07365	0.49801	3.63079	24.1818	7	0.794431	1628	0.257253	gene
LOC387763	2	1	-1.6531	20	2.56398	0.0032848	0.390018	0.621053	36.9197	1.37226	2.85856	23.85	7	0.804502	1696	0.227143	gene
LOC644743	2	1	-1.82029	20	2.40758	0.00331749	0.415354	0.557895	188.584	0.764546	1.38931	25.4	6	0.824052	2148	0.209917	gene
LOC647322	2	1	-1.84632	18	2.58294	0.0156537	0.387156	0.375	30.3787	8.80492	4.19881	16.2941	5	0.802133	4994	0.17841	gene
LPAR1	2	1	1.9012	14	2.79621	0.0298886	0.357627	0.109091	144	0.000397	1.43764	9.81818	5	0.775474	7370	0.137022	gene
MBD6	2	1	-1.58215	15	2.71564	0.02696	0.368237	0.120879	111.293	4.05005	1.32621	8.78571	6	0.785545	5784	0.140436	gene
MDK	2	1	-2.32988	11	2.57346	0.00263507	0.388582	0.511111	9.59655	0.095254	4.01962	24.2	6	0.803318	1558	0.246939	gene
MGST1	1	0	1.69114	5	3.05687	0.00088151	0.327132	0.6	2.97951	0.041522	3.56565	13.2	5	0.742891	232	0.325	gene
miR-107	1	0	-0.139723	8	2.79147	0.00047613	0.358234	0	6422	0	1	43.5	7	0.776066	198	0.53125	mirna
miR-1224-5p	1	2	0.431732	1	3.18957	0	0.313522	0	48	0	1	37	7	0.726303	0	0	mirna
miR-1225-3p	2	1	0.428532	1	6.28436	0	0.159125	0	3	0	1	2	8	0.339455	0	0	gene
miR-129-5p	1	0	0.509484	4	2.65877	0.00311792	0.376114	0.333333	210	0.112036	1.67431	32.25	5	0.792654	1926	0.333333	mirna
miR-139-3p	1	0	0.471734	2	3.35071	0.00095278	0.298444	0	38	0.005722	1.87434	18	5	0.706161	202	0.53125	mirna
miR-139-5p	1	0	-1.09886	5	2.56872	0.00337723	0.389299	0	1.28	0.014366	2.76138	33.25	7	0.80391	1464	0.295872	mirna
miR-140-3p	1	2	-1.18491	1	3.04739	0	0.328149	0	15	2e-06	1.01423	56	7	0.744076	0	0	mirna
miR-140-5p	1	0	-1.84304	2	3.21801	0.00048549	0.310751	0	29	0.007159	2.12193	18	5	0.722749	72	0.515152	mirna
miR-142-3p	1	0	-2.24581	3	3.04739	0.0003127	0.328149	0	29.26	0.081778	2.12039	24	7	0.744076	124	0.511111	mirna
miR-142-5p	1	0	-0.0170027	7	2.94787	0.00107151	0.339228	0	1511	0.552687	1.05382	27	6	0.756517	422	0.509804	mirna
miR-144	1	0	-0.0170027	4	3.03318	0.00074283	0.329688	0	16.36	0.820982	3.33353	20	7	0.745853	270	0.395833	mirna
miR-145	1	0	-0.708277	11	2.5782	0.00606103	0.387868	0	4586	6.1e-05	1.00028	32.25	6	0.802725	2242	0.309406	mirna
miR-146b-5p	1	0	-0.622135	1	3.45972	0	0.289041	0	15	0.001852	2.12193	27	5	0.692536	0	0	mirna
miR-147b	1	0	-0.0170027	1	3.13744	0	0.318731	0	23	0.000534	1.7772	41	7	0.73282	0	0	mirna
miR-149	2	1	-0.198429	7	2.68246	0.00175111	0.372792	0.333333	763	0.093481	1.17531	33.25	5	0.789692	1340	0.369444	mirna
miR-153	2	1	-1.15813	3	2.79147	0.00067362	0.358234	0.333333	44.48	0.072073	2.21014	31	7	0.776066	166	0.403509	mirna
miR-155	2	1	-0.508671	3	2.79621	0	0.357627	1	23	0.034582	2.57751	36.6667	7	0.775474	0	0.47619	mirna
miR-183	2	1	-0.342305	6	2.891	0.00171731	0.345902	0.333333	6.3	0.000151	1.51365	25.6667	7	0.763626	202	0.402116	mirna
miR-186	1	0	-0.0170027	15	2.45498	0.0156354	0.407336	0.142857	9483	0	1	27.4286	7	0.818128	4646	0.205628	mirna
miR-191	2	1	-0.284669	3	2.90995	0	0.343648	1	18.06	0.014548	1.5938	38	7	0.761256	0	0.567164	mirna
miR-194	1	0	-0.0170027	4	3.35071	0	0.298444	0	12.16	0.000192	1.08126	23	7	0.706161	0	0	mirna
miR-197	1	0	-0.107199	1	3.45972	0	0.289041	0	15	0.001852	2.12193	27	5	0.692536	0	0	mirna
miR-200a-3p	1	0	1.11	1	3.04739	0	0.328149	0	32	0	1.00592	56	7	0.744076	0	0
miR-200a-5p	1	0	1.11	1	3.35071	0	0.298444	0	17	4e-06	1.43569	23	7	0.706161	0	0
miR-200b-5p	1	0	1.11	1	3.35071	0	0.298444	0	17	4e-06	1.43569	23	7	0.706161	0	0
miR-200bc/429/548a	1	0	1.11	6	3.08057	0.00130156	0.324615	0.166667	41	0.000102	1.25747	12	6	0.739929	334	0.302632	mirna
miR-200c-3p	1	0	1.11	1	3.79147	0	0.26375	0	7	1e-06	1.42532	11	6	0.651066	0	0	mirna
miR-203	2	1	-0.373865	6	2.58294	0.00943266	0.387156	0.0666667	6.73	0.388611	2.58079	21.5	5	0.802133	2662	0.202265	mirna
miR-206	1	0	-0.0170027	4	2.88152	0	0.347039	1	668	0.090868	1.99278	43.5	7	0.76481	0	0.587838	mirna
miR-216a	1	0	-0.0170027	3	4.04739	0	0.247073	0	0	0	0	9	7	0.619076	0	0	mirna
miR-217	1	0	-0.0170027	6	3.41232	0.00173872	0.293056	0	3.61	0	1.00067	9.33333	6	0.69846	330	0.362319	mirna
miR-28-5p	1	0	-1.39457	1	3.17062	0	0.315396	0	51	0	1	34	7	0.728673	0	0	mirna
miR-296-3p	1	0	0.16792	1	3.46919	0	0.288251	0	29	9.4e-05	1.15537	22	8	0.691351	0	0	mirna
miR-324-3p	2	1	0.0136349	2	2.92891	0.00096055	0.341424	0	75	0.000701	1.10946	31.5	7	0.758886	224	0.508333	mirna
miR-324-5p	1	0	-0.167689	4	3.7346	0	0.267767	0	104	0	1	16	6	0.658175	0	0	mirna
miR-326	1	0	0.619089	1	3.15166	0	0.317293	0	39	1.3e-05	1.02918	38	8	0.731043	0	0	mirna
miR-337-3p	1	0	-0.457586	1	3.18957	0	0.313522	0	48	0	1	37	7	0.726303	0	0	mirna
miR-338-3p	1	0	-2.30546	2	3.15166	0	0.317293	0	88	2.63247	1.55687	38	8	0.731043	0	0	mirna
miR-338-5p	1	0	0.475436	1	3.18957	0	0.313522	0	48	0	1	37	7	0.726303	0	0	mirna
miR-342-3p	1	0	0.0748967	10	2.41706	0.0205125	0.413725	0.0666667	5574	0.042067	1.02287	28.8333	5	0.822867	5272	0.228997	mirna
miR-34c-5p	1	0	-0.427311	6	2.69194	0.0077955	0.371479	0.166667	247	0.047818	1.36916	27.25	5	0.788507	2516	0.300562	mirna
miR-361-5p	1	0	0.192516	4	3.46919	0.00037617	0.288251	0	86	0.867516	1.50072	14	6	0.691351	66	0.5	mirna
miR-362-3p	1	0	-0.563316	4	2.91469	0.0010176	0.343089	0	124	0.495832	2.30847	34	7	0.760664	270	0.507692	mirna
miR-369-3p	1	0	-0.0170027	6	2.94313	0.00043965	0.339775	0	1353	0.071829	1.4405	30.5	7	0.757109	180	0.567308	mirna
miR-375	1	0	-1.04378	5	2.89573	0.00045731	0.345336	0.5	370.78	0.243328	1.02716	22	7	0.763033	242	0.346032	mirna
miR-377	1	0	-0.163503	3	2.81043	0.00135363	0.355818	0	201	0.026588	1.5707	41.5	5	0.773697	954	0.554795	mirna
miR-383	1	0	-0.253988	2	2.88152	0	0.347039	1	2.65	1.4e-05	1.86792	43.5	7	0.76481	0	0.587838	mirna
miR-384	1	0	-0.0170027	1	3.04739	0	0.328149	0	15	2e-06	1.01423	56	7	0.744076	0	0	mirna
miR-421	1	0	0.408473	6	2.68246	0.00487394	0.372792	0.166667	1143	0.690063	1.92994	28.25	5	0.789692	2816	0.308333	mirna
miR-423-5p	1	0	0.286214	3	2.81043	0.00134018	0.355818	0	99	0.00129	1.10283	27.6667	7	0.773697	406	0.365297	mirna
miR-448	1	2	-0.0170027	6	3.15166	0	0.317293	0	1506	0	1	38	8	0.731043	0	0	mirna
miR-455-3p	1	0	-0.309863	2	2.90995	0.00033942	0.343648	0	74	0.017951	2.11698	28.5	5	0.761256	386	0.528846	mirna
miR-483-5p	1	0	-0.108197	3	3.35071	0.00095278	0.298444	0	241	0.05275	1.88132	18	5	0.706161	202	0.53125	mirna
miR-485-3p	1	0	-0.0684402	3	3.70142	0	0.270166	0	135	4.3e-05	1.01091	12	5	0.662322	0	0	mirna
miR-486-3p	1	0	0.0777408	3	3.03791	0.00090965	0.329173	0	125	0	1	19.6667	7	0.745261	238	0.339394	mirna
miR-490-3p	1	0	0.116341	2	2.98104	0.001962	0.335453	0	40	1.3e-05	1.02918	26	7	0.75237	226	0.5	mirna
miR-490-5p	1	0	-0.0170027	3	3.24171	0	0.30848	1	630	0.010391	1.26231	26.5	7	0.719787	0	0.6625	mirna
miR-491-3p	1	0	0.53101	5	2.77725	0	0.360068	1	1006	0.070957	1.62563	47	7	0.777844	0	0.559524	mirna
miR-496	1	0	-0.0170027	1	3.56872	0	0.280212	0	16	0.001318	1.72597	18	7	0.67891	0	0	mirna
miR-498	2	1	-0.0699387	1	3.04739	0	0.328149	0	23	0.002342	2.04376	56	7	0.744076	0	0	mirna
miR-499-5p	2	1	-0.0170027	2	3.04739	0	0.328149	0	0	0	0	56	7	0.744076	0	0	mirna
miR-501-3p	1	0	-0.0241686	1	3.04739	0	0.328149	0	15	2e-06	1.01423	56	7	0.744076	0	0	mirna
miR-502-3p	1	0	-0.24699	1	3.04739	0	0.328149	0	15	2e-06	1.01423	56	7	0.744076	0	0	mirna
miR-512-5p	1	0	0.428782	1	3.04739	0	0.328149	0	15	2e-06	1.01423	56	7	0.744076	0	0	mirna
miR-513a-3p	1	0	-0.372401	2	2.97156	0.00123671	0.336523	0	33	7e-06	1.01091	31.5	7	0.753555	192	0.5	mirna
miR-515-5p	1	0	0.254749	1	3.36967	0	0.296765	0	31	0	1	19	7	0.703791	0	0	mirna
miR-519b-3p	1	0	-0.0170027	1	3.13744	0	0.318731	0	5	2.5e-05	1.12141	49	7	0.73282	0	0	mirna
miR-519c-3p	1	0	-0.0170027	1	3.13744	0	0.318731	0	5	2.5e-05	1.12141	49	7	0.73282	0	0	mirna
miR-520a-3p	1	0	-0.3717	1	3.13744	0	0.318731	0	5	2.5e-05	1.12141	49	7	0.73282	0	0	mirna
miR-520b	1	0	-0.0170027	2	2.88152	0	0.347039	1	45	0.003434	2.03217	43.5	7	0.76481	0	0.587838	mirna
miR-520c-3p	1	0	-0.663342	1	3.13744	0	0.318731	0	5	2.5e-05	1.12141	49	7	0.73282	0	0	mirna
miR-520d-3p	1	0	-0.497205	1	3.13744	0	0.318731	0	5	2.5e-05	1.12141	49	7	0.73282	0	0	mirna
miR-520e	1	0	-0.280099	1	3.13744	0	0.318731	0	5	2.5e-05	1.12141	49	7	0.73282	0	0	mirna
miR-527	1	0	0.242482	1	3.70142	0	0.270166	0	14	0	1	15	8	0.662322	0	0	mirna
miR-532-3p	1	0	-0.343454	1	3.7109	0	0.269476	0	14	0.000149	1.14369	14	7	0.661137	0	0	mirna
miR-543	1	0	-0.675969	3	4.04739	0	0.247073	0	1455	0	1	9	7	0.619076	0	0	mirna
miR-548c-3p	1	0	-0.0170027	4	2.63033	0.00093385	0.38018	0.333333	1610	0	1	47.3333	7	0.796209	678	0.431193	mirna
miR-556-5p	1	0	-0.0170027	6	3.15166	0	0.317293	0	1506	0	1	38	8	0.731043	0	0	mirna
miR-558	1	0	-0.0170027	4	3.15166	0	0.317293	0	800	0	1	38	8	0.731043	0	0	mirna
miR-562	1	0	-0.0170027	2	3.35071	0	0.298444	0	1650	0.20658	1.81482	31	7	0.706161	0	0	mirna
miR-563	1	0	0.295901	1	3.15166	0	0.317293	0	39	1.3e-05	1.02918	38	8	0.731043	0	0	mirna
miR-569	1	0	-0.0170027	1	3.33175	0	0.300142	0	55	5e-06	1.00346	27	7	0.708531	0	0	mirna
miR-574-5p	1	0	0.142794	6	2.69668	0.00833024	0.370826	0	1754	1.32357	1.65669	22.75	6	0.787915	1920	0.286184	mirna
miR-577	1	0	-0.0170027	1	3.53555	0	0.282842	0	23	0.000107	1.10946	14	7	0.683057	0	0	mirna
miR-590-3p	2	1	-0.0170027	3	2.82938	0.00049549	0.353434	0	128	4.1e-05	1.01091	39	7	0.771327	154	0.520548	mirna
miR-603	1	0	-0.0170027	9	2.56872	0.00258596	0.389299	0.333333	1637	0.957536	1.79167	38.75	7	0.80391	1010	0.326271	mirna
miR-606	1	0	-0.0170027	1	3.35071	0	0.298444	0	5	5.8e-05	1.30341	31	7	0.706161	0	0	mirna
miR-607	1	0	-0.0170027	1	3.04739	0	0.328149	0	15	2e-06	1.01423	56	7	0.744076	0	0	mirna
miR-615-3p	1	0	0.397134	5	2.53081	0.0027143	0.395131	0.1	543	0.041186	1.57738	36	7	0.808649	1594	0.297479	mirna
miR-628-5p	1	0	-0.704167	1	3.45972	0	0.289041	0	15	0.001852	2.12193	27	5	0.692536	0	0	mirna
miR-630	1	0	-0.025011	1	3.45972	0	0.289041	0	15	0.001852	2.12193	27	5	0.692536	0	0	mirna
miR-636	1	0	0.483691	1	3.53555	0	0.282842	0	23	0.000107	1.10946	14	7	0.683057	0	0	mirna
miR-641	1	0	-0.0838503	1	3.98578	0	0.250892	0	11	0	1	8	7	0.626777	0	0	mirna
miR-646	1	0	0.104699	6	2.53081	0.00141422	0.395131	0.5	3217	0.189305	1.47706	43.5	7	0.808649	826	0.345238	mirna
miR-648	1	0	0.12001	1	3.7109	0	0.269476	0	14	0.000149	1.14369	14	7	0.661137	0	0	mirna
miR-650	1	0	0.273045	2	3.45972	0	0.289041	0	128	0.020891	1.9243	27	5	0.692536	0	0	mirna
miR-654-3p	1	0	0.316046	1	3.35071	0	0.298444	0	5	4.7e-05	1.08109	23	7	0.706161	0	0	mirna
miR-661	1	0	0.377453	1	3.76303	0	0.265743	0	13	0.028612	2.28376	16	8	0.654621	0	0	mirna
miR-665	1	0	0.501882	1	3.13744	0	0.318731	0	5	2.5e-05	1.12141	49	7	0.73282	0	0	mirna
miR-767-3p	2	0	0.552905	2	3.30806	0	0.302292	0	138	0	1	27	7	0.711493	0	0	mirna
miR-767-5p	1	0	-0.144357	1	3.13744	0	0.318731	0	1559	0	1	41	7	0.73282	0	0	mirna
miR-874	1	0	-0.132076	2	3.79147	0	0.26375	0	28	0	1	11	6	0.651066	0	0	mirna
miR-875-3p	1	0	-0.0170027	1	3.15166	0	0.317293	0	39	1.3e-05	1.02918	38	8	0.731043	0	0	mirna
miR-885-3p	1	2	-0.0170027	2	2.93365	0	0.340872	1	138	1.8e-05	1.00706	40.5	7	0.758294	0	0.578571	mirna
miR-885-5p	2	0	0.961632	1	5.29858	0	0.18873	0	4	0	1	3	7	0.462678	0	0	mirna
miR-890	1	0	-0.0170027	1	3.13744	0	0.318731	0	5	2.5e-05	1.12141	49	7	0.73282	0	0	mirna
miR-891b	1	0	-0.0170027	5	3.15166	0	0.317293	0	1255	0	1	38	8	0.731043	0	0	mirna
miR-892a	1	0	-0.238242	1	3.66825	0	0.27261	0	24	0.00044	1.27637	6	7	0.666469	0	0	mirna
miR-922	1	0	-0.0170027	3	3.04739	0	0.328149	0	1920	0	1	56	7	0.744076	0	0	gene
miR-944	1	0	-0.0170027	5	3.15166	0	0.317293	0	1255	0	1	38	8	0.731043	0	0	gene
MT1X	2	2	2.08633	2	5.2891	0.00947867	0.189068	0	3.30014	0.942859	1.22664	2	7	0.463863	3776	0.5	gene
MYEOV	2	1	-1.72395	21	2.36493	0.00953646	0.422846	0.442105	95.0389	1.06378	2.59022	24.75	6	0.829384	4802	0.1875	gene
MYL9	2	1	-1.54396	4	3.07109	0.00041309	0.325617	0.333333	1.34627	0.008174	2.0738	15.5	6	0.741114	114	0.354651	gene
NDN	2	1	-1.57967	8	2.8673	0.00767973	0.34876	0.0714286	21	2.7e-05	1.34085	9.25	7	0.766588	2104	0.182292	gene
NNMT	2	1	-1.50252	22	2.32701	0.0202511	0.429735	0.471861	79.1779	1.61932	4.82351	23.4091	5	0.834123	7548	0.182528	gene
NPPB	2	1	-2.70735	13	2.63981	0.00161933	0.378815	0.474359	123.419	0.389875	1.35785	21.8462	6	0.795024	946	0.273077	gene
NPTX1	2	1	1.53494	20	2.57346	0.0355276	0.388582	0.0784314	93.2726	18.3599	2.19251	8.72222	6	0.803318	9520	0.0951469	gene
NQO1	2	1	1.67348	12	2.6872	0.00564441	0.372134	0.355556	1764.76	1.79381	1.02037	14.4	6	0.7891	1608	0.170238	gene
OCIAD2	2	1	-1.61047	48	2.22749	0.0395377	0.448936	0.28836	362.882	15.2032	1.76123	19.9286	5	0.846564	14556	0.142092	gene
P8	0	1	1.83048	12	2.52607	0.00443277	0.395872	0.381818	8.54853	0.220529	2.93964	21.5455	6	0.809242	1842	0.201359	gene
PANX3	2	1	1.59117	23	2.29858	0.0156435	0.435052	0.509881	77.4107	2.36566	4.06682	26.087	6	0.837678	5880	0.183711	gene
PDGFRA	0	1	2.37502	31	2.46445	0.116396	0.405769	0.0455841	804.454	8.78608	2.20916	8.74074	4	0.816943	40556	0.0953597	gene
PIP4K2C	2	1	-1.56927	19	2.73934	0.0230615	0.365052	0.258333	132.156	9.12611	2.82684	11.6875	5	0.782583	7902	0.173295
PLAT	2	1	-1.61461	28	2.2891	0.011589	0.436853	0.512821	131.509	5.68302	3.22045	26.037	6	0.838863	5518	0.189781	gene
PMEPA1	2	1	-2.40761	30	2.35545	0.0482664	0.424547	0.296443	3449.55	1.72332	1.23025	21.087	6	0.830569	12726	0.169671	gene
PRAME	2	1	1.55174	5	3.23223	3.47e-05	0.309384	0.6	1.3547	0.003467	3.65653	20.2	7	0.720972	16	0.517949	gene
PRR6	1	2	-1.58947	3	3.33649	0.037373	0.299716	0.333333	1.15649	38.945	3.119	14	5	0.707938	15080	0.390476	gene
QPCT	2	1	-1.55151	6	2.8436	0.00126008	0.351667	0.5	5.81411	0.398462	4.01623	17.2	6	0.76955	448	0.257576	gene
RAC2	2	1	-1.99002	20	2.45972	0.00592816	0.406551	0.547368	80.6773	2.46627	2.73299	23	6	0.817536	3216	0.207207	gene
RBP1	1	0	-2.88408	15	2.50711	0.0088984	0.398866	0.4	6.56295	0.691416	2.99992	23.1333	6	0.811611	3236	0.202924	gene
RGS16	2	1	-2.51899	15	2.70616	0.0157297	0.369527	0.380952	24.2378	2.48962	2.96626	18.9333	7	0.78673	5160	0.231276	gene
RIS1	2	1	1.6044	11	2.5782	0.00872114	0.387868	0.290909	6.24668	0.993168	3.79181	18.1818	7	0.802725	2368	0.169074	gene
RPL14L	2	1	-1.59732	17	2.46445	0.0116069	0.405769	0.308824	5.64575	2.64783	3.9292	18.7647	6	0.816943	4096	0.170053	gene
RPS4Y1	2	1	1.93837	10	2.99052	0.00972532	0.33439	0.535714	18.8808	1.91899	2.79535	18	6	0.751185	5756	0.337264	gene
S100A4	2	1	2.60222	32	2.30332	0.00968752	0.434156	0.375	248.922	2.78527	2.57927	24.3529	6	0.837085	4582	0.169118	gene
SERPINA3	2	1	-1.62047	25	2.3981	0.00520041	0.416996	0.586667	129.391	3.45479	2.70002	25.6	6	0.825237	3352	0.21157	gene
SERPINI1	2	1	1.66469	13	2.63033	0.0117758	0.38018	0.163636	44	1.7e-05	1.17923	13.8182	5	0.796209	2848	0.151515	gene
SLC2A3	2	1	-2.44738	35	2.35545	0.037286	0.424547	0.367742	4102.24	3.35842	1.37192	20.5161	6	0.830569	12342	0.173045	gene
SNRPN	2	1	-2.72128	11	2.81991	0.00371824	0.354622	0.422222	19.4662	1.50907	2.91159	14.1	7	0.772512	1158	0.174074	gene
SNURF	2	1	-2.70963	10	2.78199	0.00463461	0.359455	0.388889	19.4671	1.61679	2.99136	14.3333	6	0.777251	1324	0.177778	gene
SOST	2	1	1.59749	17	2.3981	0.00891106	0.416996	0.441176	40.5442	1.92454	3.74744	23.1176	6	0.825237	3020	0.18747	gene
SPOCK	2	1	1.89244	11	2.72038	0.00844069	0.367596	0.377778	6.18768	2.23637	3.84213	15.4	6	0.784953	1916	0.173034	gene
SRGN	2	1	-1.78196	16	2.76777	0.0105891	0.361301	0.575	96.0529	2.28696	2.80214	19.5625	7	0.779028	3734	0.291045	gene
SRPX	2	1	-1.66481	6	2.90521	0	0.344209	1	3.06686	0.011066	5.18889	24.8333	6	0.761848	0	0.420904	gene
STEAP1	0	1	1.54779	14	2.93365	0.00179959	0.340872	0.357143	59.7623	0.905289	1.27809	10	6	0.758294	498	0.205729	gene
SUNC1	2	1	-1.91536	26	2.34597	0.0119525	0.426263	0.387681	106.319	5.96083	3.00278	22.6667	6	0.831754	7024	0.179894	gene
TAGLN	2	1	-2.75824	20	2.61611	0.00970542	0.382246	0.378947	51.6922	0.582292	2.08115	18.7	6	0.797986	3680	0.244737	gene
TGFBI	2	1	-1.53749	19	2.37441	0.0163973	0.421158	0.450292	114.1	2.67132	3.89433	24.7368	6	0.828199	4966	0.197474	gene
TMEM200A	2	1	-1.56167	29	2.22749	0.0128302	0.448936	0.440887	82.1475	1.76099	3.66844	26.7931	6	0.846564	7524	0.179819	gene
TNFRSF19	2	1	1.76484	19	2.49763	0.0102607	0.40038	0.257143	584.504	2.02229	1.12395	20.2667	5	0.812796	4088	0.198039	gene
TNFSF7	2	1	-1.97363	16	2.47393	0.0100806	0.404215	0.4	18.103	1.66187	5.91288	22.4375	5	0.815758	4620	0.215745	gene
TNNC1	2	1	-2.2803	8	2.97156	0.00173116	0.336523	0.285714	14.8316	0.632082	1.98762	9.71429	7	0.753555	474	0.217532	gene
TPM1	0	1	-1.58826	9	2.67299	0.0120031	0.374113	0.133333	11.7191	0.013406	2.0497	20.5	6	0.790877	2172	0.238095	gene
TSPAN31	2	1	-1.62966	8	2.7346	0.00401222	0.365685	0.535714	4.65259	0.160482	4.20927	22.125	6	0.783175	1304	0.243132	gene
TUBB2B	2	1	-2.58843	17	2.50237	0.00667383	0.399621	0.408333	27.4595	1.83213	3.74481	21.1875	6	0.812204	2772	0.202524	gene
UPP1	2	1	-2.62669	31	2.19905	0.0277568	0.454741	0.427586	78.5879	2.30541	3.45441	26.4	5	0.850118	14034	0.180822	gene
ZNF22	2	1	-1.72168	21	2.27488	0.0126687	0.439583	0.378947	21.4559	1.8901	4.52007	25.6	6	0.84064	5382	0.171812	gene
ZSCAN18	1	0	-1.63906	9	2.85782	0.0003564	0.349917	0.638889	2.12811	0.10338	3.79604	21.5556	6	0.767773	190	0.371648

## Sheet: Sheet4
Sheet 4
Controllability status of nodes, 0 = critical, 1= Redundant , 2= Ordinary in Type I and II, and centrality measures for nodes in Colony forming DE miRNA- DE target gene network
Name	Control nodes:TypeI	Control nodes:TypeII	Log(fc)	Degree	Average pathlength	betweenness centrality	Closeness centrality	Clustering coefficient	Degree	Community Centrality	Moduland Bridgeness	Moduland Overlap	Neighborhood connectivity	Eccentricity	Radiality	Stress	Topological coefficient	Type
ACTG2	1	0	-3.38487	28	2.42532	0.00420667	0.412316	0.494709	28	16.7511	0.954924	5.59342	37.25	4	0.714935	5738	0.206944	gene
miR-338-3p	1	0	-2.30546	2	3.05195	0	0.32766	0	2	80	1.3e-05	1.0044	72	5	0.58961	0	0	mirna
miR-142-3p	1	0	-2.24581	5	2.82143	1.357e-05	0.35443	0.666667	5	377.04	0.448886	2.0687	48.3333	5	0.635714	54	0.514184	mirna
miR-140-5p	1	0	-1.84304	1	3.71104	0	0.269466	0	1	5	0.000237	1.53317	29	5	0.457792	0	0	mirna
miR-133b	1	0	-1.67106	1	3.16883	0	0.315574	0	1	4	1.3e-05	1.09844	45	5	0.566234	0	0	mirna
miR-28-5p	1	0	-1.39457	1	3.19805	0	0.31269	0	1	25	0	1	40	5	0.56039	0	0	mirna
miR-516a-5p	1	0	-1.21761	1	3.41558	0	0.292776	0	1	7	0.000339	2.05354	32	5	0.516883	0	0	mirna
miR-153	1	0	-1.15813	5	2.96104	0.00023344	0.337719	0.5	5	105.47	0.078385	2.57051	32.5	5	0.607792	336	0.424342	mirna
miR-139-5p	1	0	-1.09886	4	3.37662	0.00033573	0.296154	0.666667	4	3	0.00077	3.87934	20	5	0.524675	178	0.4	mirna
miR-512-3p	1	0	-1.069	5	3.24675	0.00021227	0.308	0	5	1715	0	1	26.5	5	0.550649	252	0.566667	mirna
miR-375	1	0	-1.04378	10	2.61688	0.00229581	0.382134	0.222222	10	774.9	2.33713	2.89506	29.8	4	0.676623	2072	0.220896	mirna
miR-492	1	0	-0.939282	1	4.00325	0	0.249797	0	1	13	0	1	7	5	0.399351	0	0	mirna
miR-125a-5p	1	0	-0.922837	2	2.91558	0	0.342984	1	2	18	0.013676	3.11061	48.5	5	0.616883	0	0.584337	mirna
miR-145	1	0	-0.708277	18	2.67532	0.00078627	0.373786	0.428571	18	4213.51	0.320657	1.13727	43.5714	4	0.664935	934	0.35023	mirna
miR-543	1	0	-0.675969	6	2.93506	9.425e-05	0.340708	0.166667	6	454	0.03778	1.44982	26.5	4	0.612987	70	0.346667	mirna
miR-520c-3p	1	0	-0.663342	5	3.24675	0.00021227	0.308	0	5	1715	0	1	26.5	5	0.550649	252	0.566667	mirna
miR-136	1	0	-0.622138	1	3.71104	0	0.269466	0	1	5	0.000237	1.53317	29	5	0.457792	0	0	mirna
miR-146b-5p	1	0	-0.622135	1	3.14935	0	0.317526	0	1	30	0.001165	2.29773	49	5	0.57013	0	0	mirna
miR-362-3p	1	0	-0.563316	10	2.86364	0.00054697	0.349206	0.1	10	3739	0	1	29	4	0.627273	848	0.330233	mirna
miR-331-3p	1	0	-0.540398	3	3.07792	0.00242544	0.324895	0	3	27	0.026535	3.51246	23	5	0.584416	1392	0.338462	mirna
miR-155	1	0	-0.508671	3	2.92208	0	0.342222	1	3	24.64	0.053194	3.20472	51	5	0.615584	0	0.51	mirna
miR-520d-3p	1	0	-0.497205	5	3.24675	0.00021227	0.308	0	5	1715	0	1	26.5	5	0.550649	252	0.566667	mirna
miR-450b-5p	1	0	-0.480812	1	3.62987	0	0.275492	0	1	13	0.000152	1.488	18	5	0.474026	0	0	mirna
miR-582-5p	1	0	-0.478305	1	3.51623	0	0.284395	0	1	3	5.3e-05	2.07766	24	5	0.496753	0	0	mirna
miR-337-3p	1	0	-0.457586	1	3.20455	0	0.312057	0	1	29	0.00035	2.16869	52	5	0.559091	0	0	mirna
miR-342-5p	1	0	-0.446063	1	3.54221	0	0.28231	0	1	23	0	1	22	5	0.491558	0	0	mirna
miR-34c-5p	1	0	-0.427311	7	3.16234	0.00046448	0.316222	0	7	1749	0.480215	2.19978	25.3333	5	0.567532	480	0.405556	mirna
miR-532-5p	1	0	-0.416339	1	3.71104	0	0.269466	0	1	5	0.000237	1.53317	29	5	0.457792	0	0	mirna
miR-486-5p	1	0	-0.39333	6	2.90584	0.0002937	0.344134	0	6	1605	0.054605	1.10725	44.5	4	0.618831	440	0.511765	mirna
miR-382	1	0	-0.380955	1	3.71104	0	0.269466	0	1	5	0.000237	1.53317	29	5	0.457792	0	0	mirna
miR-203	1	0	-0.373865	10	2.5487	0.00946863	0.392357	0.178571	10	9.24	0.016501	5.7449	36.75	4	0.69026	7652	0.241722	mirna
miR-513a-3p	1	0	-0.372401	1	3.28896	0	0.304047	0	1	18	3.5e-05	1.08321	51	5	0.542208	0	0	mirna
miR-520a-3p	1	0	-0.3717	6	3.05519	0.00070762	0.327311	0	6	1741	0	1	28	5	0.588961	720	0.415385	mirna
miR-613	1	0	-0.351722	3	2.83766	5.399e-05	0.352403	0	3	281	0.020513	1.99926	60.5	5	0.632468	168	0.613402	mirna
miR-588	1	0	-0.333083	1	3.37662	0	0.296154	0	1	25	1.7e-05	1.03063	38	5	0.524675	0	0	mirna
miR-586	1	0	-0.326084	1	3.04545	0	0.328358	0	1	37	0.002004	2.41701	70	5	0.590909	0	0	mirna
miR-455-3p	1	0	-0.309863	6	2.91234	0.00387059	0.343367	0	6	1143	0.70316	1.7817	26.25	4	0.617532	2032	0.297059	mirna
miR-567	1	0	-0.308979	4	2.86688	0.00164704	0.348811	0.333333	4	456	0.102842	1.69886	33	4	0.626623	2030	0.362963	mirna
miR-520e	1	0	-0.280099	5	3.24675	0.00021227	0.308	0	5	1715	0	1	26.5	5	0.550649	252	0.566667	mirna
miR-509-3-5p	1	0	-0.27151	1	3.70455	0	0.269939	0	1	12	0.002968	3.10105	20	5	0.459091	0	0	mirna
miR-383	1	0	-0.253988	3	2.93182	0	0.341085	1	3	1.95	0	1.00567	60.5	4	0.613636	0	0.657609	mirna
miR-935	1	0	-0.252368	1	3.28571	0	0.304348	0	1	17	0	1	31	5	0.542857	0	0	mirna
miR-583	1	0	-0.251774	1	3.71104	0	0.269466	0	1	5	0.000237	1.53317	29	5	0.457792	0	0	mirna
miR-769-5p	1	0	-0.243387	2	3.72078	0	0.268761	0	2	156	0	1	19	5	0.455844	0	0	mirna
miR-892a	1	0	-0.238242	1	3.00325	0	0.332973	0	1	11	0.000116	1.24735	65	5	0.599351	0	0	mirna
miR-339-5p	1	0	-0.221478	4	2.80195	0.0002027	0.356895	0.333333	4	160	0.020074	2.84231	35.5	4	0.63961	224	0.34901	mirna
miR-324-5p	1	0	-0.167689	3	2.92857	0.00067744	0.341463	0	3	131	0.418939	1.91731	31.6667	5	0.614286	528	0.360784	mirna
miR-377	1	0	-0.163503	1	3.70455	0	0.269939	0	1	12	0.002968	3.10105	20	5	0.459091	0	0	mirna
miR-767-5p	1	0	-0.144357	6	2.8539	5.942e-05	0.350398	0	6	1663	0	1	36.3333	4	0.629221	106	0.420635	mirna
miR-107	1	0	-0.139723	1	3.04545	0	0.328358	0	1	37	0.002004	2.41701	70	5	0.590909	0	0	mirna
miR-874	1	0	-0.132076	2	3.11688	6.7e-06	0.320833	0	2	38	0.317256	2.31727	30.5	5	0.576623	6	0.556604	mirna
miR-940	1	0	-0.121254	4	3.04545	0.00036795	0.328358	0	4	265	0.459898	1.99905	29	5	0.590909	198	0.394366	mirna
miR-197	1	0	-0.107199	1	3.71104	0	0.269466	0	1	5	0.000237	1.53317	29	5	0.457792	0	0	mirna
miR-146b-3p	1	0	-0.0904821	2	3.04545	5.975e-05	0.328358	0	2	38	0.060502	4.79138	36.5	5	0.590909	158	0.546154	mirna
miR-518d-5p	1	0	-0.0867904	3	2.97403	0	0.336245	1	3	280	0.106824	1.89821	50.5	5	0.605195	0	0.647436	mirna
miR-657	1	0	-0.0856336	1	3.70455	0	0.269939	0	1	12	0.002968	3.10105	20	5	0.459091	0	0	mirna
miR-641	1	0	-0.0838503	1	3.13961	0	0.318511	0	1	16	2.7e-05	1.15343	49	5	0.572078	0	0	mirna
miR-127-3p	1	0	-0.0772347	2	3.07792	0	0.324895	1	2	80	0.009422	2.40897	42	5	0.584416	0	0.688525	mirna
miR-498	1	0	-0.0699387	2	2.97078	0	0.336612	1	2	12	0.001064	2.52548	54	5	0.605844	0	0.75	mirna
miR-433	1	0	-0.0417775	1	3.31494	0	0.301665	0	1	3	0.001959	1.77903	31	5	0.537013	0	0	mirna
miR-223	1	0	-0.0294883	3	2.94156	6.12e-06	0.339956	0.666667	3	4.39	0.016807	5.67078	35	4	0.611688	12	0.448718	mirna
miR-142-5p	1	0	-0.0170027	10	2.73701	3.447e-05	0.365362	0.666667	10	8796	0.106935	1.2008	57.3333	4	0.652597	120	0.494253	mirna
miR-144	1	0	-0.0170027	17	2.32468	0.0247512	0.430168	0.192308	17	260.52	0.788442	4.99357	36	4	0.735065	19152	0.182351	mirna
miR-186	1	0	-0.0170027	9	2.6461	0.00088128	0.377914	0.2	9	3351	0.373132	1.34708	43.8	4	0.670779	1122	0.325373	mirna
miR-190b	1	0	-0.0170027	3	2.94805	0	0.339207	1	3	278	0.038136	1.65645	50	4	0.61039	0	0.684932	mirna
miR-194	1	0	-0.0170027	5	2.87338	0.00096803	0.348023	0	5	16.31	0.003359	1.87665	29.3333	4	0.625325	1058	0.349794	mirna
miR-206	1	0	-0.0170027	7	2.62013	0.00046537	0.38166	0.5	7	1242	0.849051	2.27767	57	4	0.675974	1086	0.387755	mirna
miR-216a	1	0	-0.0170027	4	3.22403	0.00037926	0.310171	0	4	0	0	0	14.5	5	0.555195	174	0.5	mirna
miR-217	1	0	-0.0170027	1	3.69481	0	0.27065	0	1	0.24	9e-06	2.10161	11	5	0.461039	0	0	mirna
miR-369-3p	1	0	-0.0170027	5	3.05195	0	0.32766	0	5	5760	0	1	72	5	0.58961	0	0	mirna
miR-429	1	0	-0.0170027	1	3.41558	0	0.292776	0	1	7	0.000339	2.05354	32	5	0.516883	0	0	mirna
miR-448	1	0	-0.0170027	9	2.88961	0	0.346067	1	9	9378	0	1	68	4	0.622078	0	0.693878	mirna
miR-450b-3p	1	0	-0.0170027	1	3.71104	0	0.269466	0	1	5	0.000237	1.53317	29	5	0.457792	0	0	mirna
miR-499-5p	1	0	-0.0170027	1	3.28896	0	0.304047	0	1	6.66	6e-06	1.10275	51	5	0.542208	0	0	mirna
miR-507	1	0	-0.0170027	1	3.62987	0	0.275492	0	1	13	0.000152	1.488	18	5	0.474026	0	0	mirna
miR-509-3p	1	0	-0.0170027	1	3.04545	0	0.328358	0	1	37	0.002004	2.41701	70	5	0.590909	0	0	mirna
miR-520b	1	0	-0.0170027	6	2.78247	0.00207162	0.359393	0	6	1952	0.163168	1.55561	41.6667	4	0.643506	1824	0.366366	mirna
miR-520h	1	0	-0.0170027	3	2.96104	0.00060322	0.337719	0.333333	3	165	0.011872	1.58299	30.3333	4	0.607792	540	0.379747	mirna
miR-548a-3p	1	0	-0.0170027	3	3.19156	0.00084989	0.313327	0	3	21	0.012177	2.31135	27	5	0.561688	716	0.5	mirna
miR-548b-3p	1	0	-0.0170027	2	3.37662	0	0.296154	0	2	52	7e-05	1.03063	38	5	0.524675	0	0	mirna
miR-548c-3p	1	0	-0.0170027	6	2.75649	0.0012115	0.36278	0.166667	6	1994	0.152878	1.16023	39.75	4	0.648701	1150	0.37381	mirna
miR-556-5p	1	0	-0.0170027	6	3.05195	0	0.32766	0	6	6948	0	1	72	5	0.58961	0	0	mirna
miR-558	1	0	-0.0170027	4	3.05195	0	0.32766	0	4	3388	0	1	72	5	0.58961	0	0	mirna
miR-562	1	0	-0.0170027	4	2.90584	0.00102007	0.344134	0	4	1096	0.224197	1.57196	40	4	0.618831	722	0.5	mirna
miR-569	1	0	-0.0170027	1	3.59416	0	0.278229	0	1	15	0	1	19	5	0.481169	0	0	mirna
miR-573	1	0	-0.0170027	1	3.37662	0	0.296154	0	1	25	1.7e-05	1.03063	38	5	0.524675	0	0	mirna
miR-576-3p	1	0	-0.0170027	1	3.13961	0	0.318511	0	1	16	2.7e-05	1.15343	49	5	0.572078	0	0	mirna
miR-577	1	0	-0.0170027	1	3.16883	0	0.315574	0	1	4	1.3e-05	1.09844	45	5	0.566234	0	0	mirna
miR-578	1	0	-0.0170027	1	3.13961	0	0.318511	0	1	16	2.7e-05	1.15343	49	5	0.572078	0	0	mirna
miR-587	1	0	-0.0170027	1	3.71104	0	0.269466	0	1	5	0.000237	1.53317	29	5	0.457792	0	0	mirna
miR-590-3p	1	0	-0.0170027	1	3.62987	0	0.275492	0	1	4	0.000385	1.81155	25	5	0.474026	0	0	mirna
miR-603	1	0	-0.0170027	15	2.75974	0.00143958	0.362353	0.2	15	10645	0	1	36.1667	4	0.648052	1586	0.307471	mirna
miR-618	1	0	-0.0170027	2	3.09416	0	0.32319	1	2	43	0.024462	2.11087	44.5	5	0.581169	0	0.593333	mirna
miR-633	1	0	-0.0170027	1	3.13961	0	0.318511	0	1	16	2.7e-05	1.15343	49	5	0.572078	0	0	mirna
miR-875-3p	1	0	-0.0170027	2	2.96104	0.00017812	0.337719	0	2	63	0.559644	1.74009	43	5	0.607792	144	0.531646	mirna
miR-885-3p	1	0	-0.0170027	4	3.10065	0.00044584	0.322513	0	4	363	0.014207	1.35982	32	4	0.57987	268	0.5	mirna
miR-890	1	0	-0.0170027	4	3.28896	0	0.304047	0	4	1236	0	1	51	5	0.542208	0	0	mirna
miR-891b	1	0	-0.0170027	6	3.00974	0	0.332255	1	6	5891	0	1	51	5	0.598052	0	0.662338	mirna
miR-924	1	0	-0.0170027	2	3.51623	0	0.284395	0	2	52	0.00081	1.8459	24	5	0.496753	0	0	mirna
miR-938	1	0	-0.0170027	2	3.10714	0.00017515	0.321839	0	2	43	0.056319	3.41883	37	5	0.578571	304	0.537313	mirna
miR-944	1	0	-0.0170027	5	3.05195	0	0.32766	0	5	5760	0	1	72	5	0.58961	0	0	mirna
miR-299-5p	1	0	-0.00871338	1	3.28896	0	0.304047	0	1	18	3.5e-05	1.08321	51	5	0.542208	0	0	mirna
miR-324-3p	1	0	0.0136349	4	2.78571	0.0048075	0.358974	0	4	187	1.04121	4.15743	30	4	0.642857	3152	0.287129	mirna
miR-557	1	0	0.0411523	1	3.62987	0	0.275492	0	1	13	0.000152	1.488	18	5	0.474026	0	0	mirna
miR-637	1	0	0.0437182	4	2.80519	6.198e-05	0.356481	0.333333	4	111	0.655921	3.10077	46.6667	4	0.638961	200	0.472789	mirna
miR-647	1	0	0.070213	1	3.18831	0	0.313646	0	1	1	0.000108	3.01344	50	5	0.562338	0	0	mirna
miR-342-3p	1	0	0.0748967	7	2.82143	0.00583367	0.35443	0	7	853	0	1	23.4	5	0.635714	3468	0.217476	mirna
miR-486-3p	1	0	0.0777408	1	3.47078	0	0.28812	0	1	33	0.001612	2.77389	26	5	0.505844	0	0	mirna
miR-508-5p	1	0	0.0785755	1	3.27922	0	0.304951	0	1	26	0.023906	3.99396	36	5	0.544156	0	0	mirna
miR-646	1	0	0.104699	7	2.75	0.00081249	0.363636	0.333333	7	2021	0.140052	1.73925	42.5	4	0.65	736	0.340726	mirna
miR-604	1	0	0.113528	1	3.18831	0	0.313646	0	1	1	0.000108	3.01344	50	5	0.562338	0	0	mirna
miR-490-3p	1	0	0.116341	4	2.7987	8.28e-06	0.357309	0.666667	4	46.16	0.000621	1.19671	55.6667	4	0.64026	18	0.515432	mirna
miR-488	1	0	0.116843	3	3.22727	0	0.309859	0	3	1329	0	1	44	5	0.554545	0	0	mirna
miR-455-5p	1	0	0.118585	1	3.37987	0	0.295869	0	1	40	0.003804	1.30871	30	5	0.524026	0	0	mirna
miR-769-3p	1	0	0.119065	2	2.80195	0.00181519	0.356895	0	2	20	0.020993	2.71367	47	5	0.63961	1492	0.505495	mirna
miR-648	1	0	0.12001	2	3.12013	0.00089344	0.320499	0	2	150	0.023377	1.85336	31.5	5	0.575974	670	0.508333	mirna
miR-876-3p	1	0	0.121326	1	3.04545	0	0.328358	0	1	37	0.002004	2.41701	70	5	0.590909	0	0	mirna
miR-671-5p	1	0	0.130831	1	3.46753	0	0.28839	0	1	15	0	1	24	5	0.506494	0	0	mirna
miR-574-5p	1	0	0.142794	8	2.86039	0.00116662	0.349603	0.166667	8	1098	0.209873	1.70124	33.25	4	0.627922	950	0.321078	mirna
miR-370	1	0	0.159022	2	3.41234	0	0.293054	0	2	74	0	1	35	5	0.517532	0	0	mirna
miR-484	1	0	0.162398	2	2.97403	5.724e-05	0.336245	0	2	88	0.032518	2.76313	36	4	0.605195	94	0.507246	mirna
miR-296-3p	1	0	0.16792	2	3.6526	0	0.273778	0	2	32	0	1	14	5	0.469481	0	0	mirna
miR-509-5p	1	0	0.17474	1	3.70455	0	0.269939	0	1	12	0.002968	3.10105	20	5	0.459091	0	0	mirna
miR-361-5p	1	0	0.192516	3	3.66883	0	0.272566	0	3	117	0	1	13	5	0.466234	0	0	mirna
miR-125a-3p	1	0	0.223634	3	3.13961	0.00226825	0.318511	0.333333	3	259	0.227775	2.27186	27	5	0.572078	1478	0.375587	mirna
miR-527	1	0	0.242482	4	3.28896	0	0.304047	0	4	1236	0	1	51	5	0.542208	0	0	mirna
miR-600	1	0	0.261657	1	3.98377	0	0.251019	0	1	10	1e-05	1.02222	15	5	0.403247	0	0	mirna
miR-612	1	0	0.264315	1	3.62987	0	0.275492	0	1	4	0.000385	1.81155	25	5	0.474026	0	0	mirna
miR-650	1	0	0.273045	3	3.54545	0.00022431	0.282051	0	3	289	0.473269	4.78133	13	5	0.490909	108	0.521739	mirna
miR-423-5p	1	0	0.286214	5	3.10714	0.00033543	0.321839	0	5	1226	0.145483	1.74191	31.6667	5	0.578571	560	0.45098	mirna
miR-563	1	0	0.295901	2	2.8474	0.00309442	0.351197	0	2	46	0.024212	2.43369	50.5	5	0.630519	1858	0.505102	mirna
miR-297	1	0	0.325009	4	2.86688	0.00164704	0.348811	0.333333	4	456	0.102842	1.69886	33	4	0.626623	2030	0.362963	mirna
miR-661	1	0	0.377453	4	2.88312	0.00015065	0.346847	0.166667	4	193	0.58826	3.10331	37.25	5	0.623377	246	0.399457	mirna
miR-595	1	0	0.378807	1	3.28571	0	0.304348	0	1	5	0.000666	1.9785	43	5	0.542857	0	0	mirna
miR-615-3p	1	0	0.397134	4	2.94481	0.00030997	0.339581	0.333333	4	101	0.000427	1.17908	25.75	5	0.611039	340	0.359155	mirna
miR-421	1	0	0.408473	3	2.86688	0.00015551	0.348811	0	3	135	0.601271	1.99147	34.6667	4	0.626623	244	0.382576	mirna
miR-1225-3p	1	0	0.428532	4	3.02597	0.00013414	0.330472	0.333333	4	269	0.37539	2.58381	38.3333	5	0.594805	152	0.493506	mirna
miR-1224-5p	1	0	0.431732	3	2.89286	0.00145161	0.345679	0.333333	3	97	0.08963	3.4596	41.6667	5	0.621429	1760	0.454212	mirna
miR-338-5p	1	0	0.475436	6	2.81818	0	0.354839	1	6	3289	0.012254	1.11528	57.75	4	0.636364	0	0.534722	mirna
miR-636	1	0	0.483691	1	3.28571	0	0.304348	0	1	5	0.000666	1.9785	43	5	0.542857	0	0	mirna
miR-758	1	0	0.493182	1	3.00325	0	0.332973	0	1	11	0.000116	1.24735	65	5	0.599351	0	0	mirna
miR-665	1	0	0.501882	1	3.72078	0	0.268761	0	1	7	0.000464	1.42742	19	5	0.455844	0	0	mirna
miR-129-5p	1	0	0.509484	2	3.04545	5.975e-05	0.328358	0	2	38	0.060502	4.79138	36.5	5	0.590909	158	0.546154	mirna
miR-491-3p	1	0	0.53101	4	3.05195	0	0.32766	0	4	3388	0	1	72	5	0.58961	0	0	mirna
miR-767-3p	1	0	0.552905	2	3.28896	0	0.304047	0	2	172	0	1	41	5	0.542208	0	0	mirna
miR-184	1	0	0.571217	1	3.41558	0	0.292776	0	1	7	0.000339	2.05354	32	5	0.516883	0	0	mirna
miR-1224-3p	1	0	0.57177	1	3.98377	0	0.251019	0	1	10	1e-05	1.02222	15	5	0.403247	0	0	mirna
miR-326	1	0	0.619089	1	3.05195	0	0.32766	0	1	39	3e-06	1.0044	72	5	0.58961	0	0	mirna
miR-765	1	0	0.626856	2	3.44156	0	0.290566	0	2	74	0	1	26	5	0.511688	0	0	mirna
miR-346	1	0	0.644337	5	2.86039	0.00039979	0.349603	0.166667	5	390	0.076456	1.20606	30.5	4	0.627922	544	0.326087	mirna
miR-361-3p	1	0	0.655391	2	2.83766	5.399e-05	0.352403	0	2	92	0.010034	2.61903	60.5	5	0.632468	168	0.613402	mirna
miR-608	1	0	0.697111	2	3.44156	0	0.290566	0	2	74	0	1	26	5	0.511688	0	0	mirna
miR-494	1	0	0.702047	4	2.72078	0.00052205	0.367542	0.166667	4	134	0.037617	3.29478	39.75	4	0.655844	542	0.329832	mirna
miR-640	1	0	0.721942	2	3.23052	0	0.309548	1	2	127	0.00895	1.75477	26.5	5	0.553896	0	0.552083	mirna
miR-198	1	0	0.740914	1	3.70455	0	0.269939	0	1	12	0.002968	3.10105	20	5	0.459091	0	0	mirna
miR-634	1	0	0.743156	1	3.61039	0	0.276978	0	1	20	0.014616	3.68694	23	5	0.477922	0	0	mirna
miR-873	1	0	0.74675	1	3.66883	0	0.272566	0	1	24	0.024124	1.88994	15	5	0.466234	0	0	mirna
miR-503	1	0	0.80385	4	2.8474	0.00036114	0.351197	0.333333	4	75.08	0.151548	2.25259	41.6667	4	0.630519	356	0.389937	mirna
miR-623	1	0	0.826009	3	2.97403	0.00679844	0.336245	0	3	49	0.063911	3.2278	28.3333	5	0.605195	2580	0.341667	mirna
miR-330-5p	1	0	0.835674	1	3.05195	0	0.32766	0	1	39	3e-06	1.0044	72	5	0.58961	0	0	mirna
miR-892b	1	0	0.836513	1	3.71104	0	0.269466	0	1	5	0.000237	1.53317	29	5	0.457792	0	0	mirna
miR-501-5p	1	0	0.850342	1	3.71104	0	0.269466	0	1	5	0.000237	1.53317	29	5	0.457792	0	0	mirna
miR-622	1	0	1.0042	4	2.93182	8.179e-05	0.341085	0	4	545	0.268813	2.93612	51	5	0.613636	192	0.555556	mirna
miR-662	1	0	1.04442	1	3.30195	0	0.302852	0	1	55	0.010162	2.76313	38	5	0.53961	0	0	mirna
miR-298	1	0	1.05913	1	3.05195	0	0.32766	0	1	39	3e-06	1.0044	72	5	0.58961	0	0	mirna
miR-182	1	0	1.08258	9	2.78896	0.00126507	0.358556	0.1	9	361.26	1.46423	1.67663	29.8	4	0.642208	1206	0.272897	mirna
miR-513a-5p	1	0	1.13015	5	2.81494	0.00087409	0.355248	0.166667	5	318	0.352654	2.21667	36.5	4	0.637013	770	0.318584	mirna
miR-760	1	0	1.14406	1	3.6526	0	0.273778	0	1	14	0	1	14	5	0.469481	0	0	mirna
miR-491-5p	1	0	1.17623	1	3.70455	0	0.269939	0	1	12	0.002968	3.10105	20	5	0.459091	0	0	mirna
miR-199b-3p	1	0	1.18241	4	3.06818	7.64e-06	0.325926	0	4	392	0	1	41	5	0.586364	38	0.588235	mirna
miR-199a-5p	1	0	1.34932	2	3.41558	2.061e-05	0.292776	0	2	91	0	1	19.5	5	0.516883	24	0.578125	mirna
miR-542-3p	1	0	1.52921	4	2.92857	0	0.341463	1	4	1520	0	1	60	5	0.614286	0	0.759494	mirna
FAM20C	1	0	1.57351	4	2.80844	4.833e-05	0.356069	0.5	4	1.11752	0.000582	5.21002	38.75	4	0.638312	106	0.463855	gene
miR-224	1	0	1.86971	3	2.84091	0.00011149	0.352	0	3	324	0.038363	1.89254	50	5	0.631818	184	0.532609	mirna
miR-137	1	0	1.92903	5	3.1461	0	0.317853	1	5	1340	0	1	44.5	5	0.570779	0	0.717742	mirna
miR-449a	1	0	2.09078	7	2.73377	0.00183624	0.365796	0	7	1659	0.713492	2.54408	37	4	0.653247	2086	0.295082	mirna
miR-193a-3p	1	0	2.93863	1	3.71104	0	0.269466	0	1	5	0.000237	1.53317	29	5	0.457792	0	0	mirna
NPPB	2	1	-3.38964	21	2.51623	0.00530636	0.397419	0.390476	21	70.0597	2.71606	4.24851	31.4762	4	0.696753	6368	0.200485	gene
COL4A1	2	1	-3.12685	73	2.00649	0.0677397	0.498382	0.330288	73	5309.72	18.4828	1.41387	34.4154	4	0.798701	56694	0.143611	gene
LAMA5	2	1	-3.01565	24	2.46104	0.00786546	0.406332	0.384058	24	12.6748	0.589013	5.62487	32.9167	4	0.707792	8426	0.208333	gene
LEPREL1	2	1	-2.854	33	2.36688	0.00751304	0.422497	0.466667	33	696.283	1.61737	1.74131	37.7667	4	0.726623	8612	0.205254	gene
ALDH1A3	2	1	-2.8228	45	2.18831	0.0120936	0.456973	0.430233	45	667.473	3.04991	2.15041	36.75	4	0.762338	16528	0.175837	gene
HRASLS3	2	1	-2.70801	48	2.19805	0.00834297	0.454948	0.535615	48	441.462	5.38406	5.49775	41.2553	4	0.76039	16744	0.185001	gene
TMEM205	2	1	-2.64572	32	2.28896	0.0155642	0.436879	0.408602	32	42.9094	5.00392	5.8029	39.6452	4	0.742208	17658	0.187739	gene
S100A16	2	1	-2.57713	46	2.17532	0.0103614	0.459701	0.494949	46	475.663	3.23746	3.6492	40	4	0.764935	17966	0.178571	gene
CCND1	2	1	-2.52532	115	2.05519	0.117768	0.486572	0.219092	115	54161.5	9.72065	1.01777	26.625	4	0.788961	86570	0.127684	gene
DKFZP586H2123	2	1	-2.42805	41	2.23052	0.00788736	0.448326	0.523077	41	344.986	5.21624	5.27909	39.725	4	0.753896	14156	0.184767	gene
RASL12	2	1	-2.40478	32	2.4026	0.00303418	0.416216	0.546371	32	61.6337	2.2922	6.64391	38.9375	4	0.719481	6182	0.225072	gene
ASS	2	1	-2.4047	19	2.53896	0.00706988	0.393862	0.333333	19	9.45359	1.94157	7.43053	29.1053	4	0.692208	9378	0.19023	gene
IER3	2	1	-2.36588	42	2.2013	0.0292477	0.454277	0.494872	42	105.48	6.23366	6.50687	38.675	4	0.75974	29280	0.178935	gene
TXNIP	2	1	-2.29758	65	2.37987	0.0683845	0.420191	0.14367	65	11609.4	3.72769	1.07528	19.0263	4	0.724026	57520	0.128312	gene
TM4SF1	2	1	-2.17867	71	2.0487	0.0545161	0.488114	0.347412	71	2151.99	11.3595	2.8759	34.7143	4	0.79026	46816	0.158716	gene
COL6A3	2	1	-2.14344	53	2.13961	0.00913601	0.467375	0.4819	53	944.317	3.96779	3.23944	40	4	0.772078	16390	0.183486	gene
KISS1	2	1	-2.13023	20	2.53896	0.00622376	0.393862	0.4	20	26.2131	0.570208	4.91517	29.1	4	0.692208	6402	0.195302	gene
SFRP1	2	1	-2.11886	50	2.1526	0.0192435	0.464555	0.462585	50	878.513	4.46065	3.15862	38.6939	4	0.769481	22730	0.179044	gene
TNNT1	2	1	-2.07501	24	2.47727	0.00357789	0.40367	0.518116	24	14.6024	0.111833	4.48863	39.7083	4	0.704545	6488	0.249738	gene
CRIP1	2	1	-2.05489	33	2.33766	0.00940557	0.427778	0.532197	33	19.6128	1.15331	6.50662	38.6061	4	0.732468	11044	0.207397	gene
COL3A1	2	1	-2.01883	15	2.56494	0.00471351	0.389873	0.2	15	24.1366	0.819272	4.57392	23.2667	4	0.687013	4418	0.172932	gene
OLFM1	2	1	-2.00456	39	2.18831	0.00923822	0.456973	0.496444	39	49.566	1.91492	4.25128	40.2895	4	0.762338	12502	0.187393	gene
ARHGEF16	2	1	-2.00145	16	2.66883	0.00065788	0.374696	0.558333	16	20.0345	0.291267	6.67346	31.75	4	0.666234	1166	0.256048	gene
SERPINA3	2	1	-1.98898	39	2.32143	0.00644349	0.430769	0.561878	39	509.058	1.63577	4.48737	40.6579	4	0.735714	11658	0.213989	gene
ALDH3A1	2	1	-1.97897	8	2.84091	0.00095216	0.352	0.535714	8	10.6577	0.853011	5.28765	23.5	4	0.631818	1490	0.239796	gene
VAMP5	2	1	-1.91851	40	2.27273	0.00702592	0.44	0.564103	40	83.2079	3.23435	6.86127	40.85	4	0.745455	13300	0.199268	gene
KRT17	2	1	-1.9014	18	2.50974	0.0041067	0.398448	0.464052	18	8.17634	2.76605	7.40198	33.9444	4	0.698052	4258	0.216207	gene
FAM107A	2	1	-1.89742	24	2.61364	0.024362	0.382609	0.158103	24	203.806	13.8822	5.10585	16.9565	4	0.677273	21884	0.142804	gene
TCF21	2	1	-1.88398	7	3.00649	0.00675281	0.332613	0.52381	7	27.3888	1.93951	3.1545	17.2857	4	0.598701	6086	0.225564	gene
ARHGDIB	2	1	-1.86767	46	2.19805	0.0133628	0.454948	0.485859	46	96.0386	4.6368	6.20622	37.7333	4	0.76039	19438	0.173886	gene
PLAT	2	1	-1.81472	38	2.16234	0.0077929	0.462462	0.6	38	541.265	1.03121	3.91071	43.75	4	0.767532	13244	0.193584	gene
COL16A1	2	1	-1.80613	14	2.57468	0.00108924	0.388398	0.527473	14	24.5032	0.430697	2.60245	38.5	4	0.685065	1316	0.266865	gene
PRDX2	2	1	-1.79808	26	2.48701	0.00536265	0.402089	0.463333	26	69.3917	2.67777	5.21739	29.28	4	0.702597	5638	0.184151	gene
AXL	2	1	-1.78656	40	2.27922	0.00650718	0.438746	0.522048	40	780.019	2.43638	2.78174	39.1053	4	0.744156	8438	0.197501	gene
TGM2	2	1	-1.77322	36	2.35714	0.00497474	0.424242	0.532773	36	204.732	0.700951	4.47298	40.2857	4	0.728571	7818	0.223651	gene
GYPC	2	1	-1.72503	36	2.41558	0.0147293	0.413978	0.458824	36	115.635	13.4739	4.62459	30.4571	4	0.716883	17208	0.17691	gene
SRGN	2	1	-1.7215	39	2.29545	0.00696682	0.435644	0.526316	39	135.834	5.47199	5.91329	37.5128	4	0.740909	12158	0.188507	gene
EFNB2	2	1	-1.71265	26	2.51948	0.0256217	0.396907	0.148551	26	561.268	3.60732	2.34826	17.75	4	0.696104	20450	0.135742	gene
HOXB9	2	1	-1.71195	24	2.50974	0.00747043	0.398448	0.379447	24	20.6837	0.367472	5.92328	26.8696	4	0.698052	6848	0.170061	gene
TSPAN31	2	1	-1.71053	11	2.75649	0.0006297	0.36278	0.672727	11	4.8191	0.074084	5.45562	31.6364	5	0.648701	818	0.297599	gene
FBN2	2	1	-1.70681	13	2.69805	0.0157498	0.370638	0.109091	13	17.1314	0.068801	3.31635	14	4	0.66039	10342	0.128645	gene
FAM107B	2	1	-1.69303	54	2.21104	0.0153749	0.452276	0.447843	54	2322.03	6.20881	1.76853	36.7059	4	0.757792	21508	0.170725	gene
EEF1A2	2	1	-1.6912	4	3.18831	0.00014659	0.313646	0.333333	4	5.03274	0.001637	1.61305	14	5	0.562338	124	0.369369	gene
DAB2	2	1	-1.68866	53	2.19156	0.0332116	0.456296	0.378776	53	894.551	7.69373	3.34922	35.78	4	0.761688	32964	0.174146	gene
GSDMDC1	2	1	-1.68367	25	2.51299	0.00325449	0.397933	0.536232	25	20.0013	1.07417	6.51904	35.8333	4	0.697403	5776	0.234205	gene
CTGF	2	1	-1.66989	50	2.17208	0.022604	0.460389	0.451515	50	5884.51	2.96734	1.21092	37.6444	4	0.765584	22288	0.179048	gene
GFPT2	2	1	-1.66558	45	2.29221	0.019011	0.436261	0.460976	45	462.283	5.83222	2.83317	37.878	4	0.741558	22558	0.204483	gene
CPXM1	2	1	-1.65765	28	2.4026	0.00278837	0.416216	0.566952	28	124.58	2.84722	5.74473	38.4815	4	0.719481	5606	0.21741	gene
LOC644743	2	1	-1.65515	18	2.58766	0.0019529	0.386449	0.54902	18	61.2781	0.307627	3.84179	33.5	4	0.682468	3182	0.235915	gene
EML2	2	1	-1.65358	45	2.25974	0.00542142	0.442529	0.493658	45	81.4678	0.752346	3.98927	39.6364	4	0.748052	10518	0.197196	gene
OLR1	2	1	-1.65283	27	2.63312	0.0179068	0.379778	0.396667	27	621.234	4.20054	2.70767	26.36	4	0.673377	21796	0.225517	gene
KRT8	2	1	-1.64987	27	2.47403	0.0134513	0.404199	0.378462	27	210.292	1.53625	3.69147	28	4	0.705195	12988	0.187403	gene
TAP1	2	1	-1.64316	13	2.65584	0.00209115	0.376528	0.287879	13	21.3978	0.657471	3.37156	27.6667	4	0.668831	2652	0.227273	gene
STMN3	2	1	-1.64051	29	2.44481	0.0172705	0.409031	0.433846	29	262.875	2.01121	1.86783	35.2308	4	0.711039	24488	0.200659	gene
FARP1	2	1	-1.63458	31	2.34416	0.00767856	0.426593	0.427586	31	67.3303	3.68185	5.58382	37.6	4	0.731169	8270	0.198765	gene
LCP1	2	1	-1.60516	31	2.37338	0.0107348	0.421341	0.468817	31	122.544	3.4397	4.87518	33.7097	4	0.725325	11428	0.185885	gene
ECHDC2	2	1	-1.59131	36	2.32792	0.00766413	0.429568	0.534759	36	95.3814	2.10583	6.22135	39.5	4	0.734416	9358	0.215686	gene
RARRES3	2	1	-1.58212	34	2.40584	0.00143798	0.415655	0.617424	34	237.687	1.66163	4.67787	41.8485	4	0.718831	3392	0.237775	gene
H3F3B	2	1	-1.57503	67	2.29221	0.0747822	0.436261	0.221176	67	6583.83	9.02594	1.16743	25.1961	4	0.741558	79698	0.135656	gene
TFPI	2	1	-1.56674	101	2.15909	0.0186067	0.463158	0.439731	101	3512.26	4.79509	1.89279	39.2	4	0.768182	23514	0.178912	gene
DLC1	2	1	-1.5666	63	2.14286	0.041038	0.466667	0.369898	63	7939.67	4.68864	1.32007	34.8571	4	0.771429	34726	0.163074	gene
IFITM3	2	1	-1.55997	10	2.62013	0.00079279	0.38166	0.422222	10	8.52098	0.105868	6.9296	38.1	4	0.675974	1232	0.265734	gene
FOXR1	2	1	-1.55942	4	3.19156	4.79e-06	0.313327	0.833333	4	1.16996	0.000826	3.47208	21.25	4	0.561688	10	0.505952	gene
SLCO4A1	2	1	-1.55262	41	2.24675	0.00975233	0.445087	0.455128	41	86.9227	5.75786	4.56853	37.95	4	0.750649	14112	0.185122	gene
CENTD3	2	1	-1.54474	60	2.09416	0.00950256	0.477519	0.483343	60	1308.09	6.87514	3.39543	41.4237	4	0.781169	22630	0.177024	gene
SDPR	2	1	-1.53181	36	2.38961	0.0115088	0.418478	0.419048	36	55.495	3.24302	6.70723	30.8333	4	0.722078	13004	0.175032	gene
CLDN1	2	1	-1.53178	53	2.20779	0.0237254	0.452941	0.377828	53	1242.04	4.32674	2.6538	33.75	4	0.758442	27922	0.166984	gene
CTTN	2	1	-1.52874	73	2.09091	0.0227928	0.478261	0.409226	73	6560.51	18.1558	1.23397	37.7812	4	0.781818	32082	0.164266	gene
KBTBD9	2	1	-1.5264	65	2.04545	0.0210874	0.488889	0.393849	65	628.203	9.00137	4.1311	38.1094	4	0.790909	34294	0.156829	gene
IL1B	2	1	-1.52251	32	2.26623	0.0135455	0.441261	0.634409	32	58.5023	0.769275	4.60168	42.5806	4	0.746753	16380	0.20771	gene
EBI3	2	1	-1.52187	37	2.28247	0.0159133	0.438122	0.48254	37	356.128	4.26465	5.7671	37.75	4	0.743506	16012	0.198246	gene
CAV2	2	1	-1.52035	47	2.13636	0.0130893	0.468085	0.482835	47	1666.49	4.3125	2.45959	40.4884	4	0.772727	19346	0.176036	gene
CYGB	2	1	-1.5182	55	2.11688	0.0311321	0.472393	0.406531	55	1362.64	3.86628	2.05171	36.66	4	0.776623	33842	0.164955	gene
C8ORF55	2	1	-1.51291	1	3.92857	0	0.254545	0	1	1	3.2e-05	1.32043	3	5	0.414286	0	0	gene
RPS6KA2	2	1	-1.50273	42	2.24351	0.00795478	0.445731	0.529268	42	354.414	5.89777	3.94035	40.561	4	0.751299	12616	0.195005	gene
miR-149	2	0	-0.198429	4	2.93182	0.00787013	0.341085	0	4	281	0.104789	1.78566	26.3333	4	0.613636	4228	0.333333	mirna
miR-630	2	0	-0.025011	5	3.20779	0.00019647	0.311741	0	5	103	0.000919	1.07735	30	5	0.558442	106	0.508772	mirna
SCIN	2	1	1.50738	31	2.45779	0.00779539	0.406869	0.55	31	3109.16	4.66682	1.29267	33.12	4	0.708442	7992	0.215686	gene
MFI2	2	1	1.51382	24	2.47078	0.00965539	0.404731	0.543478	24	32.2912	3.48399	6.07864	37.6667	4	0.705844	10022	0.225299	gene
LOC400879	2	1	1.51414	31	2.37987	0.00598113	0.420191	0.541935	31	62.5697	9.6732	7.57357	35.2581	4	0.724026	8600	0.193726	gene
LOC440157	2	1	1.5199	31	2.42857	0.00482835	0.411765	0.531183	31	60.3153	6.3714	6.41055	35.4516	4	0.714286	7154	0.209773	gene
XAGE1D	2	1	1.52235	7	2.91234	0.00023966	0.343367	0.47619	7	15.8055	0.93508	2.32228	22.7143	5	0.617532	456	0.287523	gene
LOC346887	2	1	1.53563	22	2.43182	0.00480366	0.411215	0.52381	22	12.9956	0.892834	8.15394	33.4286	4	0.713636	6512	0.184688	gene
COL10A1	2	1	1.53976	30	2.44805	0.0044067	0.408488	0.522167	30	125.54	3.14529	4.58852	33.6897	4	0.71039	5488	0.207748	gene
GPX3	2	1	1.54429	16	2.67208	0.00937372	0.374241	0.352381	16	81.0871	1.90564	4.35083	23.7333	4	0.665584	8326	0.205217	gene
LOC644774	2	1	1.56082	25	2.49026	0.00503711	0.401565	0.45	25	15.2219	1.792	7.97464	32.16	4	0.701948	7300	0.204841	gene
CYB5A	2	1	1.57046	15	2.98701	0.0199591	0.334783	0.0666667	15	2245.3	3.59406	1.15314	6.6	4	0.602597	11700	0.0983607	gene
FNDC1	2	1	1.57843	8	2.84416	0.00032642	0.351598	0.607143	8	2.57293	0.010042	5.85783	25.625	4	0.631169	328	0.265625	gene
SPESP1	2	1	1.60474	21	2.43831	0.00313415	0.41012	0.442105	21	23.8347	1.3241	5.81009	37.95	4	0.712338	5734	0.214407	gene
CTSC	2	1	1.60572	10	2.86688	0.0019103	0.348811	0.311111	10	140.986	0.967797	2.79948	20.7	4	0.626623	2164	0.25	gene
LOC653219	2	1	1.61648	7	2.91234	0.00023966	0.343367	0.47619	7	15.8427	0.954444	2.33977	22.7143	5	0.617532	456	0.287523	gene
LRRC17	2	1	1.6272	24	2.41883	0.00132326	0.413423	0.641304	24	29.2013	0.306096	4.41458	43.625	4	0.716234	2872	0.243715	gene
STEAP3	2	1	1.65367	17	2.65584	0.016749	0.376528	0.32967	17	65.7353	2.24395	2.21544	27.9286	4	0.668831	15464	0.21596	gene
KIAA1199	2	1	1.65894	15	2.38961	0.0258696	0.418478	0.295238	15	10.0529	0.099337	5.99557	32.3333	4	0.722078	18566	0.177532	gene
ITGA11	2	1	1.66285	10	2.98701	0.00307157	0.334783	0	10	1427.86	1.16632	2.966	10.6667	4	0.602597	2322	0.189542	gene
MYC	2	1	1.66505	36	2.41883	0.041295	0.413423	0.199597	36	2239.68	8.11378	2.33124	23.625	4	0.716234	40458	0.161675	gene
TMSL8	2	1	1.68021	35	2.38961	0.00373151	0.418478	0.557932	35	101.398	5.18032	7.14367	37.7059	4	0.722078	6320	0.217953	gene
GJA1	2	1	1.69196	44	2.28896	0.0310217	0.436879	0.367663	44	642.043	6.65742	2.85296	32.3488	4	0.742208	36020	0.182236	gene
SERPINB7	2	1	1.69302	8	2.72403	0.00166296	0.367104	0.238095	8	2.74172	0.058896	4.55051	20.5714	4	0.655195	1510	0.205714	gene
CYP1B1	2	1	1.75063	8	3.00974	0.00105269	0.332255	0.392857	8	12.523	0.05963	3.13373	15.125	4	0.598052	700	0.236111	gene
CD36	2	1	1.75622	53	2.38312	0.0151032	0.419619	0.390805	53	425.157	9.59048	3.4448	29.3	4	0.723377	13050	0.163315	gene
FLJ23191	2	1	1.76605	26	2.3961	0.00279548	0.417344	0.65	26	79.3558	1.81195	3.95741	38.52	4	0.720779	4600	0.205989	gene
CSAG1	2	1	1.76858	29	2.36688	0.00731185	0.422497	0.487685	29	26.9194	9.80106	5.33945	39.7241	4	0.726623	10852	0.209074	gene
SP7	2	1	1.7744	56	2.16558	0.0285889	0.461769	0.413265	56	1898.41	7.6897	1.72258	36	4	0.766883	25334	0.171234	gene
TCEA3	2	1	1.78919	23	2.72403	0.0160485	0.367104	0.315789	23	521.187	2.78642	2.18102	20.4211	4	0.655195	16666	0.188392	gene
ANGPT1	2	1	1.79711	41	2.26948	0.00814171	0.440629	0.486486	41	145.583	4.21054	3.88656	37.5	4	0.746104	12228	0.184729	gene
THBS1	2	1	1.82083	20	2.70779	0.0515287	0.369305	0.0421053	20	588.721	3.21894	3.7364	8.05	4	0.658442	38148	0.0824176	gene
COCH	2	1	1.82262	16	2.62987	0.00447605	0.380247	0.416667	16	39.1642	0.790236	2.5552	26.375	4	0.674026	3988	0.220588	gene
AKR1B1	2	1	1.8321	23	2.54545	0.0110441	0.392857	0.437229	23	42.8691	2.04729	3.98153	28.2273	4	0.690909	14030	0.173962	gene
FAM46A	2	1	1.9227	38	2.30519	0.0500788	0.433803	0.227596	38	399.495	8.51038	3.54276	22.5526	4	0.738961	36550	0.125404	gene
CTHRC1	2	1	1.96779	12	2.98052	0.00166669	0.335512	0.305556	12	85.5343	0.130262	1.35173	17	5	0.603896	1288	0.219336	gene
IBSP	2	1	1.96918	19	2.73052	0.00252751	0.366231	0.51634	19	19.688	0.241091	5.53721	28.8889	4	0.653896	2656	0.238751	gene
PANX3	2	1	1.96942	50	2.18182	0.00623658	0.458333	0.517007	50	790.194	7.73335	3.64173	41.7551	4	0.763636	14626	0.19242	gene
CSRP2	2	1	1.96943	44	2.37338	0.0125204	0.421341	0.408537	44	634.783	3.92783	2.07775	33.561	4	0.725325	16690	0.190549	gene
OLFML2B	2	1	1.98369	16	2.68831	0.00200433	0.371981	0.508333	16	7.00448	0.060947	5.66901	27.125	4	0.662338	2518	0.215278	gene
NINJ2	2	1	2.03573	16	2.55844	0.00412161	0.390863	0.352381	16	14.6983	0.221152	7.18835	25.8667	4	0.688312	4896	0.191605	gene
LUM	2	1	2.04554	14	2.63636	0.00299222	0.37931	0.351648	14	20.8358	0.113931	4.65884	24.3571	4	0.672727	2798	0.188261	gene
WISP1	2	1	2.05594	18	2.63312	0.0243776	0.379778	0.183007	18	98.4097	1.67725	2.00353	19.6111	4	0.673377	27732	0.160648	gene
CYBA	2	1	2.06452	6	2.80195	0.00088786	0.356895	0.4	6	4.10455	0.010049	6.56998	24	4	0.63961	832	0.270455	gene
KYNU	2	1	2.10673	27	2.67208	0.0103595	0.374241	0.179487	27	2525.41	1.56984	1.10517	16.6154	4	0.665584	7744	0.153846	gene
IGFBP5	2	1	2.15273	30	2.71429	0.0833512	0.368421	0.0197044	30	932.804	1.61809	1.69874	4.03448	4	0.657143	48228	0.0486815	gene
FGFR3	2	1	2.15767	52	2.23052	0.0193621	0.448326	0.435518	52	3445.76	6.343	1.35184	35.25	4	0.753896	20938	0.172571	gene
SOST	2	1	2.32121	28	2.51299	0.00246255	0.397933	0.598291	28	159.35	1.77613	3.08301	35.4444	4	0.697403	4318	0.225761	gene
BMP4	2	1	2.36927	39	2.37987	0.00339449	0.420191	0.533428	39	43.3439	1.06886	5.49277	39.0263	4	0.724026	6896	0.219249	gene
MAFB	2	1	2.43117	29	2.46429	0.0156729	0.405797	0.248768	29	170.086	1.27883	2.52385	20.3448	4	0.707143	12080	0.134943	gene
ALPL	2	1	2.83287	46	2.20455	0.0113643	0.453608	0.4657	46	108.392	5.01151	4.14563	37.8478	4	0.759091	17418	0.176859	gene
HAPLN1	2	1	2.85216	33	2.31818	0.0138265	0.431373	0.445161	33	259.528	6.94257	2.7641	38.7097	4	0.736364	13642	0.211176	gene
COL1A2	2	1	2.89591	19	2.5974	0.00926127	0.385	0.368421	19	41.4062	0.391375	3.27197	26.4737	4	0.680519	9228	0.209273	gene
C14ORF78	2	1	-1.64988	24	2.46104	0.00251462	0.406332	0.557312	24	24.4211	1.32901	5.13374	40.3043	4	0.707792	3986	0.226429	gene
C8orf55	2	1	-1.51291	8	3.00649	0.00086064	0.332613	0.285714	8	3.00963	0.478822	6.66928	16.125	5	0.598701	666	0.217905	gene
C9ORF58	2	1	-2.9634	18	2.59416	0.00492443	0.385482	0.360294	18	9.78686	1.84233	7.45164	25	4	0.681169	6116	0.183824	gene
HS.34447	2	1	-1.55004	25	2.48377	0.00231195	0.402614	0.5	25	14.1815	0.285638	5.30257	35.4167	4	0.703247	3414	0.205911	gene

## Sheet: Sheet5
Sheet 5
Controllability status of nodes, 0 = critical, 1= Redundant , 2= Ordinary in Type I and II, and centrality measures for nodes in Proliferation DE miRNA- DE target gene network
Name	Control nodes:TypeI	Control nodes:TypeII	Log(fc)	Degree	Average pathlength	Betweenness centrality	Closeness centrality	Clustering coefficient	Community Centrality	Moduland Bridgeness	Moduland Overlap	Neighborhood connectivity	Eccentricity	Radiality	Stress	Topological coefficient	Type
ACTG2	1	0	-2.98227	11	2.65868	0.00146402	0.376126	0.527273	8.30516	1.18764	3.50231	18.6364	5	0.792665	404	0.270092	gene
ALDH1A2	2	1	-1.50108	12	2.43713	0.0186966	0.410319	0.469697	30.5579	0.059377	2.55945	22.5833	5	0.820359	2958	0.222772	gene
ALDH1A3	2	1	-2.40859	19	2.46707	0.02212	0.40534	0.374269	59.3985	1.27726	2.81141	16.6316	5	0.816617	3144	0.192166	gene
ARHGDIB	2	1	-2.1002	16	2.32335	0.0350792	0.430412	0.391667	15.8467	11.4629	4.05467	18.375	4	0.834581	5248	0.172759	gene
ARHGEF16	2	1	-1.70797	16	2.58683	0.00465403	0.386574	0.533333	27.2066	3.22696	2.46368	17.625	5	0.801647	1370	0.244792	gene
C15ORF52	2	1	-1.60071	13	2.66467	0.00228464	0.375281	0.641026	6.41533	1.76195	4.7594	19.7692	5	0.791916	928	0.299534	gene
C15orf52	2	1	-1.60071	8	3.94012	0.0242008	0.253799	0	83	2.36533	1.42636	1.5	7	0.632485	2626	0.25	gene
C1ORF85	1	0	-1.83594	2	3.43713	0.00066858	0.290941	0	1.20019	0.284732	3.71989	8.5	6	0.695359	58	0.535714	gene
C9ORF58	2	1	-2.3116	7	2.69461	0.0422583	0.371111	0.190476	4.32424	3.12287	3.83262	12.2857	5	0.788174	4200	0.196721	gene
CBR3	2	1	1.60005	7	2.69461	0.00525647	0.371111	0.380952	5.70129	0.472316	3.49783	14.7143	5	0.788174	718	0.216387	gene
CCND1	2	1	-1.69033	77	2.12575	0.200901	0.470423	0.15505	13831.4	3.29194	1.02345	12.0263	5	0.859281	21790	0.108431	gene
CCND2	2	1	-2.565	52	1.98204	0.251838	0.504532	0.115646	3235.15	7.00227	2.36814	10.7959	4	0.877246	28578	0.0921948	gene
CKB	2	1	-1.51552	7	3.07186	0.0266423	0.325536	0.0952381	26.4158	0.827683	1.04279	4.85714	6	0.741018	2810	0.194805	gene
CLDN1	2	1	-1.51186	33	2.08982	0.0837815	0.47851	0.285985	480.013	5.55769	1.68312	16.5152	4	0.863772	11230	0.132698	gene
COL1A2	2	1	2.80449	17	2.44311	0.0550985	0.409314	0.426471	60.7204	16.0739	1.67522	18.0588	5	0.819611	8732	0.195652	gene
COL4A1	2	1	-2.6435	38	2.1497	0.122234	0.465181	0.255682	916.38	3.56562	1.39061	15.0606	5	0.856287	14998	0.129718	gene
CRIP1	2	1	-1.84124	8	2.61677	0.0163233	0.382151	0.392857	7.31416	2.54244	3.29883	17.25	5	0.797904	2206	0.222403	gene
CTHRC1	2	1	1.81474	6	3.5988	0.0221319	0.27787	0	41.4631	2.97651	1.04087	4.33333	6	0.67515	2120	0.333333	gene
DCN	2	0	1.52937	10	2.89222	0.012396	0.345756	0.355556	4.76456	7.35778	2.32486	11.9	6	0.763473	2178	0.2925	gene
DENND2A	2	1	1.58524	6	3.11976	0.00494529	0.320537	0.466667	1.50679	0.072968	3.74108	10.6667	6	0.73503	498	0.3	gene
DKFZP586H2123	2	1	-1.96498	21	2.33533	0.0073844	0.428205	0.580952	24.9	0.415513	3.85433	22.3333	5	0.833084	1942	0.208723	gene
DTX3	2	1	-1.51236	9	2.88623	0.00151157	0.346473	0.638889	9.24805	0.091744	2.66868	16.1111	5	0.764222	282	0.380952	gene
EEF1A2	2	1	-2.06814	7	3.01796	0.00381276	0.331349	0.142857	7.16545	0.656755	2.14253	8.28571	6	0.747754	584	0.220408	gene
EFNB3	2	1	-1.93693	25	2.31737	0.0515693	0.431525	0.293478	101.961	11.3255	2.45457	16.2917	5	0.835329	8138	0.165391	gene
ENPP2	2	1	1.93113	8	3.02994	0.00614957	0.33004	0.357143	43.859	0.371393	1.74758	11.625	5	0.746257	898	0.264535	gene
EPB41L3	2	1	-1.89267	11	2.62874	0.0433216	0.38041	0.127273	51.0306	0.219796	1.195	11.9091	5	0.796407	4886	0.151914	gene
FAM20C	2	1	1.65082	3	3.35928	0.00151539	0.297683	0.333333	0.53024	0.060881	2.39176	11.6667	6	0.70509	148	0.377778	gene
GAS1	2	1	1.5072	13	2.94012	0.0169565	0.340122	0.285714	427.949	0.022525	1.02382	9.75	5	0.757485	1960	0.215909	gene
GFRA1	2	1	-1.91492	44	2.1497	0.090117	0.465181	0.268966	3659.57	1.40103	1.09039	15.6	5	0.856287	11384	0.127824	gene
H2AFY2	2	1	-1.51721	17	2.43713	0.0380282	0.410319	0.345588	28.8925	5.76167	4.84477	16.7647	5	0.820359	6042	0.170468	gene
HAPLN1	2	1	1.74776	10	2.66467	0.0257794	0.375281	0.25	273.469	0.383276	1.23458	16.4444	5	0.791916	3016	0.226917	gene
IER3	2	1	-1.59334	17	2.44311	0.0268978	0.409314	0.5	35.6753	4.00206	4.6112	19.6471	4	0.819611	4688	0.221925	gene
IL1A	0	1	-2.07949	17	2.5988	0.0158313	0.384793	0.441176	130.224	1.22765	1.76977	17.2353	5	0.80015	3628	0.241922	gene
IL1B	2	1	-2.29348	19	2.34132	0.00621448	0.42711	0.690058	93.7986	2.21795	3.58857	23.3158	5	0.832335	1738	0.210052	gene
IL32	2	1	-1.85293	23	2.2515	0.0120773	0.444149	0.573123	77.8573	3.1646	3.74123	22	5	0.843563	3308	0.188034	gene
ITGA11	2	1	1.80568	9	2.77246	0.0158346	0.360691	0.2	768.245	0.250465	2.50989	12	5	0.778443	1336	0.198276	gene
KISS1	2	1	-1.59601	12	2.65269	0.00306586	0.376975	0.621212	32.8316	0.257415	1.76654	19.3333	5	0.793413	1046	0.297436	gene
KRT17	2	1	-2.6063	23	2.22754	0.0213472	0.448925	0.498024	48.5997	2.49081	4.08836	20.8696	4	0.846557	5248	0.17991	gene
KYNU	2	1	1.6851	13	2.92814	0.0217708	0.341513	0.138889	152.965	3.03206	1.25684	6.77778	5	0.758982	2092	0.194444	gene
LAMA5	2	1	-2.9625	12	2.5509	0.0220063	0.392019	0.363636	3.21427	5.02027	6.5248	18.5	5	0.806138	3284	0.233122	gene
LAMC2	2	1	-1.50484	12	2.8024	0.00998977	0.356838	0.5	105.492	0.642271	1.68419	16.75	5	0.774701	2650	0.376894	gene
MAFB	2	1	2.54447	23	2.37725	0.0624578	0.420655	0.296443	82.859	4.017	2.48422	14.8696	5	0.827844	9324	0.153986	gene
MAGEA10	2	0	-2.1518	2	3.54491	0	0.282095	1	0.426773	7.3e-05	1.54801	14.5	6	0.681886	0	0.725	gene
miR-107	1	0	-0.139723	2	3.64671	0	0.27422	1	37	0	1	11.5	6	0.669162	0	0.676471	mirna
miR-1224-5p	1	0	0.431732	2	3.02395	0	0.330693	1	69	0.003106	1.86962	26	5	0.747006	0	0.65	mirna
miR-125a-5p	1	0	-0.922837	2	3.10778	0.00104308	0.321773	0	16	1.36131	1.63526	19	6	0.736527	236	0.529412	mirna
miR-139-3p	1	0	0.471734	1	3.14371	0	0.318095	0	13	7e-06	1.03529	30	6	0.732036	0	0	mirna
miR-139-5p	1	0	-1.09886	3	2.8503	0.00698418	0.35084	0	1.72	0.007322	3.13466	21.6667	5	0.768713	606	0.356322	mirna
miR-142-3p	1	0	-2.24581	2	3.31737	2.76e-05	0.301444	0	34.68	0.190608	1.42599	17	5	0.710329	12	0.695652	mirna
miR-142-5p	1	0	-0.0170027	6	3.11976	0	0.320537	0	1674	0	1	38	6	0.73503	0	0	mirna
miR-144	1	0	-0.0170027	6	2.78443	0.00140417	0.35914	0.4	9.35	0.154095	4.46087	21.4	5	0.776946	282	0.365517	mirna
miR-145	1	0	-0.708277	7	2.59281	0.00150771	0.385681	0.4	745.77	1.70874	1.41876	26.8	5	0.800898	364	0.320482	mirna
miR-153	1	0	-1.15813	3	2.92216	0	0.342213	1	75.68	0.148019	2.36502	34.5	5	0.759731	0	0.650943	mirna
miR-155	1	0	-0.508671	3	2.8024	0	0.356838	1	24.1	0.026537	2.86204	31.3333	5	0.774701	0	0.489583	mirna
miR-183	1	0	-0.342305	1	2.97605	0	0.336016	0	1.8	3.1e-05	2.30989	49	5	0.752994	0	0	mirna
miR-186	1	0	-0.0170027	6	2.61078	0.00202505	0.383028	0.666667	1196	0.091716	1.5493	34	5	0.798653	736	0.4	mirna
miR-197	1	0	-0.107199	1	3.62275	0	0.276033	0	9	0	1	11	6	0.672156	0	0	mirna
miR-199b-5p	1	0	-0.183445	3	3.41916	0.00019227	0.292469	0	82	0	1	12	6	0.697605	28	0.55	mirna
miR-203	1	0	-0.373865	7	2.85629	0.00281631	0.350105	0.333333	7.86	0.010981	2.22715	20	5	0.767964	420	0.365741	mirna
miR-206	1	0	-0.0170027	4	2.75449	0	0.363043	1	800	0.084578	1.86246	43.5	5	0.780689	0	0.621429	mirna
miR-210	1	0	0.473028	1	4.93413	0	0.20267	0	0	0	0	4	8	0.508234	0	0	mirna
miR-216a	1	0	-0.0170027	3	3.14371	0	0.318095	0	0	0	0	30	6	0.732036	0	0	mirna
miR-217	1	0	-0.0170027	3	3.14371	0	0.318095	0	3.15	3e-06	1.05445	30	6	0.732036	0	0	mirna
miR-223	1	0	-0.0294883	1	3.37126	0	0.296625	0	0.72	0.000621	1.58217	23	6	0.703593	0	0	mirna
miR-28-5p	1	0	-1.39457	1	3.43713	0	0.290941	0	15	0	1	17	5	0.695359	0	0	mirna
miR-324-3p	1	0	0.0136349	1	2.97605	0	0.336016	0	5	0.000228	2.30801	49	5	0.752994	0	0	mirna
miR-324-5p	1	0	-0.167689	2	3.22156	0.00250269	0.310409	0	40	0	1	15	5	0.722305	284	0.5	mirna
miR-326	1	0	0.619089	1	3.11976	0	0.320537	0	39	6e-06	1.0101	38	6	0.73503	0	0	mirna
miR-337-3p	1	0	-0.457586	1	3.08383	0	0.324272	0	56	0.000227	1.22122	33	5	0.739521	0	0	mirna
miR-338-3p	1	0	-2.30546	3	3.07186	0.0268066	0.325536	0	88	1.8007	1.58271	21	6	0.741018	2858	0.5	mirna
miR-338-5p	1	0	0.475436	1	3.08383	0	0.324272	0	56	0.000227	1.22122	33	5	0.739521	0	0	mirna
miR-342-3p	1	0	0.0748967	8	2.51497	0.0101416	0.397619	0.133333	1080	0.004845	1.04224	22.3333	5	0.810629	1730	0.253876	mirna
miR-346	1	0	0.644337	1	4.06587	0	0.24595	0	8	0	1	7	7	0.616766	0	0	mirna
miR-34c-5p	1	0	-0.427311	7	3.08383	0.00558753	0.324272	0	739	0	1	12.6667	6	0.739521	428	0.333333	mirna
miR-361-5p	1	0	0.192516	3	3.92216	0	0.254962	0	45	0.000504	1.1988	9	6	0.634731	0	0	mirna
miR-362-3p	1	0	-0.563316	3	3.2515	0.00055696	0.307551	0	64	0.000717	1.1988	14	5	0.718563	106	0.52	mirna
miR-369-3p	1	0	-0.0170027	5	3.11976	0	0.320537	0	1395	0	1	38	6	0.73503	0	0	mirna
miR-370	1	0	0.159022	2	3.31138	0	0.301989	0	54	0	1	24	6	0.711078	0	0	mirna
miR-375	1	0	-1.04378	2	3.01198	0	0.332008	1	95	0.000771	1.22122	25.5	5	0.748503	0	0.6375	mirna
miR-382	1	0	-0.380955	1	3.62275	0	0.276033	0	9	0	1	11	6	0.672156	0	0	mirna
miR-383	1	0	-0.253988	2	2.75449	0	0.363043	1	2.65	2.9e-05	2.6041	43.5	5	0.780689	0	0.621429	mirna
miR-421	1	0	0.408473	4	2.84431	0.00234987	0.351579	0.333333	137	0.189965	1.71625	21.3333	5	0.769461	368	0.396226	mirna
miR-423-3p	1	0	0.411416	1	5	0	0.2	0	5	0	1	5	8	0.5	0	0	mirna
miR-423-5p	1	0	0.286214	5	2.65269	0.0052153	0.376975	0	806	0.070085	1.71767	30.6667	5	0.793413	1336	0.406393	mirna
miR-433	1	0	-0.0417775	1	3.65868	0	0.273322	0	1	4e-06	1.18997	9	6	0.667665	0	0	mirna
miR-448	1	0	-0.0170027	6	3.11976	0	0.320537	0	1674	0	1	38	6	0.73503	0	0	mirna
miR-455-3p	1	0	-0.309863	3	3.48503	0	0.286942	0	219	0.000177	1.02272	24	6	0.689371	0	0	mirna
miR-483-5p	1	0	-0.108197	1	3.14371	0	0.318095	0	13	7e-06	1.03529	30	6	0.732036	0	0	mirna
miR-484	1	0	0.162398	1	3.31138	0	0.301989	0	26	0	1	24	6	0.711078	0	0	mirna
miR-485-3p	1	0	-0.0684402	3	3.93413	0	0.254186	0	162	0	1	8	6	0.633234	0	0	mirna
miR-488	1	0	0.116843	1	3.62275	0	0.276033	0	9	0	1	11	6	0.672156	0	0	mirna
miR-490-3p	1	0	0.116341	2	2.90419	0	0.34433	1	39	6e-06	1.0101	35.5	6	0.761976	0	0.633929	mirna
miR-491-3p	1	0	0.53101	4	3.11976	0	0.320537	0	948	0	1	38	6	0.73503	0	0	mirna
miR-494	1	0	0.702047	1	2.97605	0	0.336016	0	5	0.000228	2.30801	49	5	0.752994	0	0	mirna
miR-498	1	0	-0.0699387	2	2.97006	0.00150276	0.336694	0	18	0.020165	2.10086	22	6	0.753743	202	0.512195	mirna
miR-512-3p	1	0	-1.069	5	3.10778	0.00294814	0.321773	0	826	0	1	21.5	6	0.736527	528	0.5125	mirna
miR-519b-3p	1	0	-0.0170027	1	2.97605	0	0.336016	0	5	0.000228	2.30801	49	5	0.752994	0	0	mirna
miR-519c-3p	1	0	-0.0170027	1	2.97605	0	0.336016	0	5	0.000228	2.30801	49	5	0.752994	0	0	mirna
miR-520a-3p	1	0	-0.3717	5	2.81437	0.00098709	0.355319	0	975	0.062655	1.55516	36.5	5	0.773204	428	0.591667	mirna
miR-520b	1	0	-0.0170027	6	2.60479	0.00395271	0.383908	0.333333	1092	0.221307	2.10463	37	5	0.799401	954	0.447154	mirna
miR-520c-3p	1	0	-0.663342	5	2.81437	0.00098709	0.355319	0	975	0.062655	1.55516	36.5	5	0.773204	428	0.591667	mirna
miR-520d-3p	1	0	-0.497205	5	2.81437	0.00098709	0.355319	0	975	0.062655	1.55516	36.5	5	0.773204	428	0.591667	mirna
miR-520e	1	0	-0.280099	5	2.81437	0.00098709	0.355319	0	975	0.062655	1.55516	36.5	5	0.773204	428	0.591667	mirna
miR-520h	1	0	-0.0170027	1	3.48503	0	0.286942	0	25	7e-06	1.02272	24	6	0.689371	0	0	mirna
miR-543	1	0	-0.675969	8	2.82635	0.001642	0.353814	0.3	1051	0	1	16.8	6	0.771707	316	0.311111	mirna
miR-548a-3p	1	0	-0.0170027	1	3.64671	0	0.27422	0	19	0.000568	2.00898	19	6	0.669162	0	0	mirna
miR-548b-3p	1	0	-0.0170027	2	3.48503	0	0.286942	0	52	2.8e-05	1.02272	24	6	0.689371	0	0	mirna
miR-548c-3p	1	0	-0.0170027	4	2.74251	0.00048898	0.364629	0.666667	472	0	1	31	5	0.782186	88	0.43662	mirna
miR-556-5p	1	0	-0.0170027	6	3.11976	0	0.320537	0	1674	0	1	38	6	0.73503	0	0	mirna
miR-558	1	0	-0.0170027	4	3.11976	0	0.320537	0	948	0	1	38	6	0.73503	0	0	mirna
miR-562	1	0	-0.0170027	3	3.14371	0	0.318095	0	315	0	1	33	6	0.732036	0	0	mirna
miR-563	1	0	0.295901	1	3.11976	0	0.320537	0	39	6e-06	1.0101	38	6	0.73503	0	0	mirna
miR-569	1	0	-0.0170027	1	3.43713	0	0.290941	0	23	3e-06	1.01065	17	6	0.695359	0	0	mirna
miR-573	1	0	-0.0170027	1	3.48503	0	0.286942	0	25	7e-06	1.02272	24	6	0.689371	0	0	mirna
miR-574-5p	1	0	0.142794	6	2.83234	0.0020454	0.353066	0.333333	1158	0.124615	1.67798	24.6667	6	0.770958	220	0.412429	mirna
miR-576-5p	1	0	-0.578921	1	5	0	0.2	0	5	0	1	5	8	0.5	0	0	mirna
miR-577	1	0	-0.0170027	1	4.1018	0	0.243796	0	5	0	1	5	6	0.612275	0	0	mirna
miR-588	1	0	-0.333083	1	3.48503	0	0.286942	0	25	7e-06	1.02272	24	6	0.689371	0	0	mirna
miR-590-3p	1	0	-0.0170027	1	3.5509	0	0.281619	0	10	1.6e-05	1.07461	12	6	0.681138	0	0	mirna
miR-590-5p	1	0	-0.0207103	5	4.93413	0	0.20267	0	70	0	1	4	8	0.508234	0	0	mirna
miR-603	1	0	-0.0170027	9	2.61677	0.00759215	0.382151	0.333333	1651	0.071377	1.24431	28.75	5	0.797904	682	0.343373	mirna
miR-615-3p	1	0	0.397134	2	2.8982	0	0.345041	1	23	0.002	2.30113	30.5	5	0.762725	0	0.575472	mirna
miR-618	1	0	-0.0170027	1	3.48503	0	0.286942	0	25	7e-06	1.02272	24	6	0.689371	0	0	mirna
miR-621	1	0	-0.0429845	1	3.43114	0	0.291449	0	7	0.000176	1.77964	12	6	0.696108	0	0	mirna
miR-630	2	0	-0.025011	4	4.59281	0	0.217731	0	40	0	1	3	7	0.550898	0	0	mirna
miR-637	1	0	0.0437182	1	3.14371	0	0.318095	0	8	0.000295	1.16539	33	6	0.732036	0	0	mirna
miR-641	1	0	-0.0838503	1	4.19162	0	0.238571	0	6	0	1	5	7	0.601048	0	0	mirna
miR-646	1	0	0.104699	3	2.75449	0	0.363043	1	566	0.091502	2.55381	43.5	5	0.780689	0	0.621429	mirna
miR-650	1	0	0.273045	2	3.76647	0	0.265501	0	198	0.01964	2.50126	6	6	0.654192	0	0	mirna
miR-653	1	0	-0.0170027	2	3.50299	0.00872102	0.28547	0	17	1.83499	2.06637	8	6	0.687126	1042	0.5	mirna
miR-665	1	0	0.501882	1	2.97605	0	0.336016	0	5	0.000228	2.30801	49	5	0.752994	0	0	mirna
miR-758	1	0	0.493182	1	3.14371	0	0.318095	0	8	0.000295	1.16539	33	6	0.732036	0	0	mirna
miR-765	1	0	0.626856	1	2.97605	0	0.336016	0	5	0.000228	2.30801	49	5	0.752994	0	0	mirna
miR-767-5p	1	0	-0.144357	5	2.98204	0.00144092	0.335341	0	443	0	1	20.5	6	0.752246	222	0.5	mirna
miR-769-3p	1	0	0.119065	1	3.14371	0	0.318095	0	8	0.000295	1.16539	33	6	0.732036	0	0	mirna
miR-769-5p	1	0	-0.243387	1	3.43114	0	0.291449	0	16	0	1	17	6	0.696108	0	0	mirna
miR-874	1	0	-0.132076	1	3.65868	0	0.273322	0	1	4e-06	1.18997	9	6	0.667665	0	0	mirna
miR-875-3p	1	0	-0.0170027	1	3.11976	0	0.320537	0	39	6e-06	1.0101	38	6	0.73503	0	0	mirna
miR-876-5p	1	0	0.52989	1	3.64671	0	0.27422	0	19	0.000568	2.00898	19	6	0.669162	0	0	mirna
miR-885-3p	1	0	-0.0170027	3	3.48503	0	0.286942	0	219	0.000177	1.02272	24	6	0.689371	0	0	mirna
miR-890	1	0	-0.0170027	1	2.97605	0	0.336016	0	5	0.000228	2.30801	49	5	0.752994	0	0	mirna
miR-891b	1	0	-0.0170027	5	3.11976	0	0.320537	0	1395	0	1	38	6	0.73503	0	0	mirna
miR-892a	1	0	-0.238242	1	3.14371	0	0.318095	0	8	0.000295	1.16539	33	6	0.732036	0	0	mirna
miR-920	1	0	-0.0170027	1	5	0	0.2	0	5	0	1	5	8	0.5	0	0	mirna
miR-935	1	0	-0.252368	1	4.06587	0	0.24595	0	8	0	1	7	7	0.616766	0	0	mirna
miR-940	1	0	-0.121254	1	3.66467	0	0.272876	0	18	0	1	15	6	0.666916	0	0	mirna
miR-944	1		-0.0170027	5	3.11976	0	0.320537	0	1395	0	1	38	6	0.73503	0	0	mirna
NDRG1	2	1	2.31673	19	2.65269	0.0560151	0.376975	0.157895	137.672	2.638	2.21892	8.47368	5	0.793413	7900	0.134599	gene
NES	2	1	-1.50677	5	2.96407	0.00408875	0.337374	0.3	0.904918	0.006603	4.20379	12.4	5	0.754491	484	0.288372	gene
NINJ2	2	1	1.65755	8	2.66467	0.0176486	0.375281	0.392857	1.47835	4.92183	6.84642	15.875	5	0.791916	2648	0.2625	gene
NPPB	2	1	-3.0469	18	2.47904	0.0190406	0.403382	0.379085	76.6461	1.84198	1.63843	17.7222	5	0.81512	3912	0.208497	gene
NPTX2	2	1	1.62876	5	4.00599	0.0366254	0.249626	0	15.828	3.67248	1.12211	2.2	7	0.624251	4994	0.2	gene
PLAT	2	1	-1.95003	23	2.23353	0.0235984	0.447721	0.575758	97.3614	2.47427	4.33006	22.5455	5	0.845808	5144	0.181818	gene
PRKCDBP	2	1	1.68363	6	3.20359	0.00204746	0.31215	0.266667	2.47418	0.003623	2.20497	8.5	6	0.724551	318	0.277778	gene
RPAIN	2	1	-1.65841	18	2.67066	0.0280962	0.374439	0.314286	50.6246	0.950568	1.88856	12.4	5	0.791168	4506	0.18408	gene
RPS4Y1	2	1	1.77679	5	3.1976	0.048618	0.312734	0.3	6.91769	7.68121	1.62151	8.2	6	0.725299	6964	0.288889	gene
RRAGA	2	1	1.80406	16	2.49701	0.0164283	0.40048	0.416667	20.0343	2.48542	3.03564	19.125	5	0.812874	3694	0.203457	gene
S100A16	2	1	-1.9245	23	2.19162	0.0289835	0.456284	0.545455	53.5465	5.56544	4.50025	21.7826	4	0.851048	5400	0.180022	gene
SERPINA3	2	1	-1.73538	13	2.51497	0.00049184	0.397619	0.858974	18.1882	0.099894	3.74741	25	5	0.810629	180	0.274725	gene
SLFN11	2	1	-2.11683	5	3.10778	0.0150483	0.321773	0.1	11.5654	3.12049	2.39377	9	5	0.736527	1874	0.247059	gene
SNRPN	2	1	-1.71601	8	2.89222	0.00322395	0.345756	0.464286	16.7037	1.34198	2.62307	12.25	5	0.763473	666	0.245	gene
SNTB1	2	1	2.00985	13	2.55689	0.0517774	0.391101	0.166667	143.439	2.00223	1.14666	13.6667	5	0.805389	5968	0.176667	gene
SNURF	2	1	-1.76703	9	2.8503	0.00408459	0.35084	0.444444	16.9656	1.59644	2.82181	12.5556	5	0.768713	796	0.23251	gene
SPOCK	1	0	1.97971	9	2.62874	0.0130041	0.38041	0.305556	4.79757	0.141093	3.06931	13.7778	5	0.796407	1792	0.168022	gene
STMN2	2	1	-1.50194	21	2.29341	0.00862756	0.436031	0.626316	153.048	2.76608	2.52642	22.95	5	0.838323	2292	0.201316	gene
SUNC1	2	1	-1.50308	19	2.47904	0.0091491	0.403382	0.502924	43.1596	2.18369	3.00975	19.3684	5	0.81512	2764	0.215205	gene
TMEM200A	2	1	-1.62361	25	2.1497	0.0186248	0.465181	0.53	87.7464	8.93841	5.44634	21.96	4	0.856287	5606	0.17568	gene
TXNIP	2	1	-2.19762	50	2.49102	0.118986	0.401442	0.0543478	6434.34	3.54891	1.03703	6.79167	5	0.813623	17046	0.0978836	gene
