# Supplementary material for: Multitype Network-Guided Target Controllability in Phenotypically Characterized Osteosarcoma: Role of Tumor Microenvironment
Source: Front Immunol. 2017 Jul 31;8:918. doi: 10.3389/fimmu.2017.00918 (PMC5536125; doi:10.3389/fimmu.2017.00918)
Supplement: Supplementary Data S1 — Sheet 1: Comparison of log (FC) of miRNAs analyzed by Namløs et al. (10) and log(FC) computed in each OS phenotype. Sheet 2: Differential expression of miRNAs in (A) tumorigenic, (B) invasive, (C) colony forming, and (D) proliferation. Sheet 3: Centrality statistics of gene–gene co-expression and miRNA-target genes. Hubs in both networks. Sheet 4: Various centrality measures of DEGs in Tp (tumorigenic Vs non-tumorigenic cell lines). Sheet 5: Various centrality measures of DEGs in Ip (invasive Vs non-invasive cell lines). Sheet 6: Various centrality measures of DEGs in Cp (colony forming Vs non-colony forming cell lines). Sheet 7: Various centrality measures of DEGs in Pp (proliferation Vs non-proliferating cell lines). [file data_sheet_1.zip › Supplementary data files/Supplementary data S3.xls]

## Sheet: Sheet1
Sheet 1
Classification type I critical nodes (CN) in multitype networks for all OS phenotypes.
0- Critical	1 - redundant	2- ordinary
Gene - gene co-expression networks									MiRNA – target gene networks										PPI - miRNA Interaction networks									PPI 1st order interaction network
Tumorigenic		Invasive		Colony forming		Proliferation			Tumorigenic		Invasive		Colony forming		Proliferation				Tumorigenic		Invasive		Colony forming		Proliferation			Tumorigenic		Invasive		Colony forming		Proliferation
Name	Type I CN	Name	Type I CN	Name	Type I CN	Name	Type I CN		Name	Type I CN	Name	Type I CN	Name	Type I CN	Name	Type I CN			Name	Type I CN	Name	Type I CN	Name	Type I CN	Name	Type I CN		Name	Type I CN	Name	Type 1 CN	Name	Type 1 CN	Name	Type 1 CN
FBXO32	0	RPL14L	0	WISP1	0	GFRA1	0		FBXO32	0	CCND1	0	miR-577	1	IL1A	0			COL6A1	0	ALDH1A1	0	ACTG2	0	CKB	0		POLR2E	0	CCND1	0	KRT8	0	CKB	0
FLJ10154	0	LOC647322	0	TNNT1	0	CCND2	0		LCP1	0	PDGFRA	0	miR-548a-3p	1	SPOCK	1			FHL2	0	COL4A1	0	CTTN	0	DCN	1		SMAD3	0	KRT8	0	KRT17	0	HSP90AA1	0
GYG2	1	SLC2A3	0	KYNU	0	TMEM200A	0		TGM2	0	CLDN1	0	miR-924	1	ACTG2	1			NDRG1	0	COL4A2	0	DLC1	0	LAMA5	1		RXRA	0	KRT17	0	HOXB9	0	SRC	0
EPB41L3	1	OCIAD2	0	CSAG1	0	S100A16	0		NPPB	0	KRT8	0	miR-516a-5p	1	miR-548c-3p	1			CRABP2	1	KRT8	0	FARP1	0	miR-107	1		UBC	0	KRT18	0	TGM2	0	CDK5R1	0
ITGA11	1	C15ORF52	0	THBS1	1	IL1B	0		miR-28-3p	1	CDK6	0	miR-508-5p	1	miR-206	1			DCN	1	PLAT	0	KRT8	0	miR-1224-5p	1		NR3C1	0	MDK	0	PRDX2	0	SMARCB1	0
ACTG2	1	COL1A2	0	TMEM205	1	NINJ2	0		miR-938	1	HS.388347	0	miR-491-5p	1	miR-944	1			KRT81	1	ANKRD1	1	LAMA5	1	miR-125a-5p	1		PRKACA	0	LAMA5	0	THBS1	0	CD44	0
OCIAD2	1	NNMT	0	FNDC1	1	C9ORF58	0		miR-224	1	KYNU	0	miR-375	1	miR-362-3p	1			miR-107	1	BGN	1	miR-107	1	miR-139-3p	1		TP53	0	DCN	0	LAMA5	0	FN1	0
MAOA	1	GAS1	0	CTSC	1	IL1A	0		miR-520d-5p	1	P8	0	miR-127-3p	1	miR-520c-3p	1			miR-1224-3p	1	LAMA5	1	miR-1224-3p	1	miR-142-3p	1		EZH2	0	BGN	0	FGFR3	0	GRB2	0
KRT18	2	SPOCK	1	CPXM1	1	EEF1A2	0		miR-186	1	CX3CL1	0	miR-429	1	miR-210	1			miR-1224-5p	1	MDK	1	miR-1224-5p	1	miR-142-5p	1		CALM1	0	IGFBP7	0	COL4A1	0	PLAT	0
RPESP	2	NDN	1	FOXR1	1	MAFB	0		miR-876-5p	1	TPM1	0	miR-448	1	miR-142-5p	1			miR-1225-3p	1	miR-107	1	miR-125a-3p	1	miR-144	1		VHL	0	COL4A1	0	XRCC6	0	COL1A1	0
FBXO2	2	SRGN	1	CYB5A	2	NDRG1	0		miR-567	1	STEAP1	0	miR-423-5p	1	miR-891b	1			miR-125a-3p	1	miR-1224-5p	1	miR-125a-5p	1	miR-145	1		RB1	0	ALDH1A1	0	PSMA7	0	VCAN	0
KRT81	2	NPPB	1	FAM46A	2	ENPP2	0		miR-633	1	GAL	0	miR-520d-3p	1	miR-326	1			miR-127-5p	1	miR-125a-5p	1	miR-127-3p	1	miR-155	1		ATXN1	0	PDGFRA	0	KAT5	0	STMN1	0
CAMK2N1	2	TPM1	1	TCF21	2	EPB41L3	0		miR-107	1	miR-520e	1	miR-532-5p	1	miR-576-5p	1			miR-129-5p	1	miR-129-5p	1	miR-129-5p	1	miR-182	1		UBTF	0	PLAT	0	AXL	0	UBE2D1	0
RIS1	2	MYL9	1	TAP1	2	ACTG2	2		miR-520e	1	miR-577	1	miR-760	1	miR-491-3p	1			miR-136	1	miR-139-3p	1	miR-133b	1	miR-183	1		SUMO1	0	TP53	0	UBC	0	UBXN1	0
CPA4	2	ALDH3A1	1	HS.34447	2	COL4A1	2		miR-377	1	miR-326	1	miR-562	1	miR-342-3p	1			miR-139-5p	1	miR-140-3p	1	miR-136	1	miR-186	1		MYOD1	0	SKP2	0	HSPA5	0	STMN2	0
CDH6	2	MT1X	1	LOC644774	2	ARHGDIB	2		miR-767-3p	1	miR-891b	1	miR-574-5p	1	miR-484	1			miR-140-3p	1	miR-142-3p	1	miR-139-5p	1	miR-197	1		YWHAE	0	HSP90AA1	0	A2M	0	PPP2CA	0
EFEMP1	2	CBR3	2	IGFBP5	2	SERPINA3	2		miR-383	1	miR-142-5p	1	miR-661	1	miR-369-3p	1			miR-140-5p	1	miR-142-5p	1	miR-140-5p	1	miR-199a-5p	1		TAF9	0	CREBBP	0	PTN	0	NDRG1	0
LAYN	2	SNURF	2	KIAA1199	2	CRIP1	2		miR-455-3p	1	miR-140-5p	1	miR-646	1	miR-573	1			miR-142-3p	1	miR-144	1	miR-142-3p	1	miR-199b-5p	1		SKA2	0	SUMO1	0	KYNU	0	RHOA	0
RPL39L	2	SNRPN	2	COCH	2	NPPB	2		miR-127-5p	1	miR-512-5p	1	miR-765	1	miR-217	1			miR-144	1	miR-145	1	miR-142-5p	1	miR-203	1		DYNLL1	0	MYC	0	NCK1	0	NEDD8	0
ADORA2B	2	CCND2	2	IFITM3	2	DKFZP586H2123	2		miR-892a	1	miR-520c-3p	1	miR-146b-3p	1	miR-34c-5p	1			miR-146b-3p	1	miR-146b-5p	1	miR-144	1	miR-206	1		SMAD2	0	UBC	0	HSP90AA1	0	EPB41L3	0
FST	2	RAC2	2	AKR1B1	2	LAMA5	2		miR-613	1	miR-129-5p	1	miR-490-3p	1	miR-361-5p	1			miR-149	1	miR-147b	1	miR-145	1	miR-210	1		PPP2CA	0	UBXN1	0	HSP90AB1	0	NPPB	0
LOX	2	MYEOV	2	GSDMDC1	2	ALDH1A3	2		miR-455-5p	1	miR-362-3p	1	miR-612	1	miR-485-3p	1			miR-153	1	miR-149	1	miR-146b-3p	1	miR-216a	1		HIF1A	0	SMC1A	0	ACTG1	0	SKP2	0
TNFRSF11B	2	ANKRD1	2	CSRP2	2	ALDH1A2	2		miR-199b-3p	1	miR-361-5p	1	miR-527	1	miR-423-5p	1			miR-182	1	miR-153	1	miR-146b-5p	1	miR-217	1		SMAD7	0	IKBKB	0	SFN	0	UBE2M	0
NDRG1	2	NQO1	2	DAB2	2	IL32	2		miR-197	1	miR-34c-5p	1	miR-455-3p	1	miR-520d-3p	1			miR-183	1	miR-155	1	miR-149	1	miR-223	1		EGFR	0	ZFP36	0	PPP2R2A	0	LNX1	0
SPOCK	2	KYNU	2	VAMP5	2	TXNIP	2		miR-936	1	miR-515-5p	1	miR-875-3p	1	miR-28-5p	1			miR-190b	1	miR-182	1	miR-155	1	miR-28-5p	1		TGM2	0	TJP2	0	PPP2CA	0	ARHGDIA	0
LOXL1	2	P8	2	PRDX2	2	KRT17	2		miR-496	1	MGST1	1	miR-588	1	miR-892a	1			miR-193a-3p	1	miR-183	1	miR-182	1	miR-298	1		CTSB	0	FOS	0	FLNA	0	A2M	0
LPAR1	2	ZNF22	2	GJA1	2	IER3	2		miR-140-3p	1	miR-217	1	miR-450b-5p	1	miR-423-3p	1			miR-194	1	miR-194	1	miR-184	1	miR-324-3p	1		PLAU	0	SFN	0	DNAJA3	0	SUMO1	0
CRIP2	2	TNNC1	2	SDPR	2	CCND1	2		miR-650	1	miR-369-3p	1	miR-558	1	miR-519b-3p	1			miR-197	1	miR-197	1	miR-190b	1	miR-324-5p	1		ALB	0	ALB	0	FN1	0	CCND1	0
CRABP2	2	ARMET	2	SCIN	2	CLDN1	2		miR-604	1	miR-146b-5p	1	miR-486-3p	1	miR-562	1			miR-199b-3p	1	miR-199b-3p	1	miR-193a-3p	1	miR-326	1		NDRG1	0	PRKACA	0	GRB2	0	MAD1L1	0
THBS2	2	EEF1A2	2	CENTD3	2	PLAT	2		miR-647	1	miR-342-3p	1	miR-615-3p	1	miR-346	1			miR-203	1	miR-206	1	miR-194	1	miR-330-5p	1		BMPR1A	0	ADH1B	0	ACTB	0	TRAF6	0
RGS4	2	LOC387763	2	MFI2	2	STMN2	2		miR-494	1	miR-607	1	miR-543	1	miR-577	1			miR-206	1	miR-216a	1	miR-197	1	miR-337-3p	1		PIK3R1	0	RCN2	0	HIST3H3	0	STK4	0
NPTX1	2	ARHGDIB	2	FGFR3	2	CBR3	2		miR-216a	1	miR-491-3p	1	miR-542-3p	1	miR-548a-3p	1			miR-217	1	miR-28-5p	1	miR-198	1	miR-338-3p	1		PRKAB1	0	A2M	0	TP53	0	FASN	0
MLPH	2	S100A4	2	TFPI	2	HAPLN1	2		miR-548b-5p	1	miR-944	1	miR-338-5p	1	miR-520e	1			miR-223	1	miR-296-3p	1	miR-199a-5p	1	miR-338-5p	1		MAP2K1	0	CUL3	0	COL1A1	0	TRIM74	0
OBFC2A	2	CCND1	2	AXL	2	SLFN11	2		miR-223	1	miR-206	1	miR-662	1	miR-375	1			miR-224	1	miR-298	1	miR-199b-3p	1	miR-346	1		EFEMP1	0	PPP2CA	0	VAMP2	0	TJP1	0
GAS1	2	CLDN1	2	SP7	2	SNTB1	2		miR-571	1	miR-548c-3p	1	miR-623	1	miR-769-3p	1			miR-28-3p	1	miR-324-3p	1	miR-203	1	miR-34c-5p	1		VIM	0	PDX1	0	BCL2L11	0	CDK6	0
TRIB1	2	COL4A2	2	FLJ23191	2	CKB	2		miR-548a-5p	1	miR-338-3p	1	miR-296-3p	1	miR-448	1			miR-297	1	miR-324-5p	1	miR-206	1	miR-361-5p	1		ALDOA	0	TJP1	0	CREBBP	0	UBC	0
TMEFF2	2	TSPAN31	2	ANGPT1	2	SUNC1	2		miR-548c-5p	1	miR-641	1	miR-647	1	miR-125a-5p	1			miR-298	1	miR-326	1	miR-217	1	miR-362-3p	1		TRIM29	0	FLNA	0	MALT1	0	RBX1	0
GCLM	2	PLAT	2	COL10A1	2	DTX3	2		miR-623	1	miR-636	1	miR-421	1	miR-197	1			miR-299-3p	1	miR-330-5p	1	miR-223	1	miR-369-3p	1		SFN	0	TRA2B	0	TRAF2	0	EFNB3	0
DKK1	2	TMEM200A	2	SPESP1	2	ARHGEF16	2		miR-543	1	miR-665	1	miR-604	1	miR-324-5p	1			miR-31	1	miR-337-3p	1	miR-224	1	miR-370	1		CUL1	0	UBQLN4	0	COPS5	0	KRT17	0
IGFBP3	2	SERPINA3	2	ALDH3A1	2	H2AFY2	2		miR-574-5p	1	ZSCAN18	1	miR-513a-3p	1	miR-383	1			miR-324-3p	1	miR-338-3p	1	miR-28-5p	1	miR-382	1		FST	0	SMARCB1	0	NCOA3	0	ITGB3	0
KIAA1904	2	HS.388347	2	ASS	2	RPAIN	2		miR-765	1	miR-874	1	miR-133b	1	miR-142-3p	1			miR-324-5p	1	miR-338-5p	1	miR-296-3p	1	miR-383	1		UBQLN4	0	DTX3	0	ACTA1	0	SERPINA3	0
BCAS4	2	RGS16	2	ALPL	2	RRAGA	2		miR-190b	1	miR-758	1	miR-337-3p	1	miR-519c-3p	1			miR-331-5p	1	miR-34c-5p	1	miR-297	1	miR-421	1		PLAUR	0	ZYX	0	TSC22D1	0	SERPINF2	0
THY1	2	PANX3	2	C14ORF78	2	EFNB3	2		miR-127-3p	1	miR-140-3p	1	miR-139-5p	1	miR-216a	1			miR-338-5p	1	miR-361-5p	1	miR-298	1	miR-423-3p	1		EED	0	TGM2	0	CCND1	0	ATF7IP	0
CSEN	2	GSTT1	2	FAM20C	2	DCN	2		miR-760	1	miR-885-3p	1	miR-498	1	miR-920	1			miR-339-5p	1	miR-362-3p	1	miR-299-5p	1	miR-423-5p	1		TXNDC5	0	SSR1	0	SUMO1	0	PRKACA	0
G6PD	2	KRT8	2	SFRP1	2	COL1A2	2		miR-491-5p	1	miR-1224-5p	1	miR-587	1	miR-490-3p	1			miR-342-3p	1	miR-369-3p	1	miR-324-3p	1	miR-431	1		CTSL1	0	RPL35	0	VDR	0	DTX1	0
SORCS2	2	CDK6	2	RPS6KA2	2	RPS4Y1	2		miR-532-3p	1	miR-139-5p	1	miR-578	1	miR-520a-3p	1			miR-342-5p	1	miR-377	1	miR-324-5p	1	miR-433	1		DAB2	0	TRAF6	0	GFAP	0	AP2B1	0
LY6E	2	LAMA5	2	CYGB	2	KISS1	2		miR-559	1	miR-483-5p	1	miR-618	1	miR-574-5p	1			miR-346	1	miR-383	1	miR-326	1	miR-448	1		KRT18	0	PRMT5	0	F2	0	ZBTB16	0
PHLDA1	2	NPTX1	2	ITGA11	2	C15ORF52	2		miR-548d-3p	1	miR-337-3p	1	miR-137	1	miR-520b	1			miR-34c-3p	1	miR-384	1	miR-330-5p	1	miR-449a	1		SLC9A3R2	0	POLR2E	0	H2AFX	0	DTX3	0
ABCC3	2	RIS1	2	RASL12	2	FAM20C	2		miR-324-5p	1	miR-145	1	miR-557	1	miR-520h	1			miR-34c-5p	1	miR-421	1	miR-331-3p	1	miR-455-3p	1		KRT17	0	DTX1	0	MYC	0	S100A16	0
FHL2	2	COL11A1	2	KBTBD9	2	NPTX2	2		miR-554	1	miR-569	1	miR-193a-3p	1	miR-646	1			miR-361-3p	1	miR-423-5p	1	miR-337-3p	1	miR-483-5p	1		PRKCD	0	UBE2D1	0	TGFBR1	0	CREBBP	0
SDC4	2	SERPINI1	2	C8ORF55	2	LAMC2	2		miR-515-5p	1	miR-556-5p	1	miR-507	1	miR-765	1			miR-361-5p	1	miR-448	1	miR-338-3p	1	miR-484	1		FBLN1	0	EPB41	0	BEGAIN	0	ROR2	0
PPP2R2B	2	COL4A1	2	SLCO4A1	2	PRKCDBP	2		miR-485-3p	1	miR-513a-3p	1	miR-636	1	miR-767-5p	1			miR-370	1	miR-449a	1	miR-338-5p	1	miR-485-3p	1		SLIT2	0	ARHGDIA	0	CCDC85B	0	KISS1	0
IFI44	2	CX3CL1	2	EEF1A2	2	GAS1	2		miR-421	1	miR-421	1	miR-641	1	miR-558	1			miR-377	1	miR-455-3p	1	miR-339-5p	1	miR-488	1		THBS1	0	SKP1	0	LONP1	0	COL4A2	0
PLAU	2	GFPT2	2	SERPINB7	2	DENND2A	2		miR-375	1	miR-139-3p	1	miR-125a-3p	1	miR-615-3p	1			miR-382	1	miR-483-5p	1	miR-342-5p	1	miR-490-3p	1		SDC2	0	SMAD3	0	TRAF6	0	IL1A	0
SUZ12	2	APCDD1	2	LOC346887	2	NES	2		miR-483-5p	1	miR-296-3p	1	miR-491-3p	1	miR-548b-3p	1			miR-383	1	miR-485-3p	1	miR-34c-5p	1	miR-491-3p	1		SRC	0	UBTF	0	HAP1	0	ITGA2	0
IFITM1	2	DKFZP586H2123	2	H3F3B	2	ITGA11	2		miR-620	1	miR-144	1	miR-938	1	miR-186	1			miR-423-3p	1	miR-486-3p	1	miR-361-3p	1	miR-494	1		CD247	0	AMPH	0	TGFB1	0	F2	0
ADM	2	IGFBP7	2	C9ORF58	2	SNURF	2		miR-299-3p	1	miR-890	1	miR-513a-5p	1	miR-769-5p	1			miR-423-5p	1	miR-490-3p	1	miR-361-5p	1	miR-498	1		PIAS4	0	TNNC1	0	MAPK3	0	TNF	0
SCG2	2	TGFBI	2	EML2	2	SNRPN	2		miR-657	1	miR-563	1	miR-484	1	miR-603	1			miR-431	1	miR-490-5p	1	miR-362-3p	1	miR-503	1		HDAC2	0	UPP1	0	TRIM28	0	CKM	0
IGFBP4	2	KRT17	2	LUM	2	CTHRC1	2		miR-586	1	miR-490-5p	1	miR-583	1	miR-543	1			miR-433	1	miR-491-3p	1	miR-369-3p	1	miR-512-3p	1		NCOA2	0	COL11A1	0	MAX	0	LAMA5	0
ALDOA	2	HRASLS3	2	STMN3	2	MAGEA10	2		miR-431	1	miR-338-5p	1	miR-369-3p	1	miR-107	1			miR-449a	1	miR-491-5p	1	miR-377	1	miR-513a-5p	1		EPB41L3	0	MMP1	0	RAP1A	0	TXNIP	0
COL6A2	2	CYTL1	2	COL3A1	2	SPOCK	2		miR-520h	1	miR-107	1	miR-573	1	miR-488	1			miR-455-3p	1	miR-494	1	miR-382	1	miR-519b-3p	1		LGALS1	0	DCTPP1	0	ESR1	0	PPP1CA	0
LDB2	2	IER3	2	CTTN	2	KYNU	2		miR-636	1	miR-543	1	miR-595	1	miR-512-3p	1			miR-455-5p	1	miR-496	1	miR-383	1	miR-519c-3p	1		HDAC3	0	HIRA	0	UBE2D1	0	MAFB	0
EPAS1	2	COL8A1	2	OLFM1	2	C1ORF85	2		miR-590-3p	1	miR-603	1	miR-518d-5p	1	miR-455-3p	1			miR-483-3p	1	miR-498	1	miR-421	1	miR-520a-3p	1		BGN	0	LAMB1	0	PSMB1	0	COL2A1	0
COL6A1	2	AMPH	2	CTGF	2				miR-520b	1	PRR6	1	miR-34c-5p	1	miR-875-3p	1			miR-483-5p	1	miR-499-5p	1	miR-423-5p	1	miR-520b	1		INHBA	0	THBS1	0	DAB2	0	ACAN	0
MGST1	2	AXUD1	2	TCEA3	2				miR-520a-3p	1	miR-186	1	miR-129-5p	1	miR-588	1			miR-484	1	miR-501-3p	1	miR-429	1	miR-520c-3p	1		MAT2A	0	NAA20	0	FGA	0	COL4A1	0
NFIX	2	PMEPA1	2	LRRC17	2				miR-346	1	miR-147b	1	miR-520c-3p	1	miR-650	1			miR-485-3p	1	miR-502-3p	1	miR-433	1	miR-520d-3p	1		DCN	0	GTF3C3	0	CTSL1	0	PRTN3	0
NES	2	BHLHB2	2	CAV2	2				miR-484	1	miR-615-3p	1	miR-140-5p	1	miR-494	1			miR-485-5p	1	miR-503	1	miR-448	1	miR-520e	1		CD81	0	GNAQ	0	ALB	0	DCN	0
EMP1	2	TAGLN	2	XAGE1D	2				miR-326	1	miR-486-3p	1	miR-891b	1	miR-223	1			miR-486-3p	1	miR-512-5p	1	miR-449a	1	miR-520h	1		POT1	0	NEDD4	0	YWHAH	0	TGFB1	0
UBE2L6	2	ACTG2	2	LOC653219	2				miR-515-3p	1	miR-558	1	miR-199a-5p	1	miR-569	1			miR-488	1	miR-513a-5p	1	miR-450b-3p	1	miR-542-3p	1		SAP18	0	GRB2	0	THOC5	0	COL4A5	0
AKR1C3	2	UPP1	2	LEPREL1	2				miR-423-3p	1	miR-650	1	miR-586	1	miR-556-5p	1			miR-494	1	miR-515-5p	1	miR-450b-5p	1	miR-543	1		EEF1D	0	PRKCD	0	SMC2	0	RRAGB	0
CTSB	2	SUNC1	2	OLFML2B	2				miR-338-5p	1	miR-628-5p	1	miR-520e	1	miR-145	1			miR-496	1	miR-519b-3p	1	miR-455-3p	1	miR-548a-3p	1		GRN	0	CDC7	0	CHGB	0	PLG	0
FBLN1	2	ARHGEF16	2	KRT8	2				miR-324-3p	1	miR-384	1	miR-633	1	miR-337-3p	1			miR-498	1	miR-519c-3p	1	miR-455-5p	1	miR-548b-3p	1		TRIM74	0	RBBP7	0	MAPRE1	0	ELN	0
BGN	2	TUBB2B	2	DLC1	2				miR-520c-3p	1	miR-648	1	miR-769-3p	1	miR-483-5p	1			miR-502-5p	1	miR-520a-3p	1	miR-484	1	miR-548c-3p	1		DTX3	0	GNAI3	0	APOE	0	LAMA1	0
IGFBP6	2	BAIAP2L1	2	COL16A1	2				miR-31	1	miR-875-3p	1	miR-125a-5p	1	miR-876-5p	1			miR-509-3p	1	miR-520b	1	miR-486-3p	1	miR-556-5p	1		COPB1	0	RIMBP2	0	SKP1	0	LAMTOR1	0
PRSS23	2	SRPX	2	COL6A3	2				miR-129-5p	1	miR-455-3p	1	miR-28-5p	1	miR-139-5p	1			miR-512-3p	1	miR-520c-3p	1	miR-486-5p	1	miR-558	1		RCN2	0	UPF1	0	CUL1	0	COL4A3	0
LAMA4	2	TNFSF7	2	IBSP	2				miR-298	1	miR-527	1	miR-299-5p	1	miR-338-5p	1			miR-512-5p	1	miR-520d-3p	1	miR-488	1	miR-562	1		TGFBR2	0	CD44	0	PIAS4	0	COL4A6	0
RASD1	2	SOST	2	CD36	2				miR-485-5p	1	miR-490-3p	1	miR-892a	1	miR-935	1			miR-513a-5p	1	miR-520e	1	miR-490-3p	1	miR-563	1		ALDOB	0	SLC2A3	0	FAM107A	0	COL4A4	0
ZFP36	2	LOC644743	2	GPX3	2				miR-558	1	miR-194	1	miR-520a-3p	1	miR-563	1			miR-518d-5p	1	miR-527	1	miR-491-3p	1	miR-564	1		EPAS1	0	CDA	0	HDAC3	0	FOSL1	0
SPARC	2	PDGFRA	2	HOXB9	2				miR-486-3p	1	miR-377	1	miR-520b	1	miR-144	1			miR-520a-3p	1	miR-532-3p	1	miR-491-5p	1	miR-569	1		CD44	0	COL1A1	0	HDAC1	0	SHH	0
DHRS3	2	TNFRSF19	2	LOC644743	2				miR-658	1	miR-216a	1	miR-520h	1	miR-890	1			miR-520b	1	miR-542-3p	1	miR-494	1	miR-573	1		DKK1	0	LRP1	0	PSEN1	0	TLE3	1
PVT1	2	HIST1H2BK	2	CYP1B1	2				miR-665	1	miR-532-3p	1	miR-600	1	miR-139-3p	1			miR-520c-3p	1	miR-543	1	miR-498	1	miR-574-5p	1		LRP6	0	YTHDC1	0	ITGB3	0	UNC13A	1
KAZALD1	2	H2BFS	2	FBN2	2				miR-921	1	miR-519c-3p	1	miR-640	1	miR-421	1			miR-520d-3p	1	miR-548c-3p	1	miR-499-5p	1	miR-576-5p	1		CD82	0	LAMA1	0	VPS29	0	CNTNAP2	1
PDGFRL	2	KISS1	2	CYBA	2				miR-423-5p	1	miR-142-3p	1	miR-657	1	miR-940	1			miR-520d-5p	1	miR-556-5p	1	miR-501-5p	1	miR-577	1		CDK5R1	0	ATP5O	0	FLNC	0	ENPP2	1
SGK	2	MBD6	2	FAM107A	2				miR-125a-3p	1	miR-922	1	miR-767-5p	1	miR-433	1			miR-520e	1	miR-558	1	miR-503	1	miR-588	1		FBN1	0	NEDD8	0	LMNB1	0	SLFN11	1
ENG	2	PRAME	2	LOC440157	2				miR-622	1	miR-383	1	miR-324-5p	1	miR-324-3p	1			miR-520h	1	miR-562	1	miR-507	1	miR-590-3p	1		TMPRSS6	0	RBX1	0	HIST1H4A	0	RPAIN	1
NNMT	2	BGN	2	CTHRC1	2				miR-182	1	miR-197	1	miR-197	1	miR-155	1			miR-524-5p	1	miR-563	1	miR-508-5p	1	miR-590-5p	1		GFI1B	0	SERPINA3	0	TERF2	0	UBFD1	1
SLIT2	2	PIP4K2C	2	S100A16	2				miR-876-3p	1	miR-324-5p	1	miR-383	1	miR-153	1			miR-532-3p	1	miR-564	1	miR-509-3-5p	1	miR-603	1		ZNF408	0	RASA1	0	SERPINA3	0	S100A14	1
OAS2	2	KRT18	2	EBI3	2				miR-342-3p	1	miR-767-5p	1	miR-142-3p	1	miR-183	1			miR-543	1	miR-569	1	miR-509-3p	1	miR-610	1		DTX1	0	KRTAP4-12	0	NEDD8	0	CPNE2	1
FAM20C	2	DCN	2	STEAP3	2				miR-512-5p	1	miR-646	1	miR-199b-3p	1	miR-758	1			miR-548a-3p	1	miR-574-5p	1	miR-509-5p	1	miR-615-3p	1		PTMA	0	LNX1	0	POLR2E	0	ZNF675	1
CD9	2	RPS4Y1	2	TSPAN31	2				miR-34c-3p	1	miR-654-3p	1	miR-216a	1	miR-874	1			miR-548a-5p	1	miR-577	1	miR-512-3p	1	miR-618	1		FGFR1	0	CHRD	0	RBX1	0	DNAJC1	1
DCN	2	MDK	2	EFNB2	2				miR-382	1	miR-496	1	miR-377	1	miR-382	1			miR-548b-5p	1	miR-590-3p	1	miR-513a-3p	1	miR-621	1		TTLL12	0	FN1	0	EFNB2	0	ZFP64	1
MGP	2	QPCT	2	TGM2	2				miR-591	1	RBP1	1	miR-767-3p	1	miR-637	1			miR-548c-3p	1	miR-603	1	miR-513a-5p	1	miR-623	1		GCLM	0	SERPINF2	0	PRKACA	0	CCDC85A	1
QPCT	2	DTX3	2	FARP1	2				miR-569	1	miR-661	1	miR-576-3p	1	miR-1224-5p	1			miR-548c-5p	1	miR-606	1	miR-516a-5p	1	miR-634	1		PLCB1	0	TRIM74	0	FAM46A	0	FAM20C	1
PTPLA	2	EGFLAM	2	GFPT2	2				miR-217	1	miR-520b	1	miR-194	1	miR-498	1			miR-548d-3p	1	miR-607	1	miR-518d-5p	1	miR-637	1		UBE2W	0	GAL	0	APLP2	0	VOPP1	1
KIAA1199	2	STEAP1	2	SOST	2				miR-874	1	miR-502-3p	1	miR-488	1	miR-203	1			miR-548d-5p	1	miR-610	1	miR-520b	1	miR-646	1		TM4SF1	0	SERPINE2	0	SOS1	0	CSTF2T	1
CYGB	2	ZSCAN18	2	PANX3	2				miR-502-5p	1	miR-574-5p	1	miR-512-3p	1	miR-885-3p	1			miR-551a	1	miR-615-3p	1	miR-520c-3p	1	miR-650	1		CASK	0	TCHP	0	SPARC	0	ALDH1A2	1
SLPI	2	ALDH1A1	2	BMP4	2				miR-153	1	miR-520a-3p	1	miR-509-3p	1	miR-653	1			miR-554	1	miR-623	1	miR-520d-3p	1	miR-653	1		CLPB	0	NPPB	0	SERPINF2	0	PTBP3	1
TGFBI	2	RBP1	2	TM4SF1	2				miR-361-5p	1	miR-630	1	miR-648	1	miR-590-3p	1			miR-558	1	miR-628-5p	1	miR-520e	1	miR-665	1		SIAH2	0	CX3CR1	0	PLAT	0	NPTX2	1
TAGLN	2	LPAR1	2	ARHGEF16	2				miR-183	1	miR-562	1	miR-650	1	miR-370	1			miR-559	1	miR-630	1	miR-520h	1	miR-758	1		IL1A	0	CXCL9	0	PRKCD	0	PALM2	1
METTL1	2	PRR6	2	LAMA5	2				miR-139-3p	1	miR-519b-3p	1	miR-494	1	miR-618	1			miR-564	1	miR-636	1	miR-527	1	miR-765	1		MDFI	0	MZF1	0	NPPB	0	SERP2	1
FHL1	2	GAL	2	CLDN1	2				miR-922	1	miR-501-3p	1	miR-223	1	miR-621	1			miR-567	1	miR-637	1	miR-532-5p	1	miR-767-5p	1		CDH6	0	SHH	0	UBXN1	0	SGSH	1
LOC647322	2	MGST1	2	KISS1	2				miR-339-5p	1	miR-892a	1	miR-184	1	miR-665	1			miR-569	1	miR-646	1	miR-542-3p	1	miR-769-3p	1		MAPK8IP2	0	KISS1	0	ARHGDIA	0	TMEM9	1
MGC39900	2			MYC	2				miR-140-5p	1	miR-28-5p	1	miR-548b-3p	1	miR-590-5p	1			miR-571	1	miR-648	1	miR-548a-3p	1	miR-873	1		RAB27B	0	PPFIBP1	1	HDAC2	0	CCNDBP1	1
CDK4	2			DKFZP586H2123	2				miR-155	1	miR-520d-3p	1	miR-186	1	miR-641	1			miR-573	1	miR-650	1	miR-548b-3p	1	miR-874	1		MET	0	CBY1	1	KNG1	0	TGFB2	1
TM4SF1	2			NPPB	2				miR-512-3p	1	miR-423-5p	1	miR-224	1	miR-199b-5p	1			miR-574-5p	1	miR-654-3p	1	miR-548c-3p	1	miR-875-3p	1		SERPINF2	0	PMEPA1	1	PKN1	0	ABCC5	1
RAC2	2			MAFB	2				miR-362-3p	1	miR-485-3p	1	miR-769-5p	1	miR-338-3p	1			miR-586	1	miR-665	1	miR-556-5p	1	miR-876-5p	1		NPPB	0	SV2A	1	HIF1A	0	TST	1
DAB2	2			CCND1	2				miR-149	1	miR-606	1	miR-622	1	C1ORF85	1			miR-590-3p	1	miR-758	1	miR-557	1	miR-885-3p	1		LHX3	0	CCNI	1	ACVR1	0	STIM1	1
MAGEA10	2			KRT17	2				miR-513a-5p	1	miR-125a-5p	1	miR-603	1	MAGEA10	2			miR-591	1	miR-760	1	miR-558	1	miR-890	1		FABP6	0	ZNF143	1	RBL1	0	MMP16	1
COL6A3	2			COL1A2	2				miR-603	1	miR-448	1	miR-107	1	IL1B	2			miR-604	1	miR-765	1	miR-562	1	miR-891b	1		ACVRL1	0	MT1X	1	RHOB	0	ZNF143	1
SPANXC	2			IER3	2				miR-433	1	miR-769-3p	1	miR-935	1	ALDH1A3	2			miR-608	1	miR-767-3p	1	miR-563	1	miR-892a	1		BMP2	0	TXNDC11	1	TNF	0	ZNRD1	1
SPANXA1	2			NINJ2	2				miR-136	1	miR-375	1	miR-563	1	LAMC2	2			miR-613	1	miR-767-5p	1	miR-567	1	miR-920	1		MMP14	0	MYEOV	1	COL2A1	0	ZDHHC2	1
CSAG1	2			FAM107B	2				miR-608	1	CCND2	2	miR-450b-3p	1	IL32	2			miR-615-3p	1	miR-769-3p	1	miR-569	1	miR-935	1		SHH	0	DGKD	1	PDLIM4	0	KLK4	1
DTX3	2			LOC400879	2				miR-370	1	MYL9	2	miR-509-3-5p	1	RRAGA	2			miR-620	1	miR-873	1	miR-573	1	miR-940	1		KISS1	0	ITGA8	1	SMARCB1	0	ALDH1A3	1
IL1A	2			GYPC	2				miR-653	1	TAGLN	2	miR-509-5p	1	STMN2	2			miR-622	1	miR-875-3p	1	miR-574-5p	1	miR-944	1		HMGXB3	1	CCNDBP1	1	EHMT2	0	NRTN	1
SUNC1	2			OLR1	2				miR-449a	1	SERPINI1	2	miR-890	1	DTX3	2			miR-623	1	miR-885-3p	1	miR-576-3p	1	ALDH1A2	2		DDAH2	1	QPCT	1	ZNF768	0	NPR2	1
NPPB	2			RARRES3	2				miR-330-3p	1	HIST1H2BK	2	miR-144	1	DKFZP586H2123	2			miR-633	1	miR-890	1	miR-577	1	ALDH1A3	2		FAM20C	1	EGFLAM	1	PPP1CA	0	MUC7	1
TSPAN31	2			TMSL8	2				miR-297	1	MBD6	2	miR-671-5p	1	ARHGEF16	2			miR-640	1	miR-891b	1	miR-578	1	C15orf52	2		GYS2	1	ZSCAN18	1	MLH1	0	COCH	1
XAGE1D	2			ECHDC2	2				miR-520d-3p	1	LOC647322	2	miR-449a	1	EEF1A2	2			miR-645	1	miR-892a	1	miR-582-5p	1	CCND1	2		FAM122A	1	GFPT2	1	SRGN	0	HAPLN1	1
LOC653219	2			HAPLN1	2				miR-671-3p	1	PIP4K2C	2	miR-567	1	SNURF	2			miR-646	1	miR-921	1	miR-583	1	CCND2	2		IER2	1	GNAT1	1	SMC3	0	ITLN1	1
KISS1	2			HRASLS3	2				miR-524-5p	1	COL11A1	2	miR-503	1	SNRPN	2			miR-647	1	miR-922	1	miR-586	1	CLDN1	2		ZC3HAV1	1	ABCC5	1	COL4A2	0	DPT	1
KRT17	2			IL1B	2				miR-551a	1	TNFRSF19	2	miR-940	1	PRKCDBP	2			miR-650	1	miR-936	1	miR-587	1	COL1A2	2		PRPH	1	CLN5	1	KRT33B	0	WISP1	1
TGM2	2			LCP1	2				miR-203	1	RAC2	2	miR-556-5p	1	H2AFY2	2			miR-653	1	miR-944	1	miR-588	1	COL4A1	2		TMEFF2	1	BBS7	1	NAA38	0	NPR3	1
TMSL8	2			SRGN	2				miR-548d-5p	1	MYEOV	2	miR-569	1	RPAIN	2			miR-654-5p	1	NPPB	1	miR-590-3p	1	DTX3	2		REN	1	NSMCE4A	1	CYCS	0	TPMT	1
LCP1	2			ALDH1A3	2				MAOA	1	ANKRD1	2	miR-145	1	CTHRC1	2			miR-657	1	ACTG2	2	miR-595	1	EEF1A2	2		SPINT2	1	STEAP1	1	RCHY1	0	MAGEA10	1
				PLAT	2				miR-1225-3p	1	RPL14L	2	miR-634	1	C9ORF58	2			miR-658	1	BAIAP2L1	2	miR-600	1	EFNB3	2		PROCR	1	NPR2	1	NDUFA8	0	SFTPD	1
				TXNIP	2				miR-944	1	C15ORF52	2	miR-637	1	NPTX2	2			miR-662	1	CCND1	2	miR-603	1	ENPP2	2		PPHLN1	1	ADAMTS4	1	FBN1	0	CTRL	1
				CRIP1	2				miR-645	1	SLC2A3	2	miR-1224-5p	1	S100A16	2			miR-665	1	CCND2	2	miR-604	1	EPB41L3	2		TMEM222	1	LPIN1	1	KRTAP4-12	0	PRPF31	2
				SERPINA3	2				miR-1224-3p	1	COL1A2	2	miR-1224-3p	1	CKB	2			miR-760	1	CDK6	2	miR-608	1	GAS1	2		AEBP2	1	ZNF22	1	CDK6	0	GFM1	2
				ARHGDIB	2				miR-34c-5p	1	ZNF22	2	miR-892b	1	NDRG1	2			miR-765	1	CLDN1	2	miR-612	1	GFRA1	2		EZH1	1	N4BP1	1	TRRAP	0	GNPAT	2
				COL4A1	2				miR-548c-3p	1	ALDH3A1	2	miR-1225-3p	1	DENND2A	2			miR-767-5p	1	COL1A2	2	miR-613	1	HAPLN1	2		SLCO1B1	1	CERS2	1	TLE2	0	FLNA	2
				ACTG2	2				miR-1224-5p	1	ALDH1A1	2	miR-876-3p	1	EFNB3	2			miR-874	1	COL8A1	2	miR-615-3p	1	IER3	2		CST7	1	DPYD	1	CDC7	0	FARSB	2
									miR-885-3p	1	COL4A2	2	miR-203	1	KYNU	2			miR-876-3p	1	CX3CL1	2	miR-618	1	IL1A	2		TXNDC11	1	NPR3	1	UBTF	0	FAM192A	2
									miR-498	1	LAMA5	2	miR-499-5p	1	SNTB1	2			miR-876-5p	1	DCN	2	miR-622	1	ITGA11	2		SLC10A2	1	PRPS2	1	UBE2M	0	EEF1A1	2
									miR-206	1	TMEM200A	2	miR-885-3p	1	NES	2			miR-891b	1	DTX3	2	miR-623	1	KRT81	2		ZHX1	1	TRA2A	1	HIST1H2BC	0	DDOST	2
									KISS1	1	PMEPA1	2	miR-590-3p	1	EPB41L3	2			miR-892a	1	EEF1A2	2	miR-633	1	KYNU	2		ARNTL	1	ATF6B	1	HNRNPK	0	DNAJC9	2
									miR-885-5p	1	PLAT	2	miR-136	1	CBR3	2			miR-921	1	GAS1	2	miR-634	1	LAMC2	2		IFI44	1	YRDC	1	COL5A2	0	CSNK2B	2
									miR-139-5p	1	BHLHB2	2	miR-370	1	CCND2	2			miR-922	1	GFPT2	2	miR-636	1	MAFB	2		QPCT	1	UCK2	1	BMP4	0	CSNK2A1	2
									miR-548a-3p	1	SERPINA3	2	miR-433	1	ITGA11	2			miR-935	1	GFRA1	2	miR-637	1	miR-139-5p	2		HIST1H2BJ	1	UNK	1	CHRD	0	CNN3	2
									miR-145	1	ACTG2	2	miR-324-3p	1	ALDH1A2	2			miR-936	1	HIST1H2BK	2	miR-640	1	miR-153	2		RNF144A	1	MBD6	1	BMPR2	0	CCT3	2
									miR-331-5p	1	UPP1	2	miR-155	1	TMEM200A	2			miR-938	1	IER3	2	miR-641	1	miR-342-3p	2		TSPYL2	1	NRTN	1	TJP1	0	CHEK1	2
									miR-564	1	RGS16	2	miR-153	1	GFRA1	2			miR-940	1	IGFBP7	2	miR-646	1	miR-375	2		KXD1	1	WISP1	1	TXNIP	0	ANKRD17	2
									miR-654-5p	1	PANX3	2	miR-492	1	PLAT	2			miR-944	1	KRT17	2	miR-647	1	NDRG1	2		RNF125	1	PLA2G1B	1	HTT	0	ALKBH2	2
									miR-509-3p	1	LPAR1	2	miR-613	1	CLDN1	2			NPPB	1	KRT18	2	miR-648	1	NPPB	2		UBFD1	1	SAA2	1	RBPMS	0	MYH4	2
									miR-940	1	BGN	2	miR-582-5p	1	LAMA5	2			UBE2L6	1	KYNU	2	miR-650	1	NPTX2	2		ZNF579	1	NID2	1	XRN1	0	MRPL41	2
									miR-342-5p	1	SPOCK	2	miR-758	1	C15ORF52	2			ACTG2	2	LPAR1	2	miR-657	1	PLAT	2		CAMK2N1	1	EBF4	1	STMN1	0	MRPL9	2
									miR-518d-5p	1	GAS1	2	miR-874	1	HAPLN1	2			ADM	2	MBD6	2	miR-662	1	RPAIN	2		ECM1	1	ITLN1	1	KISS1	0	LGALS7	2
									miR-767-5p	1	NPTX1	2	miR-382	1	CCND1	2			ADORA2B	2	miR-137	2	miR-665	1	RRAGA	2		CTDSP1	1	SCYL1	1	POR	0	LRRC1	2
									miR-142-3p	1	OCIAD2	2	miR-873	1	IER3	2			ALDOA	2	miR-139-5p	2	miR-758	1	SLFN11	2		MGP	1	TSPAN31	1	CYP3A4	0	KRT85	2
									miR-330-5p	1	H2BFS	2	miR-182	1	KRT17	2			BCAS4	2	miR-140-5p	2	miR-760	1	SNTB1	2		ALKBH3	1	VGLL4	1	POT1	0	LARP7	2
									miR-488	1	AMPH	2	miR-486-5p	1	KISS1	2			CAMK2N1	2	miR-186	2	miR-765	1	STMN2	2		SLC38A3	1	MEP1A	1	NDUFS6	0	KRT34	2
									miR-573	1	S100A4	2	miR-665	1	SUNC1	2			CDH6	2	miR-191	2	miR-767-3p	1	TXNIP	2		ALPP	1	INHBA	1	CEBPB	0	KRT81	2
									miR-640	1	DCN	2	miR-608	1	NPPB	2			CDK4	2	miR-203	2	miR-767-5p	1				ZFYVE19	1	G6PC	1	GATAD2B	0	ICT1	2
									miR-144	1	BAIAP2L1	2	miR-198	1	NINJ2	2			COL6A2	2	miR-217	2	miR-769-3p	1				EXOC8	1	DNAJC1	1	S100A16	0	KRT33B	2
									miR-935	1	NPPB	2	miR-338-3p	1	MAFB	2			COL6A3	2	miR-342-3p	2	miR-769-5p	1				TFPI	1	MANEA	1	NEK6	0	HOXC9	2
									miR-662	1	SOST	2	miR-339-5p	1	RPS4Y1	2			CPA4	2	miR-375	2	miR-874	1				PYCR1	1	USH2A	1	ARIH1	0	GYS1	2
									miR-193a-3p	1	RPS4Y1	2	miR-548c-3p	1	COL1A2	2			CTSB	2	miR-513a-3p	2	miR-875-3p	1				YTHDF2	1	HAAO	1	LAMA1	0	HOXB9	2
									GYG2	1	TSPAN31	2	miR-206	1	DCN	2			CYGB	2	miR-874	2	miR-876-3p	1				RNF141	1	ENAM	1	PRKAR2A	0	GFM2	2
									miR-361-3p	1	LOC387763	2	miR-944	1	CRIP1	2			DAB2	2	MYEOV	2	miR-885-3p	1				ACACB	1	SOX5	1	CYB5A	0	SCRIB	2
									miR-483-3p	1	ARHGDIB	2	miR-342-3p	1	FAM20C	2			DKK1	2	MYL9	2	miR-890	1				INHBE	1	PANX3	1	ROR2	0	SART1	2
									miR-146b-3p	1	NQO1	2	miR-146b-5p	1	TXNIP	2			DTX3	2	NDN	2	miR-891b	1				DHRS3	1	CASQ2	1	MAFB	0	SLC5A3	2
									miR-891b	1	TGFBI	2	miR-297	1	SLFN11	2			EFEMP1	2	NPTX1	2	miR-892a	1				TSPAN31	1	GSTT1	1	TM4SF1	0	SELENBP1	2
									miR-646	1	NDN	2	miR-217	1	ENPP2	2			ENG	2	NQO1	2	miR-892b	1				GCLC	1	LTC4S	1	COCH	1	PPP2R2D	2
									miR-194	1	GFRA1	2	miR-455-5p	1	GAS1	2			EPAS1	2	OCIAD2	2	miR-924	1				NUDT16L1	1	SFTPD	1	TRA2B	1	PPP2R2C	2
									miR-615-3p	1	NNMT	2	miR-361-3p	1	SERPINA3	2			EPB41L3	2	PDGFRA	2	miR-938	1				TMEM176A	1	SRSF12	1	CYGB	1	RNF138	2
									FHL2	2	GSTT1	2	miR-190b	1	ARHGDIB	2			FBXO32	2	PIP4K2C	2	miR-940	1				CNTNAP2	1	ZNF101	1	SPCS2	1	RNF40	2
									ADM	2	TNFSF7	2	miR-361-5p	1	COL4A1	2			FHL1	2	PMEPA1	2	miR-944	1				ZNF219	1	SSBP2	1	TMSB4X	1	PARP1	2
									THBS2	2	RIS1	2	miR-362-3p	1	C15orf52	2			FST	2	RBP1	2	AKR1B1	2				UNC13A	1	CTRB1	1	ZNF408	1	PFDN1	2
									SDC4	2	SUNC1	2	miR-331-3p	1	miR-630	2			G6PD	2	RGS16	2	ALDH1A3	2				NPR3	1	CTRL	1	GCDH	1	PLS3	2
									TRIB1	2	DKFZP586H2123	2	miR-330-5p	1					GAS1	2	SERPINA3	2	ANGPT1	2				NPR2	1	ULBP2	1	PLD3	1	PIN1	2
									DKK1	2	KRT17	2	miR-298	1					GCLM	2	SERPINI1	2	ARHGDIB	2				CDH18	1	COL8A2	1	ATP1B3	1	MRPS31	2
									EFEMP1	2	ARHGEF16	2	miR-501-5p	1					IGFBP3	2	SLC2A3	2	ARHGEF16	2				CSAG1	1	KLK4	1	PYCR1	1	MYH9	2
									LOX	2	CYTL1	2	miR-342-5p	1					IL1A	2	STEAP1	2	AXL	2				HIST1H3D	1	MUC7	1	NRM	1	PA2G4	2
									SUZ12	2	COL8A1	2	miR-142-5p	1					ITGA11	2	TAGLN	2	CAV2	2				ODF2L	1	COCH	1	ACADL	1	PDCD2L	2
									NDRG1	2	AXUD1	2	miR-326	1					KIAA1199	2	TGFBI	2	CCND1	2				GNAT1	1	GPC2	1	NPEPL1	1	TFDP1	2
									CYGB	2	DTX3	2	miR-346	1					KRT17	2	TNFRSF19	2	CD36	2				CYGB	1	TSPAN1	1	HSD17B12	1	PPIH	2
									CDH6	2	KISS1	2	ACTG2	1					KRT18	2	TNNC1	2	CLDN1	2				ZNF101	1	MMP16	1	GJA5	1	SF3B3	2
									SORCS2	2	PRAME	2	FAM20C	1					LAMA4	2	TPM1	2	COCH	2				ACOT9	1	SGCA	1	GJC1	1	SNRPB2	2
									TM4SF1	2	SRGN	2	CTGF	2					LAYN	2	TUBB2B	2	COL10A1	2				IL15RA	1	PALM2	1	SHOC2	1	SNRPA1	2
									BCAS4	2	EEF1A2	2	IGFBP5	2					LCP1	2			COL16A1	2				UNC13B	1	GDE1	1	NPR2	1	KPNA2	2
									FBXO2	2	TNNC1	2	SCIN	2					LDB2	2			COL1A2	2				NOC4L	1	AMBN	1	ZNF675	1	SPTBN1	2
									EPAS1	2	MDK	2	EFNB2	2					LOX	2			COL3A1	2				SIPA1L2	1	ZNRD1	1	SAA1	1	KPNA1	2
									ALDOA	2	QPCT	2	MYC	2					LPAR1	2			COL4A1	2				CBWD1	1	MYL9	2	TMEM176A	1	UBE2O	2
									CPA4	2	TUBB2B	2	EBI3	2					LY6E	2			COL6A3	2				DAB2IP	1	TPM1	2	MIB1	1	ALDOA	2
									LAYN	2	ARMET	2	THBS1	2					MAOA	2			CSRP2	2				SLCO1B3	1	TUBB2B	2	SCYL1	1	CDK5	2
									OCIAD2	2	IER3	2	KIAA1199	2					MGP	2			CTGF	2				ARNTL2	1	ARHGEF16	2	NUDT18	1	TP53	2
									EPB41L3	2	KRT18	2	KRT8	2					miR-127-3p	2			CTHRC1	2				PGLS	1	COL4A2	2	PPHLN1	1	PSEN1	2
									IGFBP3	2	IGFBP7	2	CTSC	2					miR-139-3p	2			CTSC	2				LTC4S	1	ACTG2	2	LAS1L	1	HTRA2	2
									LAMA4	2	HRASLS3	2	NPPB	2					miR-145	2			CYB5A	2				BCAT2	1	ARHGDIB	2	CHCHD3	1	APP	2
									NPTX1	2	miR-183	2	AXL	2					miR-155	2			CYGB	2				THBS3	1	RAC2	2	VAMP5	1	MAPK10	2
									OBFC2A	2	miR-153	2	CLDN1	2					miR-186	2			CYP1B1	2				XAGE1D	1	RBP1	2	GRK1	1	CCND2	2
									TMEFF2	2	GFPT2	2	TGM2	2					miR-216a	2			DAB2	2				SCAMP5	1	COL1A2	2	PDE1A	1	EPHB4	2
									ITGA11	2	miR-155	2	SFRP1	2					miR-375	2			EBI3	2				MMP16	1	CDK6	2	SPINT1	1	CDKN1A	2
									DAB2	2	miR-324-3p	2	CCND1	2					miR-421	2			ECHDC2	2				ADAM8	1	TGFBI	2	DAB2IP	1	SGK1	2
									PPP2R2B	2	miR-149	2	CTTN	2					miR-515-3p	2			EEF1A2	2				TRAF7	1	CCND2	2	ACOT9	1	PTK2B	2
									KIAA1199	2	SNURF	2	OLR1	2					NFIX	2			EFNB2	2				DTX2	1	SERPINI1	2	SKIV2L	1	YES1	2
									CDK4	2	SNRPN	2	TXNIP	2					NPTX1	2			FAM107A	2				RASIP1	1	KLF6	2	OLFM1	1	TYK2	2
									IL1A	2	miR-590-3p	2	CYB5A	2					OAS2	2			FAM107B	2				LHX4	1	HDAC9	2	RASSF7	1	CTNNB1	2
									RGS4	2	miR-499-5p	2	STEAP3	2					OCIAD2	2			FAM46A	2				STOX1	1	HDAC5	2	BMP3	1	FYN	2
									CAMK2N1	2	LOC644743	2	COL4A1	2					PHLDA1	2			FBN2	2				SLC10A1	1	HDAC4	2	CDR2	1	RB1	2
									NFIX	2	miR-203	2	miR-630	2					PLAU	2			FGFR3	2				ZNF626	1	HDAC3	2	MYO1B	1	NES	2
									IGFBP4	2	miR-1225-3p	2	H3F3B	2					PPP2R2B	2			GFPT2	2				SLC7A9	1	E2F1	2	IQGAP3	1	H1F0	2
									COL6A1	2	MT1X	2	CTHRC1	2					RASD1	2			GJA1	2				OAS2	1	FBL	2	MZT2B	1	BTK	2
									TGFBI	2	miR-498	2	LEPREL1	2					RGS4	2			H3F3B	2				PDDC1	1	SP1	2	USHBP1	1	ATF2	2
									GAS1	2	miR-637	2	ITGA11	2					SDC4	2			HAPLN1	2				LAYN	1	APP	2	PI4KB	1	SMARCD2	2
									LDB2	2	SRPX	2	TFPI	2					SLPI	2			HOXB9	2				ZNF267	1	NOP56	2	DIP2A	1	ERBB2	2
									RASD1	2	APCDD1	2	CD36	2					SPARC	2			IER3	2				MAGEA10	1	NCOR2	2	FAM20C	1	PTK2	2
									PHLDA1	2	EGFLAM	2	SRGN	2					SUZ12	2			IGFBP5	2				BCAS4	1	HDAC2	2	HIST1H2BG	1	SOS1	2
									CRABP2	2	CBR3	2	DLC1	2					TAGLN	2			ITGA11	2				KREMEN1	1	STAT1	2	CHRDL1	1	ARHGEF1	2
									EMP1	2	miR-885-5p	2	STMN3	2					TGM2	2			KIAA1199	2				USP29	1	SNURF	2	BMP8B	1	STAT3	2
									OAS2	2	miR-767-3p	2	FAM107A	2					THBS2	2			KRT17	2				MED27	2	SIN3A	2	NOG	1	ITGB1	2
									ZFP36	2	miR-191	2	DAB2	2					THY1	2			KYNU	2				CDK19	2	RBL1	2	BMPER	1	CAV1	2
									CTSB	2			COL3A1	2					TM4SF1	2			LCP1	2				CCT4	2	RB1	2	PPP1R2	1	EP300	2
									GCLM	2			WISP1	2					TMEFF2	2			LEPREL1	2				BAG2	2	CDK4	2	TGFBR3	1	MSN	2
									CD9	2			FBN2	2					TNFRSF11B	2			LUM	2				DCD	2	TBP	2	DHX37	1	DMTF1	2
									THY1	2			FAM107B	2					TRIB1	2			MAFB	2				RBPJ	2	NCOR1	2	KIAA1199	1	EGFR	2
									SLPI	2			COCH	2					ZFP36	2			miR-1225-3p	2				MED4	2	AR	2	SAA4	1	VAV2	2
									LY6E	2			PRDX2	2									miR-137	2				MED11	2	BRCA1	2	CPNE2	1	TIAM1	2
									ENG	2			COL16A1	2									miR-153	2				MED31	2	HIF1A	2	SGSH	1	CTTN	2
									TAGLN	2			LCP1	2									miR-186	2				MED25	2	MAPK8	2	HAPLN1	1	AHCYL1	2
									FST	2			HAPLN1	2									miR-216a	2				MED24	2	SPTAN1	2	ABI3BP	1	STAM	2
									SPARC	2			TM4SF1	2									miR-342-3p	2				HSPA9	2	ZNF335	2	HBZ	1	SULT1A1	2
									LPAR1	2			FAM46A	2									miR-346	2				MED17	2	RECQL4	2	UTP15	1	STIP1	2
									MGP	2			MAFB	2									miR-375	2				MED15	2	TNFSF10	2	DNAJC1	1	SGTA	2
									PRSS23	2			CAV2	2									miR-520a-3p	2				MED14	2	IER3	2	MMP16	1	C11orf58	2
									ADORA2B	2			SERPINA3	2									miR-543	2				HDAC6	2	SRF	2	ACOT8	1	SEC24A	2
									SLIT2	2			GJA1	2									miR-630	2				EIF4A1	2	STAT3	2	GALR3	1	UBE2L3	2
									FHL1	2			CYP1B1	2									miR-661	2				EEF1A1	2	CRK	2	TXK	1	UBE2D2	2
									CSEN	2			CSRP2	2									MYC	2				KPNA2	2	ABL1	2	UST	1	TTLL12	2
									LOXL1	2			ECHDC2	2									NPPB	2				CDK8	2	GTF2I	2	TMEM177	1	UBE2V1	2
									PVT1	2			CYGB	2									OLFM1	2				DNM2	2	CABIN1	2	ZNRD1	1	TAGLN2	2
									AKR1C3	2			IER3	2									OLR1	2				DNAJA1	2	NGEF	2	PLEKHF2	1	FLG	2
									RPL39L	2			COL10A1	2									PLAT	2				DDX3X	2	FYN	2	OSM	1	ERCC4	2
									MGC39900	2			GPX3	2									PRDX2	2				NONO	2	SRC	2	STIL	1	KRT4	2
									RAC2	2			SP7	2									RPS6KA2	2				MED20	2	S100A8	2	LRP5	1	HSPB1	2
									TMSL8	2			GFPT2	2									SCIN	2				POLR2K	2	NGFR	2	AASS	1	SQSTM1	2
									IFITM1	2			FGFR3	2									SDPR	2				RARG	2	PML	2	FASTKD2	1	PHLPP1	2
									UBE2L6	2			LUM	2									SERPINA3	2				SUZ12	2	JUN	2	SOSTDC1	1	USP1	2
									NNMT	2			OLFM1	2									SFRP1	2				SRF	2	MEF2D	2	TCEA3	1	UBR5	2
									BGN	2			SDPR	2									SP7	2				SPHK1	2	HDAC1	2	CST7	1	UBA52	2
									SGK	2			TCEA3	2									SRGN	2				RHPN2	2	RBBP4	2	ARMC9	1	SUMO2	2
									MGST1	2			ALDH1A3	2									STEAP3	2				GPN3	2	APEX1	2	KLHL5	1	CCT5	2
									LOC647322	2			KYNU	2									STMN3	2				KPNA4	2	DES	2	PSD3	1	TXN	2
									NES	2			TMEM205	2									TAP1	2				POLR2H	2	DBN1	2	FDX1L	1	SKP1	2
									PTPLA	2			PLAT	2									TCEA3	2				NUMA1	2	ANXA2	2	CLDN5	1	TPM1	2
									COL6A3	2			MFI2	2									TFPI	2				MED23	2	CALM1	2	S100A14	1	CALML3	2
									SUNC1	2			COL1A2	2									TGM2	2				CCT3	2	ACTG1	2	TST	1	CAND1	2
									TSPAN31	2			RPS6KA2	2									THBS1	2				CREBBP	2	ACTC1	2	PDCD11	1	CUL4B	2
									KAZALD1	2			GYPC	2									TM4SF1	2				CREB1	2	SMAD2	2	PES1	1	DSC1	2
									MLPH	2			miR-149	2									TXNIP	2				MED7	2	CDK1	2	TRMT1L	1	CLNS1A	2
									MAGEA10	2			C8orf55	2									WISP1	2				TMPO	2	MYH11	2	ZCCHC11	1	RAC1	2
									CRIP2	2			SOST	2														MED18	2	MYH10	2	CYP2W1	1	MDH2	2
									PDGFRL	2			ANGPT1	2														MED8	2	MYH9	2	SMTN	1	PDIA6	2
									IGFBP6	2			TCF21	2														TTN	2	MYL3	2	P4HA1	1	UBA2	2
									DCN	2			FARP1	2														ABL1	2	COL3A1	2	SP7	1	HSPA5	2
									SCG2	2			EEF1A2	2														MED6	2	HSPA9	2	FAM107B	1	RPS21	2
									RPESP	2			AKR1B1	2														MED22	2	MNAT1	2	DCLK1	1	P4HB	2
									KRT81	2			TAP1	2														MED1	2	MYH14	2	PTPN9	1	HSPA9	2
									RIS1	2			ARHGDIB	2														MED16	2	TTN	2	ETV3	1	LSM6	2
									FBLN1	2			CRIP1	2														ESR1	2	TPM4	2	CTHRC1	1	DNAJA1	2
									COL6A2	2			DKFZP586H2123	2														SMN1	2	TPM3	2	NACAD	1	MGRN1	2
									SPOCK	2			LAMA5	2														UBR5	2	TPM2	2	CA4	1	SPTAN1	2
									G6PD	2			HRASLS3	2														HSPD1	2	MYL12A	2	ALDH1B1	1	NUP188	2
									KRT17	2			LOC440157	2														PAPPA	2	PLEC	2	ZNF143	1	DDX20	2
									DTX3	2			VAMP5	2														APOA1	2	TUBA1B	2	MIPEP	1	GEMIN4	2
									XAGE1D	2			SPESP1	2														KRT9	2	PPP2R4	2	CCNDBP1	1	SMN1	2
									LOC653219	2			CPXM1	2														HBB	2	VIM	2	XAGE1D	1	TUBB	2
									SPANXC	2			KBTBD9	2														FN1	2	YWHAB	2	PALM2	1	ITGA2B	2
									SPANXA1	2			RASL12	2														C3	2	SRRM2	2	ANGPTL4	1	EIF4A2	2
									CSAG1	2			KRT17	2														KRT1	2	TNPO1	2	SLC7A9	1	EPB41	2
									METTL1	2			S100A16	2														ARPC2	2	ABCD3	2	CECR2	1	ACTB	2
									ACTG2	2			IL1B	2														ACTR3	2	FOXK1	2	GFPT2	1	PPA1	2
									KRT18	2			RARRES3	2														RPA1	2	RACGAP1	2	ANKZF1	1	WDR77	2
									QPCT	2			PANX3	2														RANGAP1	2	C1QBP	2	RNF135	1	PGAM1	2
									TNFRSF11B	2			COL6A3	2														TPD52L2	2	IRS1	2	HEATR3	1	SNRPD1	2
									PLAU	2			ALPL	2														TPRKB	2	HSPA5	2	NOL11	1	MBIP	2
									ABCC3	2			EML2	2														CDH1	2	HSPA1B	2	TBX4	1	KAT2B	2
									FLJ10154	2			CENTD3	2														ARPC4	2	WDR77	2	METTL13	1	MYD88	2
									KIAA1904	2			NINJ2	2														HLA-B	2	SMS	2	KNDC1	1	TK1	2
									FAM20C	2			TMSL8	2														ARPC5	2	PAK2	2	ZKSCAN5	1	TBC1D4	2
									DHRS3	2			LOC400879	2														MYH11	2	SLC9A3R1	2	MYO3B	1	SNCA	2
									IFI44	2			BMP4	2														PLK1	2	CBL	2	EML2	1	AASDHPPT	2
													CYBA	2														RIF1	2	CDKN1B	2	CSAG1	1	YWHAG	2
													LOC346887	2														PSMA6	2	TUT1	2	CSRP2BP	1	AHCYL2	2
													LOC644774	2														PSMB1	2	WNK4	2	NOL9	1	AKAP11	2
													TSPAN31	2														GEMIN4	2	TUBA1C	2	SPZ1	1	DMWD	2
													SLCO4A1	2														LRIF1	2	SRGAP2	2	MINA	1	CRK	2
													IFITM3	2														S100A8	2	TAGLN2	2	ADRBK2	1	MEPCE	2
													C9ORF58	2														RAN	2	HSPA1A	2	TNFAIP6	1	MRPL15	2
													CSAG1	2														DHX9	2	FER	2	CYP1B1	1	NUP93	2
													ARHGEF16	2														PPP4C	2	ITGB1	2	TGM1	1	NR3C1	2
													HOXB9	2														GAPDH	2	USP6	2	GCGR	1	PARK7	2
													FOXR1	2														ZBTB16	2	WDR48	2	GPSM3	1	MRPS11	2
													HS.34447	2														TUBA1A	2	MPRIP	2	XDH	1	MRPL44	2
													LOC644743	2														TMSB4X	2	USP32	2	GREM2	1	MRPS21	2
													C14ORF78	2														SUMO3	2	TUBA1A	2	NPR3	1	MRPS16	2
													ASS	2														USP4	2	YWHAE	2	NECAB3	1	RAD54L2	2
													LRRC17	2														TRMT2A	2	ITGB4	2	SDK1	1	RRBP1	2
													TNNT1	2														A2M	2	PIK3R2	2	KLK4	1	PEX5	2
													LOC653219	2														ATP5B	2	RAP1A	2	MUC7	1	PPM1G	2
													XAGE1D	2														COL4A5	2	HSP90AB1	2	OSBP2	1	UBD	2
													C8ORF55	2														CRIP2	2	ING1	2	C6orf47	1	PSMC3	2
													KISS1	2														APLP1	2	TSC2	2	CSMD1	1	DES	2
													FLJ23191	2														QARS	2	AKAP13	2	CLN5	1	JUP	2
													GSDMDC1	2														PDE4DIP	2	TUBB	2	ZDHHC2	1	ILF2	2
													SERPINB7	2														SETDB1	2	ATP5A1	2	ITLN1	1	PSMD10	2
													FNDC1	2														ARFGAP1	2	DDX1	2	SIPA1L2	1	IGBP1	2
													IBSP	2														FGB	2	CEP250	2	CHD5	1	EIF4A1	2
													OLFML2B	2														RBBP4	2	CLTC	2	IL1R2	1	PSMA6	2
													ALDH3A1	2														LSM6	2	CCT2	2	HEATR6	1	DRG1	2
																												LSM2	2	CCT3	2	ALPK1	1	UPF1	2
																												COPS6	2	CCT4	2	CAMK1G	1	ALB	2
																												SFPQ	2	CCT6A	2	BOK	1	PKP1	2
																												HNRNPR	2	ATP5B	2	CTRL	1	DSG1	2
																												MED26	2	H1F0	2	TMEM98	1	EPB41L2	2
																												KRT4	2	HIST1H1C	2	HMGXB4	1	SLC25A6	2
																												HNRNPH1	2	GAPDH	2	PLEKHF1	1	VARS	2
																												DDX5	2	GDI2	2	ZMYND19	1	NFKB2	2
																												LSM4	2	DDX3X	2	CCDC17	1	ACTN4	2
																												EWSR1	2	EEF1D	2	SMG7	1	DHX9	2
																												NPM1	2	EGFR	2	NEIL1	1	RPTOR	2
																												HNRNPA2B1	2	MYH7	2	GNRHR	1	PFAS	2
																												NOP56	2	HMGCS2	2	TSPAN31	1	ATP1A1	2
																												RPL7	2	HIST1H1E	2	CEPT1	1	TARS	2
																												ACTB	2	GP1BA	2	ALDH1A3	1	MCM4	2
																												HNRNPA1	2	HSPA8	2	PANX3	1	PSMD2	2
																												DDX17	2	RPLP2	2	PHTF1	1	XPOT	2
																												COL4A2	2	PHGDH	2	TPMT	1	EEF2	2
																												ATP6V1A	2	PABPC1	2	COL10A1	1	CTNNA1	2
																												RPL10	2	PKP2	2	SLCO4A1	1	ILF3	2
																												KAT5	2	MTOR	2	SLC1A4	1	MTHFD1	2
																												YWHAG	2	MRPL39	2	LEPREL1	1	SRGAP2	2
																												TNK2	2	YWHAG	2	SULT1A2	1	NCL	2
																												APLP2	2	GTF2B	2	SLC25A26	1	VCP	2
																												PRKCE	2	PIAS2	2	SULF2	1	AATF	2
																												CEBPA	2	RPL9	2	C17orf49	1	PIAS1	2
																												MAP3K1	2	TRAF2	2	AIFM2	1	EIF2S3	2
																												PRKDC	2	GOLGB1	2	HPS1	1	ACSL3	2
																												LDHA	2	NGF	2	TMEM205	1	TUBA1C	2
																												DNMT1	2	MAP3K3	2	GCHFR	1	HARS	2
																												ACTA1	2	YWHAH	2	WEE2	1	CPSF3	2
																												E2F1	2	MAP3K1	2	SEC31B	1	IRAK1	2
																												SIRT1	2	DNAJA1	2	MICALL2	1	SLC25A5	2
																												HIST3H3	2	DNAJA2	2	XYLT1	1	WDTC1	2
																												HDAC1	2	EEF1A1	2	GSG2	1	DDX3X	2
																												USP7	2	EFNB1	2	CHRDL2	1	KARS	2
																												PCNA	2	HIST1H2BD	2	CTTN	2	XRCC6	2
																												UBE2I	2	FHL2	2	COL1A2	2	SLC3A2	2
																												ACTG1	2	HIST1H1T	2	GJA1	2	EEF1G	2
																												RCHY1	2	HNRNPA2B1	2	ARHGDIB	2	RHOT2	2
																												HDAC7	2	HIST1H1D	2	IGFBP5	2	COIL	2
																												LRP1	2	HNRNPH1	2	AKR1B1	2	PRMT5	2
																												ACTG2	2	HSPB1	2	ARHGEF16	2	VIM	2
																												MYC	2	HNRNPF	2	DLC1	2	DCD	2
																												LMNA	2	KPNB1	2	COL3A1	2	RHOT1	2
																												RUVBL2	2	ACTB	2	TFPI	2	SRPR	2
																												CCNB1	2	TGFB1	2	EEF1A2	2	ENO1	2
																												NFKB1	2	FBXO4	2	FARP1	2	SRP68	2
																												EP300	2	RAF1	2	CD36	2	PSMC2	2
																												ALOX12	2	ATP2A2	2	COL6A3	2	HNRNPH1	2
																												CBX4	2	ACTN3	2	LUM	2	PPP2R5C	2
																												CSNK2A1	2	ACTA2	2	ITGA11	2	RPN1	2
																												GTF2I	2	CACNA1S	2	ACTG2	2	RUVBL2	2
																												YWHAB	2	BCAR1	2	SDPR	2	ATXN10	2
																												CSNK2B	2	CAV1	2	SIRT3	2	AP2M1	2
																												CSNK2A2	2	CBLB	2	HSPA9	2	NONO	2
																												YWHAZ	2	TRIM29	2	RPS6KA4	2	DLST	2
																												PARP1	2	TAB2	2	SMARCC1	2	PAICS	2
																												E2F4	2	VPS35	2	PSMA4	2	HNRNPF	2
																												SNCA	2	XPOT	2	PSMA5	2	PSMD11	2
																												SMAD1	2	TUBG1	2	IMMT	2	RPL3	2
																												FHL1	2	SORT1	2	IRF8	2	EIF3E	2
																												MED12	2	PLK4	2	ERBB2IP	2	HDAC3	2
																												MED10	2	PLK1	2	CHORDC1	2	EIF3F	2
																												CNOT10	2	PPP2R1A	2	CSRP2	2	YBX1	2
																												PABPC1	2	NFKB1	2	AURKA	2	HIST1H1D	2
																												GYG2	2	MLH1	2	DEPDC1	2	RPS4X	2
																												UGP2	2	HSPD1	2	ING4	2	GPN3	2
																												PYGL	2	MYH3	2	EP300	2	RPLP0	2
																												PHKG1	2	MYH2	2	ALDH16A1	2	TOLLIP	2
																												PGM1	2	MYLK2	2	UGDH	2	PCNA	2
																												GBE1	2	PEX19	2	HSPA4	2	RPS6	2
																												GYS1	2	PTK2	2	ATP5A1	2	YWHAZ	2
																												APP	2	PTK2B	2	GRN	2	DSTN	2
																												AGL	2	SHC1	2	HSPD1	2	RPS18	2
																												PPP2R2B	2	TBRG4	2	FOXO3	2	RPL32	2
																												SKA1	2	PXN	2	ATP5B	2	RPS13	2
																												IER5	2	XPO1	2	RIF1	2	FHL2	2
																												TUFM	2	BRD4	2	PGAP1	2	EMD	2
																												KLHL15	2	PHB	2	HSP90B1	2	RPS15	2
																												CUL3	2	RABEP1	2	FAM192A	2	KXD1	2
																												ZCCHC8	2	TIAM1	2	FARSB	2	TCOF1	2
																												GRIN3A	2	SF3B1	2	ATG7	2	CWC15	2
																												PPP2R1A	2	RBM10	2	CWC15	2	DEPDC7	2
																												TCP1	2	PPM1B	2	GNPAT	2	GPHN	2
																												ARL2	2	CDC37	2	GPN3	2	GPATCH4	2
																												JUP	2	ADH4	2	DDX24	2	FTO	2
																												KRT6A	2	RBMY1A1	2	GPATCH4	2	ABR	2
																												MYL6	2	HNRNPC	2	MRPL15	2	RHOB	2
																												KRT2	2	RUVBL2	2	NUP188	2	ARHGEF4	2
																												ELAVL1	2	EEF1A2	2	GPHN	2	RHOU	2
																												KRT16	2	EIF3E	2	MRPL41	2	RHOF	2
																												PRDX1	2	EEF1G	2	PARK7	2	RHOG	2
																												SERTAD4	2	RPS8	2	PEX5	2	RHOQ	2
																												SKIV2L2	2	EIF4B	2	MRPL9	2	RHOJ	2
																												S100A7	2	RPL4	2	PARP1	2	ARHGEF16	2
																												KRT5	2	RPS3	2	RNF138	2	RHOD	2
																												RBM7	2	RPLP0	2	PIN1	2	GDI2	2
																												RECQL4	2	RPL6	2	PPM1G	2	KALRN	2
																												MYO9A	2	VCL	2	PDCD2L	2	ITSN1	2
																												CCT2	2	NPM1	2	TK1	2	RAC2	2
																												CCT5	2	MRPL53	2	RNH1	2	RAC3	2
																												CDCA4	2	LRRC47	2	SCRIB	2	TRIO	2
																												TRIM28	2	UBE4B	2	RANGAP1	2	VAV3	2
																												SKA3	2	UBE2L3	2	UBE2O	2	ARHGEF7	2
																												EEF1A2	2	SUGP1	2	TTLL12	2	ARHGEF6	2
																												HSPA5	2	UBL4A	2	UBA5	2	ARHGEF11	2
																												HIST1H1E	2	TPX2	2	ANKRD17	2	RHOBTB1	2
																												CCT7	2	TAGLN	2	AHCYL2	2	MCF2L	2
																												CCT6A	2	RPS28	2	CHEK1	2	NRD1	2
																												CCT8	2	RPS19	2	AKAP11	2	RHOC	2
																												PPP2R1B	2	RPL13A	2	MPP1	2	ARHGAP4	2
																												ATXN2L	2	RIN2	2	GYPC	2	RANGAP1	2
																												S100A9	2	RPSA	2	C11orf58	2	RHOH	2
																												ZNF136	2	NUCB2	2	TRA2A	2	RASGRF1	2
																												CAPZB	2	PRKDC	2	KIAA1377	2	UBA5	2
																												PPP2CB	2	PCNA	2	SHC1	2	GTF2B	2
																												SMC1A	2	MCM6	2	SF3B1	2	DDX24	2
																												HNRNPUL1	2	MYH13	2	EEF1G	2	RPS25	2
																												NPLOC4	2	MTR	2	RPLP1	2	NAA38	2
																												HNRNPC	2	KRT5	2	LDHA	2	PRPF4	2
																												HNRNPF	2	MMRN1	2	WASL	2	ZNF282	2
																												MAGOH	2	USP26	2	APP	2	NPR1	2
																												CACYBP	2	SNRPB	2	PTK2	2	HDAC4	2
																												FARSA	2	TP63	2	ARPC5	2	ATG7	2
																												MRPL39	2	KRT10	2	ARPC3	2	TUBA1A	2
																												CDK1	2	ERP44	2	ARPC2	2	KRT31	2
																												HIGD1A	2	FLNC	2	SH3GL3	2	LSM4	2
																												NEDD8	2	EEF2	2	SNX9	2	RNH1	2
																												BRCA1	2	EPHA3	2	ABI1	2	PRPF3	2
																												CTCF	2	CCT5	2	WIPF1	2	RALBP1	2
																												ABCD3	2	ANKRD18A	2	ACTR3	2	STARD8	2
																												RAD21	2	CAD	2	VASP	2	YWHAB	2
																												CIT	2	CLDN3	2	ITSN1	2	ARHGAP25	2
																												YBX1	2	CLDN1	2	S100A9	2	ARFGAP1	2
																												MCM7	2	ABL2	2	GAPDH	2	YWHAH	2
																												CBX5	2	ACVR2A	2	DNAJB1	2	GMIP	2
																												SUV39H2	2	BRAF	2	CAV1	2	OCRL	2
																												KPNA3	2	BTK	2	HOXC10	2	CHN1	2
																												RBBP7	2	ARHGEF6	2	CFTR	2	CALM1	2
																												ZNF8	2	GSK3B	2	CAV2	2	TRIP10	2
																												HDAC4	2	FRK	2	ATP1A1	2	INPP5B	2
																												H2AFY2	2	KIT	2	CLTA	2	ITSN2	2
																												HIST1H2BC	2	JAK1	2	SERTAD4	2	YWHAE	2
																												HIST1H1A	2	CDK7	2	ICAM1	2	TNK2	2
																												TOP1	2	CAMK2A	2	SKIV2L2	2	DNMBP	2
																												NIPBL	2	CDK5	2	CSE1L	2	BCR	2
																												WDR77	2	EPHA7	2	PPP2R2D	2	ARHGAP26	2
																												DNMT3B	2	GAK	2	XPO1	2	ARHGAP19	2
																												HIST1H1B	2	EPHB2	2	S100A8	2	ARHGAP9	2
																												AURKB	2	PRKAA2	2	SLC3A2	2	G3BP2	2
																												XRCC5	2	PRKCA	2	TFG	2	ARHGAP10	2
																												PRMT5	2	PPP1CC	2	TMEM43	2	ARHGAP18	2
																												BGLAP	2	SEC61A1	2	PPP2R5E	2	DLC1	2
																												PPP2R5E	2	SNX4	2	SMARCA5	2	ARHGAP8	2
																												RPL5	2	MAPK10	2	SART1	2	SRGAP1	2
																												MCC	2	NCL	2	GTF3C1	2	PIK3R2	2
																												TCEB1	2	MAP3K11	2	TOP1	2	SYDE2	2
																												ARHGDIA	2	PGK1	2	VTN	2	CHN2	2
																												TUBB	2	YWHAZ	2	SAP18	2	ARHGAP12	2
																												RUNX2	2	YWHAQ	2	SSRP1	2	ARHGAP24	2
																												TUBB2A	2	TCEB2	2	SON	2	ARHGEF5	2
																												FNTA	2	TNK1	2	SRSF11	2	VAV1	2
																												CFTR	2	RIPK2	2	SRSF7	2	BMP1	2
																												ERBB3	2	STK16	2	SSSCA1	2	LAMC2	2
																												CTNNB1	2	TJP3	2	SRSF3	2	LAMA4	2
																												UBE2H	2	NOLC1	2	CRK	2	COL5A2	2
																												POLA2	2	NCF2	2	DOK2	2	COL7A1	2
																												NASP	2	TCP1	2	RHOA	2	LAMA3	2
																												PPP1CC	2	TCOF1	2	RAC1	2	CNDP2	2
																												FBP1	2	HNRNPU	2	FLT4	2	LDHB	2
																												HES1	2	HIST1H1A	2	SRC	2	LDHA	2
																												STUB1	2	EIF3H	2	PIK3R1	2	MVD	2
																												RPS6	2	POLR2A	2	WEE1	2	SLC9A3R1	2
																												ARAF	2	RPL5	2	HLA-B	2	BCCIP	2
																												BIRC5	2	CHEK1	2	SPRR2A	2	NPEPPS	2
																												XPO1	2	ILF3	2	SUV39H2	2	GDI1	2
																												HSP90B1	2	LIG4	2	ARHGEF11	2	CDC42	2
																												PSMD2	2	AP1B1	2	ASAP2	2	ARHGAP5	2
																												NNMT	2	IKBKG	2	DNM2	2	ARHGAP6	2
																												CTTN	2	TNFRSF1A	2	AKAP6	2	ARHGDIG	2
																												MYD88	2	RBBP8	2	KRT4	2	RHOV	2
																												KPNA1	2	TRADD	2	LYZ	2	ARHGAP11B	2
																												PRKCA	2	RELA	2	EEF1A1	2	ACOT7	2
																												ATG7	2	NFKB2	2	DDX3X	2	SH3BP1	2
																												CUL4B	2	HMGB1	2	AP2B1	2	RHOBTB2	2
																												CALML5	2	PRDX1	2	FUBP1	2	STARD13	2
																												CALML3	2	RANBP2	2	DSC1	2	ARHGAP28	2
																												HP	2	RPS11	2	HSPB1	2	ARHGAP17	2
																												DSC1	2	SRP54	2	SERPINH1	2	OPHN1	2
																												TF	2	SRP14	2	RPL23	2	MYO9B	2
																												SERPINB5	2	EIF2S2	2	RNGTT	2	SRGAP3	2
																												KPNB1	2	COL8A1	2	RPS3	2	UTRN	2
																												TIMM44	2	BAG6	2	DDX5	2	TMEM177	2
																												SLPI	2	HGS	2	STAT5A	2	SHC1	2
																												RGS2	2	UNC119	2	SOCS1	2	NOLC1	2
																												APOE	2	CCDC14	2	GAB2	2	KRT10	2
																												CST3	2	USMG5	2	MAP4K1	2	ANXA5	2
																												CTSD	2	PRL	2	EPHA3	2	PIAS2	2
																												INS	2	SRSF2	2	GAB1	2	SFPQ	2
																												MARCKS	2	OAT	2	ASAP1	2	PPP2R2A	2
																												ADAMTSL4	2	SRGN	2	SMAD3	2	NCOR1	2
																												IGF1	2	DTX2	2	ERBB4	2	MYL12A	2
																												BAG6	2	DAZAP2	2	PTPN1	2	RBL2	2
																												SUCLG2	2	AREG	2	PTPN11	2	SHMT2	2
																												SERPINB13	2	HIST1H2BC	2	FRS2	2	SRP9	2
																												YWHAH	2	LRRC59	2	YWHAB	2	SRPRB	2
																												WDR48	2	LYN	2	VAV2	2	GNAL	2
																												PHLPP1	2	SLC3A2	2	ATXN1	2	HDAC2	2
																												P4HA2	2	AKT1	2	PSMC6	2	HDAC1	2
																												SRM	2	BCAR3	2	IRS2	2	EPB41L1	2
																												VARS	2	ATXN10	2	EPHB6	2	COPS5	2
																												USP46	2	CDCP1	2	NTRK1	2	PIK3R1	2
																												DCXR	2	CKAP4	2	PDGFRA	2	KIF5B	2
																												NDUFS2	2	EPHB4	2	KRT9	2	YWHAQ	2
																												NPEPPS	2	ERBB2	2	EPHB2	2	NASP	2
																												SDF2	2	DNAJA3	2	NCKIPSD	2	RPLP2	2
																												NDUFA5	2	DYRK1A	2	HSPA1L	2	PHGDH	2
																												SCRIB	2	GRB7	2	INPPL1	2	TFG	2
																												SH3KBP1	2	MDM2	2	PIK3R3	2	TAF15	2
																												CDC37	2	APC	2	KRT19	2	NUDC	2
																												CNDP2	2	RHPN2	2	TUBA1A	2	RPS3	2
																												EEF1G	2	ARHGEF17	2	CBLB	2	IQGAP1	2
																												ACSL3	2	ARHGAP11A	2	EPS15	2	PGK1	2
																												RPS3	2	ARHGEF5	2	KRT15	2	UBA1	2
																												EIF2S3	2	TNK2	2	AP2A1	2	GSPT2	2
																												ACOT7	2	S100A11	2	YWHAQ	2	CANX	2
																												UPF1	2	H2AFX	2	YWHAG	2	CCT2	2
																												RPL3	2	BANK1	2	MAP4K5	2	ATP5A1	2
																												EEF2	2	USP42	2	KRT1	2	DDX1	2
																												ATP1A1	2	VASP	2	KRT5	2	EEF1D	2
																												SLC25A6	2	DISC1	2	KRT2	2	BCAR3	2
																												SHMT2	2	TGIF2LY	2	PIK3CA	2	CACYBP	2
																												TARS	2	LMNA	2	KRT10	2	RBPJ	2
																												HSD17B4	2	RALY	2	KRT6B	2	UBB	2
																												DDX39B	2	FAM46A	2	KRT14	2	HMGB1	2
																												GSR	2	BCCIP	2	HSPA8	2	PRKDC	2
																												PGD	2	RNF14	2	KRT16	2	HDAC9	2
																												RPS9	2	KEAP1	2	TUBB4B	2	IGFBP7	2
																												RPS20	2	EFEMP2	2	HSPA1B	2	SDC1	2
																												RPS8	2	LINGO1	2	KRT6A	2	RTN4	2
																												RPS16	2	HIST1H2AG	2	TUBB	2	INS	2
																												ILF3	2	TOLLIP	2	TUBB2A	2	RAN	2
																												RPL4	2	STAM2	2	G3BP2	2	XPO1	2
																												AP1M2	2	SQSTM1	2	CDKN2A	2	CPSF2	2
																												DLST	2	COL4A5	2	RELA	2	CPSF1	2
																												CLTC	2	DCUN1D1	2	ATP13A2	2	NUP210	2
																												PSMC3	2	UBA52	2	RAB7A	2	MAGOH	2
																												PSMC2	2	CTNNB1	2	HDAC6	2	SRRM1	2
																												SEC23A	2	UBE2E3	2	MYCBP2	2	EIF4E	2
																												KIF5B	2	MKRN3	2	BNIP3L	2	SMU1	2
																												PPP2R2A	2	ARIH2	2	TNK2	2	TCEB1	2
																												TLE3	2	CHFR	2	RANBP9	2	POLA1	2
																												RPN2	2	AUP1	2	PLCG1	2	MPST	2
																												RPS26	2	CUL1	2	ADAM10	2	ILK	2
																												MAOA	2	RPL14	2	SHC3	2	HSP90B1	2
																												CANX	2	CUL4A	2	IL15RA	2	CIAO1	2
																												FASN	2	DDB1	2	IL2RG	2	SMYD2	2
																												S100B	2	HSF1	2	LCK	2	GSK3B	2
																												HSP90AA1	2	LRIF1	2	PIK3R2	2	NEUROD1	2
																												VCP	2	TNF	2	TENC1	2	HTT	2
																												XRCC6	2	HDAC6	2	NCK2	2	PDX1	2
																												DARS	2	CASP3	2	EWSR1	2	HAP1	2
																												MME	2	CAND1	2	LMNA	2	PCGF2	2
																												DDX1	2	SMARCD1	2	ROBO2	2	PPP1CC	2
																												HNRNPU	2	SERTAD1	2	GBP2	2	CALML5	2
																												NCL	2	SLC25A13	2	CAMK2G	2	S100A8	2
																												ATP5A1	2	SSR4	2	STUB1	2	NCOR2	2
																												BCAR1	2	LGALS7	2	UBE2V1	2	HIST2H2BE	2
																												CDK2	2	KRT6A	2	UBE2N	2	SUMO3	2
																												ACVR1	2	NPEPPS	2	SQSTM1	2	CLTC	2
																												DCAF7	2	KPNA1	2	CHUK	2	EIF5B	2
																												C1QBP	2	EIF2B3	2	TAB2	2	EEF1B2	2
																												CEP250	2	DSC1	2	VHL	2	GAPDH	2
																												HSPA8	2	EPHA2	2	UBB	2	EPRS	2
																												FYN	2	GRN	2	AR	2	HIST1H1E	2
																												IKBKE	2	EIF4G1	2	NR1H3	2	NAP1L4	2
																												CPS1	2	TGM1	2	KAT2B	2	PDIA3	2
																												PTK2	2	CHUK	2	NFKB1	2	PFN1	2
																												PDPK1	2	SMN1	2	ANXA2	2	PRKD1	2
																												RAF1	2	CRYAB	2	PSMC5	2	TMPO	2
																												MAPK1	2	YES1	2	TP53BP1	2	PAK3	2
																												LYN	2	VARS	2	CEBPA	2	SET	2
																												HRAS	2	XRCC5	2	E2F1	2	TRIM29	2
																												PDGFRB	2	USP4	2	JARID2	2	AR	2
																												YWHAQ	2	TXN	2	SPTA1	2	HNRNPA1	2
																												KLK3	2	CCL3	2	MYH9	2	RCC1	2
																												TOLLIP	2	CCR1	2	NCOA1	2	FBL	2
																												TXN2	2	ACTN2	2	DCD	2	HSPA6	2
																												FLNB	2	TUBB2A	2	RANBP2	2	CASP7	2
																												ITGB1	2	HIST1H2AC	2	TRIM21	2	TRAF2	2
																												SQSTM1	2	RHOA	2	ITGB5	2	HIST1H1A	2
																												CLNS1A	2	CUL5	2	CDCP1	2	XRCC5	2
																												ITGB3	2	HSPA6	2	GRIP1	2	RPL5	2
																												ATF7IP	2	TERF2IP	2	TBP	2	CCT4	2
																												RAC1	2	STUB1	2	TTN	2	CCT8	2
																												UBE2L6	2	TRIM24	2	JUN	2	CALR	2
																												PSEN1	2	ATXN1	2	DDX17	2	AHCY	2
																												ITGB6	2	KPNA2	2	EXOC6	2	RPL11	2
																												MAP3K4	2	IQGAP1	2	DDB1	2	LPL	2
																												NUP214	2	HNRNPM	2	BRE	2	COPS6	2
																												NUP188	2	HIST2H2BE	2	GCN1L1	2	LRP1	2
																												ATAD3A	2	HSP90B1	2	CFH	2	NDN	2
																												MUC13	2	HNRNPR	2	UBA52	2	RPS11	2
																												CD59	2	HARS	2	FANCI	2	KPNB1	2
																												CEP170	2	EIF2B4	2	LRRK2	2	NGFR	2
																												CLTA	2	EIF4A1	2	MCL1	2	HNRNPU	2
																												EPCAM	2	DDOST	2	EEF1B2	2	ORC4	2
																												SVIL	2	DDX20	2	ERBB2	2	MCM2	2
																												SORL1	2	NUMA1	2	EIF4A2	2	MCM10	2
																												TPM3	2	NAE1	2	PINK1	2	TERF2	2
																												TMOD3	2	OTUD4	2	RRM2B	2	RFC1	2
																												PLD2	2	KRT9	2	PCNA	2	SSRP1	2
																												MUC2	2	MAP4	2	RPL29	2	RPS2	2
																												EPS8	2	MED26	2	RPL22	2	RPL9	2
																												SNX9	2	MAPRE2	2	RPL10	2	RPL7	2
																												MS4A5	2	MCM5	2	RPL13	2	RPL29	2
																												LRRFIP2	2	ITSN1	2	RPL7	2	RPL13	2
																												RFC1	2	RPS17	2	RPS6	2	EEF1A2	2
																												RFC2	2	RPL7A	2	RPL35A	2	EIF2A	2
																												TERF1	2	LRRK2	2	RPL27	2	GCN1L1	2
																												CCNH	2	RPS6	2	MAP3K3	2	H2AFX	2
																												SSBP3	2	RPS3A	2	RPSA	2	KEAP1	2
																												ZSCAN1	2	RPL12	2	RPL18	2	MYH11	2
																												SMARCA4	2	RPS24	2	RPL11	2	CUL1	2
																												RELA	2	RPL10A	2	RPS27	2	CUL2	2
																												RFC4	2	RPL15	2	RPLP0	2	TGIF2LY	2
																												TERF2IP	2	RPL35A	2	TSG101	2	USP42	2
																												TAF15	2	RPL19	2	ZFYVE19	2	TSC2	2
																												CCNT1	2	RPS14	2	RPS2	2	KRT18	2
																												MED29	2	RPS2	2	HGS	2	MYH13	2
																												XRN1	2	RPS10	2	GSPT2	2	MYH3	2
																												ZFP36	2	RPS9	2	VDAC2	2	MYH2	2
																												DCP1A	2	RPS5	2	BMPR1B	2	HIST1H1C	2
																												EIF4A3	2	RPL26	2	USP2	2	HIST1H2BD	2
																												DCP2	2	RPL7	2	HOOK2	2	HNRNPA2B1	2
																												EDC4	2	EIF5B	2	MDM2	2	HNRNPC	2
																												EXOSC4	2	RPL36	2	MNAT1	2	CACNA1S	2
																												EXOSC9	2	ACTN1	2	FASN	2	BANK1	2
																												EXOSC7	2	CACYBP	2	EGFR	2	CEP250	2
																												UPF2	2	ARHGEF4	2	TRADD	2	RPS15A	2
																												PABPC4	2	CCNC	2	IKBKG	2	RPL17	2
																												EXOSC6	2	CSE1L	2	APLP1	2	HSPA8	2
																												EXOSC1	2	CTNNA1	2	FOS	2	BCL6	2
																												EXOSC5	2	DHX9	2	SAT1	2	RPS20	2
																												CBL	2	RPS4X	2	DISC1	2	MARCKS	2
																												CAV1	2	RPS23	2	PAK2	2	RPL23A	2
																												CBLB	2	SNRPD1	2	RDX	2	SSR3	2
																												DNAJA3	2	2016-09-02	2	ITGA5	2	RPS16	2
																												DNAJA2	2	PSMA6	2	SH3PXD2A	2	FLT4	2
																												BCAR3	2	PPP1CB	2	PPL	2	CDK7	2
																												AXIN1	2	UBD	2	DST	2	EIF3H	2
																												TRIM27	2	ACTN4	2	YES1	2	FBXO25	2
																												LRRC59	2	ACTA1	2	FYN	2	CUL3	2
																												SHC1	2	AHCY	2	VIM	2	WNK4	2
																												PXN	2	TAB1	2	RAC2	2	MAP4K4	2
																												S100A11	2	SUMO3	2	HCK	2	BAG2	2
																												ERBB2	2	SSRP1	2	MKNK1	2	CHORDC1	2
																												FHL2	2	SPTBN1	2	RAF1	2	MYLK2	2
																												HSPB1	2	SLC25A5	2	ARHGEF6	2	TPM3	2
																												HSP90AB1	2	TRAF3IP1	2	EIF4G1	2	NANS	2
																												SMAD9	2	TRAP1	2	MYLK	2	TCP1	2
																												STAT3	2	TARS	2	PSMA1	2	MAFG	2
																												TXN	2	SNRPA	2	GANAB	2	PDGFRB	2
																												TBRG4	2	SLC25A1	2	P4HB	2	RET	2
																												CDC7	2	SF3B2	2	PPP2R2B	2	EPHA4	2
																												CDC16	2	SF3B3	2	CCT2	2	IRAK3	2
																												CHEK2	2	RPL36A	2	APEX1	2	RPS6KA1	2
																												MCM5	2	RPL3	2	MCM3	2	MAP3K3	2
																												MELK	2	RPL17	2	CALR	2	ABL1	2
																												CCNB2	2	RPL34	2	CPSF6	2	ESR1	2
																												MCM3	2	RPS16	2	GDI2	2	FBXL2	2
																												ORC5	2	RPS25	2	ECHS1	2	BTRC	2
																												CDT1	2	RPL10	2	UBFD1	2	WWP1	2
																												CUL2	2	RPS15A	2	YWHAE	2	FBXO4	2
																												CDKN2A	2	RPLP1	2	G6PD	2	PCGF6	2
																												PLK4	2	RPL38	2	MAP3K1	2	RGS6	2
																												NME2	2	RPL13	2	NPEPPS	2	CUL4A	2
																												AK1	2	RPL18A	2	ARHGEF7	2	KAT5	2
																												APEX1	2	RPL21	2	PELO	2	CRYAB	2
																												COL1A1	2	UBE2M	2	PSMD4	2	POLR2E	2
																												YES1	2	MAP3K8	2	MCM7	2	CUL5	2
																												NME1	2	MAP3K14	2	MSH6	2	C1QBP	2
																												SLC3A2	2	EIF4E	2	SLC25A12	2	GBAS	2
																												XPOT	2	OSGEP	2	HEATR1	2	PRKCA	2
																												SLC25A5	2	IRS4	2	PSMA6	2	NIPSNAP1	2
																												PEX19	2	JUP	2	RUVBL1	2	TGM2	2
																												PRDX2	2	KRT2	2	NAP1L1	2	SFN	2
																												PKP2	2	LMNB1	2	PSMA3	2	P2RX7	2
																												EIF2B3	2	MAP1A	2	PSMC4	2	UBE2N	2
																												EPHA2	2	GCN1L1	2	PSMC3	2	ACTG1	2
																												EPHB4	2	PPP2CB	2	KIDINS220	2	IRS4	2
																												CDKN1B	2	REPS1	2	CRKL	2	ACTG2	2
																												CSE1L	2	NME2	2	PSMB9	2	ACADVL	2
																												ATXN10	2	PDCD6	2	PSMD7	2	RPL6	2
																												CDCP1	2	SKA2	2	PSMB3	2	KRT1	2
																												UBE2D2	2	SKA1	2	PSMD13	2	ANP32B	2
																												UBE2K	2	SKIV2L2	2	PSMB5	2	MCM6	2
																												UBE2V1	2	RBM7	2	TAP1	2	MYL6	2
																												TOR1A	2	SIK2	2	TAP2	2	MAPRE2	2
																												SELENBP1	2	S100A7	2	POLR2A	2	MAP4	2
																												MYH4	2	TCEB1	2	PSMB8	2	EIF3I	2
																												MYH2	2	TUFM	2	PSMB4	2	DNAJA2	2
																												LRRC15	2	ACADVL	2	CDC16	2	EIF3D	2
																												KRT81	2	ANP32B	2	ANAPC10	2	DDX5	2
																												VSIG8	2	SET	2	PSMC2	2	CDKN2A	2
																												NAA38	2	NIPSNAP1	2	PSMD3	2	ACTA1	2
																												AR	2	EMD	2	GTF2B	2	ACTN1	2
																												TRIP13	2	DSG1	2	FGF16	2	IKBKG	2
																												SUMO2	2	DCD	2	FGF17	2	MAPK1	2
																												KRT31	2	EIF3F	2	GTF2F1	2	RPL4	2
																												KRT33B	2	RPS20	2	CAD	2	MAP3K1	2
																												ADSL	2	RPL32	2	MRPS16	2	NFKB1	2
																												GSTP1	2	RPL37A	2	YBX1	2	MYC	2
																												PTN	2	RPS27A	2	SUCLA2	2	NFKBIE	2
																												GSS	2	RPS15	2	IKBKE	2	DARS	2
																												PRPF4	2	RPL39	2	COPS6	2	TUBB2B	2
																												SF3B2	2	EIF2B5	2	PSMD2	2	TRAP1	2
																												SRRM1	2	EIF2B2	2	RAD23B	2	RPS5	2
																												GPHN	2	EIF1AX	2	UCHL5	2	RPS9	2
																												SART1	2	RPL26L1	2	SEC23A	2	RPLP1	2
																												TGFBR1	2	SHBG	2	CCT8	2	RPS10	2
																												RNF40	2	EIF4H	2	UBQLN1	2	RPL27A	2
																												PSMD11	2	EIF3G	2	SNRNP200	2	RPL35	2
																												FABP4	2	RPL23	2	RNASEL	2	PABPC1	2
																												PA2G4	2	EIF3J	2	ADAR	2	PHB	2
																												KRT34	2	EIF2B1	2	IFIT3	2	CCND3	2
																												TUT1	2	EIF5	2	EGR1	2	LMNB1	2
																												PRPF31	2	EIF4A2	2	IFI6	2	IL7R	2
																												PGAM2	2	SGK1	2	IFIT2	2	CBR1	2
																												USP15	2	CSNK2B	2	ISG15	2	SNRPD3	2
																												PRPF3	2	EIF3A	2	IFITM2	2	RPL7A	2
																												PPIH	2	RPL23A	2	IFIT1	2	RALY	2
																												CKB	2	RPL28	2	XAF1	2	IGF2BP2	2
																												PFDN1	2	RPL27	2	IFI27	2	LRRC59	2
																												CNOT1	2	RPL30	2	SKP2	2	CDK2	2
																												PIK3R2	2	RPL8	2	IP6K2	2	RPS8	2
																												AASDHPPT	2	FAU	2	ISG20	2	RPS7	2
																												FGA	2	RPL18	2	IFITM1	2	RPS27	2
																												GABBR1	2	RPL3L	2	IFITM3	2	RPSA	2
																												RANBP2	2	RPS7	2	IFI35	2	EIF2S1	2
																												DDB1	2	RPL22	2	SNRNP70	2	RPL14	2
																												KRT10	2	RPS13	2	PC	2	RPL10	2
																												KRT13	2	RPL24	2	ACACA	2	RPL35A	2
																												JARID2	2	RPL29	2	NCL	2	RPL18A	2
																												ITGA2	2	RPL11	2	IGF2BP1	2	EIF3K	2
																												TFG	2	RPL27A	2	SNRPA1	2	EIF2S2	2
																												RARA	2	NCAM1	2	SNRPC	2	EIF1AX	2
																												F2	2	PRNP	2	HNRNPC	2	RPS29	2
																												LGALS4	2	GDNF	2	S100A7	2	RPS27A	2
																												ATP2A3	2	PLCG1	2	IFIT5	2	RPS4Y1	2
																												FLOT2	2	UCHL1	2	DNAJA1	2	RPS28	2
																												PLEKHA6	2	NCAN	2	XRCC5	2	RPS23	2
																												GNA11	2	GFRA1	2	PLK1	2	RPS24	2
																												GNAI2	2	BTRC	2	CDK2	2	EIF3B	2
																												SH3BGRL2	2	CCNE1	2	CDK7	2	ERCC3	2
																												KEAP1	2	FGD1	2	CDK1	2	CCNH	2
																												NFKBIA	2	KDM1A	2	PTTG1	2	MNAT1	2
																												TRADD	2	PHLPP1	2	PNMA1	2	TERF1	2
																												IRAK1	2	UBE2D3	2	PPP2R1A	2	TINF2	2
																												TNF	2	TRRAP	2	PLG	2	ANXA2	2
																												STAT5A	2	AURKA	2	KIAA1967	2	RBL1	2
																												KRT8	2	UBE2D2	2	PRKCG	2	PRDX6	2
																												SMURF2	2	MCL1	2	UBQLN4	2	RPL18	2
																												PGAM5	2	FGD3	2	TF	2	RPL12	2
																												NCAPD3	2	FOXO3	2	ARHGEF2	2	SP1	2
																												F7	2	BTG2	2	CDC42	2	SSR4	2
																												FLG	2	PSMA3	2	SMARCA4	2	TSC22D1	2
																												DPP3	2	VARS2	2	USP9X	2	CDK1	2
																												SMURF1	2	EEF1B2	2	TIAM1	2	ZWINT	2
																												NIPSNAP1	2	NCOA3	2	LIG4	2	CALU	2
																												GBAS	2	COPS5	2	TAF1	2	CDK4	2
																												TRIM63	2	HTT	2	PPIA	2	MCL1	2
																												GTF3C3	2	UBB	2	ENO1	2	NAE1	2
																												UBE2O	2	CASP8	2	STRN3	2	MLH1	2
																												PHYHIP	2	LYZ	2	ZWINT	2	KRT7	2
																												SMARCC2	2	HSPA1L	2	RUVBL2	2	MCM5	2
																												METTL18	2	ARRB2	2	EIF3I	2	HSP90AB1	2
																												S100A13	2	ARRB1	2	ALDOA	2	GTF2I	2
																												AGR2	2	TGFBR1	2	CTSD	2	EMG1	2
																												BRD7	2	ZSCAN1	2	VKORC1	2	CSTF1	2
																												TAGLN	2	CDC42	2	GSTP1	2	BRCA1	2
																												DAG1	2	PAK1	2	TAGLN2	2	PKLR	2
																												ABHD16A	2	RAB35	2	MYL12A	2	ADH6	2
																												IFITM1	2	SPAG9	2	LDHB	2	ARRB1	2
																												PTGS2	2	SH3KBP1	2	PFN1	2	CKS1B	2
																												HCLS1	2	ETFA	2	CTSK	2	DPP3	2
																												IL1RAPL1	2	AHSG	2	EIF4A1	2	ETF1	2
																												KRT6B	2	PLEKHG2	2	HNRNPA2B1	2	MMP2	2
																												SERPING1	2	ARHGAP1	2	MCM4	2	DLD	2
																												BUB1B	2	MAP3K10	2	TPT1	2	SMS	2
																												BUB1	2	KAT5	2	PA2G4	2	PDGFC	2
																												ITGB2	2	SNRPB2	2	UBE2L3	2	F11R	2
																												ITGA2B	2	RPL31	2	BTG1	2	EPHB2	2
																												PLAT	2	S100A9	2	MOGS	2	ASB9	2
																												TIAM1	2	SUGT1	2	MATR3	2	HSPD1	2
																												NID1	2	RHOC	2	HNRNPD	2	CCT6A	2
																												AHSG	2	CDC42BPA	2	HNRNPL	2	RACGAP1	2
																												C1QA	2	ARHGDIG	2	ILF3	2	ATP5B	2
																												KRT14	2	CHN2	2	DNAJA2	2	IRS1	2
																												GLA	2	MAPK11	2	DPM1	2	SRRM2	2
																												EIF4H	2	CDH1	2	EXOC1	2	MYH7	2
																												KRT85	2	EPN1	2	SPTAN1	2	KRT8	2
																												RPS27	2	ARHGEF11	2	RALA	2	HMGCS2	2
																												TNFRSF14	2	RHOBTB1	2	TRIO	2	GP1BA	2
																												ITGB5	2	KALRN	2	SRGAP2	2	FOS	2
																												PC	2	SRGAP3	2	EXOC4	2	GANAB	2
																												IQGAP1	2	RHOQ	2	PSME4	2	PKP2	2
																												JUN	2	ARHGAP25	2	VAPB	2	MPRIP	2
																												IRS4	2	ARHGAP29	2	ATP6V1C1	2	ITGB4	2
																												CAD	2	METAP2	2	PSMA2	2	TUT1	2
																												CFH	2	SH3BP1	2	GSS	2	WDR48	2
																												SLCO1A2	2	RHOBTB2	2	ASS1	2	TJP2	2
																												ABCC3	2	ARHGEF9	2	PRNP	2	RAP1A	2
																												GNAI3	2	ARFGAP1	2	GSTA3	2	AKAP13	2
																												CHFR	2	RHOD	2	MAP3K12	2	PGD	2
																												ATF4	2	ARHGAP8	2	OXSR1	2	CDKN1B	2
																												CFB	2	DEPDC1B	2	STK38	2	CBL	2
																												EFNB1	2	CHN1	2	MAP4K4	2	PAK2	2
																												CTNNA1	2	MYO9A	2	STK17A	2	GRIN1	2
																												CKAP4	2	MYO9B	2	STK17B	2	HRAS	2
																												CDC45	2	ARHGAP4	2	RPS6KA5	2	PPP2R1A	2
																												SDC1	2	RAC1	2	RABEP1	2	CDH2	2
																												PLG	2	PLD1	2	MAPK8IP2	2	ACTN2	2
																												SPP1	2	INPP5B	2	MAP2K7	2	CDKN1C	2
																												TSC22D1	2	VAV2	2	NEFM	2	PEX19	2
																												SIK2	2	RASGRF1	2	ICK	2	MPDZ	2
																												RPSA	2	VAV1	2	TNIK	2	CTRB1	2
																												TCHP	2	SOS2	2	DAPK2	2	CSE1L	2
																												HIST1H1D	2	ARFIP2	2	MINK1	2	CAD	2
																												RPLP0	2	MAP4K4	2	WNK1	2	EIF4A3	2
																												ATP2A2	2	RND1	2	EPB41	2	FARP2	2
																												CSTA	2	SOS1	2	TJP2	2	RABEP1	2
																												DSP	2	ABR	2	CD44	2	EWSR1	2
																												ROBO4	2	PIK3CG	2	EPB41L3	2	DFFA	2
																												AKT1	2	NCK1	2	GDI1	2	DDX39B	2
																												DSG1	2	STARD13	2	TUBA4A	2	BCAR1	2
																												CDYL	2	ARHGAP30	2	DYNC1H1	2	ACTN3	2
																												AHCY	2	ARHGAP18	2	SDC2	2	ANKRD18A	2
																												ACTN1	2	DEPDC7	2	S100A11	2	MYL3	2
																												TNPO1	2	RHOH	2	TMEM33	2	EIF5	2
																												SLC9A3R1	2	RHOU	2	TUFM	2	ARHGEF18	2
																												RPL17	2	ARHGAP22	2	PCBD1	2	VASP	2
																												PHGDH	2	SRGAP1	2	HADHA	2	RPL21	2
																												PGK1	2	RALBP1	2	LRPPRC	2	RBMY1A1	2
																												PHB	2	REPS2	2	LRRC59	2	SNRPN	2
																												NNT	2	FGD4	2	FHL1	2	GRIP2	2
																												TNFRSF11B	2	RHOF	2	VARS	2	EFNB1	2
																												VWF	2	RHOJ	2	DCTN1	2	PTPN11	2
																												VTN	2	VAV3	2	SH3BP1	2	SUV39H2	2
																												TNFSF11	2	TRIO	2	ARHGAP4	2	SHANK3	2
																												LMO2	2	RHOB	2	FGD1	2	LYZ	2
																												ISL1	2	RAC3	2	ECT2	2	DNAJA3	2
																												STIP1	2	VCP	2	MCF2	2	RPL23	2
																												KDM5A	2	JAK2	2	RASGRF1	2	EPS15	2
																												DAZAP2	2	EPS15	2	VAV1	2	KRT15	2
																												MAPRE2	2	BIRC2	2	SOS2	2	CBLB	2
																												GATA4	2	UBE2V1	2	KALRN	2	RPS19	2
																												LAMB2	2	CASP7	2	ARHGEF9	2	HSPA1L	2
																												CD46	2	GAS1	2	AKAP13	2	TUBB2A	2
																												PARK2	2	FBXO7	2	ARHGEF3	2	KRT6B	2
																												SMU1	2	CUL4B	2	RHOBTB2	2	KRT6A	2
																												EIF3E	2	CUL2	2	RHOT1	2	INPPL1	2
																												AKAP13	2	TNFRSF1B	2	RHOF	2	KRT14	2
																												TGFBI	2	RIPK3	2	NGEF	2	KRT5	2
																												EZR	2	TSG101	2	PLEKHG5	2	KRT16	2
																												GCK	2	HIST3H3	2	OBSCN	2	PIK3CA	2
																												SLBP	2	TP73	2	FGD3	2	KRT2	2
																												CDC20	2	ANKRD28	2	FGD4	2	KRT9	2
																												NUP93	2	POLR1B	2	RHOT2	2	PDGFRA	2
																												NUP155	2	CSK	2	FGD2	2	EPHB3	2
																												TNFSF13	2	MYL6	2	RHOG	2	GAB1	2
																												SET	2	PTPN11	2	RHOU	2	ASAP1	2
																												RELB	2	TRAF4	2	ARHGEF4	2	FRS2	2
																												CTSC	2	SEC16A	2	ABR	2	STAT5A	2
																												KRT72	2	RFC1	2	RHOH	2	IGF2BP3	2
																												IGFBP3	2	FKBP3	2	VLDLR	2	LSM2	2
																												TANK	2	HSPA4	2	SERPINE1	2	NOP56	2
																												FANCA	2	DNAJB6	2	AKT1	2	MATR3	2
																												ENO1	2	SMARCD2	2	ITGB1	2	RPAP1	2
																												SMARCC1	2	PSMD10	2	ITGA3	2	CDC73	2
																												DNAJB1	2	PPP4C	2	PLAU	2	LRRC15	2
																												NAMPT	2	ZBTB33	2	RNF14	2	FABP4	2
																												NCK1	2	TERF1	2	SMAD4	2	SRP72	2
																												AKAP12	2	RNF20	2	IER3	2	ARF6	2
																												KIT	2	PPP2R2B	2	WDR5	2	VSIG8	2
																												SOCS5	2	SIRT1	2	MOG	2	RPL38	2
																												BTK	2	PIAS4	2	BAG6	2	RPS14	2
																												CCND2	2	NCOA4	2	THRA	2	TTN	2
																												LCK	2	TEC	2	THRB	2	USP15	2
																												IRF7	2	TFAP2A	2	MID2	2	ISOC1	2
																												SERBP1	2	PTEN	2	CBL	2	EIF3C	2
																												SKIL	2	NET1	2	CDC37	2	DDB1	2
																												SERPINA5	2	PKLR	2	SORBS1	2	UBE2E1	2
																												ETS1	2	RNF40	2	MATK	2	ANXA1	2
																												IKBKG	2	S100A1	2	NEDD4	2	ADSL	2
																												MAPK8	2	USP1	2	STAT3	2	PLEC	2
																												EGR1	2	TADA2A	2	BRAF	2	VAPB	2
																												TCF7L2	2	EWSR1	2	RASA1	2	PGAM2	2
																												SKI	2	MAPK1	2	HRAS	2	IGSF21	2
																												PIN1	2	MAPK3	2	CALCOCO2	2	LRIF1	2
																												EIF3A	2	CCNH	2	MAVS	2	PSMA3	2
																												ACTN4	2	TRIM8	2	MCM10	2	EGR1	2
																												CALR	2	SMAD1	2	LNX1	2	UCHL5	2
																												PDZD2	2	NCOA1	2	TXN	2	NCOA3	2
																												BBS7	2	CDKN2A	2	HNRNPU	2	MCM3	2
																												ACTA2	2	SUMO2	2	DSP	2	AHSG	2
																												SPTBN1	2	RCHY1	2	SF3B3	2	PTEN	2
																												SPTAN1	2	VHL	2	SSB	2	ADAR	2
																												PLXNA2	2	BID	2	ARCN1	2	IFI27	2
																												SERTAD1	2	VCAM1	2	NUP93	2	NOS2	2
																												MYO6	2	VEGFA	2	GBAS	2	IL12RB2	2
																												FLNA	2	TNFAIP1	2	TMED10	2	JAK2	2
																												FLII	2	UCK1	2	COPB1	2	IL12B	2
																												RAB18	2	NOS2	2	ARFGAP1	2	IL12RB1	2
																												RALBP1	2	FGA	2	INSM1	2	IL12A	2
																												VRK1	2	CD59	2	TONSL	2	RPL31	2
																												DVL3	2	SOCS3	2	MCM6	2	RPS17	2
																												TSG101	2	S100P	2	MCM5	2	ATP2A2	2
																												CLINT1	2	RHOV	2	MCM2	2	RCN2	2
																												PML	2	LAMC3	2	HIST1H1B	2	NME2	2
																												STAT4	2	NPR1	2	SLC25A5	2	SERPINE1	2
																												MLH1	2	MYPN	2	HIST1H1C	2	RPS3A	2
																												ROBO2	2	SAP30	2	SLC25A3	2	CCT7	2
																												SCO2	2	ANKRD12	2	HIST1H2BL	2	UBE2D3	2
																												PTPN11	2	NPTX1	2	ITGA2	2	MKRN3	2
																												IGF2BP3	2	KRT85	2	KRT13	2	CHFR	2
																												RUNX1	2	SNIP1	2	SERPING1	2	ISG15	2
																												MRPL53	2	BCR	2	MYO5A	2	ARIH2	2
																												OPA1	2	ABI2	2	RHOQ	2	UBASH3B	2
																												CUL4A	2	C8orf33	2	TRIP10	2	RELA	2
																												GLI1	2	ANXA1	2	MYLK3	2	USP21	2
																												IGF2R	2	TERF2	2	HP	2	TRIM8	2
																												ICT1	2	NADKD1	2	EXOC3	2	USP4	2
																												TUBG1	2	PTK6	2	F7	2	RNF144A	2
																												GANAB	2	LDHAL6B	2	ECSIT	2	USP2	2
																												OAT	2	HMHA1	2	PAXIP1	2	UCHL1	2
																												IDH3A	2	ANKRD52	2	FARSA	2	PLA2G2A	2
																												NUCB1	2	MYLK	2	SMURF1	2	LMNA	2
																												TCF12	2	MYL1	2	SPP1	2	ACTC1	2
																												HSPA1A	2	ARHGEF3	2	CYB5R3	2	S100A7	2
																												ANXA2	2	GNG2	2	BRD3	2	PRDX1	2
																												SNRPC	2	TXNL4B	2	DNTTIP2	2	EPPK1	2
																												SERPINH1	2	ARHGAP15	2	CHD1	2	BACH1	2
																												DNAJB11	2	EIF4ENIF1	2	ATP2A2	2	BARD1	2
																												MAP2K7	2	ARHGAP12	2	CALM1	2	CDKN2D	2
																												PDK1	2	COG8	2	RPL5	2	TRADD	2
																												PKN1	2	SOX10	2	STAU1	2	BIRC2	2
																												RASGRF1	2	BBS1	2	USP42	2	CARD11	2
																												SDC4	2	BBS4	2	BCAR1	2	SFXN1	2
																												REV1	2	SNRPN	2	MAP3K14	2	MCM7	2
																												TRIB1	2	ST14	2	PTK2B	2	IDH3A	2
																												POLD1	2	BMP4	2	SYK	2	RPL41	2
																												AKAP8L	2	BCL6	2	PDLIM7	2	PPP1CB	2
																												IGF2BP2	2	E2F5	2	ITGAV	2	AKT1	2
																												RNH1	2	ARHGAP10	2	MAP7D1	2	RPS12	2
																												PSMA3	2	CACNA1A	2	PLEC	2	TAB2	2
																												SKP1	2	TSPY1	2	RFC4	2	GEMIN2	2
																												DDX24	2	RGPD4	2	EIF3E	2	RIPK3	2
																												UBE2L3	2	PLCG2	2	GPRASP1	2	SMAD2	2
																												GTF3C1	2	PKD2	2	ACTN4	2	MAPK8	2
																												SMARCA2	2	FOXM1	2	RPS17	2	RPL30	2
																												ARHGEF2	2	DLC1	2	OAT	2	RPL37A	2
																												IKBKAP	2	SVIL	2	UNC45A	2	JUN	2
																												HSPH1	2	UBE2F	2	ARPC4	2	MAPK3	2
																												MYO9B	2	TCF3	2	LIMA1	2	COL3A1	2
																												TUBA4A	2	MAT1A	2	RAN	2	PML	2
																												PPP1CA	2	CDCA4	2	EEF1D	2	PPP2R4	2
																												PSMB5	2	BRMS1	2	SHMT1	2	TPM4	2
																												BCR	2	ACD	2	ANXA1	2	FHL1	2
																												DNAJB6	2	GSPT2	2	YWHAZ	2	REST	2
																												RBL1	2	FBXO6	2	RPS3A	2	RECQL4	2
																												VEGFA	2	TROAP	2	RPLP2	2	CBX5	2
																												SPAG9	2	LAMC2	2	PSMB7	2	SNURF	2
																												SMARCB1	2	DNM1	2	KPNA1	2	TBP	2
																												PAK2	2	MPST	2	PRDX5	2	E2F1	2
																												MMS19	2	BRMS1L	2	TUBB6	2	HMGB2	2
																												HEATR2	2	EXOC8	2	PRDX3	2	SMARCC2	2
																												ECT2	2	MCF2L	2	UQCRC2	2	IER3	2
																												COPB2	2	GNS	2	CAPZA1	2	TNFSF10	2
																												AP2A1	2	DEDD	2	TUBB4A	2	NPDC1	2
																												APC	2	ARHGEF1	2	CAPZA2	2	MYB	2
																												SMC3	2	OCRL	2	GNAI2	2	SSSCA1	2
																												PPP1R2	2	GBAS	2	TXNRD1	2	TRRAP	2
																												MYO5A	2	CREB3L2	2	DARS	2	RPL13A	2
																												COPS5	2	ARL4D	2	QARS	2	VHL	2
																												SMAD4	2	MSL3	2	SERPINE2	2	BTG2	2
																												TUBGCP4	2	DOCK2	2	LIMCH1	2	SMAD1	2
																												IRF8	2	SIRT2	2	CCT6A	2	RPL8	2
																												ACIN1	2	CDKN3	2	CFL1	2	THRA	2
																												PLS3	2	MPDZ	2	PDIA3	2	SERTAD1	2
																												ITGA1	2	BCL11A	2	RPS16	2	HERC5	2
																												LMO4	2	DNMBP	2	ACTR2	2	UBE2E3	2
																												LDB2	2	COL6A2	2	NEFL	2	TXNRD1	2
																												CTBP1	2	SYNM	2	NDUFS1	2	UBE2E2	2
																												DEAF1	2	COL17A1	2	EEF2	2	ITCH	2
																												DEDD	2	GNAO1	2	SOD1	2	SUZ12	2
																												CASP3	2	CDKN2C	2	CLTC	2	EZH2	2
																												SHMT1	2	PPL	2	LGALS1	2	UBE2W	2
																												TAGLN2	2	FARP2	2	DCN	2	POLR2A	2
																												LYZ	2	2016-09-06	2	PRDX1	2	AKAP8	2
																												LGALS7	2	ITGB2	2	PRPH	2	SSB	2
																												INPPL1	2	ACSS2	2	RCN1	2	E2F4	2
																												CSK	2	PREX1	2	SLC25A4	2	GPRASP2	2
																												ALDH16A1	2	RTKN	2	GJB1	2	GPRASP1	2
																												KRAS	2	NDUFA7	2	CSNK1D	2	MMP24	2
																												LPAR1	2	CBR3	2	TGFB2	2	HIST1H1T	2
																												IGSF21	2	POT1	2	ROCK2	2	HIST1H2AG	2
																												RALA	2	PPHLN1	2	NOV	2	HIST1H2BC	2
																												RASGRF2	2	ALDH2	2	GJA3	2	ACTA2	2
																												FGFR1OP	2	SENP3	2	TFCP2	2	TNFRSF1B	2
																												DCTN3	2	ITGA2	2	RFC1	2	PLA2G4A	2
																												PXDN	2	SMEK2	2	SMC1A	2	SERBP1	2
																												KRT19	2	CRYZ	2	CCNH	2	RPL22	2
																												DISC1	2	MAPK14	2	BRD4	2	PPP2R2B	2
																												AURKA	2	EP300	2	GTF2H4	2	CKAP4	2
																												ARPC1B	2	ANXA7	2	RFC5	2	CDC7	2
																												HSPA4	2	RFC4	2	RFC2	2	EIF4B	2
																												SGCA	2	MYCBP	2	CHTF18	2	H2AFY2	2
																												CDK7	2	KRT72	2	ERCC3	2	SIRT1	2
																												NRIP1	2	HRNR	2	ADH1B	2	GAMT	2
																												SPEN	2	DPYSL5	2	IRAK3	2	POT1	2
																												PRDX6	2	PIAS1	2	PML	2	EIF3G	2
																												SETD2	2	PRAME	2	FBXO4	2	EIF3J	2
																												UBQLN1	2	STAT5A	2	MED1	2	PRNP	2
																												RAC3	2	TPMT	2	TADA2A	2	ABCA1	2
																												SP1	2	ICMT	2	DDX52	2	RBM7	2
																												SIAH1	2	PKN1	2	SETD7	2	ELAVL1	2
																												SERPINE1	2	GMIP	2	SUPT3H	2	PPP4C	2
																												ITGA5	2	ARHGAP9	2	MED14	2	MEP1A	2
																												F13A1	2	FCER1G	2	SMARCC2	2	RPL3L	2
																												AMBP	2	BBS2	2	SUPT7L	2	S100A11	2
																												INHBB	2	ARHGAP26	2	ACTL6A	2	PPP2R1B	2
																												INHA	2	SULT1A1	2	MED16	2	SMEK2	2
																												ACVR2B	2	ATF2	2	MED12	2	S100A13	2
																												ACVR2A	2	FBXW8	2	ZNF281	2	PXN	2
																												METTL21D	2	FBXO25	2	RALY	2	NENF	2
																												HK2	2	MMGT1	2	CDK9	2	SRP19	2
																												G6PD	2	PAK3	2	UBR5	2	RPL24	2
																												IGFBP4	2	LAMB2	2	SMN1	2	RPL26	2
																												GPI	2	LAMC1	2	TMPO	2	RPL19	2
																												COL4A6	2	TGFB2	2	POLR2B	2	RPL15	2
																												COL2A1	2	DMD	2	CCNC	2	RPL28	2
																												COL4A4	2	UBE2L6	2	HAUS7	2	RAB35	2
																												COL6A1	2	SRSF11	2	POLR2I	2	CBR3	2
																												TGFB1	2	YTHDF1	2	LEPRE1	2	FBXO7	2
																												MMP7	2	ADPRHL2	2	MYBBP1A	2	TCF3	2
																												COL4A3	2	KRT33B	2	TOLLIP	2	CALM3	2
																												COL5A1	2	MMP14	2	VPS35	2	RPN2	2
																												COL14A1	2	EZH2	2	STAT1	2	MRPL23	2
																												COL4A1	2	FABP3	2	CORO1B	2	RPL36A	2
																												COL1A2	2	F10	2	NUP107	2	PIP	2
																												CD80	2	PVRL3	2	EPPK1	2	SMARCA4	2
																												THY1	2	ABI1	2	KPNA2	2	MRPL49	2
																												BMP1	2	NECAP1	2	CCT4	2	PPP2CB	2
																												MMP2	2	HIGD1A	2	BAG2	2	TUFM	2
																												CD36	2	ULK3	2	KAT2A	2	SIK2	2
																												CAPN1	2	NQO1	2	CCT3	2	MAPK6	2
																												MMP9	2	GJC1	2	ACTN2	2	AREG	2
																												PDGFB	2	NIPBL	2	STAT2	2	CRYZ	2
																												ITGA11	2	RHOG	2	CCNT1	2	TEX11	2
																												HTRA1	2	ARHGAP5	2	FBXW8	2	CPSF4	2
																												ATP1B1	2	EID2	2	BTRC	2	PAPOLA	2
																												UBE2D1	2	EIF3D	2	CUL7	2	OXCT1	2
																												UBE2D3	2	UBE2W	2	CCT7	2	MAP1A	2
																												BIRC2	2	KRAS	2	PFDN5	2	TAB1	2
																												PJA2	2	KRT13	2	CUL2	2	CPS1	2
																												ATP6V1B2	2	ARHGEF2	2	TRIP13	2	ALDH16A1	2
																												FBXO6	2	UEVLD	2	PRKG1	2	IL1RAP	2
																												CDC34	2	ERCC3	2	CREB1	2	IL1R1	2
																												CDKN1A	2	ERCC4	2	TNNT1	2	UBE2D4	2
																												NUDC	2	PCGF6	2	NPR1	2	DTX2	2
																												UBR1	2	SH3GL3	2	GTF2I	2	APC	2
																												TCEB2	2	LDOC1	2	GRM5	2	GSR	2
																												CCNA2	2	NIT2	2	HOMER1	2	CCDC14	2
																												NFKBIE	2	GPHN	2	JUP	2	CCNC	2
																												KIAA0101	2	SERPINE1	2	PSG3	2	SERTAD4	2
																												B2M	2	ORC4	2	ZNF8	2	SKA1	2
																												EIF3H	2	SYNPO2	2	FBN2	2	SARS2	2
																												EPPK1	2	POP7	2	LRP1	2	PC	2
																												CFL1	2	PC	2	GMIP	2	EIF3A	2
																												SCG2	2	GSTO1	2	ARHGDIG	2	SSR2	2
																												ITSN1	2	NAGK	2	RHOJ	2	TRAM1	2
																												GYG1	2	SRP19	2	RHOV	2	RPS26	2
																												CDK5	2	SRPR	2	RHOC	2	SEC61G	2
																												ATXN2	2	SRP9	2	RAC3	2	SEC61B	2
																												OGDH	2	NAA25	2	RASGRF2	2	SRP14	2
																												APOD	2	NPTN	2	PLEKHG2	2	MME	2
																												VCL	2	STK4	2	ARHGEF12	2	EIF2B1	2
																												RACGAP1	2	STAT5B	2	ARHGEF18	2	FAU	2
																												HGF	2	INADL	2	MCF2L	2	SUCLA2	2
																												GDI2	2	MVD	2	ARHGEF17	2	RPL34	2
																												ELANE	2	ANKRD1	2	RHOBTB1	2	EIF4G1	2
																												EIF5A	2	TRIP10	2	VAV3	2	RPL36	2
																												GNS	2	FARP1	2	CD163	2	EIF2B5	2
																												EXOSC3	2	TNNT1	2	DGKD	2	RPL26L1	2
																												SDHB	2	DPYSL2	2	HAX1	2	TRIM24	2
																												NAP1L4	2	TMF1	2	PICK1	2	RPL27	2
																												HSPA4L	2	ITSN2	2	IGFBP3	2	RPL10A	2
																												EEF1B2	2	FLG	2	MMP3	2	SSR1	2
																												CSTB	2	NUDCD2	2	HMGB1	2	SCN5A	2
																												MDH2	2	ECT2	2	F3	2	JARID2	2
																												DPY30	2	KIAA1598	2	LAMA4	2	SERPING1	2
																												ADAR	2	SLC9A3R2	2	HRG	2	INADL	2
																												FXR1	2	OCIAD2	2	PRSS3	2	SNTB1	2
																												MTHFD1	2	TPRKB	2	PCOLCE	2	SNTA1	2
																												HIST1H2AG	2	SSU72	2	MEP1A	2	CDCP1	2
																												SEC16A	2	DPYSL3	2	PLAUR	2	TRAF3IP1	2
																												DPF2	2	NMD3	2	S100A10	2	SRP54	2
																												CDK4	2	RBM15	2	PRDX4	2	PRL	2
																												CKMT1A	2	NUBP2	2	ITGB2	2	EIF4H	2
																												EIF6	2	SARNP	2	IGFALS	2	CAV3	2
																												CPSF7	2	STK19	2	SDC4	2	PRKCDBP	2
																												EIF3F	2	NNMT	2	ITGAM	2	RGS20	2
																												YLPM1	2	2016-09-07	2	HIST1H1T	2	HOXA1	2
																												EIF3D	2	GDI1	2	H1F0	2	EIF2B4	2
																												FHL3	2	CDC5L	2	BANK1	2	CASP3	2
																												PPP2R2C	2	SEC23A	2	CACNA1S	2	SUCLG2	2
																												MRPL15	2	IQCB1	2	HIST1H1D	2	RPL39	2
																												PARK7	2	PDE4DIP	2	ACTN3	2	RPL37	2
																												G3BP2	2	NECAP2	2	GSK3B	2	HAX1	2
																												RPL34	2	MERTK	2	MYH13	2	CHUK	2
																												ZFR	2	HDGF	2	HIST1H2BD	2	TJP3	2
																												SUPT16H	2	CAMLG	2	MYH11	2	CD59	2
																												RPL24	2	CASP6	2	TPM1	2	GLIS2	2
																												PDIA6	2	GALK1	2	TSC2	2	CDH1	2
																												DNAJC9	2	NFX1	2	MYH3	2	HDAC5	2
																												G3BP1	2	CHD1L	2	TGIF2LY	2	CASP4	2
																												RALY	2	COL14A1	2	CLEC3B	2	ARRB2	2
																												TUBA1C	2	PEX14	2	KRT18	2	G6PD	2
																												DDX6	2	CALR	2	OTUD4	2	CAPN1	2
																												HIST2H2BE	2	F11R	2	GRM1	2	COPB2	2
																												PNN	2	MLF1IP	2	TRPC5	2	SPAG9	2
																												TPI1	2	SEH1L	2	ITPR1	2	EIF2B3	2
																												KHDRBS3	2	FXR2	2	RPS6KA3	2	EIF2B2	2
																												EXOSC2	2	UBE2H	2	PRKDC	2	MAP3K8	2
																												SRPK1	2	PEPD	2	TYK2	2	IL10	2
																												AP2B1	2	BAG5	2	TEC	2	LIG4	2
																												LDHB	2	NDRG1	2	MCC	2	PIPOX	2
																												YTHDC1	2	TP53RK	2	NEK9	2	USP3	2
																												CAPZA1	2	NDN	2	FER	2	RIMBP2	2
																												EMD	2	TAF1	2	FGR	2	EPHA2	2
																												SARNP	2	UBE2E2	2	CDK12	2	DAG1	2
																												ANXA1	2	DEPDC1	2	CSK	2	SYK	2
																												TIAL1	2	BYSL	2	CSNK1E	2	SIRT3	2
																												PLEC	2	CEP97	2	MAPK14	2	SLC6A8	2
																												PAICS	2	DDR1	2	CAMK2D	2	SMURF2	2
																												MYH9	2	NUBP1	2	NFKBIA	2	DTNA	2
																												LUC7L2	2	PLCB1	2	SMS	2	DMD	2
																												GRB2	2	GSS	2	SLC9A3R1	2	DCUN1D1	2
																												PPIA	2	CASC3	2	PKMYT1	2	NAGK	2
																												PUF60	2	TIPRL	2	BAD	2	PAXIP1	2
																												KHDRBS1	2	PRKAB2	2	FGF2	2	RUNX1	2
																												RPL14	2	MAPK6	2	SRF	2	ZNF8	2
																												TUBB4B	2	AHCYL1	2	SHANK1	2	SMURF1	2
																												C14orf166	2	PCGF2	2	RPS6KA2	2	ADRB2	2
																												C22orf28	2	GIPC1	2	MUL1	2	CHRM4	2
																												HSPA1B	2	ARHGAP19	2	UBE2I	2	CADM1	2
																												HNRNPL	2	MPP6	2	LMO4	2	TBRG4	2
																												LGALS3BP	2	PPP2R5C	2	FAM175B	2	TMED10	2
																												EPRS	2	UBE2D4	2	SPAG9	2	G3BP1	2
																												RPLP2	2	MGEA5	2	CAPZB	2	SKIV2L2	2
																												SRRM2	2	ZZEF1	2	BAG5	2	PPP2R5B	2
																												RRBP1	2	SEC23IP	2	ARF4	2	DISC1	2
																												CDC5L	2	GRK6	2	CD2AP	2	ZBTB32	2
																												HIST1H1C	2	POGZ	2	RPN2	2	MMP14	2
																												EGLN3	2	GOLGA4	2	SSU72	2	FGA	2
																												SENP3	2	SYDE1	2	UBASH3B	2	ITGB2	2
																												EGLN1	2	GNA13	2	UBA3	2	SLA2	2
																												MIA3	2	POLA1	2	WDR48	2	C1QA	2
																												RBX1	2	CDKN2D	2	FYB	2	F5	2
																												ARNT	2	OPA1	2	HSPG2	2	NID1	2
																												F12	2	GNAI1	2	LRRC47	2	ARHGAP29	2
																												ARHGEF7	2	ROR1	2	LCP2	2	ECT2	2
																												PAK1	2	SNX6	2	LRRK1	2	FARP1	2
																												TTK	2	KCTD13	2	MMS19	2	ELL	2
																												RAB10	2	AP3M1	2	NRD1	2	HCFC1	2
																												ANAPC2	2	PIP4K2C	2	GAS6	2	CREB1	2
																												RPS6KA3	2	PLXNA1	2	CNN3	2	KRT13	2
																												TESK2	2	PKP1	2	CD9	2	KLK3	2
																												FGR	2	DPYSL4	2	CD81	2	KLHL12	2
																												MAPK14	2	UBASH3B	2	SLC25A1	2	FBXW8	2
																												NDN	2	SYK	2	ARHGAP29	2	SKIL	2
																												RBL2	2	CDKN1A	2	RHOD	2	UHRF2	2
																												E2F3	2	KIAA0101	2	NET1	2	ARHGDIB	2
																												E2F2	2	CDK2	2	SIRT1	2	CDCA4	2
																												CBLC	2	CALML5	2	SLC25A11	2	DBC1	2
																												TRIM8	2	ATF6	2	MRPL53	2	CCDC85B	2
																												MNAT1	2	UBE2T	2	SLC25A13	2	ARHGAP1	2
																												TRAF4	2	CHMP3	2	SHMT2	2	GDA	2
																												PCGF6	2	PIN1	2	KCNA2	2	KYNU	2
																												FOXM1	2	ISG15	2	PTPRA	2	LDHAL6B	2
																												CDC6	2	PIK3R1	2	PAK1	2	NCK1	2
																												CDKN2D	2	KLF10	2	NONO	2	RND1	2
																												CDKN2B	2	MET	2	IL1B	2	MMP1	2
																												CCND1	2	SF1	2	IRAK1	2	SCLY	2
																												CDK6	2	C14orf166	2	IRAK4	2	DGKD	2
																												ANKRD28	2	C11orf58	2	IL1R1	2	GJA1	2
																												EPS15	2	SRI	2	STARD8	2	MET	2
																												ZNF512B	2	RARA	2	BCR	2	CMA1	2
																												WRNIP1	2	COPS6	2	MAP2K1	2	ERP44	2
																												IGBP1	2	MDC1	2	NCF2	2	SSU72	2
																												RAB7A	2	APOB	2	PXN	2	TBCB	2
																												STRN3	2	C22orf28	2	CEP250	2	ADSS	2
																												STRN	2	KLHL12	2	MAPK13	2	TOR1AIP1	2
																												CDC25A	2	FBXO5	2	TERT	2	SUCLG1	2
																												MAPKAPK2	2	MCM2	2	NCF1	2	MST1	2
																												NFKBIB	2	RBM27	2	PTEN	2	ITGAM	2
																												AP1B1	2	TGFBR2	2	SMAD2	2	ASNS	2
																												EIF3M	2	MCM7	2	PIAS1	2	VAMP2	2
																												FTSJ1	2	THRA	2	PIAS2	2	COG8	2
																												HAX1	2	USP3	2	RNF115	2	CALM2	2
																												PSAT1	2	KAT2B	2	WNK4	2	MAG	2
																												UBA1	2	E2F4	2	PREX1	2	COL6A1	2
																												AARS	2	IGBP1	2	RASGRP3	2	COL5A1	2
																												NANS	2	NUP210	2	TBC1D4	2	TAF1	2
																												GALK1	2	INTS1	2	SMAD7	2	HOXB1	2
																												ERP44	2	ARID4A	2	STK4	2	IL1R2	2
																												USP12	2	USP21	2	PAK6	2	IL1B	2
																												SARS2	2	DSTN	2	MST1	2	IRAK4	2
																												VASP	2	DNAJC7	2	MAPK8	2	CASP1	2
																												RNF216	2	COL4A3	2	VEGFA	2	IL1RL1	2
																												USP2	2	EIF2S1	2	CHN2	2	IL6	2
																												CCDC85B	2	P4HB	2	CSNK2A1	2	IL18	2
																												PLA2G2A	2	NUP155	2	MAPK1	2	EIF2AK2	2
																												MALT1	2	HIST1H2BK	2	CDKN1B	2	STIL	2
																												TRAF6	2	PPM1G	2	HIST2H2BE	2	MAPK8IP2	2
																												RNF144B	2	VWF	2	GSK3A	2	SCEL	2
																												LONRF1	2	UBXN6	2	METTL1	2	TFAP2A	2
																												SCHIP1	2	DNM2	2	PDK1	2	AP2S1	2
																												PSMD4	2	HIST4H4	2	PIK3CG	2	CRKL	2
																												USH2A	2	CALM3	2	LIMK2	2	NOTCH1	2
																												PHLDA1	2	THOC2	2	MSN	2	GRB7	2
																												CAPNS1	2	EID1	2	CTNNB1	2	GRB10	2
																												WDR4	2	U2AF1	2	GDA	2	UBTF	2
																												SSX2	2	THOC1	2	UCHL1	2	E2F2	2
																												ATF2	2	CYHR1	2	CKB	2	E2F3	2
																												RAMP2	2	KHDRBS1	2	TOPBP1	2	NXN	2
																												ADM	2	CFL1	2	U2SURP	2	RASA1	2
																												RAMP3	2	MCM4	2	DHX15	2	COL6A2	2
																												GPR182	2	UBE2E1	2	FES	2	COL6A3	2
																												ECHS1	2	CALM2	2	LYN	2	SPARC	2
																												EIF5	2	CNDP2	2	CDK5	2	UBE2L6	2
																												ITGAV	2	RTN4	2	EPHA2	2	CTRC	2
																												PFN1	2	PA2G4	2	MMP2	2	GP6	2
																												PDIA3	2	LAGE3	2	EFNB1	2	FCER1G	2
																												SRPRB	2	KYNU	2	NUP153	2	COL1A2	2
																												NDUFA7	2	KARS	2	SPEG	2	EZR	2
																												ACTR2	2	MEPCE	2	PTP4A2	2	CELA1	2
																												PLSCR1	2	TRIP13	2	PDGFRB	2	HOXD12	2
																												ALAS1	2	SMU1	2	TEK	2	TAF1D	2
																												PDHB	2	DAG1	2	SDCBP	2	CRIP1	2
																												MRPL41	2	ITGA3	2	BCL2	2	E2F5	2
																												NPTXR	2	ITGA6	2	JAG1	2	ARHGAP11A	2
																												PPP2R2D	2	HERC5	2	JAG2	2	CLEC3B	2
																												RAB11A	2	GNAI2	2	FBXW7	2	CCNE1	2
																												NRD1	2	GDA	2	GTF3C4	2	RNF144B	2
																												BBS4	2	SSR3	2	GTF3C5	2	ADH1B	2
																												BBS1	2	S100A4	2	GTF3C3	2	KMO	2
																												BBS2	2	MAT2A	2	EZR	2	ITGA3	2
																												TSPAN4	2	CPS1	2	TRO	2	BTBD10	2
																												ITGA6	2	ANXA6	2	LECT1	2	SEC22B	2
																												CAMK2A	2	MGST1	2	COIL	2	SEC23A	2
																												NOS1	2	EZR	2	SART3	2	CLDN1	2
																												RPH3A	2	SORD	2	CCNE1	2	CLDN3	2
																												PLCG1	2	PRKAA1	2	CSNK2B	2	APCS	2
																												MLPH	2	ETF1	2	FXR2	2	PHYHIP	2
																												FGF2	2	AP2B1	2	KPNA3	2	MYOC	2
																												HSPG2	2	SNRPF	2	TAF9	2	FBN1	2
																												GPC1	2	PPP6R3	2	ARHGAP11B	2	GNA13	2
																												IGF1R	2	RPS21	2	TRIM37	2	POLR1B	2
																												ITGA4	2	PPP4R2	2	TRAF3	2	RRAGC	2
																												FCGR2B	2	POLR2G	2	PRC1	2	ITGA6	2
																												PPP1R8	2	PPP2R1B	2	UBE2H	2	LAMC3	2
																												PLCG2	2	PLD2	2	RB1	2	LAMB3	2
																												UNC119	2	SSR2	2	PBK	2	COL17A1	2
																												VAV1	2	SNX2	2	ARHGAP26	2	LAMC1	2
																												VAV2	2	SLC19A1	2	COL4A3BP	2	ACD	2
																												OSGEP	2	SDC1	2	RTN4	2	SKA2	2
																												TOM1L1	2	COL4A4	2	PPP2R5C	2	XRCC1	2
																												NIF3L1	2	ZMYM3	2	CHRM4	2	MGMT	2
																												KIAA1279	2	TUBGCP4	2	PHLPP1	2	SOCS3	2
																												SMEK2	2	SRP68	2	ADRB2	2	FAM118B	2
																												PPM1B	2	REXO2	2	ARHGAP17	2	KLF6	2
																												FZD1	2	CHORDC1	2	BTK	2	LRP1B	2
																												DVL1	2	BTBD10	2	SH3KBP1	2	SAA4	2
																												LRP5	2	TOM1L2	2	INADL	2	MAFA	2
																												WNT1	2	WDTC1	2	KLK3	2	MAF	2
																												VCAN	2	SSSCA1	2	SLPI	2	SH3GL3	2
																												PTEN	2	AP2S1	2	ARHGAP9	2	NAMPT	2
																												VCAM1	2	ALDH16A1	2	ARHGAP19	2	ANKFY1	2
																												TAOK2	2	ATF7IP	2	HADHB	2	PLCG2	2
																												TNC	2	FLII	2	NFE2L2	2	FBXO5	2
																												LAMA4	2	GEMIN4	2	MYD88	2	PIK3CG	2
																												CD53	2	EIF3K	2	CUL3	2	NFE2L1	2
																												IGFBP2	2	EPPK1	2	IPO7	2	LRRK2	2
																												ADAM2	2	MGRN1	2	FLG	2	CD151	2
																												COL6A3	2	GLA	2	ERC1	2	UBXN6	2
																												NOV	2	ITGAV	2	CALML5	2	EPS15L1	2
																												ADAM12	2	MAFG	2	NCAPD3	2	DOK1	2
																												LAMA3	2	NME7	2	SMURF2	2	PEPD	2
																												LAMC1	2	AFG3L2	2	TRIM63	2	GNS	2
																												PTK2B	2	SEC61B	2	KPNA4	2	NCOA1	2
																												LAMC3	2	MAD1L1	2	MKLN1	2	CSTF3	2
																												ITGA7	2	RPS6KA1	2	NIPSNAP1	2	LAMB1	2
																												MAP4K4	2	RPS4Y1	2	GRB14	2	ITGA1	2
																												PSEN2	2	RPL37	2	CTNND1	2	LAMB2	2
																												CASP7	2	CYR61	2	KEAP1	2	NID2	2
																												NOTCH3	2	GAR1	2	PDGFB	2	FBLN2	2
																												CIB1	2	RHOT2	2	COL5A1	2	MYO9A	2
																												IFIT3	2	COL5A1	2	CBFB	2	RRAGD	2
																												TCTEX1D4	2	COL6A1	2	RUNX1	2	TRPC5	2
																												ENG	2	HSPA4L	2	COL7A1	2	ARHGAP20	2
																												ARHGEF12	2	CNN2	2	C1QBP	2	MAPK12	2
																												GNG2	2	CNOT7	2	MDFI	2	GAR1	2
																												CORO1A	2	CLTB	2	ATP6V1A	2	CD36	2
																												SMARCD1	2	CNN1	2	SCARB2	2	NFX1	2
																												GIT2	2	GSR	2	SLC25A6	2	THBS1	2
																												CD9	2	BICD2	2	PRTN3	2	MMP9	2
																												VLDLR	2	RBM23	2	CTSG	2	IQCB1	2
																												LDLR	2	TXN2	2	MDC1	2	PPP3R1	2
																												CHRD	2	CRMP1	2	FANCD2	2	ITGA11	2
																												RHOA	2	SEC61G	2	BRCA1	2	UBE2K	2
																												SERPINE2	2	S100A2	2	TINF2	2	MMP7	2
																												GRIN2B	2	NXN	2	SAP130	2	DGKZ	2
																												AP2M1	2	AP2A2	2	SP3	2	GDNF	2
																												MAGEA11	2	ADSS	2	SP1	2	KIAA0947	2
																												AREG	2	BCAM	2	BTAF1	2	DOK5	2
																												RHOD	2	LRP5	2	DEPDC1B	2	GFRA1	2
																												RAC2	2	LPL	2	TPM3	2	TRAF4	2
																												HGS	2	ADAR	2	SSR1	2	FOSL2	2
																												CDC42	2	CREB1	2	ATXN2	2	BACH2	2
																												ARHGEF6	2	RPS27	2	ABCD3	2	FOSB	2
																												HDAC5	2	RPS29	2	EMD	2	SHBG	2
																												RHOJ	2	DSP	2	KPNB1	2	SCN4A	2
																												PRKCB	2	WBP2	2	EPS8	2	ELANE	2
																												TNFRSF1B	2	SNRPD3	2	URM1	2	BGN	2
																												ZNF282	2	ELAVL1	2	BTG2	2	UBE2H	2
																												ATN1	2	RAN	2	CNOT1	2	PLAU	2
																												CTGF	2	SRP72	2	PRKCA	2	AGER	2
																												SPARC	2	RPN2	2	SMAD1	2	FASLG	2
																												APOB	2	LDHA	2	FIGF	2	SDPR	2
																												PDGFA	2	ASNS	2	LAMB2	2	UBL4A	2
																												MAP3K14	2	ACLY	2	MYH2	2	S100B	2
																												PIK3CG	2	CCT8	2	MYH7	2	HSD17B4	2
																												SNAI1	2	IFI27	2	MYL3	2	ADAMTS4	2
																												KDM1A	2	RCC1	2	RFC3	2	ADRA1D	2
																												BMPR2	2	CDK5R1	2	SEC13	2	BRD4	2
																												HRG	2	CCT7	2	CSNK2A2	2	RNF141	2
																												BAMBI	2	PSMC4	2	IQGAP2	2	DEPDC1	2
																												COL5A2	2	UGDH	2	NEUROD1	2	SERPINE2	2
																												COL6A2	2	SGTA	2	GRB7	2	DOK4	2
																												NFIX	2	DHCR7	2	CCND2	2	GAS1	2
																												POLR3B	2	TMEM33	2	CLINT1	2	MAOA	2
																												POLR3A	2	CNOT1	2	SET	2	AP1M2	2
																												POLR3H	2	TTLL12	2	CCDC14	2	MAPK11	2
																												POLR3F	2	BAG2	2	ITGA6	2	SLC19A1	2
																												POLR3E	2	POLDIP3	2	ATRX	2	ARHGAP22	2
																												POLR3D	2	EIF3I	2	SRP14	2	DEPDC1B	2
																												RPS27A	2	RPS18	2	DCUN1D1	2	ARHGAP30	2
																												PIR	2	EIF3B	2	UNC13B	2	SAA2	2
																												LZTS1	2	EIF2S3	2	DLG4	2	JAG1	2
																												ITGA3	2	EIF3C	2	MAP2K3	2	HABP2	2
																												RTN4	2	UBR4	2	ARRB2	2	VWF	2
																												LAMB1	2	KCTD10	2	ATP1B1	2	GP1BB	2
																												LAMB3	2	ORC5	2	DDX20	2	GP5	2
																												MFAP5	2	INPPL1	2	HIST1H2AG	2	GP9	2
																												WNT3A	2	SF3B4	2	TCF3	2	TGFBI	2
																												AMELX	2	PSMA1	2	LARP1	2	CUL7	2
																												PLA2G1B	2	PRPF3	2	SMU1	2	SYDE1	2
																												BMP4	2	TRO	2	HDAC4	2	TAGAP	2
																												JPH3	2	IGF2BP3	2	DES	2	ARHGAP15	2
																												WISP1	2	FGD2	2	S100A1	2	HMHA1	2
																												COL3A1	2	FARSA	2	SHBG	2	VARS2	2
																												CLEC3B	2	SRSF1	2	DMD	2	JAG2	2
																												PDGFRA	2	RPS12	2	MYLK2	2	PDLIM7	2
																												COL19A1	2	G3BP2	2	RPL17	2	FGFR4	2
																												COX6A2	2	SSB	2	HNRNPUL1	2	DOK6	2
																												CKM	2	PNN	2	MYL6	2	THRB	2
																												ENAM	2	SAFB2	2	ACTA2	2	COL5A3	2
																												CAND1	2	SRSF7	2	AREG	2	HDGF	2
																												AHCYL2	2	KRT1	2	GP6	2	DIDO1	2
																												IGFBP5	2	KRT15	2	FCER1G	2	FIGF	2
																												H2AFX	2	KRT16	2	FGF7	2	NPTN	2
																												ANP32B	2	KRT14	2	FGF1	2	BCAM	2
																												ZNF638	2	KRT19	2	FGFR4	2	LUM	2
																												SUPT4H1	2	KRT7	2	AXIN1	2	CD93	2
																												ANXA5	2	KRT4	2	LDLR	2	CLDN5	2
																												MKRN3	2	KRT6B	2	INPP5D	2	KLKB1	2
																												SUPT5H	2	COIL	2	DVL1	2	KLK6	2
																												TFDP1	2	EMG1	2	TGFBR2	2	HRG	2
																												E2F5	2	CTGF	2	AP2M1	2	CYP17A1	2
																												SCARB2	2	RPS26	2	SEC23B	2	G6PC	2
																												ATP6V0D1	2	CUL7	2	HSPH1	2	MATN2	2
																												VDAC3	2	ITGA5	2	NUP155	2	ATP6V1B1	2
																												VDAC1	2	SH3GL2	2	YLPM1	2	NCAM1	2
																												TPP1	2	PPARGC1A	2	SF3B2	2	RRAGA	2
																												CTSG	2	ATM	2	C14orf166	2	FBXO31	2
																												PRTN3	2	PDLIM7	2	EPCAM	2	INSM1	2
																												MPO	2	GNAL	2	SH3BGRL2	2	KIAA0101	2
																												GUSB	2	RAPGEF1	2	POLD1	2	CDCA5	2
																												AZU1	2	UHRF2	2	PLD2	2	SEC23IP	2
																												ATP6V1E1	2	ATXN1L	2	REPS1	2	SERPINA5	2
																												MYOC	2	MATN2	2	AHCY	2	POP7	2
																												TPM1	2	AP2M1	2	CPSF7	2	IL32	2
																												MAG	2	LAMA4	2	CD59	2	CAMLG	2
																												PRNP	2	FASLG	2	CEP170	2	OSM	2
																												ARIH1	2	UBE2K	2	ATAD3A	2	NOL8	2
																												UBE4B	2	RUNX1	2	LGALS4	2	UBE2T	2
																												UBL4A	2	DBC1	2	MS4A5	2	CTHRC1	2
																												UBAP2	2	E2F3	2	SEC24B	2	ARL4D	2
																												SH2D2A	2	RNF144A	2	FCHO2	2	ACHE	2
																												PCYT2	2	RBL2	2	DVL2	2	F10	2
																												ATXN7	2	IGF1	2	CDH2	2	KLK2	2
																												KALRN	2	E2F2	2	FASLG	2	HAAO	2
																												LTBP4	2	MCM3	2	FGFR2	2	KRT72	2
																												MPRIP	2	CDK3	2	ARHGAP1	2	ARID4A	2
																												ACTN2	2	ESR1	2	JAK2	2	BMP3	2
																												EFEMP2	2	GEMIN2	2	CD22	2	SIRT7	2
																												RAD23A	2	MLLT3	2	ARAP1	2	CTSG	2
																												PFKM	2	COL2A1	2	DNM3	2	NKX2-2	2
																												ALDOC	2	COL4A6	2	DAG1	2	DLK1	2
																												PFKP	2	MMP7	2	SKAP2	2	GSTA1	2
																												HARS	2	GZMB	2	POLR1B	2	SAA1	2
																												IFI35	2	MAG	2	UBR4	2	SV2A	2
																												GBP2	2	TANK	2	SHANK2	2	USPL1	2
																												IFIT2	2	GRB14	2	IKBKAP	2	ZNF155	2
																												IFIT1	2	PDGFRB	2	PLCG2	2	MMP3	2
																												IFI6	2	CARD11	2	PDIA2	2	COL14A1	2
																												IFI27	2	SORBS1	2	ZAP70	2	ATXN1L	2
																												PSMB8	2	NUCB1	2	TUBA1B	2	TSPY1	2
																												ISG20	2	USP2	2	MAPK11	2	SERPINI1	2
																												IFITM2	2	ITGB3	2	VWF	2	MMP10	2
																												XAF1	2	TRIM28	2	GP1BB	2	UEVLD	2
																												RNASEL	2	DEDD2	2	GP5	2	PVRL3	2
																												DDOST	2	RTN4R	2	GP9	2	KCNJ12	2
																												MCM2	2	DRG1	2	NAMPT	2	RHBDL2	2
																												SSBP2	2	RPN1	2	PEPD	2	KISS1R	2
																												MFAP2	2	KIF26B	2	NDRG1	2
																												ELN	2	PRKCE	2	MVD	2
																												HOXA1	2	DOK1	2	FGF5	2
																												HK3	2	AKAP8	2	FGF8	2
																												LAMA1	2	ARHGEF7	2	FGF18	2
																												ITGB4	2	MCC	2	FGF4	2
																												ISOC1	2	MMP9	2	FGF23	2
																												ZNF331	2	PPP2R5B	2	ATF4	2
																												FLT3	2	LAMA3	2	ATF7IP	2
																												NTN1	2	CKB	2	SRGAP3	2
																												UBE2E3	2	HRAS	2	RAD21	2
																												HIF1AN	2	GRK5	2	SUCLG1	2
																												RLIM	2	GJA1	2	SUCLG2	2
																												HIPK2	2	WNT3A	2	MMP9	2
																												DCC	2	MFAP2	2	PDGFC	2
																												IKZF4	2	CYP2E1	2	IGF2R	2
																												SIN3A	2	VTN	2	SERPINA5	2
																												ABCA1	2	RET	2	LRP1B	2
																												NEDD1	2	DOK5	2	KLK2	2
																												MITF	2	GRB10	2	ITGB4	2
																												MGMT	2	UBE2C	2	GP1BA	2
																												MPG	2	MST1	2	CD93	2
																												NOXA1	2	GIT2	2	CAPN1	2
																												SIRT2	2	XRCC4	2	MAPK7	2
																												TFAP2A	2	KRT36	2	GOLGB1	2
																												ATF3	2	MOG	2	ARRB1	2
																												KIAA0368	2	KRT31	2	RPS6KA1	2
																												CTDP1	2	KXD1	2	CASP3	2
																												RNF4	2	CCDC85B	2	STARD13	2
																												PSMD1	2	CTSG	2	SSR4	2
																												CTPS2	2	FRS2	2	ARL1	2
																												BHLHE40	2	SHB	2	DNAJB12	2
																												RAD23B	2	GAB1	2	ATP5J2	2
																												LIG3	2	SPARC	2	RPL9	2
																												TOPORS	2	SRPRB	2	RPN1	2
																												GPATCH4	2	FBP1	2	TNFRSF1B	2
																												GLRX3	2	TCEB3B	2	FLOT2	2
																												HMGB1	2	RPS6KA3	2	CASP4	2
																												MYLK2	2	JPH3	2	MRPL44	2
																												UHRF1	2	AMELX	2	GEMIN4	2
																												UHRF2	2	SRPX	2	YY1	2
																												DIS3	2	ALK	2	WDR77	2
																												TSNAX	2	MCM10	2	HRNR	2
																												NFIC	2	FLT4	2	IPO9	2
																												ORC3	2	MYL5	2	MRPS22	2
																												BCL7C	2	TEK	2	PRMT5	2
																												ARHGEF3	2	RPL41	2	RPS27L	2
																												ARHGAP11A	2	TCP10L	2	DNAJC9	2
																												SOX10	2	CALML3	2	ALKBH2	2
																												RAD54L2	2	ELN	2	AASDHPPT	2
																												SAP30BP	2	OPHN1	2	MRPS11	2
																												ATF6	2	ARHGAP6	2	ICT1	2
																												HIST1H2BD	2	STARD8	2	GYS1	2
																												ASPM	2	SYDE2	2	GFM2	2
																												PPM1G	2	CLASRP	2	DMWD	2
																												MBIP	2	BAIAP2L1	2	RRBP1	2
																												TRIM33	2	ARHGAP20	2	TCOF1	2
																												USP1	2	RHOT1	2	MRPS31	2
																												TCOF1	2	TAGAP	2	PTPN14	2
																												ARID4A	2	RFC2	2	PRPF31	2
																												FAM192A	2	ARHGEF18	2	RAD54L2	2
																												MYL12A	2	MCF2	2	EP400	2
																												RNF111	2	RASGRF2	2	PKP2	2
																												TNIP1	2	PLEKHG5	2	ANKRD18A	2
																												ARID1B	2	SERTAD4	2	MAPKAP1	2
																												SPHK2	2	GLIS2	2	TUT1	2
																												SGTA	2	BTN1A1	2	NMD3	2
																												SOCS6	2	PTHLH	2	CALML3	2
																												LOX	2	BICD1	2	GALK1	2
																												VPS35	2	APPL2	2	ADSL	2
																												PFKL	2	MAPK12	2	MEPCE	2
																												ARF6	2	DNAJB1	2	LGALS7	2
																												FARSB	2	TINF2	2	KRT85	2
																												PPA1	2	CDC6	2	KRT31	2
																												SF1	2	RBM15B	2	SUMO2	2
																												TK1	2	RXRB	2	CDKN1A	2
																												SEC23B	2	ARHGAP28	2	STEAP3	2
																												AP2A2	2	ARHGAP11B	2	SIK2	2
																												SLC5A3	2	SYNJ1	2	NEK11	2
																												PDLIM5	2	BIN1	2	MAPK10	2
																												CPSF6	2	EGF	2	EPHB4	2
																												LCP1	2	DENND1A	2	BMPR1A	2
																												DBN1	2	ARHGAP17	2	HSPA1A	2
																												EIF5B	2	ARHGEF12	2	PRKCE	2
																												EPB41	2	ARHGAP24	2	FGFR1OP	2
																												TAB2	2	NOXA1	2	NINL	2
																												PHB2	2	SHANK3	2	TUBGCP2	2
																												KLKB1	2	ACVR2B	2	NEK2	2
																												LTBP1	2	ACVR1	2	RIMS2	2
																												GALNT6	2	LPAR1	2	ACD	2
																												SORD	2	CD109	2	RECQL4	2
																												SHBG	2	OBSCN	2	ANKMY2	2
																												GNAQ	2	CD36	2	RGS3	2
																												WDR33	2	ITGA2B	2	RAB11FIP5	2
																												ZNF622	2	ITGA1	2	TCP1	2
																												RNF138	2	PIPOX	2	USP1	2
																												MAX	2	SDC3	2	HAAO	2
																												UBXN1	2	LRP1B	2	ACTN1	2
																												TBC1D4	2	RGS16	2	MAPK12	2
																												SRGAP2	2	ERBB3	2	BMX	2
																												GNAO1	2	HNF1A	2	PRKCB	2
																												PTAFR	2	THRB	2	ZNF282	2
																												GNAI1	2	DOK6	2	FBXO25	2
																												MTF2	2	MMP2	2	ORC4	2
																												DEPDC1	2	LCP2	2	TUBA1C	2
																												GCA	2	ITGA4	2	MARS	2
																												MAP3K12	2	COL5A2	2	HNRNPF	2
																												GNB1	2	COL6A3	2	TMOD3	2
																												RNF150	2	CRKL	2	MYO6	2
																												LRRC1	2	APCS	2	MPRIP	2
																												RPRM	2	C1QA	2	XPOT	2
																												MEX3D	2	HABP2	2	CAND1	2
																												PHF1	2	LAMB4	2	NPM1	2
																												RHOB	2	TRAK1	2	MYL9	2
																												UBE2E2	2	ITGB6	2	CCT5	2
																												DVL2	2	TFDP1	2	IQGAP1	2
																												GAS1	2	CCND3	2	RPL12	2
																												NPTX1	2	CCNA2	2	NOS2	2
																												PSMD9	2	CKS1B	2	IL12RB2	2
																												SS18	2	RBPJ	2	IL12RB1	2
																												ARL8B	2	JARID2	2	IL12B	2
																												COX7A2L	2	FBXO31	2	NME2	2
																												CCDC14	2	INSM1	2	IL12A	2
																												NET1	2	MYB	2	SSBP1	2
																												TNPO3	2	PTPRB	2	SQRDL	2
																												SRGAP1	2	HIST2H2AC	2	PPP6C	2
																												TXNIP	2	HCFC1	2	QPCTL	2
																												IQCB1	2	LTK	2	HUWE1	2
																												S100A10	2	RNF144B	2	PCBP1	2
																												NADKD1	2	ODC1	2	HECTD3	2
																												OCRL	2	CLEC3B	2	HLA-A	2
																												METTL21B	2	NOV	2	B2M	2
																												RERE	2	CHGB	2	ILVBL	2
																												CARD8	2	TAF11	2	ALOX12	2
																												DR1	2	GRIN1	2	TRIB1	2
																												VTA1	2	LRP2	2	DNAJB6	2
																												NFIB	2	ITGAM	2	ERCC4	2
																												ANXA7	2	FBN1	2	SMC4	2
																												CNOT7	2	HBEGF	2	NCAPG2	2
																												TGFB3	2	COL7A1	2	TFAP4	2
																												CDH9	2	HRG	2	SMARCD2	2
																												ICMT	2	ELANE	2	BRD7	2
																												SHOX2	2	PLG	2	ITSN2	2
																												RIN2	2	F2	2	DNMBP	2
																												RHOF	2	PDGFB	2	GTF3A	2
																												MMGT1	2	PF4	2	GTF3C2	2
																												RNF122	2	CD93	2	FARP2	2
																												PAXIP1	2	F5	2	RND1	2
																												UBASH3B	2	GP9	2	NDUFA5	2
																												FGD1	2	IFNG	2	IDH3A	2
																												ARHGEF11	2	INS	2	ATP5C1	2
																												SPRY2	2	FGFR3	2	IDH3G	2
																												MRPS16	2	RGS20	2	IDH3B	2
																												PRKAR1A	2	LUM	2	CYC1	2
																												MAT2B	2	GP5	2	ATP5D	2
																												LRRC47	2	GP1BB	2	MT-ND4	2
																												RHOQ	2	FBXL19	2	NDUFS3	2
																												PRSS23	2	COL11A2	2	SRP9	2
																												TGFBR3	2	FBLN2	2	HDLBP	2
																												CCNI	2	NID1	2	CASP1	2
																												PIM1	2	FBXL2	2	PLCB2	2
																												ARHGAP19	2	PLAU	2	ARHGAP5	2
																												SETD8	2	BTC	2	ELF3	2
																												STK4	2	SNAP91	2	NOXA1	2
																												EPB41L1	2	EIF2A	2	NOX1	2
																												TP53RK	2	CHRM4	2	MRPS21	2
																												COL13A1	2	ELK1	2	PLS3	2
																												ID3	2	RNF141	2	MRPS34	2
																												ARL4D	2	PPP3R1	2	LRRC1	2
																												PGAM1	2	DOK4	2	LARP7	2
																												EXOSC8	2	TRAM1	2	HOXC9	2
																												PTGFRN	2	SDC4	2	DEPDC7	2
																												ARHGEF4	2	ERG	2	HLA-G	2
																												ZC3H18	2	TK1	2	TDP2	2
																												MRPL44	2	SERPING1	2	TAPBP	2
																												USP32	2	PKD1	2	NXT1	2
																												CSTF3	2	FLT1	2	VARS2	2
																												MRPS21	2	SELENBP1	2	TSN	2
																												MEPCE	2	MAFA	2	TKT	2
																												CCNE1	2	NEUROD1	2	TARS	2
																												CASP8	2	SRXN1	2	DRG1	2
																												HOOK3	2	TMOD2	2	SDHA	2
																												RHOBTB1	2	SKIL	2	PGD	2
																												AKAP11	2	MYH4	2	PPP2CB	2
																												MRPS31	2	GP6	2	GSPT1	2
																												MRPS11	2	IGF2	2	SCO2	2
																												SEC24B	2	PDGFC	2	THY1	2
																												C8orf33	2	CNKSR1	2	UBL4A	2
																												CUL5	2	EPHB6	2	CLPX	2
																												DCUN1D1	2	KLKB1	2	F5	2
																												RHOBTB2	2	SYN1	2	SERPINA4	2
																												VKORC1	2	EME1	2	THBD	2
																												CD63	2	MGMT	2	DERL1	2
																												CNN3	2	SLC2A2	2	MRPL40	2
																												IFITM3	2	TNFRSF19	2	KLKB1	2
																												TRIB2	2	FIGF	2	IGF1	2
																												KLHL20	2	VKORC1	2	GZMB	2
																												TSC2	2	TRIM63	2	CEP57	2
																												PEPD	2	PKP3	2	SARS	2
																												LOXL1	2	SAA1	2	SNX2	2
																												CLN8	2	SLBP	2	SNX1	2
																												BNIP3	2	MUS81	2	PPP2R2C	2
																												SUGP1	2	ADAMTSL4	2	MSH2	2
																												MDH1	2	CCL2	2	FTO	2
																												IARS2	2	KLK6	2	PNO1	2
																												CSTF1	2	KLK3	2	ARHGEF1	2
																												GBA	2	DPT	2	C2orf44	2
																												CS	2	PRF1	2	TUBGCP4	2
																												MEF2C	2	ZEB1	2	CDK5RAP2	2
																												PRKD1	2	LRAT	2	DVL3	2
																												REXO2	2	SGIP1	2	APC	2
																												MAP2K4	2	DMTF1	2	BLK	2
																												IL1R1	2	NFATC3	2	ZNF250	2
																												GDI1	2	OSM	2	TUBG1	2
																												KIAA1199	2	ADH1C	2	IDE	2
																												NGEF	2	ADH1A	2	ITCH	2
																												BMF	2	PJA1	2	CCNK	2
																												DUSP1	2	DUSP12	2	MATN2	2
																												CRK	2	AGR2	2	PRPF3	2
																												DUSP10	2	JAG2	2	FZD6	2
																												CDKN2C	2	PDGFA	2	NPDC1	2
																												ZFYVE9	2	DDIT3	2	CDKN2D	2
																												PKP1	2	TNNT2	2	DMTF1	2
																												NEK4	2	EID3	2	MYB	2
																												CDKN3	2	CCNG2	2	SERTAD1	2
																												UBE2E1	2	ZNF8	2	CDK4	2
																												CDH10	2	HOXB1	2	TAF1A	2
																												ACTR3B	2	PTPRZ1	2	PPP1CC	2
																												IPO11	2	TNNI3	2	HDAC9	2
																												UBE3A	2	KLK2	2	TAF1B	2
																												CHEK1	2	SERPINA5	2	TAF1C	2
																												NME7	2	HOXD4	2	RAB11A	2
																												CRYZ	2	ISL1	2	TAL1	2
																												HEXIM1	2	PLA2G2A	2	TAF5L	2
																												CHGB	2	PRX	2	TAF6L	2
																												ARHGAP26	2	NPDC1	2	TAF12	2
																												ANG	2	CYP1A1	2	TADA3	2
																												FBXO32	2	ITGA11	2	TAF10	2
																												FGF7	2	BMP3	2	NFYC	2
																												GRK6	2	CX3CL1	2	RAB18	2
																												RPS6KA1	2	SHF	2	CDC25A	2
																												PDCD2L	2	CAV3	2	STRN	2
																												MRPL9	2	CDKN2B	2	ZBTB16	2
																												PEX5	2	CLDN5	2	ANXA5	2
																												HOXB9	2	SAA4	2	CDC6	2
																												ANKRD17	2	SH3GLB1	2	GLI1	2
																												DEPDC7	2	ALDH3A1	2	SRPK1	2
																												HOXC9	2	NUPR1	2	CDK8	2
																												GFM1	2	FRAT1	2	CCND3	2
																												CWC15	2	ZNF174	2	VTA1	2
																												UBA5	2	CYP3A4	2	E2F3	2
																												ALKBH2	2	COL5A3	2	E2F2	2
																												DMWD	2	EID2B	2	RBL2	2
																												FTO	2	KMO	2	NME1	2
																												LARP7	2	CDKN1C	2	NMI	2
																												GFM2	2	CNTN1	2	COPG2	2
																												GNPAT	2	ANKRD44	2	TRIP12	2
																												PSMD10	2	OSBPL6	2	TNFRSF11B	2
																												SERPINB2	2	JAG1	2	UHRF2	2
																												APC2	2	ANTXR2	2	NR2F2	2
																												CCND3	2	CTRC	2	HLA-E	2
																												HIST1H1T	2	CELA1	2	HLA-F	2
																												NPPC	2	APCDD1	2	CANX	2
																												EDN1	2	PSRC1	2	COPB2	2
																												DLC1	2	TNNI2	2	DRD1	2
																												STARD13	2	TNNI1	2	TCF7L2	2
																												UNC13D	2	ADAM22	2	HCLS1	2
																												NES	2	ARSE	2	TFAM	2
																												TDGF1	2	DLK1	2	APEH	2
																												CDH19	2	ACHE	2	BCAS2	2
																												SRPX2	2	DEF6	2	CACYBP	2
																												REPS1	2	TMPRSS6	2	TJP3	2
																												CASP6	2	COL19A1	2	MUC2	2
																												PIPOX	2	IL1A	2	MUC13	2
																												NOS2	2	QRSL1	2	IL1RAPL1	2
																												SSSCA1	2	ATP6V1B1	2	CLTCL1	2
																												CD38	2	NPTXR	2	MAGED2	2
																												RNF19B	2	GALR2	2	AP1B1	2
																												COL4A3BP	2	NKX2-2	2	CASP7	2
																												ADAMTSL2	2	BMF	2	RPL21	2
																												INPP5D	2	CMA1	2	EIF2B3	2
																												CTSK	2	MMP24	2	RPL8	2
																												IGSF8	2	MYOC	2	GIGYF2	2
																												COX6B1	2	KISS1R	2	GCA	2
																												HBEGF	2	RGS2	2	HNRNPH1	2
																												ARHGAP29	2	GPR151	2	ALPL	2
																												COL17A1	2	GALR1	2	EIF4ENIF1	2
																												RHOT2	2	METTL22	2	NUPL2	2
																												CD19	2	MMP3	2	PSTPIP2	2
																												TGFB1I1	2	NT5C1A	2	NCF4	2
																												FCGR2C	2			ELAVL1	2
																												SDCBP	2			AP2A2	2
																												HIST1H2BG	2			DERL2	2
																												AP2S1	2			MFI2	2
																												SLC34A1	2			PI4KA	2
																												RNF19A	2			CYR61	2
																												CHN2	2			IBSP	2
																												VAV3	2			MMP14	2
																												RGS4	2			TGFB3	2
																												SOS1	2			F11R	2
																												ARRB2	2			L1CAM	2
																												PHLDA3	2			POLH	2
																												KRIT1	2			REV1	2
																												OCIAD2	2			ELN	2
																												BMP7	2			FBLN2	2
																												BMP5	2			ELANE	2
																												ANKRD12	2			NID2	2
																												OTX2	2			FBLN1	2
																												HIC1	2			BGN	2
																												MZF1	2			AP2S1	2
																												LDOC1	2			PHLDB2	2
																												GATA6	2			SYDE1	2
																												PTPN13	2			MET	2
																												CYP2E1	2			DNM1	2
																												RSPO1	2			KIAA1522	2
																												KRTAP4-12	2			CKAP4	2
																												IL18	2			PSRC1	2
																												KCNA5	2			RACGAP1	2
																												ACAN	2			ACTC1	2
																												CXCL12	2			SRRM2	2
																												CYP3A4	2			SRGAP1	2
																												ROBO1	2			HNRNPA0	2
																												MYH7	2			IRS4	2
																												MYH13	2			BIN1	2
																												MYH3	2			FAF1	2
																												DES	2			RALBP1	2
																												BANK1	2			TRIM29	2
																												CACNA1S	2			TOP2A	2
																												ACTN3	2			HIST1H1E	2
																												COX6A1	2			ANXA6	2
																												CYP1A1	2			GRIN1	2
																												NOS3	2			ATF2	2
																												MYBPC1	2			YEATS4	2
																												USP42	2			SDC1	2
																												TGIF2LY	2			FSTL1	2
																												H1F0	2			FNTA	2
																												GLB1	2			ZFYVE9	2
																												PLCB2	2			IGFBP7	2
																												TRIM25	2			COL6A1	2
																												ACADVL	2			APCS	2
																												ANKRD18A	2			SAA2	2
																												ZNF212	2			TGFBI	2
																												ZNF3	2			COL6A2	2
																												ASAH1	2			PPP3R1	2
																												ARHGAP39	2			MGRN1	2
																												SYDE1	2			JAK1	2
																												PKP3	2			RASSF1	2
																												DBNL	2			USP15	2
																												ZNF335	2			TUBA8	2
																												CDKN1C	2			CTNNA1	2
																												KLF10	2			FHL2	2
																												BCL11A	2			DDR1	2
																												NOL12	2			ATXN10	2
																												HTT	2			BCAR3	2
																												PLCD1	2			ITGA2B	2
																												PKD1	2			TFAP2A	2
																												ARNT2	2			TBRG4	2
																												HK1	2			PEX19	2
																												AFG3L2	2			KRT7	2
																												RAB27A	2			KRT36	2
																												ARHGAP17	2			ANGPT1	2
																												HIVEP3	2			IL6ST	2
																												GADD45G	2			BRD8	2
																												SAP25	2			LATS1	2
																												MVD	2			CUL4A	2
																												DUSP9	2			GNS	2
																												CBR1	2			ATP2A3	2
																												ALDH7A1	2			AGER	2
																												SNURF	2			DOK1	2
																												UBE2D4	2			RIN3	2
																												AKR1C3	2			USP6	2
																												RHOH	2			NUP205	2
																												CHN1	2			AGPS	2
																												EDC3	2			ERP44	2
																												FKBP3	2			UBR2	2
																												GNG12	2			FBXO31	2
																												NDUFB9	2			STAP2	2
																												WNK4	2			HTRA1	2
																												MYL3	2			IGF2	2
																												CAPN6	2			IGFBP2	2
																												CYP11A1	2			WISP1	2
																												LIG4	2			UGGT1	2
																												TNFSF10	2			ITGA1	2
																												TNFRSF11A	2			WWC1	2
																												SOS2	2			KLK6	2
																												ANPEP	2			BCCIP	2
																												SIRT7	2			EIF5A	2
																												CUL7	2			LDHAL6B	2
																												EPB41L2	2			SGTA	2
																												UCHL1	2			EFEMP2	2
																												NCF2	2			ERRFI1	2
																												CALCRL	2			OCRL	2
																												FRAT1	2			CHN1	2
																												STS	2			ARHGAP6	2
																												SUMO4	2			HSPA4L	2
																												HMGCS2	2			ARHGAP22	2
																												NPR1	2			ARHGAP8	2
																												ARHGEF17	2			SYDE2	2
																												ARHGEF16	2			ARHGEF5	2
																												LMX1A	2			MYO9B	2
																												LRRK2	2			HMHA1	2
																												ARHGAP10	2			TAGAP	2
																												PRKCG	2			ARHGAP28	2
																												FSTL1	2			ARHGAP18	2
																												FOXO1	2			ARHGAP11A	2
																												USP6	2			MSH3	2
																												TINF2	2			OPHN1	2
																												CTSS	2			ARHGAP25	2
																												ISG15	2			INPP5B	2
																												IP6K2	2			ABCA1	2
																												ARHGAP1	2			ARHGAP20	2
																												KRT15	2			GLA	2
																												ATP6V1B1	2			HARS	2
																												WT1	2			GSR	2
																												ATXN1L	2			PLEKHA6	2
																												SYDE2	2			GNA11	2
																												OBSCN	2			SVIL	2
																												FZD8	2			EIF2A	2
																												IGF2	2			PPP1R15A	2
																												RBM27	2			CDH1	2
																												ADAM17	2			SORL1	2
																												PLXNA1	2			ARHGAP12	2
																												CCL5	2			ARHGAP10	2
																												MAF	2			PLXNA2	2
																												SDCBP2	2			SFRP1	2
																												RILP	2			ALCAM	2
																												ARHGEF9	2			SCIN	2
																												ACD	2			PFDN1	2
																												CXCR4	2			CD6	2
																												ADORA2B	2			DNAJB11	2
																												RNF25	2			PPP4C	2
																												FBXO25	2			RHBDL2	2
																												MIB1	2			LRRFIP2	2
																												MUL1	2			ARHGAP15	2
																												RNF14	2			TTC27	2
																												MMP1	2			RASL12	2
																												LMO3	2			CRYAB	2
																												METAP2	2			POLA2	2
																												LXN	2			POLA1	2
																												STX1B	2			ARHGAP24	2
																												CYP19A1	2			GARS	2
																												UBD	2			KARS	2
																												RHOT1	2			HIGD1A	2
																												FBXO2	2			NUCB1	2
																												MAT1A	2			HELZ	2
																												SERPINB6	2			SUMO3	2
																												LIN28A	2			GNAQ	2
																												USP21	2			LDOC1	2
																												PJA1	2			ZBTB32	2
																												SMYD2	2			NFKB2	2
																												METTL1	2			TP73	2
																												PRKG1	2			STAM2	2
																												TRO	2			MEN1	2
																												MGST1	2			RPL6	2
																												ALK	2			TNIP2	2
																												IL1RAP	2			PRPF8	2
																												DIP2A	2			TUBA3C	2
																												UEVLD	2			SNIP1	2
																												MYBPC3	2			EMG1	2
																												RHOC	2			KDM5B	2
																												DOCK2	2			EPC1	2
																												NAGK	2			ANP32B	2
																												KYNU	2			SMARCA2	2
																												ARHGAP4	2			TNNI2	2
																												MAP3K10	2			PIPOX	2
																												THBS2	2			CPS1	2
																												FBLN5	2			CTGF	2
																												KREMEN2	2			MYCBP	2
																												DKK2	2			PRPF6	2
																												GJA1	2			EFTUD2	2
																												KRT7	2			TAF5	2
																												ARHGAP12	2			IRF1	2
																												RHOU	2			CARM1	2
																												ADA	2			GNL3	2
																												GJB2	2			SNW1	2
																												LRP2	2			FBL	2
																												TRIO	2			NOP56	2
																												FAM118B	2			CHD3	2
																												NOS1AP	2			PIM1	2
																												ZNF155	2			UTY	2
																												LHX9	2			SEC23IP	2
																												MDK	2			PRDX6	2
																												DLK1	2			TMEM9	2
																												ARHGAP15	2			TIPRL	2
																												SH3BP1	2			RIPK3	2
																												ARHGAP25	2			MAP3K8	2
																												GMIP	2			TRAF3IP1	2
																												RHOV	2			FAM131C	2
																												ARHGAP18	2			CNST	2
																												TAGAP	2			SFXN1	2
																												ABR	2			MCAT	2
																												RHOG	2			POLE	2
																												ARHGAP6	2			VCAN	2
																												INPP5B	2			ACAN	2
																												TRIP10	2			PECAM1	2
																												SRGAP3	2			PF4	2
																												OPHN1	2			TOR1AIP1	2
																												CR2	2			FGF6	2
																												ITGAM	2			FGF9	2
																												ARHGAP11B	2			FGF20	2
																												MCF2	2			NFYB	2
																												ARHGDIG	2			CLDN3	2
																												FGD4	2			TFAP2B	2
																												FGD2	2			TRAT1	2
																												PLEKHG5	2			CTNND2	2
																												PLEKHG2	2			HSD17B4	2
																												TIMP3	2			RADIL	2
																												MMP3	2			RARS	2
																												SDC3	2			SH2B1	2
																												TNFRSF13B	2			NFX1	2
																												RASD1	2			CPSF1	2
																												BACE1	2			NOLC1	2
																												SSBP4	2			CDKN1C	2
																												ARHGAP5	2			GFM1	2
																												DPP4	2			ITGA4	2
																												PAPPA2	2			NUP210	2
																												DHDDS	2			SEC31A	2
																												ZNF655	2			DIMT1	2
																												PREX1	2			CHD4	2
																												IGFALS	2			ASNS	2
																												FBP2	2			RCC1	2
																												OSBPL10	2			IGF2BP2	2
																												TGFB2	2			LARS	2
																												NECAP1	2			XPO5	2
																												FCHO2	2			H3F3B	2
																												MEST	2			DDX1	2
																												FZD7	2			HIP1R	2
																												MCF2L	2			VCAM1	2
																												IRAK4	2			CD4	2
																												ATP13A2	2			MFAP2	2
																												GIPC1	2			IPO13	2
																												CRABP2	2			TNPO3	2
																												PDGFC	2			CNDP2	2
																												SLC19A1	2			NFE2L1	2
																												DDR1	2			CTSC	2
																												STARD8	2			HBP1	2
																												ARHGAP28	2			NUP133	2
																												ARHGAP20	2			SLC5A3	2
																												ARHGAP8	2			MPST	2
																												ARHGAP24	2			SRPK2	2
																												DEPDC1B	2			ACIN1	2
																												ARHGAP30	2			SDC3	2
																												RFX1	2			CDYL	2
																												EGLN2	2			DHFR	2
																												CDH7	2			NAE1	2
																												CDH11	2			ARFGEF2	2
																												CASP1	2			ANKRD28	2
[truncated: 330 more rows]

## Sheet: Sheet2 
Sheet 2
Fraction of nodes and links in multitype networks for all OS phenotypes
	Gene-Gene Co-expression network						MiRNA – target gene network						PPI-miRNA target gene network
	Tumorigenic	Invasive	Colony forming	Proliferation			Tumorigenic	Invasive	Colony forming	Proliferation			Tumorigenic	Invasive	Colony forming	Proliferation
Number of driver nodes	10	14	10	10		Number of driver nodes	162	117	179	90		Number of driver nodes	150	128	173	117
Total number of nodes	124	102	132	63		Total number of nodes	281	211	309	168		Total number of nodes	216	178	250	152
Number of critical nodes	2	8	4	13		Number of critical nodes	4	12	0	1		Number of critical nodes	3	5	5	1
Number of redundant nodes	6	8	6	0		Number of redundant nodes	160	99	177	106		Number of redundant nodes	142	118	161	37
Number of ordinary nodes	116	86	121	50		Number of ordinary nodes	117	100	132	61		Number of ordinary nodes	72	55	84	113
Fraction of driver nodes	0.0806452	0.137255	0.0757576	0.15873		Fraction of driver nodes	0.576512	0.554502	0.579288	0.535714		Fraction of driver nodes	0.694444	0.719101	0.692	0.769737
Fraction of critical nodes	0.016129	0.0784314	0.030303	0.206349		Fraction of critical nodes	0.0142349	0.056872	0	0.00595238		Fraction of critical nodes	0.0138889	0.0168539	0.012	0.0197368
Fraction of redundant nodes	0.0483871	0.0784314	0.0454545	0		Fraction of redundant nodes	0.569395	0.469194	0.572816	0.630952		Fraction of redundant nodes	0.657407	0.662921	0.644	0.243421
Fraction of ordinary nodes	0.935484	0.843137	0.916667	0.793651		Fraction of ordinary nodes	0.41637	0.473934	0.427184	0.363095		Fraction of ordinary nodes	0.333333	0.308989	0.336	0.743421
Total number of links	4004	2913	1812	375		Total number of links	2381	1158	2372	658		Total number of links	447	422	580	316
Number of critical links	9	13	10	29		Number of critical links	9	18	5	6		Number of critical links	19	18	21	6
Number of redundant links	195	380	555	270		Number of redundant links	173	124	4	15		Number of redundant links	31	53	56	11
Number of ordinary links	1671	492	1347	76		Number of ordinary links	2159	1018	2363	637		Number of ordinary links	397	351	503	299
Fraction of critical links	0.00224775	0.00446275	0.00551876	0.0773333		Fraction of critical links	0.00377992	0.015544	0.00210793	0.00911854		Fraction of critical links	0.0425056	0.042654	0.0362069	0.0189873
Fraction of redundant links	0.0487013	0.13045	0.306291	0.72		Fraction of redundant links	0.0726585	0.107081	0.00168634	0.0227964		Fraction of redundant links	0.0693512	0.125592	0.0965517	0.0348101
Fraction of ordinary links	0.417333	0.168898	0.743377	0.202667		Fraction of ordinary links	0.906762	0.879102	0.996206	0.968085		Fraction of ordinary links	0.888143	0.831754	0.867241	0.946203
Driver nodes category- Ns, Ne, Ni	6,2,2	7,3,4	5,4,1	7,1,2		Driver nodes category- Ns, Ne, Ni	161,0,1	117,0,0	179,0,0	34,46,10		Driver nodes category- Ns, Ne, Ni	149,0,1	127,0,1	173,0,0	117,0,0
Networks	Phenotype	Fraction of driver nodes	Fraction of critical nodes	Fraction of redundant nodes	Fraction of ordinary nodes		Networks	Phenotype	Fraction of critical links	Fraction of redundant links	Fraction of ordinary links
Gene-Gene co expression network	Tumorigenic	0.0806	0.016	0.048	0.935		Gene-Gene co-expression network	Tumorigenic	0.002	0.048	0.417
	Invasive	0.137	0.078	0.078	0.843			Invasive	0.004	0.13	0.168
	Colony forming	0.075	0.03	0.045	0.916			Colony forming	0.005	0.306	0.743
	Proliferation	0.158	0.206	0	0.793			Proliferation	0.077	0.72	0.202
MiRNA – target gene network	Tumorigenic	0.576	0.014	0.569	0.416		MiRNA- target gene network	Tumorigenic	0.003	0.072	0.906
	Invasive	0.554	0.056	0.469	0.473			Invasive	0.015	0.107	0.879
	Colony forming	0.579	0	0.572	0.427			Colony forming	0.002	0.001	0.996
	Proliferation	0.535	0.005	0.63	0.363			Proliferation	0.009	0.022	0.968
PPI-miRNA target network	Tumorigenic	0.694	0.013	0.657	0.333		PPI-miRNA target network	Tumorigenic	0.042	0.069	0.888
	Invasive	0.719	0.016	0.662	0.308			Invasive	0.042	0.125	0.831
	Colony forming	0.692	0.012	0.644	0.336			Colony forming	0.036	0.096	0.867
	Proliferation	0.769	0.019	0.243	0.743			Proliferation	0.018	0.034	0.946
Percentage of Critical nodes
	Critical Nodes	Number of nodes present in complexes	% of critical nodes present in Complexes
Tumorigenic	113	55	48.6726
Invasive	102	58	56.8627
Colony forming	161	90	55.9006
Proliferation	79	38	48.1013

## Sheet: Sheet3
Sheet 3
A) Critical nodes computed in gene-gene co-expression, mirna-target gene interaction, PPI-mirna, and PPI 1st order interaction networks. B) Number of critical nodes in 1st order networks and number of critical nodes present in protein complexes from the CORUM database.
Legend	Critical nodes in multitype networks	PPIN 1st order Critical nodes participating in curated protein complexes from the CORUM Database
A) Critical nodes in Networks										B)
Gene- gene co-expression network					PPI 1st order interaction network					Number of critical nodes inPPI 1st order network and number of nodes present in protein complexes from the Corum Database
Tumorigenic	Invasive	Colony forming	Proliferation		Tumorigenic	Invasive	Colony forming	Proliferation
FBXO32	RPL14L	WISP1	GFRA1		POLR2E	TP53	XRCC6	CKB		Phenotype	Critical nodes in PPIN-first order	Number of critical nodes present in complexes	% of critical nodes present in Complexes
FLJ10154	LOC647322	TNNT1	CCND2		SMAD3	CCND1	PSMA7	HSP90AA1		TUMORIGENIC	113	55	48.6726
	SLC2A3	KYNU	TMEM200A		RXRA	SKP2	A2M	SRC		INVASIVE	102	58	56.8627
	OCIAD2	CSAG1	S100A16		NR3C1	HSP90AA1	PTN	CDK5R1		CLONOGENIC	161	90	55.9006
	C15ORF52		IL1B		PRKACA	CREBBP	NCK1	SMARCB1		PROLIFERATION	79	38	48.1013
	COL1A2		NINJ2		TP53	SUMO1	HSP90AA1	CD44
	NNMT		C9ORF58		EZH2	MYC	HSP90AB1	FN1
	GAS1		IL1A		CALM1	SMC1A	ACTG1	GRB2
			EEF1A2		VHL	IKBKB	SFN	COL1A1
			MAFB		RB1	ZFP36	PPP2R2A	STMN1
			NDRG1		MYOD1	FOS	PPP2CA	PPP2CA
			ENPP2		YWHAE	SFN	FN1	RHOA
			EPB41L3		TAF9	ALB	GRB2	NEDD8
					DYNLL1	RCN2	ACTB	SKP2
MiRNA – target gene interaction networks					PPP2CA	A2M	TP53	LNX1
Tumorigenic	Invasive	Colony forming	Proliferation		HIF1A	CUL3	COL1A1	A2M
FBXO32	CCND1	No critical nodes	IL1A		SMAD7	PPP2CA	VAMP2	SUMO1
LCP1	PDGFRA				EGFR	PDX1	CREBBP	CCND1
TGM2	CLDN1				TGM2	TJP1	MALT1	MAD1L1
NPPB	KRT8				PLAU	SMARCB1	TRAF2	TRAF6
	CDK6				ALB	TGM2	NCOA3	TJP1
	GFRA1				BMPR1A	SSR1	CCND1	CDK6
	KYNU				PIK3R1	RPL35	SUMO1	RBX1
	P8				MAP2K1	TRAF6	VDR	ITGB3
	CX3CL1				VIM	POLR2E	F2	SERPINA3
	TPM1				SFN	SKP1	H2AFX	ATF7IP
	STEAP1				CUL1	SMAD3	MYC	PRKACA
	GAL				PLAUR	UBTF	TGFBR1	AP2B1
					EED	DCN	CCDC85B	CREBBP
PPI-miRNA interaction network					PRKCD	BGN	TRAF6	ITGA2
Tumorigenic	Invasive	Colony forming	Proliferation		THBS1	AMPH	HAP1	TNF
FHL2	KRT8	DLC1	CKB		SDC2	MMP1	TGFB1	LAMA5
COL6A1	PLAT	ACTG2			SRC	HIRA	MAPK3	PPP1CA
NDRG1	COL4A1	CTTN			CD247	LAMB1	TRIM28	COL4A1
	COL4A2	KRT8			HDAC2	THBS1	TGM2	TGFB1
	ALDH1A1	FARP1			NCOA2	GTF3C3	MAX	PLG
					LGALS1	GNAQ	RAP1A	COL4A3
					HDAC3	GRB2	ESR1	FOSL1
					BGN	PRKCD	PSMB1	PLAT
					CD81	CDC7	ALB	VCAN
					POT1	RBBP7	YWHAH	UBE2D1
					SAP18	GNAI3	SMC2	UBXN1
					GRN	RIMBP2	MAPRE1	STMN2
					COPB1	UPF1	SKP1	NDRG1
					RCN2	CD44	CUL1	EPB41L3
					EPAS1	COL4A1	HDAC3	NPPB
					CD44	COL1A1	HDAC1	UBE2M
					CDK5R1	LRP1	PSEN1	ARHGDIA
					FGFR1	ATP5O	ITGB3	STK4
					GCLM	NEDD8	VPS29	FASN
					PLCB1	RBX1	LMNB1	TRIM74
					CASK	SERPINA3	HIST1H4A	UBC
					MET	RASA1	TERF2	EFNB3
					BMP2	PDGFRA	SERPINA3	KRT17
					MMP14	LNX1	NEDD8	SERPINF2
					UBC	CHRD	POLR2E	DTX1
					ATXN1	FN1	RBX1	ZBTB16
					UBTF	KISS1	PRKACA	DTX3
					SUMO1	UBC	THBS1	S100A16
					SKA2	UBXN1	SOS1	ROR2
					SMAD2	TJP2	PRKCD	KISS1
					CTSB	KRT8	HDAC2	COL4A2
					NDRG1	KRT17	HIF1A	IL1A
					PRKAB1	KRT18	ACVR1	F2
					EFEMP1	PRKACA	RBL1	CKM
					ALDOA	ADH1B	LAMA5	TXNIP
					TRIM29	FLNA	TNF	MAFB
					FST	TRA2B	SMARCB1	COL2A1
					UBQLN4	UBQLN4	EHMT2	ACAN
					TXNDC5	MDK	PPP1CA	PRTN3
					CTSL1	DTX3	MLH1	DCN
					DAB2	ZYX	SMC3	COL4A5
					KRT18	PRMT5	COL4A1	RRAGB
					SLC9A3R2	DTX1	CYCS	ELN
					KRT17	UBE2D1	NDUFA8	LAMA1
					FBLN1	EPB41	CDK6	LAMTOR1
					SLIT2	ARHGDIA	TRRAP	COL4A6
					PIAS4	LAMA5	TLE2	COL4A4
					EPB41L3	TNNC1	CDC7	SHH
					INHBA	UPP1	HNRNPK
					MAT2A	COL11A1	BMP4
					DCN	DCTPP1	CHRD
					EEF1D	NAA20	TJP1
					TRIM74	NEDD4	HTT
					DTX3	SLC2A3	XRN1
					TGFBR2	CDA	STMN1
					ALDOB	IGFBP7	POT1
					DKK1	YTHDC1	NDUFS6
					LRP6	LAMA1	GATAD2B
					CD82	ALDH1A1	PRKAR2A
					FBN1	KRTAP4-12	KAT5
					TMPRSS6	PLAT	AXL
					GFI1B	SERPINF2	UBC
					ZNF408	TRIM74	HSPA5
					DTX1	GAL	KYNU
					PTMA	SERPINE2	FLNA
					TTLL12	TCHP	DNAJA3
					UBE2W	NPPB	KRT8
					TM4SF1	CX3CR1	KRT17
					CLPB	CXCL9	HIST3H3
					SIAH2	MZF1	HOXB9
					IL1A	SHH	BCL2L11
					MDFI		COPS5
					CDH6		ACTA1
					MAPK8IP2		TSC22D1
					RAB27B		GFAP
					SERPINF2		BEGAIN
					NPPB		LONP1
					LHX3		UBE2D1
					FABP6		DAB2
					ACVRL1		FGA
					SHH		CTSL1
					KISS1		THOC5
							CHGB
							PRDX2
							APOE
							PIAS4
							FAM107A
							FLNC
							EFNB2
							FAM46A
							APLP2
							SPARC
							SERPINF2
							PLAT
							NPPB
							UBXN1
							ARHGDIA
							KNG1
							PKN1
							RHOB
							COL2A1
							PDLIM4
							ZNF768
							SRGN
							FGFR3
							COL4A2
							KRT33B
							NAA38
							RCHY1
							FBN1
							KRTAP4-12
							UBTF
							UBE2M
							HIST1H2BC
							COL5A2
							BMPR2
							TXNIP
							RBPMS
							KISS1
							POR
							CYP3A4
							CEBPB
							S100A16
							NEK6
							ARIH1
							LAMA1
							CYB5A
							ROR2
							MAFB
							TM4SF1

## Sheet: Sheet4
Sheet 4
Critical nodes identified in PPI 1st order network having differential expression in other OS Phenotypes.
Critical nodes tumorigenic PPIN DE in other OS phenotypes	Critical nodes Invasive PPIN DE in other OS phenotypes	Critical nodes Colony Forming PPIN DE in other OS phenotypes	Critical nodes proliferation PPIN DE in other OS phenotypes
ALDOA	COL4A1	ALDH1A1	CKB
DTX3	FGFR3	BGN	PLAT
DCN	KRT17	CCND1	NDRG1
NDRG1	KRT8	COL4A1	CCND1
KRT18	LAMA5	DCN	KRT17
KRT17	PRDX2	IGFBP7	LAMA5
CTSB	TGM2	KRT17	COL4A1
TGM2	THBS1	KRT18	DCN
		KRT8
		LAMA5
		MDK
		PDGFRA
		PLAT

## Sheet: Sheet5
Sheet 5
Classification type I links multitype networks for all OS phenotypes
Type of links
0 - Critical	1 - Redundant	2- ordinary	interaction among to critical nodes
Gene Gene Interaction networks																MiRNA - target gene interaction network																PPI - mirna target gene interaction network
Source Tumorigenic	Target Tumorigenic	LinkType		Source Colony forming	Target Colony forming	Link Type		Source Invasive	Target Invasive	Link Type		Source Proliferation	Target Proliferation	Link Type		Source Tumorigenic	Target Tumorigenic	Link Type		Source Colony forming	Target Colony forming	Link Type		Source Invasive	Target Invasive	Link Type		Source Proliferation	Target Proliferation	Link Type		Source Tumorigenic	Target Tumorigenic	Link Type		Source Invasive	Target Invasive	Link Type		Source Colony forming	Target Colony forming	Link Type		Source Proliferation	Target Proliferation	Link Type
FAM20C	DHRS3	0		CYB5A	TCF21	0		RPL14L	COL11A1	0		CRIP1	GFRA1	0		TMSL8	COL6A3	0		miR-630	CTHRC1	0		CX3CL1	SUNC1	0		IL1A	MAGEA10	0		miR-186	EFEMP1	0		KRT8	ACTG2	0		DLC1	ARHGDIB	0		miR-375	NPPB	0
FBXO32	KIAA1904	0		WISP1	TNNT1	0		PMEPA1	OCIAD2	0		GFRA1	HAPLN1	0		TGM2	TSPAN31	0		miR-630	CTHRC1	0		TPM1	miR-183	0		DCN	FAM20C	0		miR-186	EFEMP1	0		miR-191	MYEOV	0		miR-137	SERPINA3	0		CKB	KRT81	0
FLJ10154	SUZ12	0		ASS	WISP1	0		PLAT	BHLHB2	0		RPS4Y1	NINJ2	0		LOC653219	XAGE1D	0		miR-630	CTHRC1	0		TPM1	miR-183	0		miR-630	CTHRC1	0		miR-186	EFEMP1	0		COL4A2	DCN	0		miR-186	SDPR	0		miR-153	STMN2	0
SPANXA1	SPANXC	0		EEF1A2	KYNU	0		LAMA5	EEF1A2	0		NINJ2	MAFB	0		XAGE1D	CSAG1	0		miR-630	CTHRC1	0		TPM1	miR-183	0		miR-630	CTHRC1	0		miR-186	EFEMP1	0		miR-186	NQO1	0		ACTG2	KRT17	0		miR-153	STMN2	0
CSAG1	SPANXA1	0		TCEA3	MFI2	0		SLC2A3	TMEM200A	0		FAM20C	NDRG1	0		NPPB	ACTG2	0		miR-149	C8orf55	0		TPM1	miR-183	0		miR-630	CTHRC1	0		FHL2	FHL1	0		miR-186	NQO1	0		miR-1225-3p	RPS6KA2	0		miR-342-3p	EEF1A2	0
IL1A	DTX3	0		XAGE1D	CSAG1	0		SRPX	NNMT	0		GAS1	ENPP2	0		CSAG1	SPANXA1	0		miR-630	H3F3B	1		P8	miR-155	0		miR-630	CTHRC1	0		COL6A2	COL6A3	0		miR-186	NQO1	0		miR-342-3p	EEF1A2	0		miR-139-5p	DTX3	0
XAGE1D	CSAG1	0		LOC653219	XAGE1D	0		TNFSF7	SOST	0		ENPP2	EEF1A2	0		SPANXA1	SPANXC	0		miR-149	SP7	1		HS.388347	miR-590-3p	0		IL1A	IL1B	1		ACTG2	KRT17	0		miR-140-5p	ALDH1A1	0		miR-153	ANGPT1	0		miR-375	CLDN1	1
LOC653219	XAGE1D	0		SERPINB7	C8ORF55	0		LOC647322	C15ORF52	0		NDRG1	DENND2A	0		FBXO32	KIAA1904	0		miR-149	SP7	1		KRT8	miR-499-5p	0		IL1A	ALDH1A3	1		NDRG1	MAOA	0		ALDH1A1	RBP1	0		miR-153	ANGPT1	0		miR-153	CCND2	1
TMSL8	COL6A3	0		LOC346887	MYC	0		COL1A2	P8	0		TXNIP	CRIP1	0		FAM20C	DHRS3	0		miR-149	IGFBP5	1		KYNU	miR-1225-3p	0		IL1A	LAMC2	1		miR-145	TNFRSF11B	0		miR-217	NDN	0		miR-520a-3p	LCP1	0		miR-342-3p	CCND2	1
FAM20C	NDRG1	1		MFI2	TAP1	0		TSPAN31	MBD6	0		PLAT	CCND2	0		LCP1	BCAS4	1		miR-577	CTGF	2		MT1X	miR-498	0		IL1A	IL32	1		miR-139-3p	RASD1	0		miR-874	LPAR1	0		miR-543	COL16A1	0		miR-342-3p	GFRA1	1
FAM20C	EMP1	1		CYB5A	FAM46A	1		C15ORF52	RPS4Y1	0		CCND2	EPB41L3	0		LCP1	FHL1	1		miR-548a-3p	IGFBP5	2		CLDN1	miR-637	0		IL1A	RRAGA	1		miR-139-3p	RASD1	0		miR-874	LPAR1	0		miR-216a	KIAA1199	0		miR-342-3p	GFRA1	1
FAM20C	SPARC	1		WISP1	LOC644774	1		BGN	QPCT	0		TMEM200A	IL1A	0		LCP1	TRIB1	1		miR-548a-3p	SCIN	2		EGFLAM	STEAP1	0		IL1A	STMN2	1		miR-155	MGP	0		miR-139-5p	DTX3	0		FARP1	ARHGEF16	0		miR-342-3p	LAMC2	1
FAM20C	LAMA4	1		WISP1	FAM46A	1		PRR6	GAS1	0		S100A16	ALDH1A2	0		LCP1	CSEN	1		miR-548a-3p	SCIN	2		CBR3	SNRPN	0		DCN	COL1A2	1		miR-155	MGP	0		miR-513a-3p	TNNC1	0		miR-346	TAP1	0		miR-342-3p	NDRG1	1
FAM20C	ENG	1		COCH	IFITM3	1		CBR3	RPL14L	1		IL1B	ALDH1A3	0		LCP1	RASD1	1		miR-924	EFNB2	2		miR-885-5p	GAL	0		DCN	RPS4Y1	1		miR-515-3p	THY1	0		miR-203	STEAP1	0		CTTN	HOXB9	0		miR-342-3p	COL1A2	1
FAM20C	IGFBP3	1		COCH	LOC644774	1		CBR3	P8	1		CBR3	ITGA11	0		LCP1	LOXL1	1		miR-924	EFNB2	2		STEAP1	QPCT	0		DCN	NINJ2	1		miR-421	LDB2	0		COL4A1	IGFBP7	0		KRT8	ACTG2	0		miR-342-3p	GFRA1	1
FAM20C	RASD1	1		COCH	TAP1	1		CBR3	ZNF22	1		HAPLN1	IL1B	0		LCP1	PVT1	1		miR-516a-5p	MYC	2		STEAP1	QPCT	0		DCN	CRIP1	1		miR-421	LDB2	0		PLAT	SERPINI1	0		miR-375	NPPB	0		miR-139-5p	CCND2	1
FAM20C	EFEMP1	1		COCH	WISP1	1		CBR3	TNNC1	1		EFNB3	H2AFY2	0		LCP1	ZFP36	1		miR-508-5p	EBI3	2		miR-767-3p	GFPT2	0		DCN	KISS1	1		miR-127-3p	TGM2	0		miR-137	SERPINA3	0		miR-661	SRGN	0		miR-139-5p	CKB	1
FAM20C	BGN	1		GSDMDC1	SCIN	1		SNURF	LOC647322	1		CTHRC1	NPTX2	0		LCP1	AKR1C3	1		miR-491-5p	THBS1	2		miR-767-3p	GFPT2	0		DCN	NPPB	1		miR-216a	KIAA1199	0		miR-342-3p	EEF1A2	0		miR-630	CTHRC1	0		miR-485-3p	GAS1	2
FAM20C	FBXO32	1		GSDMDC1	CENTD3	1		SNURF	EEF1A2	1		H2AFY2	RPAIN	0		LCP1	RPL39L	1		miR-375	KIAA1199	2		KRT8	NPPB	1		DCN	SUNC1	1		COL6A1	COL6A2	0		miR-375	RGS16	1		miR-630	CTHRC1	0		miR-485-3p	GAS1	2
FAM20C	SGK	1		GSDMDC1	LOC644774	1		SNRPN	EEF1A2	1		EEF1A2	SNURF	0		LCP1	ADORA2B	1		miR-375	MYC	2		KRT8	LAMA5	1		DCN	ARHGEF16	1		miR-186	SUZ12	1		miR-375	KRT8	1		miR-630	CTHRC1	0		miR-485-3p	GAS1	2
FAM20C	LPAR1	1		GSDMDC1	MFI2	1		CCND2	RPL14L	1		IL1A	MAGEA10	0		LCP1	CTSB	1		miR-375	EFNB2	2		KRT8	C15ORF52	1		DCN	C15ORF52	1		miR-186	LOX	1		miR-375	CLDN1	1		miR-630	CTHRC1	0		miR-637	COL4A1	2
FAM20C	LOX	1		GSDMDC1	WISP1	1		CCND2	SLC2A3	1		SPOCK	CBR3	0		LCP1	OAS2	1		miR-375	KRT8	2		KRT8	TMEM200A	1		DTX3	DKFZP586H2123	2		miR-186	DKK1	1		KRT8	PLAT	1		miR-137	H3F3B	1		miR-483-5p	GFRA1	2
FAM20C	KAZALD1	1		ALDH3A1	FAM46A	1		CCND2	TMEM200A	1		EPB41L3	NES	0		LCP1	MGP	1		miR-375	CTSC	2		KRT8	SOST	1		DTX3	ARHGEF16	2		miR-186	LOX	1		KRT8	TPM1	1		miR-137	H3F3B	1		miR-574-5p	GFRA1	2
FAM20C	PDGFRL	1		ALDH3A1	TCF21	1		CCND2	SERPINA3	1		NES	PRKCDBP	0		LCP1	MGC39900	1		miR-375	NPPB	2		KRT8	COL1A2	1		DTX3	IL1A	2		FHL2	KRT17	1		miR-191	CDK6	1		miR-137	H3F3B	1		miR-574-5p	GFRA1	2
FAM20C	CD9	1		FAM20C	SFRP1	1		CCND2	ZNF22	1		KYNU	C9ORF58	0		LCP1	MGC39900	1		miR-375	AXL	2		KRT8	CDK6	1		DTX3	RRAGA	2		COL6A2	THY1	1		miR-191	CDK6	1		miR-137	H3F3B	1		miR-574-5p	ITGA11	2
FAM20C	THBS2	1		ASS	RASL12	1		CCND2	HS.388347	1		SNURF	SNRPN	0		LCP1	RAC2	1		miR-375	CLDN1	2		CX3CL1	DKFZP586H2123	1		EEF1A2	SNURF	2		ACTG2	KRT18	1		COL4A2	COL4A1	1		miR-186	FGFR3	1		miR-574-5p	ITGA11	2
FAM20C	SLIT2	1		ASS	KBTBD9	1		RAC2	RPL14L	1		SNRPN	EFNB3	0		LCP1	TGM2	1		miR-375	TGM2	2		CX3CL1	KRT17	1		EEF1A2	SNRPN	2		ACTG2	TGM2	1		miR-186	NDN	1		miR-186	FGFR3	1		miR-574-5p	CCND1	2
FAM20C	EFEMP1	1		ASS	C8ORF55	1		RAC2	SLC2A3	1		MAGEA10	LAMC2	0		TMSL8	FHL1	1		miR-375	CTGF	2		CX3CL1	CCND2	1		EEF1A2	PRKCDBP	2		miR-145	LOX	1		miR-186	PMEPA1	1		miR-186	FGFR3	1		miR-574-5p	GFRA1	2
FAM20C	DCN	1		ASS	SLCO4A1	1		RAC2	SERPINA3	1		C1ORF85	SLFN11	0		TMSL8	EMP1	1		miR-127-3p	TGM2	2		CX3CL1	ARHGEF16	1		RRAGA	STMN2	2		miR-145	GCLM	1		miR-186	PMEPA1	1		miR-186	CLDN1	1		miR-139-3p	GFRA1	2
FAM20C	IGFBP4	1		ASS	FAM46A	1		RAC2	RGS16	1		ACTG2	CRIP1	1		TMSL8	IFITM1	1		miR-127-3p	SFRP1	2		CX3CL1	CYTL1	1		H2AFY2	RPAIN	2		miR-145	DAB2	1		miR-186	GFRA1	1		miR-186	TXNIP	1		miR-765	CCND2	2
FAM20C	MGP	1		ASS	TCF21	1		RAC2	PANX3	1		ACTG2	DKFZP586H2123	1		TMSL8	LDB2	1		miR-429	MYC	2		CX3CL1	LOC387763	1		H2AFY2	RRAGA	2		miR-145	DAB2	1		miR-186	GFRA1	1		miR-186	DLC1	1		miR-543	GFRA1	2
FAM20C	FLJ10154	1		KYNU	KYNU	1		MYEOV	OCIAD2	1		ACTG2	LAMA5	1		TMSL8	SPARC	1		miR-448	CCND1	2		CX3CL1	COL8A1	1		CTHRC1	C9ORF58	2		miR-145	LOX	1		miR-186	GFRA1	1		miR-186	DLC1	1		miR-543	GFRA1	2
FAM20C	QPCT	1		TNNT1	CENTD3	1		MYEOV	C15ORF52	1		ACTG2	GFRA1	1		TMSL8	THY1	1		miR-448	CCND1	2		CX3CL1	AXUD1	1		CTHRC1	NPTX2	2		miR-145	DAB2	1		miR-186	CCND2	1		miR-186	DLC1	1		miR-543	GFRA1	2
FAM20C	PTPLA	1		TNNT1	KBTBD9	1		MYEOV	TMEM200A	1		ACTG2	ALDH1A3	1		TMSL8	GAS1	1		miR-448	CCND1	2		CX3CL1	RAC2	1		C9ORF58	S100A16	2		miR-139-3p	THY1	1		miR-186	CLDN1	1		ACTG2	TGM2	1		miR-543	SNTB1	2
FAM20C	KIAA1199	1		TNNT1	EML2	1		MYEOV	COL1A2	1		ACTG2	ALDH1A2	1		TMSL8	UBE2L6	1		miR-448	CTTN	2		CX3CL1	MYEOV	1		C9ORF58	CKB	2		miR-139-3p	THY1	1		miR-186	PMEPA1	1		miR-1225-3p	TCEA3	1		miR-543	HAPLN1	2
FAM20C	CYGB	1		TNNT1	LUM	1		MYEOV	CDK6	1		ACTG2	IL32	1		TMSL8	TRIB1	1		miR-448	CTTN	2		CX3CL1	COL4A2	1		SNURF	SNRPN	2		miR-155	EPAS1	1		miR-186	PMEPA1	1		miR-1225-3p	TCEA3	1		miR-543	HAPLN1	2
FBXO32	NPTX1	1		TNNT1	FAM46A	1		ANKRD1	C15ORF52	1		COL4A1	CRIP1	1		TMSL8	ENG	1		miR-448	CTTN	2		CX3CL1	PMEPA1	1		SNURF	NDRG1	2		miR-421	NPTX1	1		miR-186	CDK6	1		miR-1225-3p	TFPI	1		miR-543	IL1A	2
FBXO32	FBXO2	1		STMN3	CENTD3	1		ANKRD1	TMEM200A	1		COL4A1	DKFZP586H2123	1		TMSL8	EPAS1	1		miR-448	CCND1	2		CX3CL1	PLAT	1		SNURF	DENND2A	2		miR-421	GAS1	1		miR-186	CDK6	1		miR-342-3p	IGFBP5	1		miR-543	RRAGA	2
FBXO32	EMP1	1		STMN3	SFRP1	1		ANKRD1	COL1A2	1		COL4A1	CCND1	1		TMSL8	IGFBP3	1		miR-448	CCND1	2		CX3CL1	RPL14L	1		SNURF	EFNB3	2		miR-421	GAS1	1		miR-140-5p	PDGFRA	1		miR-342-3p	IGFBP5	1		miR-890	CCND2	2
FBXO32	LDB2	1		STMN3	COL3A1	1		NQO1	P8	1		COL4A1	CLDN1	1		TMSL8	RASD1	1		miR-448	CCND1	2		CX3CL1	SLC2A3	1		SNURF	H2AFY2	2		miR-375	RASD1	1		miR-217	GFRA1	1		miR-342-3p	FAM107A	1		miR-562	COL4A1	2
FBXO32	SPARC	1		STMN3	CTTN	1		NQO1	NPTX1	1		COL4A1	PLAT	1		TMSL8	ZFP36	1		miR-423-5p	OLR1	2		CX3CL1	SERPINA3	1		SNURF	RRAGA	2		miR-375	RASD1	1		miR-217	GFRA1	1		miR-342-3p	COL1A2	1		miR-562	COL4A1	2
FBXO32	MLPH	1		STMN3	SLCO4A1	1		KYNU	EEF1A2	1		COL4A1	LAMA5	1		TMSL8	NNMT	1		miR-423-5p	TXNIP	2		CX3CL1	RGS16	1		KYNU	EEF1A2	2		miR-375	PHLDA1	1		miR-217	GFRA1	1		miR-342-3p	GJA1	1		miR-562	COL4A1	2
FBXO32	CAMK2N1	1		STMN3	OLFM1	1		KYNU	NPTX1	1		COL4A1	CCND2	1		TMSL8	AKR1C3	1		miR-423-5p	TXNIP	2		CCND1	S100A4	1		KYNU	SNURF	2		miR-375	SUZ12	1		miR-217	LPAR1	1		miR-342-3p	GJA1	1		miR-623	TXNIP	2
FBXO32	THY1	1		STMN3	FAM46A	1		KYNU	EEF1A2	1		COL4A1	TMEM200A	1		TMSL8	BGN	1		miR-423-5p	TXNIP	2		CCND1	MDK	1		KYNU	SNRPN	2		miR-375	IGFBP3	1		miR-217	LPAR1	1		miR-153	EFNB2	1		miR-891b	CCND1	2
FBXO32	GAS1	1		STMN3	WISP1	1		KYNU	NPTX1	1		COL4A1	GFRA1	1		TMSL8	ADM	1		miR-423-5p	MYC	2		CCND1	BAIAP2L1	1		KYNU	NDRG1	2		miR-375	TGM2	1		miR-139-5p	NPTX1	1		miR-153	GFPT2	1		miR-891b	CCND1	2
FBXO32	TRIB1	1		FLJ23191	SCIN	1		RPL14L	SERPINA3	1		COL4A1	S100A16	1		TMSL8	SGK	1		miR-520d-3p	TXNIP	2		CCND1	CLDN1	1		KYNU	C9ORF58	2		miR-375	NFIX	1		miR-139-5p	CDK6	1		miR-520a-3p	CYB5A	1		miR-891b	CCND1	2
FBXO32	ENG	1		FLJ23191	EML2	1		RPL14L	ZNF22	1		COL4A1	IL1B	1		TMSL8	LPAR1	1		miR-520d-3p	TXNIP	2		CCND1	COL4A2	1		DENND2A	SNTB1	2		miR-375	KIAA1199	1		miR-139-5p	CDK6	1		miR-520a-3p	TXNIP	1		miR-891b	CCND1	2
FBXO32	EPAS1	1		FLJ23191	MFI2	1		RPL14L	RGS16	1		COL4A1	ALDH1A3	1		TMSL8	CTSB	1		miR-520d-3p	TXNIP	2		CCND1	PLAT	1		NES	ALDH1A3	2		miR-375	PHLDA1	1		miR-139-5p	CCND2	1		miR-520a-3p	TXNIP	1		miR-891b	CCND1	2
FBXO32	IGFBP3	1		FLJ23191	FAM46A	1		COL4A1	NNMT	1		COL4A1	ALDH1A2	1		TMSL8	MGST1	1		miR-520d-3p	TXNIP	2		CCND1	QPCT	1		NES	PRKCDBP	2		miR-375	RASD1	1		miR-513a-3p	CDK6	1		miR-520a-3p	TXNIP	1		miR-491-3p	CCND1	2
FBXO32	RASD1	1		LRRC17	CENTD3	1		COL4A1	BHLHB2	1		COL4A1	IL32	1		TMSL8	NFIX	1		miR-520d-3p	CYB5A	2		CCND1	TMEM200A	1		EPB41L3	NES	2		COL6A1	COL6A3	1		miR-203	MBD6	1		miR-520a-3p	TXNIP	1		miR-491-3p	CCND1	2
FBXO32	ALDOA	1		LRRC17	KBTBD9	1		COL4A1	SLC2A3	1		COL4A1	STMN2	1		TMSL8	SLIT2	1		miR-532-5p	IGFBP5	2		CCND1	RIS1	1		EPB41L3	NDRG1	2		miR-520d-5p	TRIB1	2		miR-203	PDGFRA	1		miR-543	LEPREL1	1		miR-491-3p	CCND1	2
FBXO32	EFEMP1	1		LRRC17	OLFM1	1		COL4A1	TMEM200A	1		ARHGDIB	NINJ2	1		TMSL8	OAS2	1		miR-760	STEAP3	2		CCND1	ZNF22	1		EPB41L3	EFNB3	2		miR-520d-5p	ADM	2		miR-203	KYNU	1		miR-543	LEPREL1	1		miR-491-3p	CCND1	2
FBXO32	FBLN1	1		LRRC17	FAM46A	1		COL4A1	TAGLN	1		ARHGDIB	CRIP1	1		TMSL8	SLPI	1		miR-562	CYB5A	2		CCND1	CDK6	1		EPB41L3	H2AFY2	2		miR-613	TM4SF1	2		miR-203	CLDN1	1		miR-543	LCP1	1		miR-216a	GFRA1	2
FBXO32	ZFP36	1		LRRC17	TNNT1	1		COL4A1	SERPINA3	1		ARHGDIB	DKFZP586H2123	1		TMSL8	TGFBI	1		miR-562	COL4A1	2		CCND1	PANX3	1		SPOCK	CBR3	2		miR-127-5p	ADM	2		miR-203	SLC2A3	1		miR-543	HAPLN1	1		miR-216a	GFRA1	2
FBXO32	AKR1C3	1		TCEA3	SCIN	1		COL4A1	ACTG2	1		ARHGDIB	PLAT	1		TMSL8	MGP	1		miR-562	COL4A1	2		CCND1	NPTX1	1		SPOCK	CCND2	2		miR-938	ADM	2		COL4A1	TGFBI	1		miR-543	HAPLN1	1		miR-216a	GFRA1	2
FBXO32	BGN	1		TCEA3	TAP1	1		COL4A1	UPP1	1		ARHGDIB	CBR3	1		TMSL8	LOC647322	1		miR-562	COL4A1	2		CCND1	HS.388347	1		SPOCK	ITGA11	2		miR-938	THBS2	2		miR-137	CDK6	1		miR-216a	STEAP3	1		miR-935	CKB	2
FBXO32	NPTX1	1		XAGE1D	C8ORF55	1		COL4A1	ZNF22	1		ARHGDIB	CCND2	1		TMSL8	NES	1		miR-574-5p	LEPREL1	2		CDK6	PANX3	1		SPOCK	EPB41L3	2		miR-224	SDC4	2		miR-137	CDK6	1		miR-216a	STEAP3	1		miR-769-3p	COL4A1	2
FBXO32	RPESP	1		LOC653219	C8ORF55	1		COL4A1	PANX3	1		ARHGDIB	GFRA1	1		TMSL8	MGC39900	1		miR-574-5p	LEPREL1	2		CDK6	H2BFS	1		SPOCK	NES	2		miR-455-3p	BCAS4	2		miR-137	CDK6	1		miR-216a	STEAP3	1		miR-573	TXNIP	2
FBXO32	FBXO2	1		LOC653219	CSAG1	1		COL4A1	HS.388347	1		ARHGDIB	HAPLN1	1		TMSL8	MGC39900	1		miR-574-5p	ITGA11	2		KRT8	MYEOV	1		SPOCK	NDRG1	2		miR-455-3p	BCAS4	2		miR-137	CDK6	1		miR-346	FAM107A	1		miR-197	EPB41L3	2
FBXO32	EMP1	1		LEPREL1	HS.34447	1		CX3CL1	RPL14L	1		ARHGDIB	IL1B	1		TMSL8	PTPLA	1		miR-574-5p	ITGA11	2		CDK6	miR-183	1		SPOCK	DENND2A	2		miR-28-3p	FHL2	2		miR-137	CDK6	1		miR-346	SP7	1		miR-330-5p	CCND1	2
FBXO32	LDB2	1		LEPREL1	CENTD3	1		CX3CL1	SLC2A3	1		ARHGDIB	SLFN11	1		TMSL8	RAC2	1		miR-574-5p	CCND1	2		CX3CL1	miR-183	1		SPOCK	RPAIN	2		miR-28-3p	FHL2	2		miR-137	CDK6	1		miR-346	SP7	1		miR-144	EFNB3	2
FBXO32	SPARC	1		LEPREL1	KBTBD9	1		CX3CL1	SERPINA3	1		ARHGDIB	IL32	1		TMSL8	CDK4	1		miR-574-5p	OLR1	2		CLDN1	miR-155	1		SPOCK	PRKCDBP	2		miR-383	EPAS1	2		miR-137	CDK6	1		miR-346	FAM46A	1		miR-144	HAPLN1	2
FBXO32	MLPH	1		LEPREL1	EML2	1		CX3CL1	RGS16	1		ARHGDIB	SNTB1	1		TMSL8	TM4SF1	1		miR-574-5p	OLR1	2		CCND1	miR-155	1		LAMC2	IL32	2		miR-615-3p	NPTX1	2		miR-342-3p	CDK6	1		KRT8	TGM2	1		miR-144	PLAT	2
FBXO32	CAMK2N1	1		LEPREL1	SFRP1	1		GFPT2	NNMT	1		SERPINA3	CCND2	1		TMSL8	DAB2	1		miR-574-5p	OLR1	2		CDK6	miR-149	1		LAMC2	STMN2	2		miR-615-3p	ALDOA	2		miR-342-3p	CDK6	1		KRT8	PLAT	1		miR-144	PLAT	2
FBXO32	RIS1	1		LEPREL1	CTTN	1		GFPT2	BHLHB2	1		SERPINA3	TMEM200A	1		TMSL8	CYGB	1		miR-661	OLR1	2		CDK6	miR-149	1		S100A16	IL1B	2		miR-615-3p	COL6A1	2		miR-342-3p	COL1A2	1		miR-375	KIAA1199	1		miR-144	ALDH1A3	2
FBXO32	RGS4	1		LEPREL1	SLCO4A1	1		GFPT2	TMEM200A	1		SERPINA3	GFRA1	1		TGM2	EMP1	1		miR-661	TFPI	2		CDK6	SNURF	1		S100A16	ALDH1A3	2		miR-646	SPARC	2		miR-342-3p	CDK6	1		miR-375	AXL	1		miR-144	COL4A1	2
FBXO32	IGFBP3	1		OLFML2B	HS.34447	1		GFPT2	SOST	1		SERPINA3	S100A16	1		TGM2	PVT1	1		miR-661	CD36	2		KYNU	SNURF	1		S100A16	EFNB3	2		miR-194	SDC4	2		miR-342-3p	GFRA1	1		miR-375	CLDN1	1		miR-892a	COL4A1	2
FBXO32	SPOCK	1		OLFML2B	EML2	1		GFPT2	SERPINA3	1		SERPINA3	IL1B	1		TGM2	RAC2	1		miR-661	SRGN	2		KYNU	SNURF	1		S100A16	LAMC2	2		miR-194	PHLDA1	2		miR-342-3p	GFRA1	1		miR-375	TGM2	1		miR-558	CCND1	2
FBXO32	ALDOA	1		OLFML2B	LUM	1		GFPT2	UPP1	1		SERPINA3	IL32	1		TGM2	IL1A	1		miR-646	OLR1	2		CDK6	UPP1	1		S100A16	ALDH1A2	2		miR-146b-3p	DAB2	2		miR-342-3p	GFRA1	1		miR-375	MYC	1		miR-558	CCND1	2
FBXO32	TMEFF2	1		OLFML2B	SLCO4A1	1		GFPT2	CDK6	1		SERPINA3	STMN2	1		TGM2	SUNC1	1		miR-646	EFNB2	2		CX3CL1	miR-590-3p	1		S100A16	IL32	2		miR-483-3p	ALDOA	2		miR-342-3p	PDGFRA	1		miR-375	EFNB2	1		miR-558	CCND1	2
FBXO32	FBLN1	1		OLFML2B	FAM46A	1		GFPT2	PANX3	1		CRIP1	C9ORF58	1		TGM2	TM4SF1	1		miR-646	EFNB2	2		CDK6	miR-590-3p	1		S100A16	STMN2	2		miR-483-3p	CDK4	2		miR-342-3p	CCND2	1		miR-375	KRT8	1		miR-558	CCND1	2
FBXO32	LAYN	1		OLFML2B	TNNT1	1		APCDD1	NNMT	1		CRIP1	CKB	1		TGM2	COL6A3	1		miR-646	DLC1	2		CDK6	miR-499-5p	1		TMEM200A	GFRA1	2		miR-193a-3p	PLAU	2		miR-375	ANKRD1	2		miR-375	CTSC	1		miR-455-3p	TXNIP	2
FBXO32	AKR1C3	1		OLFML2B	WISP1	1		APCDD1	SLC2A3	1		NPPB	DKFZP586H2123	1		KRT17	PHLDA1	1		miR-646	DLC1	2		CDK6	KISS1	1		TMEM200A	IL1A	2		miR-361-3p	THBS2	2		miR-375	NPPB	2		miR-375	CTGF	1		miR-455-3p	TXNIP	2
FBXO32	FBXO32	1		CSAG1	CENTD3	1		APCDD1	TAGLN	1		NPPB	ARHGEF16	1		KRT17	LOC647322	1		miR-646	DLC1	2		CLDN1	KISS1	1		TMEM200A	S100A16	2		miR-361-3p	TM4SF1	2		miR-921	PIP4K2C	2		miR-661	TFPI	1		miR-455-3p	TXNIP	2
FBXO32	FBLN1	1		CSAG1	KBTBD9	1		APCDD1	SOST	1		NPPB	CLDN1	1		KRT17	OCIAD2	1		miR-646	CCND1	2		KRT8	KISS1	1		TMEM200A	IL1B	2		miR-361-3p	THBS2	2		miR-637	COL4A1	2		miR-661	CD36	1		miR-142-3p	IL1A	2
FBXO32	G6PD	1		CSAG1	LOC644774	1		APCDD1	COL1A2	1		NPPB	GFRA1	1		KRT17	DTX3	1		miR-765	STMN3	2		HS.388347	miR-203	1		TMEM200A	ALDH1A3	2		miR-891b	CAMK2N1	2		miR-485-3p	GAS1	2		miR-661	OLR1	1		miR-142-3p	IER3	2
FBXO32	CTSB	1		CSAG1	SFRP1	1		APCDD1	HIST1H2BK	1		NPPB	IL1A	1		KRT17	IL1A	1		miR-765	STMN3	2		PDGFRA	miR-203	1		TMEM200A	EFNB3	2		UBE2L6	DTX3	2		miR-485-3p	GAS1	2		miR-630	H3F3B	1		miR-448	CCND1	2
FBXO32	SORCS2	1		CSAG1	CTTN	1		APCDD1	UPP1	1		NPPB	H2AFY2	1		KRT17	SUNC1	1		miR-146b-3p	FAM107A	2		STEAP1	miR-203	1		TMEM200A	LAMC2	2		DCN	COL6A1	2		miR-485-3p	GAS1	2		COL4A1	COCH	2		miR-448	CCND1	2
FBXO32	NFIX	1		CSAG1	SLCO4A1	1		APCDD1	CDK6	1		NPPB	ALDH1A2	1		KRT17	NPPB	1		miR-146b-3p	DAB2	2		CLDN1	miR-203	1		TMEM200A	H2AFY2	2		miR-662	THBS2	2		miR-558	CCND1	2		COL4A1	CD36	2		miR-448	CCND1	2
FBXO32	PHLDA1	1		CSAG1	TNNT1	1		APCDD1	PANX3	1		NPPB	RPAIN	1		KRT17	TSPAN31	1		miR-490-3p	COL4A1	2		KYNU	KYNU	1		TMEM200A	ALDH1A2	2		miR-640	CDK4	2		miR-558	CCND1	2		miR-520e	TXNIP	2		miR-448	CCND1	2
FBXO32	ABCC3	1		CSAG1	WISP1	1		APCDD1	H2BFS	1		NPPB	IL32	1		KRT17	TGM2	1		miR-490-3p	CCND1	2		KYNU	LAMA5	1		TMEM200A	IL32	2		miR-640	ALDOA	2		miR-558	CCND1	2		miR-520e	CYB5A	2		miR-448	CCND1	2
FBXO32	IGFBP6	1		C14ORF78	HS.34447	1		DKFZP586H2123	MBD6	1		NPPB	RRAGA	1		KRT17	XAGE1D	1		miR-490-3p	LEPREL1	2		KYNU	EEF1A2	1		TMEM200A	STMN2	2		miR-488	LOX	2		miR-558	CCND1	2		miR-520e	TXNIP	2		miR-448	CCND1	2
FLJ10154	RPESP	1		C14ORF78	CENTD3	1		DKFZP586H2123	SLC2A3	1		DKFZP586H2123	CCND2	1		LOC653219	SPANXC	1		miR-490-3p	LEPREL1	2		KYNU	NPTX1	1		CCND2	TMEM200A	2		miR-488	LOX	2		miR-144	PLAT	2		miR-520e	TXNIP	2		miR-490-3p	CCND1	2
FLJ10154	BCAS4	1		C14ORF78	SFRP1	1		DKFZP586H2123	TMEM200A	1		DKFZP586H2123	TMEM200A	1		LOC653219	SPANXA1	1		miR-612	OLR1	2		KYNU	EEF1A2	1		CCND2	GFRA1	2		miR-488	EPB41L3	2		miR-144	PLAT	2		miR-520e	TXNIP	2		miR-490-3p	COL4A1	2
FLJ10154	FBXO2	1		C14ORF78	CTTN	1		DKFZP586H2123	SERPINA3	1		DKFZP586H2123	GFRA1	1		LOC653219	CSAG1	1		miR-527	H3F3B	2		KYNU	NPTX1	1		CCND2	ITGA11	2		miR-935	ALDOA	2		miR-144	COL4A1	2		miR-600	CYB5A	2		miR-199b-5p	LAMC2	2
FLJ10154	MLPH	1		C14ORF78	SLCO4A1	1		DKFZP586H2123	ACTG2	1		DKFZP586H2123	IL1A	1		XAGE1D	SPANXC	1		miR-527	H3F3B	2		CLDN1	COL4A2	1		CCND2	EPB41L3	2		miR-935	ALDOA	2		miR-144	RGS16	2		miR-107	TM4SF1	2		miR-199b-5p	SNTB1	2
FLJ10154	DKK1	1		C14ORF78	OLFM1	1		DKFZP586H2123	UPP1	1		DKFZP586H2123	S100A16	1		XAGE1D	SPANXA1	1		miR-527	H3F3B	2		CLDN1	GSTT1	1		CCND2	S100A16	2		miR-935	ALDOA	2		miR-144	NPTX1	2		miR-633	DLC1	2		miR-199b-5p	SNTB1	2
FLJ10154	CSEN	1		C14ORF78	FAM46A	1		DKFZP586H2123	HS.388347	1		DKFZP586H2123	IL1B	1		NPPB	DTX3	1		miR-527	H3F3B	2		CLDN1	PLAT	1		CCND2	IL1B	2		miR-144	FST	2		miR-147b	COL4A2	2		miR-197	IGFBP5	2		miR-520c-3p	CCND2	2
FLJ10154	ALDOA	1		IBSP	SCIN	1		IGFBP7	NNMT	1		DKFZP586H2123	IL32	1		NPPB	IL1A	1		miR-455-3p	TXNIP	2		CLDN1	KRT8	1		CCND2	EFNB3	2		miR-144	FST	2		miR-483-5p	PDGFRA	2		miR-194	FGFR3	2		miR-520c-3p	TXNIP	2
FLJ10154	PVT1	1		IBSP	EML2	1		IGFBP7	BHLHB2	1		DKFZP586H2123	STMN2	1		NPPB	SUNC1	1		miR-455-3p	TXNIP	2		CLDN1	TNFSF7	1		CCND2	ALDH1A2	2		miR-144	FST	2		miR-483-5p	GFRA1	2		miR-194	FGFR3	2		miR-520c-3p	TXNIP	2
FLJ10154	FBLN1	1		IBSP	FAM46A	1		IGFBP7	SLC2A3	1		LAMA5	EEF1A2	1		CSAG1	FHL1	1		miR-455-3p	TXNIP	2		CLDN1	NPPB	1		CCND2	IL32	2		miR-144	FST	2		miR-483-5p	PDGFRA	2		miR-194	FGFR3	2		miR-520c-3p	TXNIP	2
FLJ10154	LAYN	1		HOXB9	HS.34447	1		IGFBP7	TAGLN	1		LAMA5	C9ORF58	1		CSAG1	EMP1	1		miR-455-3p	MYC	2		CLDN1	LAMA5	1		CCND2	RRAGA	2		miR-144	TRIB1	2		miR-648	MBD6	2		miR-194	THBS1	2		miR-520c-3p	TXNIP	2
FLJ10154	RPL39L	1		HOXB9	EML2	1		IGFBP7	SERPINA3	1		LAMA5	ALDH1A3	1		CSAG1	SPARC	1		miR-455-3p	COL3A1	2		CLDN1	C15ORF52	1		CCND2	SNTB1	2		miR-144	PHLDA1	2		miR-362-3p	CDK6	2		miR-194	EFNB2	2		miR-125a-5p	COL4A1	2
FLJ10154	FBXO32	1		HOXB9	SLCO4A1	1		IGFBP7	ACTG2	1		LAMA5	EFNB3	1		CSAG1	UBE2L6	1		miR-455-3p	THBS1	2		CLDN1	SLC2A3	1		CCND2	STMN2	2		miR-144	NPTX1	2		miR-362-3p	KYNU	2		miR-199b-3p	CSRP2	2		miR-125a-5p	SLFN11	2
FLJ10154	FBLN1	1		HOXB9	FAM46A	1		IGFBP7	UPP1	1		GFRA1	S100A16	1		CSAG1	TRIB1	1		miR-875-3p	CCND1	2		CLDN1	TMEM200A	1		PLAT	CCND2	2		miR-144	FBXO32	2		miR-362-3p	KYNU	2		miR-199b-3p	CSRP2	2		miR-940	RPAIN	2
FLJ10154	LOX	1		SERPINB7	LOC644774	1		IGFBP7	ZNF22	1		GFRA1	IL1B	1		CSAG1	FBLN1	1		miR-875-3p	STEAP3	2		CLDN1	COL1A2	1		PLAT	TMEM200A	2		miR-144	FBXO32	2		miR-362-3p	CDK6	2		miR-199b-3p	GFPT2	2		DCN	COL1A2	2
FLJ10154	LY6E	1		FAM107A	RASL12	1		IGFBP7	RGS16	1		GFRA1	ALDH1A2	1		CSAG1	FBLN1	1		miR-588	TXNIP	2		CLDN1	SERPINA3	1		PLAT	GFRA1	2		miR-144	FBXO32	2		miR-875-3p	CCND1	2		miR-199b-3p	GFPT2	2		DCN	COL4A1	2
FLJ10154	NFIX	1		FAM107A	COL3A1	1		IGFBP7	PANX3	1		GFRA1	IL32	1		CSAG1	LY6E	1		miR-450b-5p	WISP1	2		CLDN1	RIS1	1		PLAT	IL1A	2		miR-573	ADM	2		miR-636	HIST1H2BK	2		miR-615-3p	FBN2	2		miR-503	CCND1	2
FLJ10154	THBS2	1		FAM107A	TCF21	1		IGFBP7	HS.388347	1		GFRA1	SNTB1	1		CSAG1	CD9	1		miR-558	CCND1	2		CLDN1	UPP1	1		PLAT	S100A16	2		miR-573	OAS2	2		miR-338-3p	CCND1	2		miR-615-3p	FAM107B	2		miR-503	CCND1	2
FLJ10154	EFEMP1	1		CTHRC1	LUM	1		TGFBI	NNMT	1		GFRA1	STMN2	1		CSAG1	QPCT	1		miR-558	CCND1	2		CLDN1	HS.388347	1		PLAT	IL1B	2		miR-767-5p	SPARC	2		miR-338-3p	CCND1	2		miR-615-3p	PRDX2	2		miR-503	CCND2	2
FLJ10154	SDC4	1		CTHRC1	C8ORF55	1		TGFBI	BHLHB2	1		DCN	NINJ2	1		CSAG1	PTPLA	1		miR-558	CCND1	2		EGFLAM	CYTL1	1		PLAT	ALDH1A3	2		miR-767-5p	LOX	2		miR-590-3p	CDK6	2		miR-615-3p	COCH	2		miR-503	CCND2	2
FLJ10154	IGFBP4	1		C9ORF58	RASL12	1		TGFBI	SOST	1		DCN	CRIP1	1		CSAG1	SPANXC	1		miR-558	CCND1	2		EGFLAM	OCIAD2	1		PLAT	EFNB3	2		KRT17	KRT18	2		miR-590-3p	CDK6	2		miR-567	THBS1	2		miR-503	CCND2	2
FLJ10154	FBXO32	1		C9ORF58	KBTBD9	1		TGFBI	RIS1	1		DCN	ARHGEF16	1		CSAG1	TM4SF1	1		miR-486-3p	KRT8	2		EGFLAM	ALDH3A1	1		PLAT	LAMC2	2		miR-654-5p	ADM	2		miR-590-3p	CX3CL1	2		miR-567	IGFBP5	2		miR-503	MAFB	2
SPANXA1	BGN	1		C9ORF58	LOC644774	1		TGFBI	CDK6	1		DCN	C15ORF52	1		CSAG1	DAB2	1		miR-615-3p	FBN2	2		EGFLAM	TNNC1	1		PLAT	ALDH1A2	2		miR-654-5p	LY6E	2		miR-630	PDGFRA	2		miR-567	CYGB	2		miR-145	ALDH1A3	2
SPANXA1	LY6E	1		C9ORF58	C8ORF55	1		TGFBI	PANX3	1		COL1A2	NINJ2	1		CSAG1	CYGB	1		miR-615-3p	FAM107B	2		EGFLAM	NPTX1	1		PLAT	IL32	2		miR-654-5p	LY6E	2		miR-491-3p	CCND1	2		miR-567	CYGB	2		miR-145	CCND2	2
SPANXA1	CD9	1		C9ORF58	TCF21	1		KRT17	OCIAD2	1		COL1A2	MAFB	1		SPANXA1	BGN	1		miR-615-3p	COCH	2		CBR3	SNURF	1		PLAT	STMN2	2		miR-564	NDRG1	2		miR-491-3p	CCND1	2		LAMA5	PLAT	2		miR-145	EFNB3	2
SPANXA1	PTPLA	1		C9ORF58	KYNU	1		KRT17	OCIAD2	1		COL1A2	ARHGEF16	1		SPANXA1	LY6E	1		miR-615-3p	PRDX2	2		CBR3	CCND2	1		CLDN1	PLAT	2		miR-142-3p	LOX	2		miR-491-3p	CDK6	2		miR-646	OLR1	2		miR-145	GFRA1	2
CSAG1	FHL1	1		TSPAN31	EBI3	1		KRT17	LOC647322	1		COL1A2	CLDN1	1		SPANXA1	CD9	1		miR-543	COL16A1	2		CBR3	RAC2	1		CLDN1	LAMA5	2		miR-142-3p	IL1A	2		miR-491-3p	CCND1	2		miR-646	CCND1	2		miR-145	GFRA1	2
CSAG1	EMP1	1		TSPAN31	TAP1	1		KRT17	C15ORF52	1		COL1A2	CCND2	1		SPANXA1	PTPLA	1		miR-543	LEPREL1	2		CBR3	MYEOV	1		CLDN1	CCND2	2		miR-142-3p	SDC4	2		miR-491-3p	CCND1	2		miR-646	EFNB2	2		miR-145	GFRA1	2
CSAG1	SPARC	1		FGFR3	HS.34447	1		KRT17	TMEM200A	1		COL1A2	C15ORF52	1		FBXO32	NPTX1	1		miR-543	LCP1	2		CBR3	ANKRD1	1		CLDN1	C15ORF52	2		miR-518d-5p	CYGB	2		miR-891b	CCND1	2		miR-646	EFNB2	2		miR-145	SNTB1	2
CSAG1	UBE2L6	1		FGFR3	SCIN	1		KRT17	COL1A2	1		COL1A2	TMEM200A	1		FBXO32	FBXO2	1		miR-543	LEPREL1	2		CBR3	NQO1	1		CLDN1	TMEM200A	2		miR-518d-5p	CYGB	2		miR-891b	CCND1	2		miR-646	DLC1	2		miR-423-3p	NPTX2	2
CSAG1	TRIB1	1		FGFR3	CENTD3	1		KRT17	PIP4K2C	1		COL1A2	S100A16	1		FBXO32	EMP1	1		miR-543	HAPLN1	2		CBR3	KYNU	1		CLDN1	GFRA1	2		miR-940	BCAS4	2		miR-891b	CCND1	2		miR-646	DLC1	2		LAMA5	PLAT	2
CSAG1	FBLN1	1		FGFR3	KBTBD9	1		KRT17	UPP1	1		COL1A2	EFNB3	1		FBXO32	LDB2	1		miR-543	HAPLN1	2		CBR3	SPOCK	1		CLDN1	HAPLN1	2		miR-940	BCAS4	2		miR-891b	CCND1	2		miR-646	DLC1	2		LAMA5	LAMC2	2
CSAG1	FBLN1	1		FGFR3	EML2	1		HRASLS3	SLC2A3	1		RPS4Y1	NPTX2	1		FBXO32	SPARC	1		miR-542-3p	TFPI	2		CBR3	RPL14L	1		CLDN1	S100A16	2		miR-342-5p	ADM	2		miR-891b	CCND1	2		miR-146b-5p	SFRP1	2		miR-519b-3p	CCND2	2
CSAG1	LY6E	1		FGFR3	MFI2	1		HRASLS3	SERPINA3	1		NINJ2	EFNB3	1		FBXO32	MLPH	1		miR-542-3p	COL4A1	2		CBR3	P8	1		CLDN1	IL1B	2		miR-342-5p	CDH6	2		miR-326	CCND1	2		miR-613	TM4SF1	2		miR-383	CCND1	2
CSAG1	CD9	1		FGFR3	SLCO4A1	1		HRASLS3	ACTG2	1		NINJ2	H2AFY2	1		FBXO32	CAMK2N1	1		miR-542-3p	COL4A1	2		CBR3	ZNF22	1		CLDN1	ALDH1A3	2		miR-509-3p	TM4SF1	2		miR-324-3p	CCND2	2		miR-613	H3F3B	2		miR-383	CCND2	2
CSAG1	QPCT	1		FGFR3	FAM46A	1		HRASLS3	PANX3	1		NINJ2	RPAIN	1		FBXO32	THY1	1		miR-542-3p	COL4A1	2		CBR3	TNNC1	1		CLDN1	EFNB3	2		miR-548a-3p	NDRG1	2		miR-324-3p	HIST1H2BK	2		miR-613	H3F3B	2		miR-28-5p	IER3	2
CSAG1	PTPLA	1		COL10A1	HS.34447	1		HRASLS3	HS.388347	1		KISS1	DKFZP586H2123	1		FBXO32	GAS1	1		miR-338-5p	TM4SF1	2		STEAP1	STEAP1	1		CLDN1	H2AFY2	2		miR-139-5p	NPTX1	2		miR-490-3p	MBD6	2		miR-557	WISP1	2		CCND1	CCND2	2
CSAG1	SPANXC	1		COL10A1	SCIN	1		CYTL1	SLC2A3	1		KISS1	ARHGEF16	1		FBXO32	TRIB1	1		miR-338-5p	CTGF	2		STEAP1	SPOCK	1		CLDN1	ALDH1A2	2		miR-139-5p	DTX3	2		miR-490-3p	COL4A1	2		miR-146b-3p	DAB2	2		miR-199a-5p	SNTB1	2
CSAG1	TM4SF1	1		COL10A1	EML2	1		CYTL1	TAGLN	1		KISS1	CLDN1	1		FBXO32	ENG	1		miR-338-5p	CLDN1	2		STEAP1	RPL14L	1		CLDN1	IL32	2		miR-331-5p	TRIB1	2		miR-490-3p	CCND1	2		miR-146b-3p	FAM107A	2		miR-199a-5p	MAFB	2
CSAG1	DAB2	1		COL10A1	TAP1	1		CYTL1	SERPINA3	1		KISS1	C15ORF52	1		FBXO32	EPAS1	1		miR-338-5p	CTTN	2		STEAP1	RIS1	1		CLDN1	STMN2	2		miR-331-5p	TRIB1	2		miR-527	RGS16	2		miR-507	WISP1	2		miR-199a-5p	SNTB1	2
CSAG1	CYGB	1		COL10A1	MFI2	1		CYTL1	ZNF22	1		KISS1	GFRA1	1		FBXO32	IGFBP3	1		miR-338-5p	CTTN	2		STEAP1	TNNC1	1		CCND1	CLDN1	2		miR-498	ALDOA	2		miR-502-3p	CDK6	2		miR-455-3p	TXNIP	2		miR-520a-3p	TXNIP	2
IL1A	METTL1	1		KRT8	HS.34447	1		CYTL1	TNNC1	1		SUNC1	DKFZP586H2123	1		FBXO32	RASD1	1		miR-338-5p	CTTN	2		STEAP1	NPTX1	1		CCND1	PLAT	2		miR-498	EPB41L3	2		miR-377	CDK6	2		miR-455-3p	TXNIP	2		miR-520a-3p	CCND2	2
IL1A	MAGEA10	1		KRT8	KBTBD9	1		CYTL1	PANX3	1		SUNC1	ARHGEF16	1		FBXO32	ALDOA	1		miR-662	FAM46A	2		STEAP1	SPOCK	1		CCND1	CCND2	2		miR-548c-3p	CPA4	2		miR-377	PDGFRA	2		miR-455-3p	COL3A1	2		miR-520a-3p	TXNIP	2
IL1A	CDK4	1		KRT8	LUM	1		CYTL1	HS.388347	1		SUNC1	CCND2	1		FBXO32	EFEMP1	1		miR-623	WISP1	2		STEAP1	TNNC1	1		CCND1	TMEM200A	2		miR-548c-3p	EPB41L3	2		miR-377	CDK6	2		miR-455-3p	THBS1	2		miR-520a-3p	TXNIP	2
SUNC1	PHLDA1	1		KRT8	FAM46A	1		LOC387763	BHLHB2	1		SUNC1	C15ORF52	1		FBXO32	FBLN1	1		miR-623	IGFBP5	2		STEAP1	NPTX1	1		CCND1	GFRA1	2		miR-548c-3p	ADM	2		miR-501-3p	CDK6	2		miR-455-3p	MYC	2		miR-520a-3p	TXNIP	2
SUNC1	LOC647322	1		LOC644743	KBTBD9	1		LOC387763	RPL14L	1		SUNC1	TMEM200A	1		FBXO32	ZFP36	1		miR-623	TXNIP	2		TPM1	CDK6	1		CCND1	IL1A	2		miR-34c-5p	GAS1	2		miR-448	CCND1	2		miR-455-3p	TXNIP	2		miR-1224-5p	ALDH1A3	2
SUNC1	CDK4	1		LOC644743	LUM	1		LOC387763	SLC2A3	1		SUNC1	IL1A	1		FBXO32	AKR1C3	1		miR-296-3p	STEAP3	2		TPM1	SERPINI1	1		CCND1	HAPLN1	2		miR-34c-5p	GAS1	2		miR-448	CCND1	2		miR-662	FAM46A	2		miR-1224-5p	CLDN1	2
SUNC1	DTX3	1		LOC644743	FAM46A	1		LOC387763	TAGLN	1		SUNC1	S100A16	1		FBXO32	BGN	1		miR-296-3p	STEAP3	2		PDGFRA	OCIAD2	1		CCND1	S100A16	2		miR-34c-5p	CDK4	2		miR-448	CCND1	2		COL1A2	COL6A3	2		KYNU	NDRG1	2
NPPB	DTX3	1		CD36	HS.34447	1		LOC387763	SERPINA3	1		SUNC1	EFNB3	1		FBXO32	NPTX1	1		miR-647	DAB2	2		PDGFRA	LPAR1	1		CCND1	IL1B	2		miR-34c-5p	CDK4	2		miR-448	CCND1	2		COL1A2	COL3A1	2		miR-520b	CCND2	2
TSPAN31	METTL1	1		CD36	SCIN	1		LOC387763	ACTG2	1		SUNC1	LAMC2	1		FBXO32	RPESP	1		miR-421	COL4A1	2		PDGFRA	DCN	1		CCND1	ALDH1A3	2		miR-34c-5p	ITGA11	2		miR-448	CCND1	2		COL1A2	LUM	2		miR-520b	CCND1	2
TSPAN31	LOC647322	1		CD36	FAM46A	1		LOC387763	RGS16	1		SUNC1	IL32	1		FBXO32	FBXO2	1		miR-421	MAFB	2		PDGFRA	TNFRSF19	1		CCND1	H2AFY2	2		miR-34c-5p	ITGA11	2		miR-448	CCND1	2		miR-193a-3p	IGFBP5	2		miR-520b	TXNIP	2
TSPAN31	CDK4	1		CD36	HS.34447	1		ARHGDIB	SLC2A3	1		SUNC1	RRAGA	1		FBXO32	EMP1	1		miR-421	CTSC	2		PDGFRA	TNFSF7	1		CCND1	IL32	2		miR-34c-5p	GAS1	2		miR-298	CCND1	2		COL3A1	COL6A3	2		miR-520b	TXNIP	2
XAGE1D	SPANXC	1		CD36	SCIN	1		ARHGDIB	TAGLN	1		ARHGEF16	EFNB3	1		FBXO32	LDB2	1		miR-604	DAB2	2		PDGFRA	OCIAD2	1		CCND1	STMN2	2		miR-944	ADORA2B	2		miR-298	PDGFRA	2		ARHGEF16	DLC1	2		miR-520b	TXNIP	2
XAGE1D	SPANXA1	1		SOST	HS.34447	1		ARHGDIB	SERPINA3	1		ARHGEF16	H2AFY2	1		FBXO32	SPARC	1		miR-513a-3p	H3F3B	2		PDGFRA	GAS1	1		IER3	CCND1	2		miR-1224-5p	CAMK2N1	2		miR-298	PDGFRA	2		miR-224	H3F3B	2		miR-520b	TXNIP	2
LOC653219	SPANXC	1		SOST	SCIN	1		ARHGDIB	ACTG2	1		ARHGEF16	RPAIN	1		FBXO32	MLPH	1		miR-133b	CTGF	2		PDGFRA	C15ORF52	1		IER3	CLDN1	2		miR-551a	ZFP36	2		miR-490-5p	CX3CL1	2		miR-224	SP7	2		miR-520h	TXNIP	2
LOC653219	SPANXA1	1		SOST	EML2	1		ARHGDIB	PANX3	1		ARHGEF16	RRAGA	1		FBXO32	CAMK2N1	1		miR-337-3p	CLDN1	2		PDGFRA	UPP1	1		IER3	PLAT	2		miR-524-5p	TRIB1	2		miR-490-5p	SLC2A3	2		miR-224	SP7	2		miR-876-5p	NDRG1	2
LOC653219	CSAG1	1		SOST	MFI2	1		ARHGDIB	HS.388347	1		C15ORF52	EFNB3	1		FBXO32	RIS1	1		miR-139-5p	IGFBP5	2		PDGFRA	SERPINI1	1		IER3	LAMA5	2		miR-524-5p	ADM	2		miR-490-5p	SLC2A3	2		THBS1	COL4A1	2		miR-484	EFNB3	2
KISS1	DCN	1		ARHGEF16	EBI3	1		IER3	OCIAD2	1		C15ORF52	H2AFY2	1		FBXO32	RGS4	1		miR-139-5p	FBN2	2		CDK6	miR-191	1		IER3	TMEM200A	2		miR-548d-5p	CDK4	2		miR-423-5p	HIST1H2BK	2		THBS1	CD36	2		miR-206	CCND2	2
KISS1	DTX3	1		ARHGEF16	KBTBD9	1		IER3	NNMT	1		C15ORF52	RPAIN	1		FBXO32	IGFBP3	1		miR-139-5p	FBN2	2		P8	ZNF22	1		IER3	NES	2		miR-548d-5p	CDK4	2		miR-423-5p	CCND2	2		THBS1	TFPI	2		miR-206	CCND2	2
KRT17	PHLDA1	1		ARHGEF16	EML2	1		IER3	BHLHB2	1		FAM20C	PRKCDBP	1		FBXO32	SPOCK	1		miR-139-5p	THBS1	2		P8	CDK6	1		IER3	S100A16	2		miR-548d-5p	CDK4	2		miR-423-5p	TAGLN	2		THBS1	IGFBP5	2		miR-206	CCND1	2
KRT17	LOC647322	1		ARHGEF16	SLCO4A1	1		IER3	OCIAD2	1		GAS1	MAFB	1		FBXO32	ALDOA	1		miR-498	COL4A1	2		P8	SERPINI1	1		IER3	IL1B	2		miR-548d-5p	CDK4	2		miR-665	CCND2	2		THBS1	COL3A1	2		miR-206	CCND1	2
KRT17	DTX3	1		KISS1	EBI3	1		IER3	TMEM200A	1		GAS1	NDRG1	1		FBXO32	TMEFF2	1		miR-498	CAV2	2		miR-520e	CCND2	2		IER3	ALDH1A3	2		miR-206	TM4SF1	2		miR-890	CCND2	2		THBS1	TGM2	2		miR-885-3p	TXNIP	2
KRT17	XAGE1D	1		KISS1	KBTBD9	1		IER3	SOST	1		GAS1	RPAIN	1		FBXO32	FBLN1	1		miR-587	IGFBP5	2		MYL9	TAGLN	2		IER3	IL32	2		miR-206	G6PD	2		miR-892a	COL4A1	2		miR-640	FAM46A	2		miR-885-3p	TXNIP	2
TGM2	EMP1	1		KISS1	EML2	1		IER3	COL1A2	1		GAS1	PRKCDBP	1		FBXO32	LAYN	1		miR-578	DLC1	2		MYL9	SERPINI1	2		IER3	STMN2	2		miR-206	CDK4	2		miR-892a	TPM1	2		miR-640	CYB5A	2		miR-885-3p	TXNIP	2
TGM2	PVT1	1		KISS1	MYC	1		IER3	SERPINA3	1		MAFB	ENPP2	1		FBXO32	AKR1C3	1		miR-618	H3F3B	2		miR-577	HIST1H2BK	2		KRT17	KISS1	2		miR-645	ALDOA	2		miR-769-3p	COL4A1	2		miR-938	H3F3B	2		miR-431	LAMC2	2
TGM2	RAC2	1		KISS1	SLCO4A1	1		IER3	UPP1	1		MAFB	ARHGEF16	1		FBXO32	FBXO32	1		miR-618	TXNIP	2		MBD6	LOC647322	2		KRT17	SUNC1	2		miR-297	CDH6	2		miR-182	NPTX1	2		miR-938	FAM107A	2		miR-556-5p	CCND1	2
TGM2	TM4SF1	1		MAFB	HS.34447	1		IER3	CDK6	1		MAFB	CCND1	1		FBXO32	FBLN1	1		miR-137	H3F3B	2		MBD6	PIP4K2C	2		KRT17	DTX3	2		miR-297	SPARC	2		miR-182	NPTX1	2		miR-488	FGFR3	2		miR-556-5p	CCND1	2
TGM2	COL6A3	1		MAFB	LUM	1		IER3	PANX3	1		MAFB	CLDN1	1		FBXO32	G6PD	1		miR-137	H3F3B	2		MBD6	COL11A1	2		KRT17	DKFZP586H2123	2		miR-297	CYGB	2		miR-182	PDGFRA	2		miR-488	FGFR3	2		miR-556-5p	CCND1	2
TMSL8	FHL1	1		MAFB	SLCO4A1	1		COL8A1	OCIAD2	1		MAFB	C15ORF52	1		FBXO32	CTSB	1		miR-137	H3F3B	2		miR-326	CCND1	2		KRT17	ARHGEF16	2		miR-297	CYGB	2		miR-182	CDK6	2		miR-488	FGFR3	2		miR-556-5p	CCND1	2
TMSL8	EMP1	1		MAFB	FAM46A	1		COL8A1	NNMT	1		MAFB	TMEM200A	1		FBXO32	SORCS2	1		miR-137	H3F3B	2		miR-891b	CCND1	2		KRT17	IER3	2		miR-1224-3p	BCAS4	2		miR-182	GFRA1	2		miR-767-5p	COL10A1	2		miR-556-5p	CCND1	2
TMSL8	IFITM1	1		COL1A2	EBI3	1		COL8A1	BHLHB2	1		MAFB	NDRG1	1		FBXO32	NFIX	1		miR-137	SERPINA3	2		miR-891b	CCND1	2		KRT17	CCND1	2		miR-608	ADM	2		miR-182	GFRA1	2		miR-767-5p	COL4A1	2		miR-556-5p	CCND1	2
TMSL8	LDB2	1		COL1A2	LUM	1		COL8A1	OCIAD2	1		MAFB	EFNB3	1		FBXO32	PHLDA1	1		miR-557	WISP1	2		miR-891b	CCND1	2		KRT17	PLAT	2		miR-608	CDH6	2		miR-182	GFRA1	2		miR-767-5p	COL4A1	2		miR-203	MAFB	2
TMSL8	SPARC	1		LOC346887	KBTBD9	1		COL8A1	SLC2A3	1		MAFB	H2AFY2	1		FBXO32	ABCC3	1		miR-193a-3p	IGFBP5	2		miR-891b	CCND1	2		KRT17	CCND2	2		miR-608	FBXO32	2		miR-182	CDK6	2		miR-767-5p	COL4A1	2		miR-203	RPAIN	2
TMSL8	THY1	1		AKR1B1	LOC644774	1		COL8A1	TMEM200A	1		MAFB	RPAIN	1		FBXO32	IGFBP6	1		miR-507	WISP1	2		miR-891b	CCND1	2		KRT17	C15ORF52	2		miR-608	LY6E	2		miR-182	CCND2	2		miR-767-5p	COL3A1	2		miR-203	RPAIN	2
TMSL8	GAS1	1		AKR1B1	MYC	1		COL8A1	TAGLN	1		MAFB	RRAGA	1		FAM20C	NDRG1	1		miR-636	GJA1	2		TNFRSF19	RAC2	2		KRT17	TMEM200A	2		miR-608	LY6E	2		miR-139-3p	GFRA1	2		miR-767-5p	COL4A1	2		miR-203	RPAIN	2
TMSL8	UBE2L6	1		AKR1B1	TAP1	1		COL8A1	SERPINA3	1		ENPP2	NDRG1	1		FAM20C	EMP1	1		miR-641	DLC1	2		TNFRSF19	MYEOV	2		KRT17	IL1A	2		miR-203	PHLDA1	2		miR-139-3p	PDGFRA	2		miR-296-3p	STEAP3	2		miR-203	CLDN1	2
TMSL8	TRIB1	1		CSRP2	SCIN	1		COL8A1	ACTG2	1		ENPP2	H2AFY2	1		FAM20C	SPARC	1		miR-125a-3p	IGFBP5	2		TNFRSF19	ANKRD1	2		KRT17	S100A16	2		miR-203	PHLDA1	2		miR-513a-5p	CCND1	2		miR-296-3p	STEAP3	2		miR-203	KYNU	2
TMSL8	ENG	1		CSRP2	CENTD3	1		COL8A1	UPP1	1		ENPP2	RPAIN	1		FAM20C	LAMA4	1		miR-125a-3p	THBS1	2		TNFRSF19	RPL14L	2		KRT17	IL1B	2		miR-203	LOX	2		miR-107	CDK6	2		miR-612	OLR1	2		miR-203	RPAIN	2
TMSL8	EPAS1	1		CSRP2	EML2	1		COL8A1	ZNF22	1		NDRG1	H2AFY2	1		FAM20C	ENG	1		miR-125a-3p	MYC	2		TNFRSF19	C15ORF52	2		KRT17	EFNB3	2		miR-203	LOX	2		miR-107	CDK6	2		miR-513a-3p	H3F3B	2		miR-520d-3p	TXNIP	2
TMSL8	IGFBP3	1		CSRP2	LUM	1		COL8A1	CDK6	1		NDRG1	RPAIN	1		FAM20C	IGFBP3	1		miR-491-3p	CCND1	2		TNFRSF19	SLC2A3	2		KRT17	LAMC2	2		miR-203	SPARC	2		miR-107	CDK6	2		miR-891b	LEPREL1	2		miR-520d-3p	TXNIP	2
TMSL8	RASD1	1		CSRP2	LOC644774	1		COL8A1	PANX3	1		NDRG1	RRAGA	1		FAM20C	RASD1	1		miR-491-3p	CCND1	2		TNFRSF19	COL1A2	2		KRT17	IL32	2		miR-203	SPARC	2		miR-107	CDK6	2		miR-891b	CCND1	2		miR-520d-3p	TXNIP	2
TMSL8	ZFP36	1		CSRP2	MFI2	1		COL8A1	HS.388347	1		NDRG1	PRKCDBP	1		FAM20C	EFEMP1	1		miR-491-3p	CCND1	2		TNFRSF19	ZNF22	2		KRT17	RRAGA	2		miR-203	PHLDA1	2		miR-107	SLC2A3	2		miR-891b	CCND1	2		miR-520d-3p	TXNIP	2
TMSL8	NNMT	1		CSRP2	CTTN	1		AMPH	OCIAD2	1		TXNIP	PLAT	1		FAM20C	BGN	1		miR-491-3p	CCND1	2		miR-142-5p	PIP4K2C	2		KRT17	SNTB1	2		miR-203	DAB2	2		miR-107	SLC2A3	2		miR-891b	CCND1	2		miR-520d-3p	CCND2	2
TMSL8	AKR1C3	1		CSRP2	WISP1	1		AMPH	OCIAD2	1		TXNIP	GFRA1	1		FAM20C	FBXO32	1		miR-938	FAM107A	2		miR-142-5p	CCND1	2		KRT17	STMN2	2		miR-203	CDH6	2		miR-107	CDK6	2		miR-891b	CCND1	2		miR-615-3p	CCND2	2
TMSL8	BGN	1		PRDX2	LUM	1		AMPH	C15ORF52	1		TXNIP	C9ORF58	1		FAM20C	SGK	1		miR-938	H3F3B	2		miR-142-5p	CCND1	2		EFNB3	H2AFY2	2		miR-1225-3p	BCAS4	2		miR-107	CDK6	2		miR-891b	CCND1	2		miR-615-3p	ALDH1A2	2
TMSL8	ADM	1		PRDX2	MYC	1		AMPH	TMEM200A	1		TXNIP	ALDH1A2	1		FAM20C	LPAR1	1		miR-513a-5p	OLR1	2		miR-142-5p	CCND1	2		EFNB3	RPAIN	2		miR-1225-3p	BCAS4	2		miR-216a	GFRA1	2		miR-577	CTGF	2		miR-875-3p	CCND1	2
TMSL8	SGK	1		BMP4	SCIN	1		AMPH	SOST	1		TXNIP	SLFN11	1		FAM20C	LOX	1		miR-513a-5p	CCND1	2		miR-142-5p	CCND1	2		EFNB3	RRAGA	2		miR-520d-3p	BCAS4	2		miR-216a	GFRA1	2		miR-337-3p	CLDN1	2		miR-588	TXNIP	2
TMSL8	LPAR1	1		BMP4	CENTD3	1		AMPH	RPS4Y1	1		KRT17	DKFZP586H2123	1		FAM20C	KAZALD1	1		miR-513a-5p	CYP1B1	2		miR-142-5p	CCND1	2		EFNB3	STMN2	2		miR-520d-3p	SUZ12	2		miR-216a	GFRA1	2		miR-361-3p	TM4SF1	2		miR-324-5p	CKB	2
TMSL8	CTSB	1		BMP4	RASL12	1		AMPH	COL1A2	1		KRT17	ARHGEF16	1		FAM20C	PDGFRL	1		miR-513a-5p	CSRP2	2		miR-142-5p	CCND1	2		HAPLN1	IL1B	2		miR-513a-5p	FHL2	2		miR-563	CCND1	2		miR-361-3p	H3F3B	2		miR-324-5p	MAFB	2
TMSL8	MGST1	1		BMP4	EML2	1		AMPH	P8	1		KRT17	CCND1	1		FAM20C	CD9	1		miR-513a-5p	CSRP2	2		ALDH3A1	SERPINI1	2		CBR3	SNURF	2		miR-513a-5p	FHL2	2		miR-542-3p	COL4A1	2		miR-139-5p	THBS1	2		miR-519c-3p	CCND2	2
TMSL8	NFIX	1		BMP4	MFI2	1		AMPH	HIST1H2BK	1		KRT17	PLAT	1		FAM20C	THBS2	1		miR-484	ECHDC2	2		miR-140-5p	ALDH1A1	2		CBR3	SNRPN	2		miR-513a-5p	ADORA2B	2		miR-542-3p	COL4A1	2		miR-139-5p	FBN2	2		miR-433	HAPLN1	2
TMSL8	SLIT2	1		BMP4	CTTN	1		AMPH	UPP1	1		KRT17	CCND2	1		FAM20C	SLIT2	1		miR-484	FAM46A	2		miR-140-5p	PDGFRA	2		CBR3	CCND2	2		miR-513a-5p	ALDOA	2		miR-542-3p	COL4A1	2		miR-139-5p	FBN2	2		miR-646	CCND1	2
TMSL8	OAS2	1		BMP4	TNNT1	1		AMPH	ZNF22	1		KRT17	C15ORF52	1		FAM20C	EFEMP1	1		miR-583	IGFBP5	2		ANKRD1	CLDN1	2		CBR3	ITGA11	2		miR-513a-5p	ZFP36	2		miR-542-3p	TUBB2B	2		miR-139-5p	IGFBP5	2		miR-646	CCND2	2
TMSL8	SLPI	1		LOC400879	RASL12	1		AMPH	CDK6	1		KRT17	TMEM200A	1		FAM20C	DCN	1		miR-369-3p	CCND1	2		ANKRD1	COL4A2	2		CBR3	DENND2A	2		miR-513a-5p	ZFP36	2		miR-542-3p	GFRA1	2		miR-548a-3p	SCIN	2		miR-646	CCND2	2
TMSL8	TGFBI	1		LOC400879	LOC644774	1		AMPH	H2BFS	1		KRT17	IL1A	1		FAM20C	IGFBP4	1		miR-369-3p	CCND1	2		ANKRD1	KRT8	2		IL1B	ALDH1A3	2		miR-512-3p	NDRG1	2		miR-542-3p	GFRA1	2		miR-548a-3p	SCIN	2		miR-449a	CCND1	2
TMSL8	MGP	1		LOC400879	CTTN	1		AMPH	HS.388347	1		KRT17	S100A16	1		FAM20C	MGP	1		miR-369-3p	CCND1	2		ANKRD1	LAMA5	2		IL1B	LAMC2	2		miR-512-3p	BCAS4	2		miR-542-3p	GFRA1	2		miR-548a-3p	IGFBP5	2		miR-449a	CCND1	2
TMSL8	LOC647322	1		LOC400879	XAGE1D	1		CCND1	QPCT	1		KRT17	IL1B	1		FAM20C	FLJ10154	1		miR-369-3p	CCND1	2		ANKRD1	C15ORF52	2		IL1B	IL32	2		miR-136	RGS4	2		miR-542-3p	TPM1	2		miR-491-3p	CCND1	2		miR-449a	TXNIP	2
TMSL8	NES	1		GJA1	CENTD3	1		CCND1	TMEM200A	1		KRT17	EFNB3	1		FAM20C	QPCT	1		miR-369-3p	CCND1	2		ANKRD1	TMEM200A	2		IL1B	STMN2	2		miR-136	RGS4	2		miR-542-3p	SLC2A3	2		miR-491-3p	CCND1	2		miR-449a	TXNIP	2
TMSL8	MGC39900	1		GJA1	KBTBD9	1		CCND1	RIS1	1		KRT17	LAMC2	1		FAM20C	PTPLA	1		miR-573	TXNIP	2		ANKRD1	COL1A2	2		C15ORF52	TMEM200A	2		miR-136	RGS4	2		miR-542-3p	TPM1	2		miR-491-3p	CCND1	2		miR-449a	ITGA11	2
TMSL8	MGC39900	1		GJA1	LOC644774	1		CCND1	ZNF22	1		KRT17	IL32	1		FAM20C	KIAA1199	1		miR-595	GJA1	2		miR-512-5p	CDK6	2		C15ORF52	S100A16	2		miR-136	RGS4	2		miR-542-3p	TPM1	2		miR-491-3p	CCND1	2		miR-449a	GAS1	2
TMSL8	PTPLA	1		GJA1	TNNT1	1		CCND1	CDK6	1		KRT17	RRAGA	1		FAM20C	CYGB	1		miR-518d-5p	CYGB	2		miR-520c-3p	CCND2	2		C15ORF52	EFNB3	2		miR-140-5p	CAMK2N1	2		miR-542-3p	TPM1	2		miR-767-3p	GFPT2	2		miR-449a	GAS1	2
TMSL8	RAC2	1		GJA1	WISP1	1		CCND1	PANX3	1		KRT17	SNTB1	1		miR-28-3p	FHL2	2		miR-518d-5p	CYGB	2		COL4A2	PMEPA1	2		C15ORF52	H2AFY2	2		miR-449a	ITGA11	2		miR-520e	CCND2	2		miR-767-3p	GFPT2	2		miR-449a	GAS1	2
TMSL8	CDK4	1		GJA1	CSAG1	1		CCND1	NPTX1	1		KRT17	STMN2	1		miR-28-3p	FHL2	2		miR-518d-5p	H3F3B	2		COL4A2	PLAT	2		C15ORF52	RPAIN	2		miR-449a	ITGA11	2		miR-623	NPTX1	2		miR-583	IGFBP5	2		miR-449a	ITGA11	2
TMSL8	TM4SF1	1		SDPR	CENTD3	1		CCND1	HS.388347	1		IER3	TMEM200A	1		miR-938	ADM	2		miR-34c-5p	ITGA11	2		COL4A2	KRT8	2		ARHGEF16	CLDN1	2		miR-449a	GAS1	2		miR-543	GFRA1	2		miR-498	CAV2	2		miR-653	SNTB1	2
TMSL8	DAB2	1		SDPR	RASL12	1		AXUD1	NNMT	1		IER3	NES	1		miR-938	THBS2	2		miR-34c-5p	ITGA11	2		COL4A2	BHLHB2	2		ARHGEF16	LAMA5	2		miR-449a	GAS1	2		miR-543	GFRA1	2		miR-498	COL4A1	2		miR-370	EFNB3	2
TMSL8	CYGB	1		SDPR	LOC644774	1		AXUD1	BHLHB2	1		IER3	S100A16	1		miR-224	SDC4	2		miR-34c-5p	TXNIP	2		COL4A2	LAMA5	2		ARHGEF16	C15ORF52	2		miR-449a	GAS1	2		miR-543	GFRA1	2		miR-573	TXNIP	2		miR-370	EFNB3	2
LCP1	BCAS4	1		SDPR	MYC	1		AXUD1	RPL14L	1		IER3	IL1B	1		miR-520d-5p	ADM	2		miR-34c-5p	TXNIP	2		COL4A2	SLC2A3	2		ARHGEF16	EFNB3	2		miR-449a	CDK4	2		miR-873	CDK6	2		miR-330-5p	CCND1	2		miR-362-3p	KYNU	2
LCP1	FHL1	1		SDPR	TNNT1	1		AXUD1	SLC2A3	1		IER3	ALDH1A3	1		miR-520d-5p	TRIB1	2		miR-34c-5p	MYC	2		COL4A2	TMEM200A	2		ARHGEF16	H2AFY2	2		miR-653	FBXO32	2		miR-873	CDK6	2		miR-548c-3p	CLDN1	2		miR-362-3p	KYNU	2
LCP1	TRIB1	1		GYPC	LOC644774	1		AXUD1	TMEM200A	1		IER3	IL32	1		miR-186	DKK1	2		miR-34c-5p	MYC	2		COL4A2	SERPINA3	2		ARHGEF16	RPAIN	2		miR-653	FBXO32	2		miR-606	SLC2A3	2		miR-548c-3p	THBS1	2		miR-362-3p	ALDH1A3	2
LCP1	CSEN	1		GYPC	MYC	1		AXUD1	TAGLN	1		IER3	STMN2	1		miR-186	EFEMP1	2		miR-34c-5p	MYC	2		COL4A2	ACTG2	2		ARHGEF16	RRAGA	2		miR-653	SUZ12	2		miR-758	COL4A1	2		miR-548c-3p	AXL	2		miR-603	CCND2	2
LCP1	RASD1	1		GYPC	MFI2	1		AXUD1	SERPINA3	1		CCND1	CCND2	1		miR-186	EFEMP1	2		miR-129-5p	DAB2	2		COL4A2	UPP1	2		SUNC1	DTX3	2		miR-653	FBXO32	2		miR-607	CDK6	2		miR-548c-3p	DLC1	2		miR-603	CCND1	2
LCP1	LOXL1	1		GYPC	WISP1	1		AXUD1	ACTG2	1		CCND1	TMEM200A	1		miR-186	EFEMP1	2		miR-129-5p	FAM107A	2		COL4A2	ZNF22	2		SUNC1	DKFZP586H2123	2		miR-339-5p	FHL2	2		DCN	COL1A2	2		miR-548c-3p	DLC1	2		miR-603	KYNU	2
LCP1	PVT1	1		GYPC	CSAG1	1		AXUD1	UPP1	1		CCND1	GFRA1	1		miR-186	EFEMP1	2		miR-520c-3p	CYB5A	2		COL4A2	RGS16	2		SUNC1	ARHGEF16	2		miR-339-5p	FHL2	2		DCN	COL4A1	2		miR-548c-3p	DLC1	2		miR-603	KYNU	2
LCP1	ZFP36	1		GYPC	XAGE1D	1		AXUD1	ZNF22	1		CCND1	IL1A	1		miR-186	LOX	2		miR-520c-3p	TXNIP	2		COL4A2	PANX3	2		SUNC1	IER3	2		miR-370	LAYN	2		miR-574-5p	GFRA1	2		miR-383	SP7	2		miR-603	ALDH1A3	2
LCP1	AKR1C3	1		TMSL8	CENTD3	1		AXUD1	RGS16	1		CCND1	HAPLN1	1		miR-186	LOX	2		miR-520c-3p	TXNIP	2		COL4A2	HS.388347	2		SUNC1	CCND2	2		miR-370	ENG	2		miR-574-5p	PIP4K2C	2		miR-383	SP7	2		miR-603	CCND1	2
LCP1	RPL39L	1		TMSL8	RASL12	1		AXUD1	PANX3	1		CCND1	S100A16	1		miR-186	SUZ12	2		miR-520c-3p	TXNIP	2		LPAR1	ALDH3A1	2		SUNC1	C15ORF52	2		miR-370	ENG	2		miR-574-5p	GFRA1	2		miR-383	CCND1	2		miR-603	CCND1	2
LCP1	ADORA2B	1		TMSL8	LOC644774	1		AXUD1	HS.388347	1		CCND1	IL1B	1		miR-876-5p	NDRG1	2		miR-520c-3p	TXNIP	2		LPAR1	BGN	2		SUNC1	TMEM200A	2		miR-149	LOX	2		miR-574-5p	GFRA1	2		miR-576-3p	DLC1	2		miR-603	CCND1	2
LCP1	CTSB	1		TMSL8	MFI2	1		NNMT	BHLHB2	1		CCND1	ALDH1A3	1		miR-567	CYGB	2		miR-140-5p	IGFBP5	2		LPAR1	SPOCK	2		SUNC1	IL1A	2		miR-149	NFIX	2		miR-574-5p	CCND1	2		miR-34c-5p	ITGA11	2		miR-603	CCND1	2
LCP1	OAS2	1		HAPLN1	HS.34447	1		NNMT	GAS1	1		CCND1	H2AFY2	1		miR-567	CYGB	2		miR-891b	LEPREL1	2		LPAR1	GAS1	2		SUNC1	S100A16	2		miR-149	LOX	2		miR-574-5p	OCIAD2	2		miR-34c-5p	ITGA11	2		miR-610	CCND2	2
LCP1	MGP	1		HAPLN1	CENTD3	1		NNMT	TAGLN	1		CCND1	IL32	1		miR-567	CDH6	2		miR-891b	CCND1	2		LPAR1	LOC647322	2		SUNC1	EFNB3	2		miR-433	SPARC	2		miR-944	CCND1	2		miR-34c-5p	MYC	2		miR-512-3p	TXNIP	2
LCP1	MGC39900	1		HAPLN1	EML2	1		NNMT	SOST	1		CCND1	STMN2	1		miR-567	SORCS2	2		miR-891b	CCND1	2		LPAR1	NPTX1	2		SUNC1	LAMC2	2		miR-361-5p	NFIX	2		miR-944	CCND1	2		miR-34c-5p	MYC	2		miR-512-3p	TXNIP	2
LCP1	MGC39900	1		HAPLN1	CTTN	1		NNMT	UPP1	1		CLDN1	CCND2	1		miR-633	ADM	2		miR-891b	CCND1	2		miR-129-5p	OCIAD2	2		SUNC1	IL32	2		miR-361-5p	SLPI	2		miR-944	CCND1	2		miR-34c-5p	MYC	2		miR-512-3p	TXNIP	2
LCP1	RAC2	1		HAPLN1	SLCO4A1	1		NNMT	ZNF22	1		CLDN1	TMEM200A	1		miR-633	ADM	2		miR-891b	CCND1	2		miR-129-5p	CDK6	2		SUNC1	RRAGA	2		miR-361-5p	PHLDA1	2		miR-944	CCND1	2		miR-34c-5p	TXNIP	2		miR-512-3p	TXNIP	2
KRT18	RPESP	2		NINJ2	FAM46A	1		NNMT	CDK6	1		CLDN1	GFRA1	1		miR-633	ADM	2		miR-891b	CCND1	2		miR-129-5p	PDGFRA	2		KISS1	NPPB	2		miR-922	LAMA4	2		miR-944	CCND1	2		miR-34c-5p	TXNIP	2		miR-512-3p	NDRG1	2
KRT18	FBXO2	2		MFI2	SCIN	1		NNMT	PANX3	1		CLDN1	HAPLN1	1		miR-633	ADM	2		miR-199a-5p	MAFB	2		miR-129-5p	NPTX1	2		KISS1	SUNC1	2		miR-591	SPARC	2		miR-569	COL1A2	2		miR-144	FBN2	2		miR-155	MAFB	2
KRT18	KRT81	2		MFI2	CENTD3	1		CLDN1	C15ORF52	1		CLDN1	S100A16	1		miR-633	ADM	2		miR-199a-5p	CTSC	2		miR-362-3p	KYNU	2		KISS1	DTX3	2		miR-1260b	BCAS4	2		miR-760	NPTX1	2		miR-144	FBN2	2		miR-155	CCND1	2
KRT18	CAMK2N1	2		MFI2	KBTBD9	1		CLDN1	SLC2A3	1		CLDN1	IL1B	1		miR-107	TM4SF1	2		miR-586	TM4SF1	2		miR-362-3p	KYNU	2		KISS1	DKFZP586H2123	2		miR-1260b	ALDOA	2		miR-34c-5p	PDGFRA	2		miR-144	PLAT	2		miR-155	CLDN1	2
KRT18	RIS1	2		MFI2	MYC	1		CLDN1	TMEM200A	1		CLDN1	ALDH1A3	1		miR-520e	SUZ12	2		miR-520e	CYB5A	2		miR-362-3p	CDK6	2		KISS1	ARHGEF16	2		miR-153	FBXO32	2		miR-34c-5p	CDK6	2		miR-144	PLAT	2		miR-361-5p	KYNU	2
KRT18	CPA4	2		RPS6KA2	HS.34447	1		CLDN1	COL1A2	1		CLDN1	EFNB3	1		miR-520e	SORCS2	2		miR-520e	TXNIP	2		miR-362-3p	CDK6	2		KISS1	CLDN1	2		miR-153	FBXO32	2		miR-34c-5p	MBD6	2		miR-144	EFNB2	2		miR-361-5p	KYNU	2
KRT18	CDH6	2		RPS6KA2	CENTD3	1		CLDN1	SERPINA3	1		CLDN1	H2AFY2	1		miR-520e	BCAS4	2		miR-520e	TXNIP	2		HIST1H2BK	CDK6	2		KISS1	C15ORF52	2		miR-153	FBXO32	2		miR-34c-5p	GAS1	2		miR-144	HAPLN1	2		miR-361-5p	KYNU	2
KRT18	EFEMP1	2		RPS6KA2	EBI3	1		CLDN1	RIS1	1		CLDN1	ALDH1A2	1		miR-377	FBXO32	2		miR-520e	TXNIP	2		HIST1H2BK	PANX3	2		KISS1	GFRA1	2		miR-502-5p	CTSB	2		miR-34c-5p	GAS1	2		miR-144	ALDH1A3	2		miR-488	EPB41L3	2
KRT18	LAYN	2		RPS6KA2	KBTBD9	1		CLDN1	UPP1	1		CLDN1	IL32	1		miR-377	FBXO32	2		miR-520e	TXNIP	2		HIST1H2BK	H2BFS	2		NINJ2	MAFB	2		miR-512-5p	CDH6	2		miR-34c-5p	GAS1	2		miR-144	DLC1	2		miR-183	CCND2	2
KRT18	RPL39L	2		RPS6KA2	EML2	1		CLDN1	HS.388347	1		CLDN1	STMN2	1		miR-377	FBXO32	2		miR-633	DLC1	2		AMPH	S100A4	2		NINJ2	EFNB3	2		miR-183	GCLM	2		ACTG2	KRT17	2		miR-144	DLC1	2		miR-494	CCND2	2
KRT18	ADORA2B	2		RPS6KA2	SFRP1	1		COL4A2	BHLHB2	1		PLAT	TMEM200A	1		miR-377	FBXO32	2		miR-769-3p	IGFBP5	2		AMPH	OCIAD2	2		NINJ2	H2AFY2	2		miR-342-3p	NDRG1	2		ACTG2	KRT18	2		miR-144	GJA1	2		miR-874	HAPLN1	2
KRT18	FST	2		RPS6KA2	STEAP3	1		COL4A2	SLC2A3	1		PLAT	GFRA1	1		miR-377	FBXO32	2		miR-769-3p	COL4A1	2		AMPH	DCN	2		NINJ2	RPAIN	2		miR-342-3p	CAMK2N1	2		miR-153	GFPT2	2		miR-144	IGFBP5	2		miR-767-5p	COL4A1	2
KRT18	LOX	2		RPS6KA2	CTTN	1		COL4A2	TMEM200A	1		PLAT	IL1A	1		miR-377	FBXO32	2		miR-125a-5p	MYC	2		AMPH	BAIAP2L1	2		RPS4Y1	NINJ2	2		miR-342-3p	FBXO32	2		miR-153	CCND2	2		miR-144	COL4A1	2		miR-767-5p	COL4A1	2
TNFRSF11B	NDRG1	2		RPS6KA2	SLCO4A1	1		COL4A2	SERPINA3	1		PLAT	S100A16	1		miR-377	FBXO32	2		miR-125a-5p	COL4A1	2		AMPH	MYEOV	2		RPS4Y1	NPTX2	2		miR-342-3p	FBXO32	2		miR-183	TPM1	2		miR-144	FAM46A	2		miR-767-5p	COL4A1	2
TNFRSF11B	CPA4	2		RPS6KA2	OLFM1	1		COL4A2	ACTG2	1		PLAT	IL1B	1		miR-377	FBXO32	2		miR-28-5p	IER3	2		AMPH	ANKRD1	2		COL1A2	RPS4Y1	2		miR-342-3p	FBXO32	2		miR-183	TPM1	2		miR-144	COL10A1	2		miR-767-5p	COL4A1	2
TNFRSF11B	CDH6	2		AXL	SCIN	1		COL4A2	UPP1	1		PLAT	ALDH1A3	1		miR-377	FBXO32	2		miR-299-5p	H3F3B	2		AMPH	KRT8	2		COL1A2	NINJ2	2		miR-342-3p	RGS4	2		miR-183	CX3CL1	2		miR-144	DLC1	2		miR-767-5p	ENPP2	2
TNFRSF11B	SPOCK	2		AXL	CENTD3	1		COL4A2	ZNF22	1		PLAT	EFNB3	1		miR-767-3p	FBXO2	2		miR-892a	COL4A1	2		AMPH	NPPB	2		COL1A2	MAFB	2		miR-874	RGS4	2		miR-183	CCND2	2		miR-144	SFRP1	2		miR-217	GFRA1	2
TNFRSF11B	LOXL1	2		AXL	KBTBD9	1		COL4A2	RGS16	1		PLAT	LAMC2	1		miR-383	EPAS1	2		miR-520a-3p	CYB5A	2		AMPH	OCIAD2	2		COL1A2	KRT17	2		miR-874	RGS4	2		miR-183	TPM1	2		miR-144	THBS1	2		miR-217	GFRA1	2
TNFRSF11B	LPAR1	2		AXL	EML2	1		COL4A2	PANX3	1		PLAT	ALDH1A2	1		miR-455-3p	BCAS4	2		miR-520a-3p	TXNIP	2		AMPH	C15ORF52	2		COL1A2	KISS1	2		miR-874	RGS4	2		miR-183	TPM1	2		miR-450b-5p	WISP1	2		miR-217	GFRA1	2
TNFRSF11B	FST	2		AXL	CTTN	1		COL4A2	HS.388347	1		PLAT	IL32	1		miR-455-3p	BCAS4	2		miR-520a-3p	TXNIP	2		AMPH	TMEM200A	2		COL1A2	SUNC1	2		miR-874	RGS4	2		CCND2	CDK6	2		miR-944	CCND1	2		miR-142-5p	CCND1	2
TNFRSF11B	LOX	2		AXL	FAM46A	1		PMEPA1	BHLHB2	1		PLAT	STMN2	1		miR-127-5p	ADM	2		miR-520a-3p	TXNIP	2		AMPH	SOST	2		COL1A2	ARHGEF16	2		miR-874	LPAR1	2		miR-548c-3p	CDK6	2		miR-944	CCND1	2		miR-142-5p	CCND1	2
TNFRSF11B	KRT18	2		ALPL	HS.34447	1		PMEPA1	TMEM200A	1		CCND2	TMEM200A	1		miR-892a	ALDOA	2		miR-520a-3p	TXNIP	2		AMPH	RPS4Y1	2		COL1A2	IER3	2		miR-874	LPAR1	2		miR-548c-3p	CLDN1	2		miR-944	CCND1	2		miR-142-5p	CCND1	2
TNFRSF11B	CRIP2	2		ALPL	SCIN	1		PMEPA1	TAGLN	1		CCND2	GFRA1	1		miR-613	TM4SF1	2		miR-520a-3p	LCP1	2		AMPH	COL1A2	2		COL1A2	CLDN1	2		miR-569	ZFP36	2		miR-548c-3p	CCND2	2		miR-944	CCND1	2		miR-142-5p	CCND1	2
TNFRSF11B	CRABP2	2		ALPL	CENTD3	1		PMEPA1	UPP1	1		CCND2	ITGA11	1		miR-455-5p	CPA4	2		miR-520b	TXNIP	2		AMPH	P8	2		COL1A2	CCND2	2		miR-382	EPB41L3	2		miR-548c-3p	CCND2	2		miR-944	CCND1	2		miR-142-5p	CCND1	2
TNFRSF11B	THBS2	2		ALPL	KBTBD9	1		PMEPA1	CDK6	1		CCND2	S100A16	1		miR-455-5p	CPA4	2		miR-520b	TXNIP	2		AMPH	HIST1H2BK	2		COL1A2	C15ORF52	2		miR-217	LPAR1	2		CCND1	CCND2	2		miR-142-3p	CTTN	2		miR-142-5p	CCND1	2
RGS4	NPTX1	2		ALPL	EML2	1		PMEPA1	SERPINI1	1		CCND2	IL1B	1		miR-455-5p	LAYN	2		miR-520b	TXNIP	2		AMPH	UPP1	2		COL1A2	TMEM200A	2		miR-217	DKK1	2		miR-491-5p	MBD6	2		miR-142-3p	CTTN	2		miR-569	COL1A2	2
RGS4	MLPH	2		ALPL	LUM	1		PLAT	SLC2A3	1		CCND2	EFNB3	1		miR-455-5p	SUZ12	2		miR-520b	TXNIP	2		AMPH	ZNF22	2		COL1A2	S100A16	2		miR-217	LPAR1	2		miR-491-5p	PDGFRA	2		miR-142-3p	IER3	2		miR-223	MAFB	2
RGS4	CAMK2N1	2		ALPL	SFRP1	1		PLAT	TMEM200A	1		CCND2	ALDH1A2	1		miR-199b-3p	OCIAD2	2		miR-520b	CCND1	2		AMPH	CDK6	2		COL1A2	EFNB3	2		miR-34c-3p	FHL2	2		miR-491-5p	MYL9	2		miR-142-3p	CSRP2	2		miR-650	ITGA11	2
RGS4	RIS1	2		ALPL	CTTN	1		PLAT	SERPINA3	1		CCND2	IL32	1		miR-197	EPB41L3	2		miR-520b	CYB5A	2		AMPH	H2BFS	2		TXNIP	CRIP1	2		miR-34c-3p	FHL2	2		miR-491-5p	MYL9	2		miR-142-3p	CSRP2	2		miR-650	ITGA11	2
RGS4	OBFC2A	2		ALPL	OLFM1	1		PLAT	UPP1	1		CCND2	RRAGA	1		miR-197	IGFBP3	2		miR-520h	CYB5A	2		AMPH	HS.388347	2		TXNIP	PLAT	2		miR-34c-3p	FHL2	2		miR-628-5p	PDGFRA	2		miR-297	CYGB	2		miR-382	EPB41L3	2
RGS4	GAS1	2		ALPL	FAM46A	1		PLAT	ZNF22	1		CCND2	SNTB1	1		miR-197	IGFBP3	2		miR-520h	FAM46A	2		TSPAN31	MBD6	2		TXNIP	GFRA1	2		miR-34c-3p	FHL2	2		miR-498	COL4A1	2		miR-297	CYGB	2		miR-564	NDRG1	2
RGS4	TRIB1	2		ALPL	TNNT1	1		PLAT	PANX3	1		CCND2	STMN2	1		miR-197	LAMA4	2		miR-520h	TXNIP	2		TSPAN31	LOC647322	2		TXNIP	C9ORF58	2		miR-125a-3p	CDK4	2		miR-498	CDK6	2		miR-297	THBS1	2		miR-758	COL4A1	2
TMEFF2	NPTX1	2		CTGF	CENTD3	1		PLAT	HS.388347	1		TMEM200A	GFRA1	1		miR-197	LAMA4	2		miR-600	CYB5A	2		TSPAN31	PIP4K2C	2		TXNIP	ALDH1A2	2		miR-125a-3p	ALDOA	2		miR-494	PDGFRA	2		miR-297	IGFBP5	2		miR-577	SLFN11	2
TMEFF2	RPESP	2		CTGF	KBTBD9	1		LAMA5	TMEM200A	1		TMEM200A	S100A16	1		miR-197	LAMA4	2		miR-640	CYB5A	2		TSPAN31	COL11A1	2		TXNIP	SLFN11	2		miR-125a-3p	CDH6	2		miR-494	CDK6	2		miR-518d-5p	CYGB	2		miR-369-3p	CCND1	2
TMEFF2	MLPH	2		CTGF	EML2	1		SLC2A3	SERPINA3	1		TMEM200A	IL1B	1		miR-936	OCIAD2	2		miR-640	FAM46A	2		miR-361-5p	PIP4K2C	2		RPAIN	RRAGA	2		miR-876-3p	TM4SF1	2		miR-494	CDK6	2		miR-518d-5p	CYGB	2		miR-369-3p	CCND1	2
TMEFF2	CAMK2N1	2		CTGF	SFRP1	1		SLC2A3	ACTG2	1		TMEM200A	ALDH1A3	1		miR-496	NPTX1	2		miR-657	THBS1	2		miR-361-5p	KYNU	2		NDRG1	DENND2A	2		miR-486-3p	LY6E	2		miR-494	CCND2	2		miR-518d-5p	H3F3B	2		miR-369-3p	CCND1	2
TMEFF2	RIS1	2		CTGF	CTTN	1		SLC2A3	UPP1	1		TMEM200A	EFNB3	1		miR-496	OBFC2A	2		miR-767-5p	COL10A1	2		miR-361-5p	KYNU	2		NDRG1	H2AFY2	2		miR-486-3p	TAGLN	2		miR-922	CDK6	2		KRT17	KRT8	2		miR-369-3p	CCND1	2
TMEFF2	GCLM	2		CTGF	SLCO4A1	1		SLC2A3	RGS16	1		TMEM200A	LAMC2	1		miR-496	TMEFF2	2		miR-767-5p	COL4A1	2		miR-361-5p	KYNU	2		NDRG1	RPAIN	2		miR-486-3p	ENG	2		miR-922	CDK6	2		miR-940	EBI3	2		miR-369-3p	CCND1	2
TMEFF2	OBFC2A	2		CTGF	OLFM1	1		SLC2A3	PANX3	1		TMEM200A	H2AFY2	1		miR-140-3p	SUZ12	2		miR-767-5p	COL4A1	2		CCND2	LOC387763	2		NDRG1	RRAGA	2		miR-486-3p	LY6E	2		miR-922	CDK6	2		miR-940	TCEA3	2		miR-548b-3p	TXNIP	2
TMEFF2	DKK1	2		CTGF	FAM46A	1		SLC2A3	HS.388347	1		TMEM200A	ALDH1A2	1		miR-140-3p	SUZ12	2		miR-767-5p	COL4A1	2		CCND2	ARHGDIB	2		NDRG1	PRKCDBP	2		miR-921	ADM	2		miR-650	PDGFRA	2		miR-940	TCEA3	2		miR-548b-3p	TXNIP	2
TMEFF2	RGS4	2		CTGF	TNNT1	1		SUNC1	OCIAD2	1		TMEM200A	IL32	1		miR-650	BCAS4	2		miR-767-5p	COL4A1	2		CCND2	S100A4	2		ENPP2	EEF1A2	2		miR-921	ADM	2		miR-650	PDGFRA	2		miR-940	MYC	2		miR-576-5p	NPTX2	2
TMEFF2	IGFBP3	2		SP7	SCIN	1		SUNC1	RPL14L	1		TMEM200A	STMN2	1		miR-650	BCAS4	2		miR-767-5p	COL3A1	2		CCND2	CCND1	2		ENPP2	NDRG1	2		miR-921	ADM	2		miR-383	CCND2	2		miR-875-3p	STEAP3	2		ITGA11	COL1A2	2
TMEFF2	SPOCK	2		SP7	CENTD3	1		SUNC1	OCIAD2	1		S100A16	IL1B	1		miR-650	CPA4	2		miR-324-5p	MAFB	2		CCND2	RAC2	2		ENPP2	H2AFY2	2		miR-921	ADM	2		miR-383	CCND1	2		miR-875-3p	CCND1	2		miR-337-3p	CLDN1	2
KIAA1904	NPTX1	2		SP7	KBTBD9	1		SUNC1	LOC647322	1		S100A16	ALDH1A3	1		miR-650	ITGA11	2		miR-324-5p	GPX3	2		CCND2	MYEOV	2		ENPP2	RPAIN	2		miR-921	ADM	2		miR-455-3p	PDGFRA	2		miR-542-3p	TFPI	2		miR-548a-3p	NDRG1	2
KIAA1904	RPESP	2		SP7	EML2	1		SUNC1	C15ORF52	1		S100A16	EFNB3	1		miR-650	ITGA11	2		miR-324-5p	H3F3B	2		CCND2	ANKRD1	2		MAFB	ENPP2	2		miR-129-5p	NPTX1	2		miR-455-3p	COL8A1	2		miR-542-3p	COL4A1	2		miR-182	GFRA1	2
KIAA1904	BCAS4	2		SP7	MFI2	1		SUNC1	TMEM200A	1		S100A16	LAMC2	1		miR-650	ALDOA	2		miR-197	IGFBP5	2		CCND2	NQO1	2		MAFB	KRT17	2		miR-129-5p	DAB2	2		miR-421	COL4A1	2		miR-542-3p	COL4A1	2		miR-182	GFRA1	2
KIAA1904	FBXO2	2		SP7	CTTN	1		SUNC1	COL1A2	1		S100A16	IL32	1		miR-604	DAB2	2		miR-383	SP7	2		CCND2	CLDN1	2		MAFB	KISS1	2		miR-129-5p	OCIAD2	2		miR-421	PDGFRA	2		miR-542-3p	COL4A1	2		miR-182	NDRG1	2
KIAA1904	KRT81	2		SP7	SLCO4A1	1		SUNC1	PIP4K2C	1		S100A16	STMN2	1		miR-647	DAB2	2		miR-383	SP7	2		CCND2	COL4A2	2		MAFB	NPPB	2		miR-558	BCAS4	2		miR-421	CDK6	2		miR-342-5p	AKR1B1	2		miR-182	NDRG1	2
KIAA1904	MLPH	2		SP7	FAM46A	1		ARHGEF16	MBD6	1		IL1B	LAMC2	1		miR-494	PPP2R2B	2		miR-383	CCND1	2		CCND2	TSPAN31	2		MAFB	SUNC1	2		miR-558	BCAS4	2		miR-421	CDK6	2		miR-588	TXNIP	2		miR-182	CCND2	2
KIAA1904	CAMK2N1	2		SP7	TNNT1	1		ARHGEF16	LOC647322	1		IL1B	IL32	1		miR-494	PPP2R2B	2		miR-142-3p	CSRP2	2		CCND2	PLAT	2		MAFB	ARHGEF16	2		miR-485-5p	SLPI	2		miR-421	GAS1	2		miR-563	IGFBP5	2		miR-182	GFRA1	2
KIAA1904	RIS1	2		ANGPT1	SCIN	1		ARHGEF16	C15ORF52	1		IL1B	STMN2	1		miR-494	PPP2R2B	2		miR-142-3p	CSRP2	2		CCND2	SPOCK	2		MAFB	CCND1	2		miR-485-5p	ADM	2		miR-421	GAS1	2		miR-563	CCND1	2		miR-182	NPTX2	2
KIAA1904	OBFC2A	2		ANGPT1	CENTD3	1		ARHGEF16	COL1A2	1		CBR3	SNURF	1		miR-494	PPP2R2B	2		miR-142-3p	IER3	2		CCND2	RPL14L	2		MAFB	CLDN1	2		miR-485-5p	ADM	2		miR-421	NPTX1	2		miR-608	STMN3	2		miR-182	RRAGA	2
KIAA1904	CPA4	2		ANGPT1	KBTBD9	1		ARHGEF16	PIP4K2C	1		CBR3	SNRPN	1		miR-494	PPP2R2B	2		miR-142-3p	CTTN	2		CCND2	SLC2A3	2		MAFB	C15ORF52	2		miR-485-5p	SLPI	2		miR-155	BAIAP2L1	2		miR-608	STMN3	2		miR-920	NPTX2	2
KIAA1904	THY1	2		ANGPT1	LUM	1		ARHGEF16	UPP1	1		CBR3	CCND2	1		miR-494	PPP2R2B	2		miR-142-3p	CTTN	2		CCND2	TMEM200A	2		MAFB	TMEM200A	2		miR-485-5p	ADM	2		miR-155	CCND1	2		miR-513a-5p	OLR1	2		miR-621	ALDH1A2	2
KIAA1904	RGS4	2		ANGPT1	TAP1	1		EGFLAM	OCIAD2	1		CBR3	DENND2A	1		miR-494	PPP2R2B	2		miR-199b-3p	GFPT2	2		CCND2	SERPINA3	2		MAFB	NDRG1	2		miR-485-5p	ADM	2		miR-155	CLDN1	2		miR-513a-5p	CCND1	2		miR-498	EPB41L3	2
KIAA1904	CSEN	2		ANGPT1	MFI2	1		EGFLAM	TNNC1	1		EFNB3	RPAIN	1		miR-494	TM4SF1	2		miR-199b-3p	GFPT2	2		CCND2	ZNF22	2		MAFB	EFNB3	2		miR-485-5p	ADM	2		COL1A2	TGFBI	2		miR-513a-5p	CSRP2	2		miR-498	COL4A1	2
KIAA1904	EFEMP1	2		ANGPT1	CTTN	1		EGFLAM	NPTX1	1		EFNB3	RRAGA	1		miR-216a	KIAA1199	2		miR-199b-3p	CSRP2	2		CCND2	HS.388347	2		MAFB	H2AFY2	2		miR-520c-3p	SUZ12	2		COL1A2	COL4A2	2		miR-513a-5p	CSRP2	2		miR-423-5p	NDRG1	2
KIAA1904	LOXL1	2		ANGPT1	OLFM1	1		OCIAD2	OCIAD2	1		EFNB3	STMN2	1		miR-216a	OBFC2A	2		miR-199b-3p	CSRP2	2		PMEPA1	BHLHB2	2		MAFB	RPAIN	2		miR-520c-3p	BCAS4	2		COL1A2	PDGFRA	2		miR-513a-5p	CYP1B1	2		miR-423-5p	CCND2	2
KIAA1904	TMEFF2	2		FARP1	HS.34447	1		OCIAD2	LOC647322	1		CTHRC1	C9ORF58	1		miR-548b-5p	CDK4	2		miR-216a	STEAP3	2		PMEPA1	OCIAD2	2		MAFB	RRAGA	2		miR-182	ZFP36	2		miR-767-3p	GFPT2	2		miR-362-3p	SCIN	2		miR-423-5p	TXNIP	2
KIAA1904	LAYN	2		FARP1	RASL12	1		OCIAD2	C15ORF52	1		H2AFY2	RRAGA	1		miR-548b-5p	CDK4	2		miR-216a	STEAP3	2		PMEPA1	TMEM200A	2		GAS1	MAFB	2		miR-182	THBS2	2		miR-767-3p	GFPT2	2		miR-362-3p	SCIN	2		miR-423-5p	TXNIP	2
KIAA1904	RPL39L	2		FARP1	KBTBD9	1		OCIAD2	TMEM200A	1		EEF1A2	SNRPN	1		miR-548b-5p	CDK4	2		miR-216a	STEAP3	2		PMEPA1	TAGLN	2		GAS1	ENPP2	2		miR-182	OAS2	2		miR-603	KYNU	2		miR-362-3p	SCIN	2		miR-423-5p	TXNIP	2
KIAA1904	ADORA2B	2		FARP1	SFRP1	1		OCIAD2	RPS4Y1	1		EEF1A2	PRKCDBP	1		miR-548b-5p	CDK4	2		miR-216a	KIAA1199	2		PMEPA1	UPP1	2		GAS1	NDRG1	2		miR-182	FST	2		miR-603	CCND1	2		miR-362-3p	KYNU	2		miR-520e	CCND2	2
KIAA1904	FST	2		FARP1	COL3A1	1		OCIAD2	COL1A2	1		DTX3	IL1A	1		miR-223	EPAS1	2		miR-377	THBS1	2		PMEPA1	CDK6	2		GAS1	RPAIN	2		miR-182	EPAS1	2		miR-603	CCND1	2		miR-362-3p	KYNU	2		miR-520e	TXNIP	2
KIAA1904	G6PD	2		FARP1	CTTN	1		OCIAD2	P8	1		DTX3	RRAGA	1		miR-223	LAYN	2		miR-767-3p	GFPT2	2		PMEPA1	SERPINI1	2		GAS1	PRKCDBP	2		miR-182	NPTX1	2		miR-603	CCND1	2		miR-362-3p	ALDH1A3	2		miR-520e	TXNIP	2
KIAA1904	SORCS2	2		FARP1	OLFM1	1		OCIAD2	HIST1H2BK	1		IL1A	IL1B	1		miR-571	SUZ12	2		miR-767-3p	GFPT2	2		miR-34c-5p	GAS1	2		FAM20C	NDRG1	2		miR-182	NPTX1	2		miR-603	CDK6	2		miR-362-3p	WISP1	2		miR-520e	TXNIP	2
KIAA1904	LY6E	2		TFPI	CENTD3	1		OCIAD2	UPP1	1		IL1A	ALDH1A3	1		miR-571	SUZ12	2		miR-576-3p	DLC1	2		miR-34c-5p	GAS1	2		FAM20C	PRKCDBP	2		miR-182	NDRG1	2		miR-603	KYNU	2		miR-362-3p	CTGF	2		miR-520e	TXNIP	2
KIAA1904	KRT18	2		TFPI	RASL12	1		OCIAD2	H2BFS	1		IL1A	LAMC2	1		miR-548a-5p	CDK4	2		miR-194	FGFR3	2		miR-34c-5p	GAS1	2		SERPINA3	DKFZP586H2123	2		miR-182	NDRG1	2		miR-603	CCND2	2		miR-362-3p	CTGF	2		miR-665	CCND2	2
KIAA1904	CRABP2	2		TFPI	EBI3	1		OCIAD2	SERPINI1	1		IL1A	IL32	1		miR-548a-5p	CDK4	2		miR-194	FGFR3	2		miR-34c-5p	MBD6	2		SERPINA3	CLDN1	2		miR-338-5p	TM4SF1	2		miR-603	CCND1	2		miR-362-3p	CTGF	2		miR-298	CCND1	2
KIAA1904	PHLDA1	2		TFPI	KBTBD9	1		OCIAD2	C15ORF52	1		IL1A	RRAGA	1		miR-548a-5p	CDK4	2		miR-194	FGFR3	2		miR-34c-5p	PDGFRA	2		SERPINA3	PLAT	2		miR-338-5p	ADM	2		miR-603	CCND1	2		miR-512-3p	TXNIP	2		miR-944	CCND1	2
KIAA1904	ABCC3	2		TFPI	EML2	1		OCIAD2	RPS4Y1	1		IL1A	STMN2	1		miR-548a-5p	CDK4	2		miR-194	EFNB2	2		miR-34c-5p	CDK6	2		SERPINA3	CCND2	2		miR-622	TM4SF1	2		miR-146b-5p	PDGFRA	2		miR-512-3p	CYB5A	2		miR-944	CCND1	2
KIAA1904	EFEMP1	2		TFPI	SFRP1	1		OCIAD2	COL1A2	1		SPOCK	CCND2	1		miR-548c-5p	CDK4	2		miR-194	THBS1	2		miR-515-5p	TGFBI	2		SERPINA3	TMEM200A	2		miR-484	GCLM	2		miR-149	PDGFRA	2		miR-512-3p	TXNIP	2		miR-944	CCND1	2
KIAA1904	FHL2	2		TFPI	TAP1	1		OCIAD2	HIST1H2BK	1		SPOCK	ITGA11	1		miR-548c-5p	CDK4	2		miR-488	FGFR3	2		MGST1	BGN	2		SERPINA3	GFRA1	2		miR-484	BCAS4	2		miR-149	TNFRSF19	2		miR-512-3p	TXNIP	2		miR-944	CCND1	2
KIAA1904	SDC4	2		TFPI	CTTN	1		OCIAD2	UPP1	1		SPOCK	EPB41L3	1		miR-548c-5p	CDK4	2		miR-488	FGFR3	2		MGST1	NQO1	2		SERPINA3	S100A16	2		miR-665	ALDOA	2		miR-149	BAIAP2L1	2		miR-512-3p	TXNIP	2		miR-944	CCND1	2
KIAA1904	PPP2R2B	2		TFPI	SLCO4A1	1		OCIAD2	CDK6	1		SPOCK	NES	1		miR-548c-5p	CDK4	2		miR-488	FGFR3	2		MGST1	GAS1	2		SERPINA3	IL1B	2		miR-665	CPA4	2		miR-149	TNFRSF19	2		miR-450b-3p	IGFBP5	2		miR-548c-3p	CCND2	2
GYG2	RIS1	2		TFPI	OLFM1	1		OCIAD2	H2BFS	1		SPOCK	NDRG1	1		miR-623	NPTX1	2		miR-512-3p	TXNIP	2		MGST1	LOC647322	2		SERPINA3	IL32	2		miR-665	BCAS4	2		miR-149	TNFRSF19	2		miR-509-3p	TM4SF1	2		miR-548c-3p	CCND2	2
GYG2	OBFC2A	2		TFPI	CENTD3	1		OCIAD2	SERPINI1	1		SPOCK	DENND2A	1		miR-623	SORCS2	2		miR-512-3p	TXNIP	2		MGST1	PIP4K2C	2		SERPINA3	STMN2	2		miR-665	BCAS4	2		miR-149	CDK6	2		miR-508-5p	EBI3	2		miR-548c-3p	EPB41L3	2
GYG2	IFI44	2		TFPI	IFITM3	1		STEAP1	QPCT	1		SPOCK	RPAIN	1		miR-623	SORCS2	2		miR-512-3p	TXNIP	2		PLAT	BHLHB2	2		ARHGDIB	SERPINA3	2		miR-665	PPP2R2B	2		miR-149	CDK6	2		miR-140-5p	IGFBP5	2		miR-548c-3p	CLDN1	2
GYG2	LOX	2		TFPI	EBI3	1		STEAP1	RPL14L	1		SPOCK	PRKCDBP	1		miR-623	TMEFF2	2		miR-512-3p	TXNIP	2		PLAT	SLC2A3	2		ARHGDIB	TXNIP	2		miR-665	SLPI	2		miR-610	CCND2	2		miR-339-5p	TFPI	2		miR-34c-5p	GAS1	2
GYG2	PLAU	2		TFPI	KBTBD9	1		STEAP1	RIS1	1		EPB41L3	NDRG1	1		miR-543	IGFBP3	2		miR-512-3p	CYB5A	2		PLAT	TMEM200A	2		ARHGDIB	NINJ2	2		miR-665	SLPI	2		LAMA5	PLAT	2		miR-339-5p	EFNB2	2		miR-34c-5p	GAS1	2
DKK1	BCAS4	2		TFPI	EML2	1		STEAP1	TNNC1	1		EPB41L3	EFNB3	1		miR-543	IGFBP3	2		miR-509-3p	TM4SF1	2		PLAT	SERPINA3	2		ARHGDIB	CRIP1	2		miR-658	ENG	2		miR-199b-3p	OCIAD2	2		miR-339-5p	AXL	2		miR-34c-5p	ITGA11	2
DKK1	RIS1	2		TFPI	SFRP1	1		STEAP1	NPTX1	1		EPB41L3	H2AFY2	1		miR-543	IL1A	2		miR-648	GJA1	2		PLAT	UPP1	2		ARHGDIB	DKFZP586H2123	2		miR-423-3p	SUZ12	2		miR-199b-3p	GFPT2	2		miR-339-5p	PRDX2	2		miR-34c-5p	ITGA11	2
SUZ12	RPESP	2		TFPI	MYC	1		STEAP1	QPCT	1		NES	ALDH1A3	1		miR-543	LCP1	2		miR-648	THBS1	2		PLAT	ZNF22	2		ARHGDIB	PLAT	2		miR-423-3p	SUZ12	2		miR-199b-3p	GFPT2	2		miR-503	EFNB2	2		miR-34c-5p	TXNIP	2
SUZ12	IFITM1	2		TFPI	TAP1	1		STEAP1	TNNC1	1		KYNU	EEF1A2	1		miR-574-5p	RGS4	2		miR-650	THBS1	2		PLAT	PANX3	2		ARHGDIB	CBR3	2		miR-423-5p	NFIX	2		miR-449a	GAS1	2		miR-503	MAFB	2		miR-34c-5p	TXNIP	2
SUZ12	RIS1	2		TFPI	CTTN	1		STEAP1	NPTX1	1		KYNU	SNURF	1		miR-574-5p	RGS4	2		miR-650	ITGA11	2		PLAT	HS.388347	2		ARHGDIB	CCND2	2		miR-423-5p	TAGLN	2		miR-449a	GAS1	2		miR-503	CCND1	2		miR-34c-5p	GAS1	2
SUZ12	DKK1	2		TFPI	SLCO4A1	1		ZSCAN18	NNMT	1		KYNU	SNRPN	1		miR-574-5p	FHL2	2		miR-650	ITGA11	2		TMEM200A	COL1A2	2		ARHGDIB	GFRA1	2		miR-423-5p	NDRG1	2		miR-449a	GAS1	2		miR-503	CCND1	2		miR-618	TXNIP	2
SUZ12	CDH6	2		TFPI	OLFM1	1		ZSCAN18	BHLHB2	1		KYNU	NDRG1	1		miR-574-5p	FHL2	2		miR-494	LUM	2		TMEM200A	SERPINA3	2		ARHGDIB	HAPLN1	2		miR-520h	BCAS4	2		miR-449a	CDK6	2		miR-361-5p	KYNU	2		miR-324-3p	CCND2	2
SUZ12	CSEN	2		DAB2	HS.34447	1		ZSCAN18	RPL14L	1		SNURF	NDRG1	1		miR-574-5p	FHL2	2		miR-494	H3F3B	2		TMEM200A	UPP1	2		ARHGDIB	IL1B	2		miR-520h	TRIB1	2		miR-449a	CCND1	2		miR-361-5p	KYNU	2		miR-338-5p	CLDN1	2
SUZ12	EFEMP1	2		DAB2	SCIN	1		ZSCAN18	TAGLN	1		SNURF	DENND2A	1		miR-574-5p	FHL2	2		miR-494	EFNB2	2		TMEM200A	HS.388347	2		ARHGDIB	SLFN11	2		miR-520h	TRIB1	2		miR-449a	CCND1	2		miR-361-5p	KYNU	2		miR-107	RPAIN	2
SUZ12	ADM	2		DAB2	CENTD3	1		ZSCAN18	ZNF22	1		SNURF	EFNB3	1		miR-574-5p	ITGA11	2		miR-494	TM4SF1	2		miR-217	NDN	2		ARHGDIB	IL32	2		miR-431	CTSB	2		miR-449a	MBD6	2		miR-501-5p	IGFBP5	2		miR-107	ENPP2	2
SUZ12	ADORA2B	2		DAB2	RASL12	1		BAIAP2L1	NNMT	1		SNURF	H2AFY2	1		miR-574-5p	ITGA11	2		miR-223	OLFM1	2		miR-217	LPAR1	2		ARHGDIB	SNTB1	2		miR-431	CTSB	2		miR-449a	CDK6	2		miR-206	SFRP1	2		miR-421	GAS1	2
SUZ12	SCG2	2		DAB2	KBTBD9	1		BAIAP2L1	OCIAD2	1		SNURF	RRAGA	1		miR-574-5p	CDH6	2		miR-223	MAFB	2		miR-217	LPAR1	2		COL4A1	ARHGDIB	2		miR-431	CTSB	2		miR-449a	CDK6	2		miR-206	GJA1	2		miR-421	GAS1	2
SUZ12	EFEMP1	2		DAB2	EML2	1		BAIAP2L1	C15ORF52	1		SNRPN	NDRG1	1		miR-574-5p	CDH6	2		miR-223	FAM46A	2		miR-217	GFRA1	2		COL4A1	SERPINA3	2		miR-431	CTSB	2		miR-449a	CDK6	2		miR-206	H3F3B	2		miR-421	COL4A1	2
SUZ12	FHL2	2		DAB2	SFRP1	1		BAIAP2L1	TMEM200A	1		SNRPN	DENND2A	1		miR-574-5p	CAMK2N1	2		miR-184	MYC	2		miR-217	GFRA1	2		COL4A1	TXNIP	2		miR-431	CTSB	2		miR-197	PDGFRA	2		miR-206	H3F3B	2		miR-421	MAFB	2
SUZ12	IGFBP4	2		DAB2	TAP1	1		BAIAP2L1	SOST	1		SNRPN	H2AFY2	1		miR-574-5p	CAMK2N1	2		miR-548b-3p	TXNIP	2		miR-217	GFRA1	2		COL4A1	CRIP1	2		miR-431	FBXO32	2		miR-936	OCIAD2	2		miR-206	TM4SF1	2		miR-326	CCND1	2
SUZ12	PLAU	2		DAB2	MFI2	1		BAIAP2L1	COL1A2	1		C1ORF85	SNTB1	1		miR-574-5p	OCIAD2	2		miR-548b-3p	TXNIP	2		BAIAP2L1	ALDH1A1	2		COL4A1	KRT17	2		miR-431	FBXO32	2		miR-936	HIST1H2BK	2		miR-206	CCND1	2		miR-542-3p	GFRA1	2
KRT81	BCAS4	2		DAB2	CTTN	1		BAIAP2L1	RIS1	1		ACTG2	COL4A1	2		miR-765	NFIX	2		miR-186	TXNIP	2		BAIAP2L1	MYEOV	2		COL4A1	NPPB	2		miR-431	FBXO32	2		miR-338-5p	CLDN1	2		miR-206	CCND1	2		miR-542-3p	GFRA1	2
ALDOA	NPTX1	2		COL6A3	HS.34447	1		BAIAP2L1	HIST1H2BK	1		ACTG2	ARHGDIB	2		miR-765	PPP2R2B	2		miR-186	FGFR3	2		BAIAP2L1	NNMT	2		COL4A1	DKFZP586H2123	2		miR-298	SLPI	2		miR-577	HIST1H2BK	2		miR-885-3p	KRT8	2		miR-542-3p	COL4A1	2
ALDOA	COL6A2	2		COL6A3	CENTD3	1		BAIAP2L1	UPP1	1		ACTG2	SERPINA3	2		miR-765	SORCS2	2		miR-186	FGFR3	2		BAIAP2L1	ANKRD1	2		COL4A1	IER3	2		miR-298	SLPI	2		miR-520d-3p	CCND2	2		miR-885-3p	TXNIP	2		miR-542-3p	COL4A1	2
ALDOA	RPESP	2		COL6A3	KBTBD9	1		BAIAP2L1	CDK6	1		ACTG2	NPPB	2		miR-190b	DAB2	2		miR-186	FGFR3	2		BAIAP2L1	CLDN1	2		COL4A1	CCND1	2		miR-520a-3p	BCAS4	2		miR-499-5p	CDK6	2		miR-885-3p	TXNIP	2		miR-542-3p	COL4A1	2
ALDOA	BCAS4	2		COL6A3	EML2	1		BAIAP2L1	H2BFS	1		COL4A1	ARHGDIB	2		miR-190b	CYGB	2		miR-186	DLC1	2		BAIAP2L1	GSTT1	2		COL4A1	CLDN1	2		miR-520a-3p	SUZ12	2		miR-499-5p	CDK6	2		miR-885-3p	TXNIP	2		miR-542-3p	GFRA1	2
ALDOA	RIS1	2		COL6A3	SFRP1	1		SRPX	BHLHB2	1		COL4A1	SERPINA3	2		miR-190b	CYGB	2		miR-186	DLC1	2		BAIAP2L1	PMEPA1	2		COL4A1	PLAT	2		miR-520a-3p	LCP1	2		miR-337-3p	CLDN1	2		miR-145	CAV2	2		miR-563	CCND1	2
ALDOA	CPA4	2		COL6A3	CTTN	1		TNFSF7	PIP4K2C	1		COL4A1	TXNIP	2		miR-127-3p	TGM2	2		miR-186	DLC1	2		BAIAP2L1	KRT8	2		COL4A1	LAMA5	2		miR-520b	SUZ12	2		CDK6	CCND1	2		miR-145	CAV2	2		miR-346	CKB	2
ALDOA	COL6A2	2		COL6A3	SLCO4A1	1		LOC647322	COL1A2	1		COL4A1	KRT17	2		miR-760	NPTX1	2		miR-186	SDPR	2		BAIAP2L1	TNFSF7	2		COL4A1	CCND2	2		miR-520b	BCAS4	2		miR-564	COL8A1	2		miR-145	CAV2	2		miR-590-3p	SNTB1	2
ALDOA	SPOCK	2		COL6A3	OLFM1	1		LOC647322	PIP4K2C	1		COL4A1	NPPB	2		miR-491-5p	IGFBP4	2		miR-186	CLDN1	2		BAIAP2L1	OCIAD2	2		COL4A1	TMEM200A	2		miR-31	RGS4	2		TPM1	KRT18	2		miR-145	TCEA3	2		miR-338-3p	CCND1	2
G6PD	NPTX1	2		COL6A3	TNNT1	1		RBP1	UPP1	1		COL4A1	IER3	2		miR-532-3p	BCAS4	2		miR-224	SP7	2		BAIAP2L1	C15ORF52	2		COL4A1	GFRA1	2		miR-31	RGS4	2		TPM1	MYL9	2		miR-145	CAV2	2		miR-338-3p	CCND1	2
G6PD	RPESP	2		TGM2	CENTD3	1		RBP1	RGS16	1		ARHGDIB	SERPINA3	2		miR-559	CDK4	2		miR-224	SP7	2		BAIAP2L1	TMEM200A	2		COL4A1	S100A16	2		miR-31	RGS4	2		TPM1	KRT17	2		miR-145	DLC1	2		miR-186	CCND2	2
G6PD	BCAS4	2		TGM2	RASL12	1		RBP1	CDK6	1		ARHGDIB	TXNIP	2		miR-559	CDK4	2		miR-224	H3F3B	2		BAIAP2L1	SOST	2		COL4A1	IL1B	2		miR-31	RGS4	2		miR-296-3p	CX3CL1	2		miR-145	DLC1	2		miR-186	CLDN1	2
G6PD	FBXO2	2		TGM2	EBI3	1		RBP1	SERPINI1	1		SERPINA3	DKFZP586H2123	2		miR-559	CDK4	2		miR-769-5p	TCEA3	2		BAIAP2L1	COL1A2	2		COL4A1	ALDH1A3	2		miR-31	OAS2	2		miR-519c-3p	CCND2	2		miR-145	DLC1	2		miR-186	GFRA1	2
G6PD	KRT81	2		TGM2	KBTBD9	1		LOC644743	C15ORF52	1		SERPINA3	CLDN1	2		miR-559	CDK4	2		miR-769-5p	TCEA3	2		BAIAP2L1	RIS1	2		COL4A1	ALDH1A2	2		miR-31	GCLM	2		miR-140-3p	CDK6	2		miR-145	DLC1	2		miR-186	GFRA1	2
G6PD	MLPH	2		TGM2	EML2	1		LOC644743	TMEM200A	1		SERPINA3	PLAT	2		miR-548d-3p	SUZ12	2		miR-622	TM4SF1	2		BAIAP2L1	HIST1H2BK	2		COL4A1	IL32	2		miR-299-3p	THBS2	2		miR-486-3p	TAGLN	2		miR-145	ALDH1A3	2		miR-186	GFRA1	2
G6PD	CAMK2N1	2		TGM2	SFRP1	1		LOC644743	COL1A2	1		NPPB	SUNC1	2		miR-548d-3p	SUZ12	2		miR-622	MYC	2		BAIAP2L1	UPP1	2		COL4A1	STMN2	2		miR-657	LAMA4	2		miR-486-3p	KRT8	2		miR-145	FAM107B	2		miR-186	TXNIP	2
G6PD	RIS1	2		TGM2	CTTN	1		LOC644743	CDK6	1		NPPB	DTX3	2		miR-548d-3p	SDC4	2		miR-622	MYC	2		BAIAP2L1	CDK6	2		ACTG2	COL4A1	2		miR-620	OAS2	2		miR-486-3p	MBD6	2		miR-145	DLC1	2		miR-513a-5p	CCND1	2
G6PD	GCLM	2		TGM2	SLCO4A1	1		MDK	OCIAD2	1		DKFZP586H2123	ARHGEF16	2		miR-324-5p	ALDOA	2		miR-622	MYC	2		BAIAP2L1	H2BFS	2		ACTG2	ARHGDIB	2		miR-324-3p	ALDOA	2		miR-767-5p	COL4A1	2		miR-145	DLC1	2
G6PD	OBFC2A	2		TGM2	OLFM1	1		MDK	TMEM200A	1		DKFZP586H2123	CCND1	2		miR-324-5p	NFIX	2		miR-603	CTGF	2		DTX3	DCN	2		ACTG2	SERPINA3	2		KRT81	ALDOA	2		miR-767-5p	COL4A1	2		miR-145	SP7	2
G6PD	CPA4	2		TGM2	TNNT1	1		MDK	UPP1	1		DKFZP586H2123	CLDN1	2		miR-324-5p	COL6A1	2		miR-603	CTGF	2		DTX3	KRT17	2		ACTG2	CRIP1	2		miR-346	ZFP36	2		miR-767-5p	COL4A2	2		miR-145	DAB2	2
G6PD	RGS4	2		PANX3	SCIN	1		MDK	SERPINI1	1		DKFZP586H2123	PLAT	2		miR-554	ALDOA	2		miR-603	CTGF	2		DTX3	KISS1	2		ACTG2	NPPB	2		miR-554	ALDOA	2		miR-767-5p	COL4A1	2		miR-145	DAB2	2
G6PD	ALDOA	2		PANX3	CENTD3	1		KRT18	C15ORF52	1		LAMA5	TMEM200A	2		miR-515-5p	TGFBI	2		miR-603	SCIN	2		DTX3	ARHGEF16	2		ACTG2	DKFZP586H2123	2		miR-324-5p	COL6A1	2		miR-767-5p	COL4A1	2		miR-145	DAB2	2
G6PD	LOXL1	2		PANX3	KBTBD9	1		KRT18	TMEM200A	1		LAMA5	S100A16	2		miR-485-3p	GAS1	2		miR-603	SCIN	2		DTX3	MBD6	2		ACTG2	LAMA5	2		miR-324-5p	NFIX	2		miR-496	NPTX1	2		miR-145	SP7	2
G6PD	TMEFF2	2		PANX3	EML2	1		KRT18	SOST	1		LAMA5	CKB	2		miR-485-3p	GAS1	2		miR-603	SCIN	2		DTX3	NPPB	2		ACTG2	GFRA1	2		miR-324-5p	ALDOA	2		miR-885-3p	CDK6	2		miR-890	H3F3B	2
G6PD	LAYN	2		PANX3	SFRP1	1		KRT18	RIS1	1		ALDH1A3	IL32	2		miR-485-3p	GAS1	2		miR-603	CCND1	2		DTX3	LOC647322	2		ACTG2	ALDH1A3	2		miR-586	TM4SF1	2		miR-885-3p	KRT8	2		miR-890	H3F3B	2
G6PD	FBXO32	2		PANX3	MFI2	1		KRT8	C15ORF52	1		ALDH1A3	STMN2	2		miR-421	GAS1	2		miR-603	CCND1	2		DTX3	PIP4K2C	2		ACTG2	ALDH1A2	2		miR-586	ZFP36	2		miR-206	CCND2	2		miR-890	H3F3B	2
G6PD	ADORA2B	2		PANX3	CTTN	1		KRT8	TMEM200A	1		IL32	RRAGA	2		miR-421	GAS1	2		miR-603	CCND1	2		ARHGDIB	PRAME	2		ACTG2	IL32	2		miR-590-3p	CTSB	2		miR-206	CCND2	2		miR-890	H3F3B	2
EPB41L3	NPTX1	2		PANX3	OLFM1	1		KRT8	SOST	1		IL32	SNTB1	2		miR-421	NPTX1	2		miR-603	CCND1	2		ARHGDIB	AXUD1	2		miR-548c-3p	CLDN1	2		miR-590-3p	CTSB	2		miR-206	CCND1	2		miR-1224-5p	IGFBP5	2
EPB41L3	NDRG1	2		PANX3	TNNT1	1		KRT8	COL1A2	1		IL32	STMN2	2		miR-421	LDB2	2		miR-603	CCND1	2		ARHGDIB	RAC2	2		miR-548c-3p	CCND2	2		miR-590-3p	GCLM	2		miR-206	CCND1	2		miR-1224-5p	CLDN1	2
EPB41L3	COL6A2	2		PANX3	CSAG1	1		KRT8	CDK6	1		DCN	COL1A2	2		miR-421	LDB2	2		miR-603	WISP1	2		ARHGDIB	COL4A2	2		miR-548c-3p	CCND2	2		miR-590-3p	DKK1	2		miR-324-5p	PIP4K2C	2		miR-1224-5p	ALDH1A3	2
EPB41L3	LDB2	2		GFPT2	SCIN	1		PDGFRA	OCIAD2	1		DCN	RPS4Y1	2		miR-421	OBFC2A	2		miR-603	ALDH1A3	2		ARHGDIB	PLAT	2		miR-548c-3p	EPB41L3	2		miR-590-3p	CDH6	2		miR-324-5p	PIP4K2C	2		miR-1224-3p	CYB5A	2
EPB41L3	GCLM	2		GFPT2	CENTD3	1		PDGFRA	OCIAD2	1		DCN	KISS1	2		miR-375	RASD1	2		miR-603	KYNU	2		ARHGDIB	SRGN	2		miR-206	CCND1	2		miR-590-3p	CAMK2N1	2		miR-324-5p	PIP4K2C	2		miR-499-5p	H3F3B	2
EPB41L3	COL6A2	2		GFPT2	EBI3	1		PDGFRA	GAS1	1		DCN	NPPB	2		miR-375	PHLDA1	2		miR-603	KYNU	2		ARHGDIB	SLC2A3	2		miR-206	CCND1	2		miR-760	NPTX1	2		miR-324-5p	PIP4K2C	2		miR-203	MAFB	2
EPB41L3	EPAS1	2		GFPT2	KBTBD9	1		PDGFRA	C15ORF52	1		DCN	SUNC1	2		miR-375	TGM2	2		miR-107	TM4SF1	2		ARHGDIB	TAGLN	2		miR-206	CCND2	2		miR-574-5p	RGS4	2		miR-1224-5p	CLDN1	2		miR-203	CLDN1	2
EPB41L3	SPOCK	2		GFPT2	EML2	1		PDGFRA	UPP1	1		DCN	FAM20C	2		miR-375	IGFBP3	2		miR-935	TMEM205	2		ARHGDIB	SERPINA3	2		miR-206	CCND2	2		miR-574-5p	FHL2	2		MDK	TUBB2B	2		miR-203	IGFBP5	2
EPB41L3	ALDOA	2		GFPT2	SFRP1	1		PDGFRA	SERPINI1	1		COL1A2	RPS4Y1	2		miR-375	SUZ12	2		miR-563	IGFBP5	2		ARHGDIB	ACTG2	2		miR-944	CCND1	2		miR-574-5p	FHL2	2		miR-145	TNFRSF19	2		miR-203	DAB2	2
EPB41L3	LOXL1	2		GFPT2	CTTN	1		TNFRSF19	RPL14L	1		COL1A2	KRT17	2		miR-375	NPPB	2		miR-563	CCND1	2		ARHGDIB	PANX3	2		miR-944	CCND1	2		miR-574-5p	FHL2	2		miR-145	TNFRSF19	2		miR-203	ECHDC2	2
EPB41L3	COL6A1	2		GFPT2	SLCO4A1	1		TNFRSF19	C15ORF52	1		COL1A2	KISS1	2		miR-375	CRABP2	2		miR-450b-3p	IGFBP5	2		ARHGDIB	HS.388347	2		miR-944	CCND1	2		miR-574-5p	RGS4	2		miR-145	CDK6	2		miR-203	ECHDC2	2
EPB41L3	ADM	2		RARRES3	CENTD3	1		TNFRSF19	SLC2A3	1		COL1A2	SUNC1	2		miR-375	EMP1	2		miR-509-3-5p	THBS1	2		COL8A1	AMPH	2		miR-944	CCND1	2		miR-574-5p	CDH6	2		miR-145	CDK6	2		miR-203	ECHDC2	2
EPB41L3	LPAR1	2		RARRES3	RASL12	1		TNFRSF19	COL1A2	1		COL1A2	IER3	2		miR-375	KIAA1199	2		miR-509-5p	THBS1	2		COL8A1	CCND1	2		miR-944	CCND1	2		miR-574-5p	ITGA11	2		miR-145	GFRA1	2		miR-203	OLFM1	2
EPB41L3	G6PD	2		RARRES3	EBI3	1		TNFRSF19	ZNF22	1		KISS1	NPPB	2		miR-375	NFIX	2		miR-890	H3F3B	2		COL8A1	OCIAD2	2		IL32	RRAGA	2		miR-574-5p	ITGA11	2		miR-145	GFRA1	2		miR-203	KYNU	2
EPB41L3	MGST1	2		RARRES3	LOC644774	1		COL1A2	CDK6	1		KISS1	SUNC1	2		miR-375	PHLDA1	2		miR-890	H3F3B	2		COL8A1	AXUD1	2		IL32	SNTB1	2		miR-574-5p	FHL2	2		miR-145	GFRA1	2		miR-203	SFRP1	2
EPB41L3	NFIX	2		RARRES3	SFRP1	1		DTX3	MBD6	1		KISS1	DTX3	2		miR-375	RASD1	2		miR-890	H3F3B	2		COL8A1	RAC2	2		IL32	STMN2	2		miR-574-5p	OCIAD2	2		miR-145	TNFRSF19	2		miR-142-5p	FAM107B	2
EPB41L3	CRABP2	2		RARRES3	CTTN	1		DTX3	LOC647322	1		SUNC1	DTX3	2		miR-375	RASD1	2		miR-890	H3F3B	2		COL8A1	NNMT	2		ALDH1A3	IL32	2		miR-574-5p	CAMK2N1	2		miR-145	CDK6	2		miR-142-5p	CCND1	2
EPB41L3	ABCC3	2		RARRES3	SLCO4A1	1		DTX3	PIP4K2C	1		SUNC1	IER3	2		miR-483-5p	LAYN	2		miR-144	ALDH1A3	2		COL8A1	COL4A2	2		ALDH1A3	STMN2	2		miR-574-5p	CAMK2N1	2		miR-145	CDK6	2		miR-142-5p	CCND1	2
EPB41L3	NES	2		TM4SF1	SCIN	1		KISS1	OCIAD2	1		ARHGEF16	CLDN1	2		miR-483-5p	LAYN	2		miR-144	IGFBP5	2		COL8A1	PMEPA1	2		GFRA1	HAPLN1	2		miR-574-5p	CDH6	2		miR-145	CCND2	2		miR-142-5p	CCND1	2
FBXO2	COL6A2	2		TM4SF1	CENTD3	1		KISS1	RPL14L	1		ARHGEF16	LAMA5	2		miR-620	OAS2	2		miR-144	HAPLN1	2		COL8A1	PLAT	2		GFRA1	S100A16	2		miR-190b	DAB2	2		miR-556-5p	CCND1	2		miR-142-5p	CCND1	2
FBXO2	RPESP	2		TM4SF1	EBI3	1		KISS1	C15ORF52	1		ARHGEF16	C15ORF52	2		miR-299-3p	THBS2	2		miR-144	GJA1	2		COL8A1	BHLHB2	2		GFRA1	IL1B	2		miR-190b	CYGB	2		miR-556-5p	CCND1	2		miR-142-5p	FAM107B	2
ABCC3	RPESP	2		TM4SF1	KBTBD9	1		KISS1	COL1A2	1		C15ORF52	TMEM200A	2		miR-657	LAMA4	2		miR-144	THBS1	2		COL8A1	OCIAD2	2		GFRA1	ALDH1A2	2		miR-190b	CYGB	2		miR-556-5p	CCND1	2		miR-142-5p	FAM107B	2
ABCC3	EMP1	2		TM4SF1	EML2	1		KISS1	UPP1	1		C15ORF52	S100A16	2		miR-586	TM4SF1	2		miR-144	FBN2	2		COL8A1	SLC2A3	2		GFRA1	IL32	2		miR-543	IGFBP3	2		miR-556-5p	CCND1	2		miR-142-5p	DLC1	2
ABCC3	MLPH	2		TM4SF1	SFRP1	1		KISS1	HS.388347	1		MAFB	KRT17	2		miR-586	ZFP36	2		miR-144	FBN2	2		COL8A1	TMEM200A	2		GFRA1	SNTB1	2		miR-543	LCP1	2		miR-556-5p	CCND1	2		miR-142-5p	CCND1	2
ABCC3	GCLM	2		TM4SF1	MFI2	1		S100A4	COL1A2	1		MAFB	KISS1	2		miR-431	CTSB	2		miR-144	FAM46A	2		COL8A1	TAGLN	2		GFRA1	STMN2	2		miR-543	IL1A	2		miR-556-5p	CCND1	2		miR-142-5p	CCND1	2
ABCC3	OBFC2A	2		TM4SF1	CTTN	1		S100A4	P8	1		MAFB	NPPB	2		miR-431	CTSB	2		miR-144	EFNB2	2		COL8A1	SERPINA3	2		LAMA5	EEF1A2	2		miR-543	IGFBP3	2		miR-520a-3p	CCND2	2		miR-520d-3p	TXNIP	2
ABCC3	THY1	2		TM4SF1	SLCO4A1	1		S100A4	ZNF22	1		MAFB	SUNC1	2		miR-431	CTSB	2		miR-144	DLC1	2		COL8A1	ACTG2	2		LAMA5	TMEM200A	2		miR-623	TMEFF2	2		TGFBI	COL4A2	2		miR-520d-3p	CYB5A	2
ABCC3	UBE2L6	2		TM4SF1	OLFM1	1		S100A4	COL1A2	1		RPAIN	RRAGA	2		miR-431	CTSB	2		miR-144	DLC1	2		COL8A1	UPP1	2		LAMA5	C9ORF58	2		miR-623	NPTX1	2		miR-503	CCND2	2		miR-520d-3p	TXNIP	2
ABCC3	EPAS1	2		TM4SF1	TNNT1	1		S100A4	ZNF22	1		KRT17	KISS1	2		miR-431	CTSB	2		miR-144	DLC1	2		COL8A1	ZNF22	2		LAMA5	S100A16	2		miR-483-5p	LAYN	2		miR-503	CCND2	2		miR-520d-3p	TXNIP	2
ABCC3	RGS4	2		TM4SF1	CSAG1	1		S100A4	CDK6	1		KRT17	SUNC1	2		miR-431	FBXO32	2		miR-144	SFRP1	2		COL8A1	CDK6	2		LAMA5	ALDH1A3	2		miR-483-5p	LAYN	2		miR-503	CCND1	2		miR-520d-3p	TXNIP	2
ABCC3	LOXL1	2		CYGB	CENTD3	1		TSPAN31	LOC647322	1		KRT17	DTX3	2		miR-431	FBXO32	2		miR-144	COL4A1	2		COL8A1	PANX3	2		LAMA5	CKB	2		miR-485-3p	GAS1	2		miR-503	CCND1	2		miR-527	H3F3B	2
ABCC3	TMEFF2	2		CYGB	RASL12	1		TSPAN31	PIP4K2C	1		KRT17	IER3	2		miR-431	FBXO32	2		miR-144	COL10A1	2		COL8A1	HS.388347	2		LAMA5	EFNB3	2		miR-485-3p	GAS1	2		miR-503	CCND2	2		miR-527	H3F3B	2
ABCC3	LAYN	2		CYGB	IFITM3	1		TSPAN31	COL11A1	1		IER3	CCND1	2		miR-520h	TRIB1	2		miR-144	PLAT	2		SERPINA3	ACTG2	2		DKFZP586H2123	ARHGEF16	2		miR-485-3p	GAS1	2		miR-503	SLC2A3	2		miR-527	H3F3B	2
ABCC3	AKR1C3	2		CYGB	KBTBD9	1		GSTT1	LOC647322	1		IER3	CLDN1	2		miR-520h	TRIB1	2		miR-144	PLAT	2		SERPINA3	UPP1	2		DKFZP586H2123	CCND1	2		miR-375	CRABP2	2		KRT18	KRT8	2		miR-527	H3F3B	2
ABCC3	G6PD	2		CYGB	SFRP1	1		GSTT1	C15ORF52	1		IER3	PLAT	2		miR-520h	BCAS4	2		miR-671-5p	MFI2	2		SERPINA3	RGS16	2		DKFZP586H2123	CLDN1	2		miR-375	NPPB	2		miR-654-3p	PMEPA1	2		miR-136	IGFBP5	2
ABCC3	CTSB	2		CYGB	CTTN	1		GSTT1	COL1A2	1		IER3	LAMA5	2		miR-636	SORCS2	2		miR-449a	ITGA11	2		SERPINA3	HS.388347	2		DKFZP586H2123	PLAT	2		miR-223	LAYN	2		miR-384	CDK6	2		miR-449a	ITGA11	2
ABCC3	SORCS2	2		CYGB	CSAG1	1		GSTT1	PIP4K2C	1		CCND1	CLDN1	2		miR-590-3p	CTSB	2		miR-449a	ITGA11	2		miR-369-3p	PMEPA1	2		DKFZP586H2123	CCND2	2		miR-223	EPAS1	2		miR-520b	CCND2	2		miR-449a	ITGA11	2
ABCC3	MGST1	2		LCP1	RASL12	1		C15ORF52	TMEM200A	1		CCND1	PLAT	2		miR-590-3p	CTSB	2		miR-449a	MYC	2		miR-369-3p	CCND1	2		DKFZP586H2123	TMEM200A	2		miR-559	CDK4	2		miR-520b	CCND1	2		miR-449a	CCND1	2
ABCC3	NFIX	2		LCP1	EBI3	1		C15ORF52	COL1A2	1		CLDN1	PLAT	2		miR-590-3p	CAMK2N1	2		miR-449a	TXNIP	2		miR-369-3p	CCND1	2		DKFZP586H2123	GFRA1	2		miR-559	CDK4	2		miR-519b-3p	CCND2	2		miR-449a	CCND1	2
ABCC3	CRABP2	2		LCP1	MYC	1		MBD6	COL11A1	1		CLDN1	LAMA5	2		miR-590-3p	CDH6	2		miR-449a	TXNIP	2		miR-369-3p	CCND1	2		DKFZP586H2123	IL1A	2		miR-559	CDK4	2		miR-369-3p	CCND1	2		miR-449a	MYC	2
PPP2R2B	NPTX1	2		IL1B	CENTD3	1		DCN	OCIAD2	1		CLDN1	C15ORF52	2		miR-590-3p	DKK1	2		miR-449a	CCND1	2		miR-369-3p	CCND1	2		DKFZP586H2123	S100A16	2		miR-559	CDK4	2		miR-369-3p	CCND1	2		miR-449a	TXNIP	2
PPP2R2B	RPESP	2		IL1B	EBI3	1		DCN	LOC647322	1		C9ORF58	S100A16	2		miR-590-3p	GCLM	2		miR-449a	CCND1	2		miR-369-3p	CCND1	2		DKFZP586H2123	IL1B	2		miR-647	DAB2	2		miR-369-3p	CCND1	2		miR-449a	TXNIP	2
PPP2R2B	FBXO2	2		IL1B	EML2	1		DCN	C15ORF52	1		C9ORF58	CKB	2		miR-520b	SUZ12	2		miR-567	CYGB	2		miR-146b-5p	PDGFRA	2		DKFZP586H2123	IL32	2		miR-571	SUZ12	2		miR-369-3p	PMEPA1	2		miR-769-5p	TCEA3	2
PPP2R2B	MLPH	2		IL1B	SFRP1	1		DCN	RPS4Y1	1		RRAGA	STMN2	2		miR-520b	SORCS2	2		miR-567	CYGB	2		miR-342-3p	COL1A2	2		DKFZP586H2123	STMN2	2		miR-571	SUZ12	2		miR-369-3p	CCND1	2		miR-769-5p	TCEA3	2
PPP2R2B	OBFC2A	2		IL1B	CTTN	1		DCN	COL1A2	1		DTX3	DKFZP586H2123	2		miR-520b	BCAS4	2		miR-567	THBS1	2		miR-342-3p	CDK6	2		NPPB	SUNC1	2		miR-548d-3p	SUZ12	2		miR-369-3p	CCND1	2		miR-433	HAPLN1	2
PPP2R2B	THY1	2		IL1B	SLCO4A1	1		DCN	P8	1		DTX3	ARHGEF16	2		miR-520a-3p	LCP1	2		miR-567	IGFBP5	2		miR-342-3p	CDK6	2		NPPB	DTX3	2		miR-548d-3p	SUZ12	2		miR-194	PMEPA1	2		miR-369-3p	CCND1	2
PPP2R2B	UBE2L6	2		IL1B	OLFM1	1		DCN	OCIAD2	1		LAMC2	IL32	2		miR-520a-3p	SUZ12	2		miR-503	CCND1	2		miR-342-3p	CDK6	2		NPPB	DKFZP586H2123	2		miR-548d-3p	SDC4	2		miR-194	PMEPA1	2		miR-369-3p	CCND1	2
PPP2R2B	CDH6	2		S100A16	CENTD3	1		DCN	GAS1	1		LAMC2	STMN2	2		miR-520a-3p	SORCS2	2		miR-503	CCND1	2		miR-342-3p	PDGFRA	2		NPPB	ARHGEF16	2		miR-650	ALDOA	2		miR-194	PMEPA1	2		miR-369-3p	CCND1	2
PPP2R2B	CSEN	2		S100A16	EBI3	1		DCN	LOC647322	1		DENND2A	SNTB1	2		miR-520a-3p	BCAS4	2		miR-503	MAFB	2		miR-342-3p	EEF1A2	2		NPPB	CLDN1	2		miR-650	ITGA11	2		miR-194	PMEPA1	2		miR-369-3p	CCND1	2
PPP2R2B	EFEMP1	2		S100A16	KBTBD9	1		DCN	C15ORF52	1						miR-346	ZFP36	2		miR-503	EFNB2	2		miR-342-3p	GFRA1	2		NPPB	GFRA1	2		miR-650	ITGA11	2		miR-142-3p	MBD6	2		miR-369-3p	CCND1	2
PPP2R2B	TMEFF2	2		S100A16	SFRP1	1		DCN	RPS4Y1	1						miR-484	BCAS4	2		miR-940	TCEA3	2		miR-342-3p	GFRA1	2		NPPB	IL1A	2		miR-650	CPA4	2		miR-142-3p	IER3	2		miR-603	SCIN	2
PPP2R2B	FBLN1	2		S100A16	CTTN	1		DCN	COL1A2	1						miR-484	GCLM	2		miR-940	TCEA3	2		miR-342-3p	GFRA1	2		NPPB	H2AFY2	2		miR-650	BCAS4	2		miR-142-3p	MBD6	2		miR-603	SCIN	2
PPP2R2B	LAYN	2		S100A16	OLFM1	1		DCN	P8	1						miR-326	CD9	2		miR-940	MYC	2		miR-342-3p	CCND2	2		NPPB	ALDH1A2	2		miR-650	BCAS4	2		miR-765	CCND2	2		miR-603	CTGF	2
PPP2R2B	BGN	2		S100A16	FAM46A	1		PRAME	BHLHB2	1						miR-326	SORCS2	2		miR-940	EBI3	2		SRGN	RPL14L	2		NPPB	RPAIN	2		miR-494	TM4SF1	2		miR-765	MBD6	2		miR-603	KYNU	2
PPP2R2B	SCG2	2		S100A16	TNNT1	1		BGN	GAS1	1						miR-326	SORCS2	2		miR-556-5p	CCND1	2		SRGN	SLC2A3	2		NPPB	IL32	2		miR-494	PPP2R2B	2		miR-142-5p	CCND1	2		miR-603	KYNU	2
PPP2R2B	FBLN1	2		PLAT	CENTD3	1		BGN	LOC647322	1						miR-515-3p	THY1	2		miR-556-5p	CCND1	2		SRGN	SERPINA3	2		NPPB	RRAGA	2		miR-494	PPP2R2B	2		miR-142-5p	CCND1	2		miR-603	CCND1	2
PPP2R2B	G6PD	2		PLAT	EBI3	1		BGN	PIP4K2C	1						miR-423-3p	SUZ12	2		miR-556-5p	CCND1	2		SRGN	ACTG2	2		CRIP1	GFRA1	2		miR-494	PPP2R2B	2		miR-142-5p	PIP4K2C	2		miR-603	SCIN	2
PPP2R2B	SORCS2	2		PLAT	KBTBD9	1		BGN	P8	1						miR-423-3p	SUZ12	2		miR-556-5p	CCND1	2		SRGN	RGS16	2		CRIP1	C9ORF58	2		miR-494	PPP2R2B	2		miR-142-5p	CCND1	2		miR-603	WISP1	2
PPP2R2B	MGST1	2		PLAT	SFRP1	1		LPAR1	GAS1	1						miR-338-5p	ADM	2		miR-556-5p	CCND1	2		SRGN	PANX3	2		CRIP1	CKB	2		miR-494	PPP2R2B	2		miR-142-5p	CCND1	2		miR-603	CTGF	2
PPP2R2B	KRT18	2		PLAT	CTTN	1		LPAR1	LOC647322	1						miR-338-5p	TM4SF1	2		miR-556-5p	CCND1	2		CYTL1	ARHGDIB	2		miR-362-3p	KYNU	2		miR-494	PPP2R2B	2		miR-142-5p	CCND1	2		miR-603	CTGF	2
PPP2R2B	NFIX	2		PLAT	OLFM1	1		LPAR1	NPTX1	1						miR-324-3p	ALDOA	2		miR-569	COL1A2	2		CYTL1	COL8A1	2		miR-362-3p	KYNU	2		miR-494	PPP2R2B	2		miR-142-5p	CCND1	2		miR-603	ALDH1A3	2
PPP2R2B	CRABP2	2		PLAT	TNNT1	1		ALDH1A1	HIST1H2BK	1						miR-520c-3p	SUZ12	2		miR-145	FAM107B	2		CYTL1	RAC2	2		miR-362-3p	ALDH1A3	2		miR-532-3p	BCAS4	2		miR-512-5p	CDK6	2		miR-603	CCND1	2
PPP2R2B	ABCC3	2		CLDN1	HS.34447	1		ALDH1A1	CDK6	1						miR-520c-3p	SORCS2	2		miR-145	DLC1	2		CYTL1	COL4A2	2		miR-520c-3p	CCND2	2		miR-604	DAB2	2		BGN	COL1A2	2		miR-603	CCND1	2
PPP2R2B	EFEMP1	2		CLDN1	CENTD3	1		ALDH1A1	H2BFS	1						miR-520c-3p	BCAS4	2		miR-145	DLC1	2		CYTL1	PLAT	2		miR-520c-3p	TXNIP	2		miR-765	PPP2R2B	2		BGN	COL4A2	2		miR-603	CCND1	2
PPP2R2B	IGFBP6	2		CLDN1	EBI3	1		MGST1	GAS1	1						miR-31	EMP1	2		miR-145	DLC1	2		CYTL1	SRGN	2		miR-520c-3p	TXNIP	2		miR-765	NFIX	2		KRT17	KRT18	2		miR-603	CCND1	2
PPP2R2B	FHL2	2		CLDN1	KBTBD9	1		MGST1	LOC647322	1						miR-31	GCLM	2		miR-145	DLC1	2		CYTL1	SLC2A3	2		miR-520c-3p	TXNIP	2		TGM2	KRT18	2		KRT17	KRT8	2		miR-149	SP7	2
PRSS23	COL6A2	2		CLDN1	EML2	1		MGST1	PIP4K2C	1						miR-31	OAS2	2		miR-145	DLC1	2		CYTL1	TAGLN	2		miR-520c-3p	TXNIP	2		TGM2	G6PD	2		miR-646	SLC2A3	2		miR-149	SP7	2
CRIP2	FBXO2	2		CLDN1	SFRP1	1		CBR3	SNURF	2						miR-31	RGS4	2		miR-145	DLC1	2		CYTL1	SERPINA3	2		miR-210	C15orf52	2		TGM2	SPARC	2		miR-646	CCND2	2		miR-149	IGFBP5	2
CRIP2	EMP1	2		CLDN1	CTTN	1		CBR3	SNRPN	2						miR-31	RGS4	2		miR-145	DAB2	2		CYTL1	ZNF22	2		miR-142-5p	CCND1	2		TGM2	ALDOA	2		miR-646	SLC2A3	2		miR-125a-3p	IGFBP5	2
CRIP2	PRSS23	2		CLDN1	SLCO4A1	1		CBR3	CCND2	2						miR-31	RGS4	2		miR-145	DAB2	2		CYTL1	TNNC1	2		miR-142-5p	CCND1	2		miR-892a	ALDOA	2		miR-646	CCND1	2		miR-125a-3p	MYC	2
CRIP2	LAMA4	2		CCND1	HS.34447	1		CBR3	RAC2	2						miR-31	RGS4	2		miR-145	DAB2	2		CYTL1	PANX3	2		miR-142-5p	CCND1	2		miR-455-5p	SUZ12	2		miR-646	CDK6	2		miR-125a-3p	THBS1	2
CRIP2	THY1	2		CCND1	CENTD3	1		CBR3	MYEOV	2						miR-129-5p	OCIAD2	2		miR-145	TCEA3	2		CYTL1	HS.388347	2		miR-142-5p	CCND1	2		miR-455-5p	LAYN	2		miR-646	CCND2	2		miR-648	THBS1	2
CRIP2	RASD1	2		CCND1	EBI3	1		CBR3	ANKRD1	2						miR-129-5p	DAB2	2		miR-145	CAV2	2		SOST	COL1A2	2		miR-142-5p	CCND1	2		miR-455-5p	CPA4	2		miR-28-5p	IER3	2		miR-648	GJA1	2
CRIP2	COL6A1	2		CCND1	KBTBD9	1		CBR3	NQO1	2						miR-129-5p	NPTX1	2		miR-145	CAV2	2		SOST	HIST1H2BK	2		miR-142-5p	CCND1	2		miR-455-5p	CPA4	2		miR-125a-5p	COL4A1	2		miR-155	MAFB	2
CRIP2	ZFP36	2		CCND1	EML2	1		CBR3	KYNU	2						miR-298	SLPI	2		miR-145	CAV2	2		SOST	CDK6	2		miR-891b	CCND1	2		miR-548a-5p	CDK4	2		miR-520c-3p	CCND2	2		miR-155	CLDN1	2
CRIP2	BGN	2		CCND1	SFRP1	1		CBR3	SPOCK	2						miR-298	SLPI	2		miR-145	CAV2	2		SOST	PANX3	2		miR-891b	CCND1	2		miR-548a-5p	CDK4	2		miR-615-3p	COL4A2	2		miR-155	CCND1	2
CRIP2	LPAR1	2		CCND1	CTTN	1		SNURF	SNRPN	2						miR-485-5p	ADM	2		miR-145	SP7	2		SOST	H2BFS	2		miR-891b	CCND1	2		miR-548a-5p	CDK4	2		miR-615-3p	TUBB2B	2		miR-217	FBN2	2
CRIP2	FST	2		CCND1	SLCO4A1	1		SNURF	CCND2	2						miR-485-5p	ADM	2		miR-145	SP7	2		SOST	NPTX1	2		miR-891b	CCND1	2		miR-548a-5p	CDK4	2		miR-615-3p	CCND2	2		miR-486-3p	KRT8	2
LAMA4	IFITM1	2		CCND1	OLFM1	1		SNURF	ARMET	2						miR-485-5p	ADM	2		miR-145	ALDH1A3	2		miR-607	CDK6	2		miR-891b	CCND1	2		miR-377	FBXO32	2		miR-615-3p	NPTX1	2		miR-758	COL4A1	2
LAMA4	LDB2	2		CCND1	FAM46A	1		SNURF	NQO1	2						miR-485-5p	ADM	2		miR-634	FAM107A	2		miR-491-3p	CDK6	2		miR-326	CCND1	2		miR-377	FBXO32	2		miR-615-3p	CDK6	2		miR-129-5p	DAB2	2
LAMA4	SPARC	2		CCND1	CSAG1	1		SNURF	NDN	2						miR-485-5p	ADM	2		miR-637	STMN3	2		miR-491-3p	CCND1	2		miR-576-5p	NPTX2	2		miR-377	FBXO32	2		miR-515-5p	TGFBI	2		miR-129-5p	FAM107A	2
DHRS3	IFI44	2		IER3	SCIN	1		SNURF	KYNU	2						miR-485-5p	SLPI	2		miR-637	STMN3	2		miR-491-3p	CCND1	2		miR-491-3p	CCND1	2		miR-377	FBXO32	2		miR-129-5p	PDGFRA	2		miR-558	CCND1	2
LOX	RPESP	2		IER3	CENTD3	1		SNURF	KYNU	2						miR-485-5p	SLPI	2		miR-637	SP7	2		miR-491-3p	CCND1	2		miR-491-3p	CCND1	2		miR-377	FBXO32	2		miR-129-5p	NPTX1	2		miR-558	CCND1	2
LOX	FBXO2	2		IER3	EBI3	1		SNRPN	CCND2	2						miR-558	BCAS4	2		miR-637	COL4A1	2		miR-491-3p	CCND1	2		miR-491-3p	CCND1	2		miR-377	FBXO32	2		miR-129-5p	OCIAD2	2		miR-558	CCND1	2
LOX	PRSS23	2		IER3	KBTBD9	1		SNRPN	ARMET	2						miR-558	BCAS4	2		miR-1224-5p	CLDN1	2		miR-944	CCND1	2		miR-491-3p	CCND1	2		miR-377	FBXO32	2		miR-129-5p	CDK6	2		miR-558	CCND1	2
LOX	CAMK2N1	2		IER3	EML2	1		SNRPN	ANKRD1	2						miR-486-3p	LY6E	2		miR-1224-5p	ALDH1A3	2		miR-944	CCND1	2		miR-342-3p	NDRG1	2		miR-377	FBXO32	2		miR-330-5p	CCND1	2		miR-569	COL1A2	2
LOX	RIS1	2		IER3	SFRP1	1		SNRPN	NQO1	2						miR-486-3p	LY6E	2		miR-1224-5p	IGFBP5	2		miR-944	CCND1	2		miR-342-3p	COL1A2	2		miR-377	FBXO32	2		miR-361-5p	KYNU	2		miR-382	IGFBP5	2
LOX	CPA4	2		IER3	CTTN	1		SNRPN	NDN	2						miR-486-3p	EMP1	2		miR-1224-3p	CYB5A	2		miR-944	CCND1	2		miR-342-3p	CCND2	2		miR-548c-5p	CDK4	2		miR-361-5p	PIP4K2C	2		miR-125a-5p	COL4A1	2
LOX	DKK1	2		KRT17	EBI3	1		SNRPN	KYNU	2						miR-486-3p	EMP1	2		miR-892b	IGFBP5	2		miR-944	CCND1	2		miR-342-3p	GFRA1	2		miR-548c-5p	CDK4	2		miR-361-5p	KYNU	2		miR-125a-5p	MYC	2
LOX	CDH6	2		KRT17	KBTBD9	1		SNRPN	SPOCK	2						miR-486-3p	ENG	2		miR-1225-3p	RPS6KA2	2		miR-206	CCND1	2		miR-342-3p	GFRA1	2		miR-548c-5p	CDK4	2		miR-361-5p	KYNU	2		miR-874	HAPLN1	2
LOX	CSEN	2		KRT17	OLFM1	1		SNRPN	KYNU	2						miR-486-3p	TAGLN	2		miR-1225-3p	TCEA3	2		miR-206	CCND1	2		miR-342-3p	GFRA1	2		miR-548c-5p	CDK4	2		miR-532-3p	MBD6	2		miR-874	FARP1	2
LOX	ALDOA	2		KRT17	XAGE1D	1		CCND2	LOC387763	2						miR-486-3p	EMP1	2		miR-1225-3p	TCEA3	2		miR-206	CCND2	2		miR-342-3p	EEF1A2	2		miR-548b-5p	CDK4	2		miR-562	COL4A1	2		miR-338-5p	CTTN	2
LOX	EFEMP1	2		TXNIP	IFITM3	1		CCND2	ARHGDIB	2						miR-658	ENG	2		miR-1225-3p	TFPI	2		miR-206	CCND2	2		miR-342-3p	LAMC2	2		miR-548b-5p	CDK4	2		miR-562	SLC2A3	2		miR-338-5p	CTTN	2
LOX	PVT1	2		TXNIP	LOC644774	1		CCND2	S100A4	2						miR-665	BCAS4	2		miR-876-3p	TM4SF1	2		miR-548c-3p	CCND2	2		miR-484	EFNB3	2		miR-548b-5p	CDK4	2		miR-562	SLC2A3	2		miR-338-5p	CTTN	2
LOX	LAYN	2		TXNIP	C8ORF55	1		CCND2	CCND1	2						miR-665	BCAS4	2		miR-203	ECHDC2	2		miR-548c-3p	CCND2	2		miR-369-3p	CCND1	2		miR-548b-5p	CDK4	2		miR-562	COL4A1	2		miR-338-5p	TM4SF1	2
LOX	RPL39L	2		EFNB2	COL3A1	1		CCND2	RAC2	2						miR-665	PPP2R2B	2		miR-203	ECHDC2	2		miR-548c-3p	CLDN1	2		miR-369-3p	CCND1	2		miR-520e	BCAS4	2		miR-562	COL4A1	2		miR-338-5p	CLDN1	2
LOX	ADM	2		EFNB2	STEAP3	1		CCND2	MYEOV	2						miR-665	CPA4	2		miR-203	ECHDC2	2		miR-548c-3p	CDK6	2		miR-369-3p	CCND1	2		miR-520e	SUZ12	2						miR-338-5p	CTGF	2
LOX	ADORA2B	2		DLC1	CENTD3	1		CCND2	ANKRD1	2						miR-665	EMP1	2		miR-203	DAB2	2		miR-338-3p	CCND1	2		miR-369-3p	CCND1	2		miR-107	TM4SF1	2						miR-520c-3p	CYB5A	2
LOX	FST	2		DLC1	RASL12	1		CCND2	NQO1	2						miR-665	EMP1	2		miR-203	SFRP1	2		miR-338-3p	CCND1	2		miR-369-3p	CCND1	2		miR-633	ADM	2						miR-520c-3p	TXNIP	2
KAZALD1	LAMA4	2		DLC1	EBI3	1		CCND2	CLDN1	2						miR-665	EMP1	2		miR-203	CLDN1	2		TUBB2B	ARMET	2		miR-573	TXNIP	2		miR-633	ADM	2						miR-520c-3p	TXNIP	2
KAZALD1	DKK1	2		DLC1	KBTBD9	1		CCND2	COL4A2	2						miR-665	SLPI	2		miR-203	OLFM1	2		TUBB2B	IER3	2		miR-217	GFRA1	2		miR-633	ADM	2						miR-520c-3p	TXNIP	2
KAZALD1	PVT1	2		DLC1	LOC644774	1		CCND2	TSPAN31	2						miR-665	SLPI	2		miR-203	MAFB	2		TUBB2B	S100A4	2		miR-217	GFRA1	2		miR-633	ADM	2						miR-520c-3p	TXNIP	2
KAZALD1	FBLN1	2		DLC1	SFRP1	1		CCND2	PLAT	2						miR-665	ALDOA	2		miR-203	KYNU	2		TUBB2B	CCND1	2		miR-217	GFRA1	2		miR-633	ADM	2						miR-548b-3p	TXNIP	2
KAZALD1	RPL39L	2		DLC1	STEAP3	1		CCND2	SPOCK	2						miR-921	ADM	2		miR-203	IGFBP5	2		TUBB2B	S100A4	2		miR-34c-5p	TXNIP	2		miR-140-3p	SUZ12	2						miR-548b-3p	TXNIP	2
KAZALD1	FBLN1	2		DLC1	CTTN	1		RAC2	COL4A2	2						miR-921	ADM	2		miR-499-5p	H3F3B	2		TUBB2B	MDK	2		miR-34c-5p	TXNIP	2		miR-140-3p	SUZ12	2						miR-876-3p	TM4SF1	2
KAZALD1	LOX	2		DLC1	OLFM1	1		RAC2	PLAT	2						miR-921	ADM	2		miR-885-3p	KRT8	2		TUBB2B	KRT18	2		miR-34c-5p	GAS1	2		CTSB	PLAU	2						miR-924	EFNB2	2
PDGFRL	EMP1	2		H3F3B	CENTD3	1		RAC2	SRGN	2						miR-921	ADM	2		miR-885-3p	TXNIP	2		TUBB2B	BAIAP2L1	2		miR-34c-5p	GAS1	2		CTSB	SLPI	2						miR-924	EFNB2	2
PDGFRL	IFITM1	2		H3F3B	RASL12	1		MYEOV	ANKRD1	2						miR-921	ADM	2		miR-885-3p	TXNIP	2		TUBB2B	ANKRD1	2		miR-34c-5p	GAS1	2		miR-876-5p	NDRG1	2						miR-892b	IGFBP5	2
PDGFRL	SPARC	2		H3F3B	IFITM3	1		MYEOV	GSTT1	2						miR-423-5p	NDRG1	2		miR-885-3p	TXNIP	2		TUBB2B	CLDN1	2		miR-34c-5p	ITGA11	2		miR-496	NPTX1	2						miR-299-5p	H3F3B	2
PDGFRL	LAMA4	2		H3F3B	KBTBD9	1		MYEOV	PLAT	2						miR-423-5p	TAGLN	2		miR-590-3p	OLR1	2		TUBB2B	KRT8	2		miR-34c-5p	ITGA11	2		miR-496	TMEFF2	2						miR-421	MAFB	2
PDGFRL	MLPH	2		H3F3B	SFRP1	1		MYEOV	KRT8	2						miR-423-5p	NFIX	2		miR-136	IGFBP5	2		TUBB2B	TNFSF7	2		miR-361-5p	KYNU	2		miR-197	LAMA4	2						miR-421	COL4A1	2
PDGFRL	THY1	2		H3F3B	STEAP3	1		ANKRD1	CLDN1	2						miR-125a-3p	CDH6	2		miR-370	GYPC	2		miR-641	RPS4Y1	2		miR-361-5p	KYNU	2		miR-197	LAMA4	2						miR-421	CTSC	2
PDGFRL	TRIB1	2		H3F3B	CTTN	1		ANKRD1	COL4A2	2						miR-125a-3p	ALDOA	2		miR-370	GYPC	2		COL11A1	NPTX1	2		miR-361-5p	KYNU	2		miR-197	LAMA4	2						miR-28-5p	IER3	2
PDGFRL	RASD1	2		H3F3B	OLFM1	1		ANKRD1	KRT8	2						miR-125a-3p	CDK4	2		miR-433	HAPLN1	2		miR-636	HIST1H2BK	2		miR-485-3p	GAS1	2		miR-197	IGFBP3	2						miR-199a-5p	MAFB	2
PDGFRL	EFEMP1	2		COL16A1	KBTBD9	1		ANKRD1	LAMA5	2						miR-622	TM4SF1	2		miR-324-3p	FAM107A	2		miR-665	CCND2	2		miR-485-3p	GAS1	2		miR-197	IGFBP3	2						miR-199a-5p	CTSC	2
PDGFRL	ZFP36	2		COL16A1	SFRP1	1		NQO1	KYNU	2						miR-182	EPAS1	2		miR-324-3p	MYC	2		NQO1	KYNU	2		miR-485-3p	GAS1	2		miR-197	EPB41L3	2						miR-484	ECHDC2	2
PDGFRL	FBXO32	2		COL16A1	COL3A1	1		NQO1	SPOCK	2						miR-182	FST	2		miR-324-3p	IGFBP5	2		NQO1	SPOCK	2		miR-423-5p	TXNIP	2		miR-567	CDH6	2						miR-484	FAM46A	2
PDGFRL	SGK	2		COL16A1	CTTN	1		KYNU	KYNU	2						miR-182	NDRG1	2		miR-324-3p	EBI3	2		NQO1	P8	2		miR-423-5p	TXNIP	2		miR-567	CYGB	2						miR-133b	CTGF	2
PDGFRL	FBLN1	2		COL16A1	OLFM1	1		KYNU	LAMA5	2						miR-182	NDRG1	2		miR-155	MAFB	2		NQO1	NPTX1	2		miR-423-5p	TXNIP	2		miR-567	CYGB	2						miR-587	IGFBP5	2
PDGFRL	CRIP2	2		SPESP1	CENTD3	1		SPOCK	RPL14L	2						miR-182	NPTX1	2		miR-155	CLDN1	2		RPS4Y1	COL1A2	2		miR-423-5p	NDRG1	2		miR-936	OCIAD2	2						miR-182	EFNB2	2
IGFBP4	COL6A2	2		SPESP1	KBTBD9	1		SPOCK	RIS1	2						miR-182	NPTX1	2		miR-155	CCND1	2		RPS4Y1	HIST1H2BK	2		miR-423-5p	CCND2	2		miR-199b-3p	OCIAD2	2						miR-182	FARP1	2
IGFBP4	IFITM1	2		SPESP1	LOC644774	1		SPOCK	TNNC1	2						miR-182	OAS2	2		miR-153	GFPT2	2		RPS4Y1	H2BFS	2		miR-520d-3p	CCND2	2										miR-182	FAM107A	2
IGFBP4	PRSS23	2		SPESP1	CTTN	1		SPOCK	NPTX1	2						miR-182	OBFC2A	2		miR-153	EFNB2	2		ZSCAN18	IGFBP7	2		miR-520d-3p	TXNIP	2										miR-182	CTTN	2
IGFBP4	SPARC	2		CAV2	CENTD3	1		P8	ZNF22	2						miR-182	THBS2	2		miR-153	SOST	2		ZSCAN18	CYTL1	2		miR-520d-3p	TXNIP	2										miR-182	CTTN	2
IGFBP4	MLPH	2		CAV2	RASL12	1		P8	CDK6	2						miR-182	ZFP36	2		miR-153	ANGPT1	2		ZSCAN18	LOC387763	2		miR-520d-3p	TXNIP	2										miR-182	FAM107A	2
IGFBP4	COL6A2	2		CAV2	IFITM3	1		P8	SERPINI1	2						miR-876-3p	TM4SF1	2		miR-153	ANGPT1	2		ZSCAN18	AXUD1	2		miR-520d-3p	TXNIP	2										miR-182	CYP1B1	2
IGFBP4	GAS1	2		CAV2	KBTBD9	1		ZNF22	CDK6	2						miR-342-3p	CAMK2N1	2		miR-492	TCF21	2		ZSCAN18	NNMT	2		miR-28-5p	IER3	2										miR-182	CTTN	2
IGFBP4	UBE2L6	2		CAV2	SFRP1	1		ZNF22	PANX3	2						miR-342-3p	NDRG1	2		miR-613	TM4SF1	2		ZSCAN18	BHLHB2	2		miR-892a	COL4A1	2										miR-182	CTTN	2
IGFBP4	TRIB1	2		CAV2	COL3A1	1		ZNF22	HS.388347	2						miR-342-3p	RGS4	2		miR-613	H3F3B	2		ZSCAN18	RPL14L	2		miR-423-3p	NPTX2	2										miR-760	STEAP3	2
IGFBP4	ENG	2		CAV2	CTTN	1		COL4A1	CX3CL1	2						miR-342-3p	FBXO32	2		miR-613	H3F3B	2		ZSCAN18	TAGLN	2		miR-519b-3p	CCND2	2										miR-622	TM4SF1	2
IGFBP4	EPAS1	2		VAMP5	CENTD3	1		COL4A1	GFPT2	2						miR-342-3p	FBXO32	2		miR-582-5p	EFNB2	2		ZSCAN18	ZNF22	2		miR-562	COL4A1	2										miR-622	MYC	2
IGFBP4	IGFBP3	2		VAMP5	RASL12	1		COL4A1	APCDD1	2						miR-342-3p	FBXO32	2		miR-758	COL4A1	2		IGFBP7	TGFBI	2		miR-562	COL4A1	2										miR-622	MYC	2
IGFBP4	RASD1	2		VAMP5	KBTBD9	1		COL4A1	DKFZP586H2123	2						miR-512-5p	CDH6	2		miR-874	HAPLN1	2		IGFBP7	HRASLS3	2		miR-562	COL4A1	2										miR-622	MYC	2
IGFBP4	EFEMP1	2		VAMP5	SFRP1	1		COL4A1	IGFBP7	2						miR-34c-3p	FHL2	2		miR-874	FARP1	2		IGFBP7	LOC387763	2		miR-346	CKB	2										miR-127-3p	TGM2	2
IGFBP4	COL6A1	2		VAMP5	MYC	1		COL4A1	TGFBI	2						miR-34c-3p	FHL2	2		miR-382	IGFBP5	2		IGFBP7	ARHGDIB	2		miR-577	SLFN11	2										miR-127-3p	SFRP1	2
IGFBP4	ZFP36	2		VAMP5	TAP1	1		COL4A1	KRT17	2						miR-34c-3p	FHL2	2		miR-873	GPX3	2		IGFBP7	IER3	2		miR-548a-3p	NDRG1	2										miR-520h	FAM46A	2
IGFBP4	NNMT	2		VAMP5	MFI2	1		COL4A1	CCND2	2						miR-34c-3p	FHL2	2		miR-182	FARP1	2		IGFBP7	COL8A1	2		miR-520e	CCND2	2										miR-520h	TXNIP	2
IGFBP4	FBXO32	2		VAMP5	CTTN	1		COL4A1	HRASLS3	2						miR-382	EPB41L3	2		miR-182	FAM107A	2		IGFBP7	PRAME	2		miR-520e	TXNIP	2										miR-520h	CYB5A	2
IGFBP4	SCG2	2		LOC440157	RASL12	1		COL4A1	CYTL1	2						miR-591	SPARC	2		miR-182	FAM107A	2		IGFBP7	AXUD1	2		miR-520e	TXNIP	2										FGFR3	KRT8	2
IGFBP4	SGK	2		LOC440157	CTTN	1		COL4A1	LOC387763	2						miR-569	ZFP36	2		miR-182	EFNB2	2		IGFBP7	NNMT	2		miR-520e	TXNIP	2										miR-491-5p	THBS1	2
IGFBP4	SORCS2	2		LOC440157	XAGE1D	1		COL4A1	ARHGDIB	2						miR-217	DKK1	2		miR-182	CYP1B1	2		IGFBP7	TPM1	2		miR-520e	TXNIP	2										miR-331-3p	EFNB2	2
IGFBP4	PDGFRL	2		FAM107B	CENTD3	1		COL4A1	IER3	2						miR-217	LPAR1	2		miR-182	CTTN	2		IGFBP7	COL4A2	2		miR-375	CLDN1	2										miR-331-3p	COCH	2
IGFBP4	THBS2	2		FAM107B	RASL12	1		COL4A1	COL8A1	2						miR-217	LPAR1	2		miR-182	CTTN	2		IGFBP7	PMEPA1	2		miR-375	NPPB	2										miR-331-3p	IGFBP5	2
IGFBP4	SLIT2	2		FAM107B	KBTBD9	1		COL4A1	AMPH	2						miR-874	LPAR1	2		miR-182	CTTN	2		IGFBP7	PLAT	2		miR-769-3p	COL4A1	2										miR-520b	TXNIP	2
IGFBP4	OAS2	2		FAM107B	LOC644774	1		COL4A1	CCND1	2						miR-874	LPAR1	2		miR-182	CTTN	2		IGFBP7	SRGN	2		miR-448	CCND1	2										miR-520b	TXNIP	2
IGFBP4	EFEMP1	2		FAM107B	SFRP1	1		COL4A1	AXUD1	2						miR-874	RGS4	2		miR-486-5p	FAM46A	2		IGFBP7	BHLHB2	2		miR-448	CCND1	2										miR-520b	CYB5A	2
MLPH	NPTX1	2		FAM107B	MYC	1		COL4A1	RAC2	2						miR-874	RGS4	2		miR-486-5p	H3F3B	2		IGFBP7	LAMA5	2		miR-448	CCND1	2										miR-520b	CCND1	2
MLPH	RPESP	2		FAM107B	CTTN	1		COL4A1	CLDN1	2						miR-874	RGS4	2		miR-486-5p	H3F3B	2		IGFBP7	SLC2A3	2		miR-448	CCND1	2										miR-520b	TXNIP	2
MLPH	FBXO2	2		FAM107B	OLFM1	1		COL4A1	COL4A2	2						miR-874	RGS4	2		miR-486-5p	H3F3B	2		IGFBP7	TAGLN	2		miR-448	CCND1	2										miR-520b	TXNIP	2
MLPH	EMP1	2		FAM107B	TNNT1	1		COL4A1	PMEPA1	2						miR-502-5p	CTSB	2		miR-486-5p	H3F3B	2		IGFBP7	SERPINA3	2		miR-448	CCND1	2										miR-556-5p	CCND1	2
MLPH	LDB2	2		FAM107B	CSAG1	1		COL4A1	PLAT	2						miR-153	FBXO32	2		miR-486-5p	H3F3B	2		IGFBP7	ACTG2	2		miR-125a-5p	COL4A1	2										miR-556-5p	CCND1	2
MLPH	SPARC	2		ECHDC2	CENTD3	1		COL4A1	SRGN	2						miR-153	FBXO32	2		miR-665	TCEA3	2		IGFBP7	UPP1	2		miR-125a-5p	SLFN11	2										miR-556-5p	CCND1	2
CAMK2N1	NPTX1	2		ECHDC2	RASL12	1		COL4A1	NPPB	2						miR-153	FBXO32	2		miR-608	STMN3	2		IGFBP7	ZNF22	2		miR-197	EPB41L3	2										miR-556-5p	CCND1	2
CAMK2N1	RPESP	2		ECHDC2	KBTBD9	1		COL4A1	LAMA5	2						miR-361-5p	SLPI	2		miR-608	STMN3	2		IGFBP7	RGS16	2		miR-324-5p	MAFB	2										miR-556-5p	CCND1	2
CAMK2N1	BCAS4	2		ECHDC2	COL3A1	1		CX3CL1	SUNC1	2						miR-361-5p	NFIX	2		miR-198	THBS1	2		IGFBP7	PANX3	2		miR-324-5p	CKB	2										miR-556-5p	CCND1	2
CAMK2N1	EMP1	2		ECHDC2	MYC	1		CX3CL1	DKFZP586H2123	2						miR-361-5p	PHLDA1	2		miR-338-3p	CCND1	2		IGFBP7	HS.388347	2		miR-383	CCND1	2										miR-423-5p	TXNIP	2
CAMK2N1	KRT81	2		ECHDC2	MFI2	1		CX3CL1	KRT17	2						miR-183	GCLM	2		miR-338-3p	CCND1	2		miR-874	LPAR1	2		miR-383	CCND2	2										miR-423-5p	TXNIP	2
CAMK2N1	MLPH	2		SRGN	CENTD3	1		CX3CL1	CCND2	2						miR-139-3p	THY1	2		miR-339-5p	AXL	2		miR-874	LPAR1	2		miR-142-3p	IL1A	2										miR-423-5p	TXNIP	2
RIS1	NPTX1	2		SRGN	RASL12	1		CX3CL1	ARHGEF16	2						miR-139-3p	THY1	2		miR-339-5p	EFNB2	2		miR-758	MYEOV	2		miR-142-3p	IER3	2										miR-423-5p	MYC	2
RIS1	CAMK2N1	2		SRGN	KBTBD9	1		CX3CL1	CYTL1	2						miR-139-3p	RASD1	2		miR-339-5p	TFPI	2		ANKRD1	MYEOV	2		miR-519c-3p	CCND2	2										miR-423-5p	OLR1	2
OBFC2A	NPTX1	2		SRGN	MYC	1		CX3CL1	LOC387763	2						miR-139-3p	RASD1	2		miR-339-5p	PRDX2	2		GSTT1	MYEOV	2		miR-216a	GFRA1	2										miR-574-5p	CCND1	2
OBFC2A	RPESP	2		SRGN	CTTN	1		CX3CL1	COL8A1	2						miR-922	LAMA4	2		miR-548c-3p	AXL	2		PLAT	MYEOV	2		miR-216a	GFRA1	2										miR-574-5p	OLR1	2
OBFC2A	MLPH	2		SRGN	CSAG1	1		CX3CL1	AXUD1	2						miR-339-5p	FHL2	2		miR-548c-3p	CLDN1	2		OCIAD2	MYEOV	2		miR-216a	GFRA1	2										miR-574-5p	OLR1	2
OBFC2A	RIS1	2		HRASLS3	CENTD3	1		CX3CL1	RAC2	2						miR-339-5p	FHL2	2		miR-548c-3p	DLC1	2		C15ORF52	MYEOV	2		miR-920	NPTX2	2										miR-574-5p	OLR1	2
OBFC2A	GCLM	2		HRASLS3	RASL12	1		CX3CL1	MYEOV	2						miR-140-5p	CAMK2N1	2		miR-548c-3p	DLC1	2		TMEM200A	MYEOV	2		miR-490-3p	CCND1	2										miR-574-5p	ITGA11	2
CPA4	NPTX1	2		HRASLS3	EBI3	1		CX3CL1	COL4A2	2						miR-155	EPAS1	2		miR-548c-3p	DLC1	2		COL1A2	MYEOV	2		miR-490-3p	COL4A1	2										miR-574-5p	ITGA11	2
CPA4	COL6A2	2		HRASLS3	KBTBD9	1		CX3CL1	PMEPA1	2						miR-155	MGP	2		miR-548c-3p	THBS1	2		CCND2	miR-153	2		miR-520a-3p	CCND2	2										miR-574-5p	LEPREL1	2
CPA4	RPESP	2		HRASLS3	LOC644774	1		CX3CL1	PLAT	2						miR-155	MGP	2		miR-206	TM4SF1	2		GFPT2	miR-153	2		miR-520a-3p	TXNIP	2										miR-574-5p	LEPREL1	2
CPA4	BCAS4	2		HRASLS3	SFRP1	1		GFPT2	APCDD1	2						miR-512-3p	NDRG1	2		miR-206	H3F3B	2		CCND2	miR-153	2		miR-520a-3p	TXNIP	2										miR-665	TCEA3	2
CPA4	KRT81	2		HRASLS3	MYC	1		GFPT2	DKFZP586H2123	2						miR-512-3p	BCAS4	2		miR-206	H3F3B	2		SOST	BGN	2		miR-520a-3p	TXNIP	2										miR-516a-5p	MYC	2
CPA4	CAMK2N1	2		HRASLS3	CTTN	1		GFPT2	IGFBP7	2						miR-362-3p	PRSS23	2		miR-206	SFRP1	2		QPCT	BGN	2		miR-520a-3p	TXNIP	2										miR-657	THBS1	2
CPA4	RIS1	2		HRASLS3	SLCO4A1	1		GFPT2	TGFBI	2						miR-362-3p	PRSS23	2		miR-206	CCND1	2		GAS1	BGN	2		miR-574-5p	GFRA1	2										SDPR	THBS1	2
CDH6	NPTX1	2		HRASLS3	CSAG1	1		GFPT2	ARHGEF16	2						miR-149	LOX	2		miR-206	CCND1	2		LOC647322	BGN	2		miR-574-5p	GFRA1	2										miR-595	GJA1	2
CDH6	RPESP	2		ALDH1A3	HS.34447	1		GFPT2	TUBB2B	2						miR-149	LOX	2		miR-206	GJA1	2		PIP4K2C	BGN	2		miR-574-5p	GFRA1	2										miR-298	CCND1	2
CDH6	FBXO2	2		ALDH1A3	CENTD3	1		GFPT2	IER3	2						miR-149	NFIX	2		miR-944	CCND1	2		BAIAP2L1	miR-324-3p	2		miR-574-5p	ITGA11	2										miR-634	FAM107A	2
CDH6	EMP1	2		ALDH1A3	IFITM3	1		GFPT2	COL8A1	2						miR-513a-5p	ADORA2B	2		miR-944	CCND1	2		CCND2	miR-324-3p	2		miR-574-5p	ITGA11	2										miR-324-3p	MYC	2
CDH6	SPARC	2		ALDH1A3	EBI3	1		GFPT2	AXUD1	2						miR-513a-5p	FHL2	2		miR-944	CCND1	2		HIST1H2BK	miR-149	2		miR-574-5p	CCND1	2										miR-324-3p	EBI3	2
CDH6	MLPH	2		ALDH1A3	EML2	1		GFPT2	BAIAP2L1	2						miR-513a-5p	FHL2	2		miR-944	CCND1	2		TNFRSF19	miR-149	2		miR-520b	CCND1	2										miR-324-3p	IGFBP5	2
CDH6	CAMK2N1	2		ALDH1A3	SFRP1	1		GFPT2	SRPX	2						miR-513a-5p	ZFP36	2		miR-944	CCND1	2		TNFRSF19	miR-149	2		miR-520b	CCND2	2										miR-324-3p	FAM107A	2
CDH6	RIS1	2		ALDH1A3	CTTN	1		GFPT2	CLDN1	2						miR-513a-5p	ZFP36	2		miR-342-3p	COL1A2	2		TNFRSF19	miR-149	2		miR-520b	TXNIP	2										miR-623	IGFBP5	2
CDH6	OBFC2A	2		ALDH1A3	SLCO4A1	1		GFPT2	COL4A2	2						miR-513a-5p	ALDOA	2		miR-342-3p	FAM107A	2		BAIAP2L1	miR-149	2		miR-520b	TXNIP	2										miR-623	WISP1	2
CDH6	CPA4	2		ALDH1A3	OLFM1	1		GFPT2	PMEPA1	2						miR-603	PRSS23	2		miR-342-3p	IGFBP5	2		PDGFRA	miR-140-3p	2		miR-520b	TXNIP	2										miR-623	TXNIP	2
CDH6	THY1	2		LAMA5	KBTBD9	1		GFPT2	PLAT	2						miR-603	PRSS23	2		miR-342-3p	IGFBP5	2		SNRPN	SNURF	2		miR-520b	TXNIP	2										miR-618	TXNIP	2
CDH6	DKK1	2		LAMA5	CTTN	1		GFPT2	TNFSF7	2						miR-433	SPARC	2		miR-342-3p	EEF1A2	2		CCND2	SNURF	2		miR-520h	TXNIP	2										miR-618	H3F3B	2
CDH6	UBE2L6	2		LAMA5	KYNU	1		GFPT2	LAMA5	2						miR-136	RGS4	2		miR-342-3p	GJA1	2		ARMET	SNURF	2		miR-646	CCND1	2										miR-324-5p	MAFB	2
LAYN	NPTX1	2		DKFZP586H2123	CENTD3	1		APCDD1	IGFBP7	2						miR-136	RGS4	2		miR-342-3p	GJA1	2		NQO1	SNURF	2		miR-646	CCND2	2										miR-324-5p	H3F3B	2
LAYN	COL6A2	2		DKFZP586H2123	RASL12	1		APCDD1	TGFBI	2						miR-136	RGS4	2		miR-146b-5p	SFRP1	2		NDN	SNURF	2		miR-646	CCND2	2										miR-647	DAB2	2
LAYN	RPESP	2		DKFZP586H2123	EBI3	1		APCDD1	LOC644743	2						miR-136	RGS4	2		miR-297	IGFBP5	2		LOC647322	SNURF	2		miR-765	CCND2	2										miR-604	DAB2	2
LAYN	FBXO2	2		DKFZP586H2123	KBTBD9	1		APCDD1	PDGFRA	2						miR-608	FBXO32	2		miR-297	CYGB	2		EEF1A2	GAS1	2		miR-767-5p	ENPP2	2										miR-578	DLC1	2
LAYN	EMP1	2		DKFZP586H2123	EML2	1		APCDD1	IER3	2						miR-608	LY6E	2		miR-297	CYGB	2		LOC647322	GAS1	2		miR-767-5p	COL4A1	2										miR-326	CCND1	2
LAYN	MLPH	2		DKFZP586H2123	SFRP1	1		APCDD1	COL8A1	2						miR-608	LY6E	2		miR-297	THBS1	2		PIP4K2C	UPP1	2		miR-767-5p	COL4A1	2										miR-190b	CYGB	2
LAYN	CAMK2N1	2		DKFZP586H2123	MYC	1		APCDD1	AMPH	2						miR-608	CDH6	2		miR-217	FBN2	2		PANX3	UPP1	2		miR-767-5p	COL4A1	2										miR-190b	CYGB	2
LAYN	RIS1	2		DKFZP586H2123	STEAP3	1		APCDD1	AXUD1	2						miR-608	ADM	2		miR-455-5p	CD36	2		CDK6	miR-885-3p	2		miR-767-5p	COL4A1	2										miR-190b	DAB2	2
LAYN	OBFC2A	2		DKFZP586H2123	CTTN	1		APCDD1	BAIAP2L1	2						miR-370	ENG	2		miR-361-3p	TM4SF1	2		CDK6	miR-885-3p	2		miR-558	CCND1	2										miR-338-3p	CCND1	2
LAYN	CPA4	2		DKFZP586H2123	SLCO4A1	1		APCDD1	TNFRSF19	2						miR-370	ENG	2		miR-361-3p	H3F3B	2		ARHGEF16	KISS1	2		miR-558	CCND1	2										miR-338-3p	CCND1	2
LAYN	COL6A2	2		NPPB	HS.34447	1		APCDD1	CLDN1	2						miR-370	LAYN	2		miR-190b	CYGB	2		LOC644743	KISS1	2		miR-558	CCND1	2										miR-636	GJA1	2
LAYN	THY1	2		NPPB	EBI3	1		APCDD1	COL4A2	2						miR-653	FBXO32	2		miR-190b	CYGB	2		AMPH	KISS1	2		miR-558	CCND1	2										miR-582-5p	EFNB2	2
LAYN	UBE2L6	2		NPPB	KBTBD9	1		APCDD1	KRT8	2						miR-653	FBXO32	2		miR-190b	DAB2	2		OCIAD2	KISS1	2		miR-615-3p	ALDH1A2	2										miR-641	DLC1	2
LAYN	CDH6	2		NPPB	EML2	1		APCDD1	TNFSF7	2						miR-653	FBXO32	2		miR-361-5p	KYNU	2		DCN	KISS1	2		miR-615-3p	CCND2	2										miR-769-3p	IGFBP5	2
LAYN	EPAS1	2		NPPB	MYC	1		DKFZP586H2123	IGFBP7	2						miR-653	SUZ12	2		miR-361-5p	KYNU	2		TNFRSF19	KISS1	2		miR-548b-3p	TXNIP	2										miR-769-3p	COL4A1	2
LAYN	IGFBP3	2		NPPB	STEAP3	1		DKFZP586H2123	KRT17	2						miR-449a	CDK4	2		miR-361-5p	KYNU	2		GSTT1	KISS1	2		miR-548b-3p	TXNIP	2										miR-590-3p	OLR1	2
LAYN	SPOCK	2		NPPB	CTTN	1		DKFZP586H2123	CCND2	2						miR-449a	GAS1	2		miR-362-3p	KYNU	2		NPPB	KISS1	2		miR-186	CCND2	2										miR-455-5p	CD36	2
LAYN	CSEN	2		CRIP1	CENTD3	1		DKFZP586H2123	HRASLS3	2						miR-449a	GAS1	2		miR-362-3p	KYNU	2		RPL14L	KISS1	2		miR-186	CLDN1	2										miR-509-3-5p	THBS1	2
LAYN	ALDOA	2		CRIP1	RASL12	1		DKFZP586H2123	KISS1	2						miR-449a	GAS1	2		miR-362-3p	CTGF	2		C15ORF52	KISS1	2		miR-186	TXNIP	2										ITGA11	COL1A2	2
LAYN	EFEMP1	2		CRIP1	KBTBD9	1		DKFZP586H2123	ARHGEF16	2						miR-449a	ITGA11	2		miR-362-3p	CTGF	2		COL1A2	KISS1	2		miR-186	GFRA1	2										miR-586	TM4SF1	2
LAYN	LOXL1	2		CRIP1	LOC644774	1		DKFZP586H2123	CYTL1	2						miR-449a	ITGA11	2		miR-362-3p	CTGF	2		UPP1	KISS1	2		miR-186	GFRA1	2										miR-892a	COL4A1	2
LAYN	COL6A1	2		CRIP1	COL3A1	1		DKFZP586H2123	LOC387763	2						miR-330-3p	SLIT2	2		miR-362-3p	SCIN	2		SLC2A3	miR-203	2		miR-186	GFRA1	2										miR-494	TM4SF1	2
LAYN	TMEFF2	2		CRIP1	CTTN	1		DKFZP586H2123	ARHGDIB	2						miR-297	CYGB	2		miR-362-3p	SCIN	2		MBD6	miR-203	2		miR-769-5p	H2AFY2	2										miR-494	EFNB2	2
FST	COL6A2	2		CRIP1	CSAG1	1		DKFZP586H2123	IER3	2						miR-297	CYGB	2		miR-362-3p	SCIN	2		CDK6	miR-1224-5p	2		miR-603	KYNU	2										miR-494	H3F3B	2
FST	RPESP	2		SERPINA3	CENTD3	1		DKFZP586H2123	COL8A1	2						miR-297	SPARC	2		miR-362-3p	WISP1	2		miR-139-5p	NPTX1	2		miR-603	KYNU	2										miR-494	LUM	2
FST	FBXO2	2		SERPINA3	RASL12	1		DKFZP586H2123	AXUD1	2						miR-297	CDH6	2		miR-362-3p	ALDH1A3	2		miR-139-5p	DTX3	2		miR-603	ALDH1A3	2										miR-223	OLFM1	2
FST	EMP1	2		SERPINA3	IFITM3	1		DKFZP586H2123	RAC2	2						miR-520d-3p	SUZ12	2		miR-331-3p	COCH	2		miR-139-5p	CCND2	2		miR-603	CCND1	2										miR-223	MAFB	2
FST	PRSS23	2		SERPINA3	EBI3	1		DKFZP586H2123	CLDN1	2						miR-520d-3p	SORCS2	2		miR-331-3p	IGFBP5	2		miR-139-5p	CDK6	2		miR-603	CCND1	2										miR-223	FAM46A	2
FST	CAMK2N1	2		SERPINA3	KBTBD9	1		DKFZP586H2123	COL4A2	2						miR-520d-3p	BCAS4	2		miR-331-3p	EFNB2	2		miR-139-5p	CDK6	2		miR-603	CCND1	2										miR-429	MYC	2
FST	CPA4	2		SERPINA3	SFRP1	1		DKFZP586H2123	TSPAN31	2						miR-671-3p	SORCS2	2		miR-330-5p	CCND1	2		KRT17	CCND2	2		miR-603	CCND1	2										miR-509-5p	THBS1	2
FST	COL6A2	2		SERPINA3	CTTN	1		DKFZP586H2123	PLAT	2						miR-671-3p	SORCS2	2		miR-298	CCND1	2		KRT17	KISS1	2		miR-603	CCND1	2										miR-486-5p	H3F3B	2
FST	THY1	2		SERPINA3	SLCO4A1	1		DKFZP586H2123	SRGN	2						miR-524-5p	ADM	2		miR-501-5p	IGFBP5	2		KRT17	ARHGEF16	2		miR-603	CCND2	2										miR-486-5p	H3F3B	2
FST	CDH6	2		SERPINA3	OLFM1	1		DKFZP586H2123	NPPB	2						miR-524-5p	TRIB1	2		miR-342-5p	AKR1B1	2		KRT17	IER3	2		miR-543	SNTB1	2										miR-486-5p	H3F3B	2
FST	EPAS1	2		ARHGDIB	CENTD3	1		IGFBP7	TGFBI	2						miR-551a	ZFP36	2		miR-142-5p	FAM107B	2		KRT17	S100A4	2		miR-543	GFRA1	2										miR-486-5p	FAM46A	2
FST	EFEMP1	2		ARHGDIB	EBI3	1		IGFBP7	HRASLS3	2						miR-203	CDH6	2		miR-142-5p	FAM107B	2		KRT17	OCIAD2	2		miR-543	GFRA1	2										miR-486-5p	H3F3B	2
FST	LOXL1	2		ARHGDIB	KBTBD9	1		IGFBP7	LOC387763	2						miR-203	DAB2	2		miR-142-5p	FAM107B	2		KRT17	TNFRSF19	2		miR-543	GFRA1	2										miR-486-5p	H3F3B	2
FST	COL6A1	2		ARHGDIB	LOC644774	1		IGFBP7	ARHGDIB	2						miR-203	LOX	2		miR-142-5p	CCND1	2		KRT17	MYEOV	2		miR-543	HAPLN1	2										miR-490-3p	CCND1	2
FST	LAYN	2		ARHGDIB	MYC	1		IGFBP7	IER3	2						miR-203	LOX	2		miR-142-5p	CCND1	2		KRT17	COL4A2	2		miR-543	HAPLN1	2										miR-490-3p	COL4A1	2
FST	NNMT	2		ARHGDIB	CTTN	1		IGFBP7	COL8A1	2						miR-203	PHLDA1	2		miR-142-5p	CCND1	2		KRT17	TSPAN31	2		miR-543	IL1A	2										miR-490-3p	LEPREL1	2
FST	BGN	2		COL4A1	CENTD3	1		IGFBP7	PRAME	2						miR-203	PHLDA1	2		miR-142-5p	CCND1	2		KRT17	GSTT1	2		miR-543	RRAGA	2										miR-490-3p	LEPREL1	2
FST	ADM	2		COL4A1	EBI3	1		IGFBP7	AXUD1	2						miR-203	PHLDA1	2		miR-142-5p	CCND1	2		KRT17	PLAT	2		miR-107	ENPP2	2										miR-637	COL4A1	2
FST	ADORA2B	2		COL4A1	KBTBD9	1		IGFBP7	TPM1	2						miR-203	SPARC	2		miR-142-5p	CCND1	2		KRT17	TNFSF7	2		miR-107	RPAIN	2										miR-637	SP7	2
FST	SGK	2		COL4A1	EML2	1		IGFBP7	COL4A2	2						miR-203	SPARC	2		miR-142-5p	DLC1	2		KRT17	NPPB	2		miR-488	EPB41L3	2										miR-637	STMN3	2
SORCS2	COL6A2	2		COL4A1	SFRP1	1		IGFBP7	PMEPA1	2						miR-548d-5p	CDK4	2		miR-326	CCND1	2		KRT17	OCIAD2	2		miR-512-3p	TXNIP	2										miR-637	STMN3	2
SORCS2	RPESP	2		COL4A1	MYC	1		IGFBP7	PLAT	2						miR-548d-5p	CDK4	2		miR-346	SP7	2		KRT17	LOC647322	2		miR-512-3p	TXNIP	2										miR-448	CTTN	2
SORCS2	FBXO2	2		COL4A1	MFI2	1		IGFBP7	SRGN	2						miR-548d-5p	CDK4	2		miR-346	SP7	2		KRT17	C15ORF52	2		miR-512-3p	TXNIP	2										miR-448	CCND1	2
SORCS2	EMP1	2		COL4A1	CTTN	1		IGFBP7	LAMA5	2						miR-548d-5p	CDK4	2		miR-346	FAM107A	2		KRT17	TMEM200A	2		miR-512-3p	TXNIP	2										miR-448	CCND1	2
SORCS2	MLPH	2		COL4A1	OLFM1	1		TGFBI	HRASLS3	2						LCP1	MAOA	2		miR-346	FAM46A	2		KRT17	COL1A2	2		miR-512-3p	NDRG1	2										miR-448	CCND1	2
SORCS2	OBFC2A	2		ACTG2	RASL12	1		TGFBI	IER3	2						LCP1	TMSL8	2		miR-346	TAP1	2		KRT17	PIP4K2C	2		miR-455-3p	TXNIP	2										miR-448	CCND1	2
SORCS2	COL6A2	2		ACTG2	KBTBD9	1		TGFBI	COL8A1	2						miR-1225-3p	BCAS4	2		ACTG2	COL4A1	2		KRT17	UPP1	2		miR-455-3p	TXNIP	2										miR-448	CTTN	2
SORCS2	THY1	2		ACTG2	SFRP1	1		TGFBI	AXUD1	2						miR-1225-3p	BCAS4	2		ACTG2	ARHGDIB	2		miR-483-5p	PDGFRA	2		miR-455-3p	TXNIP	2										miR-448	CTTN	2
SORCS2	GAS1	2		ACTG2	COL3A1	1		TGFBI	BAIAP2L1	2						miR-944	ADORA2B	2		ACTG2	SERPINA3	2		miR-483-5p	PDGFRA	2		miR-875-3p	CCND1	2										miR-448	CCND1	2
SORCS2	UBE2L6	2		ACTG2	STEAP3	1		TGFBI	BGN	2						MAOA	BCAS4	2		ACTG2	CRIP1	2		miR-483-5p	GFRA1	2		miR-588	TXNIP	2										miR-448	CCND1	2
SORCS2	TRIB1	2		ACTG2	CTTN	1		TGFBI	SRPX	2						MAOA	CSEN	2		ACTG2	NPPB	2		miR-337-3p	CLDN1	2		miR-650	ITGA11	2										miR-532-5p	IGFBP5	2
SORCS2	CDH6	2		TAP1	HS.34447	2		TGFBI	CLDN1	2						MAOA	RASD1	2		ACTG2	DKFZP586H2123	2		SRPX	NNMT	2		miR-650	ITGA11	2										miR-377	THBS1	2
SORCS2	ENG	2		IGFBP5	THBS1	2		TGFBI	COL4A2	2						MAOA	PVT1	2		ACTG2	LAMA5	2		SRPX	BHLHB2	2		miR-494	CCND2	2										miR-198	THBS1	2
SORCS2	EPAS1	2		IGFBP5	KIAA1199	2		KRT17	CCND2	2						MAOA	RPL39L	2		ACTG2	ALDH1A3	2		KRT18	BAIAP2L1	2		miR-223	MAFB	2										miR-650	ITGA11	2
SORCS2	RGS4	2		COCH	AKR1B1	2		KRT17	KISS1	2						MAOA	ADORA2B	2		ACTG2	HRASLS3	2		KRT18	ANKRD1	2		miR-569	COL1A2	2										miR-650	ITGA11	2
SORCS2	IGFBP3	2		COCH	GSDMDC1	2		KRT17	ARHGEF16	2						MAOA	FHL2	2		ACTG2	SRGN	2		KRT18	CLDN1	2		miR-556-5p	CCND1	2										miR-650	THBS1	2
SORCS2	CSEN	2		COCH	CSRP2	2		KRT17	IER3	2						MAOA	SDC4	2		ACTG2	ECHDC2	2		KRT18	COL4A2	2		miR-556-5p	CCND1	2										miR-562	COL4A1	2
SORCS2	EFEMP1	2		COCH	DAB2	2		KRT17	S100A4	2						MAOA	TAGLN	2		ACTG2	OLR1	2		KRT18	GSTT1	2		miR-556-5p	CCND1	2										miR-562	CYB5A	2
SORCS2	LOXL1	2		COCH	VAMP5	2		KRT17	TNFRSF19	2						MAOA	RAC2	2		ACTG2	FAM107B	2		KRT18	KRT8	2		miR-556-5p	CCND1	2										miR-562	COL4A1	2
SORCS2	COL6A1	2		COCH	PRDX2	2		KRT17	MYEOV	2						RAC2	BCAS4	2		ACTG2	LOC440157	2		KRT18	TNFSF7	2		miR-556-5p	CCND1	2										miR-562	COL4A1	2
SORCS2	TMEFF2	2		COCH	GJA1	2		KRT17	COL4A2	2						RAC2	UBE2L6	2		ACTG2	VAMP5	2		KRT18	C15ORF52	2		miR-556-5p	CCND1	2										CD36	COL1A2	2
SORCS2	ZFP36	2		COCH	SDPR	2		KRT17	TSPAN31	2						RAC2	TRIB1	2		ACTG2	CAV2	2		KRT18	TMEM200A	2		miR-145	EFNB3	2										miR-184	MYC	2
SORCS2	LAYN	2		GSDMDC1	FGFR3	2		KRT17	GSTT1	2						RAC2	CSEN	2		ACTG2	SPESP1	2		KRT18	SOST	2		miR-145	GFRA1	2										miR-765	STMN3	2
SORCS2	NNMT	2		GSDMDC1	TFPI	2		KRT17	PLAT	2						RAC2	RASD1	2		ACTG2	COL16A1	2		KRT18	RIS1	2		miR-145	GFRA1	2										miR-765	STMN3	2
SORCS2	FBXO32	2		GSDMDC1	AXL	2		KRT17	TNFSF7	2						RAC2	PVT1	2		ACTG2	H3F3B	2		miR-145	CDK6	2		miR-145	GFRA1	2										GJA1	AKR1B1	2
SORCS2	SCG2	2		GSDMDC1	AKR1B1	2		KRT17	NPPB	2						RAC2	ZFP36	2		ACTG2	DLC1	2		miR-145	CDK6	2		miR-145	ALDH1A3	2										GJA1	PRDX2	2
SORCS2	SGK	2		GSDMDC1	SP7	2		HRASLS3	CYTL1	2						RAC2	AKR1C3	2		ACTG2	EFNB2	2		miR-145	CDK6	2		miR-145	SNTB1	2
SORCS2	FST	2		GSDMDC1	FLJ23191	2		HRASLS3	LOC387763	2						RAC2	RPL39L	2		ACTG2	CPXM1	2		miR-145	CDK6	2		miR-145	CCND2	2
SORCS2	G6PD	2		GSDMDC1	ANGPT1	2		HRASLS3	ARHGDIB	2						RAC2	SGK	2		ACTG2	CTTN	2		miR-145	CCND2	2		miR-337-3p	CLDN1	2
SORCS2	CTSB	2		GSDMDC1	COL10A1	2		HRASLS3	BGN	2						RAC2	CTSB	2		ACTG2	STEAP3	2		miR-145	GFRA1	2		miR-483-5p	GFRA1	2
IGFBP6	NPTX1	2		GSDMDC1	SPESP1	2		HRASLS3	RAC2	2						RAC2	KAZALD1	2		ACTG2	COL3A1	2		miR-145	GFRA1	2		miR-876-5p	NDRG1	2
IGFBP6	NDRG1	2		TCF21	FAM46A	2		HRASLS3	COL4A2	2						RAC2	OAS2	2		ACTG2	SFRP1	2		miR-145	GFRA1	2		miR-139-5p	CCND2	2
IGFBP6	RPESP	2		ALDH3A1	CYB5A	2		HRASLS3	PLAT	2						RAC2	MGC39900	2		ACTG2	KBTBD9	2		miR-145	TNFRSF19	2		miR-139-5p	CKB	2
IGFBP6	FBXO2	2		ALDH3A1	ASS	2		HRASLS3	SRGN	2						RAC2	MGC39900	2		ACTG2	RASL12	2		miR-145	TNFRSF19	2		miR-139-5p	DTX3	2
IGFBP6	EMP1	2		ALDH3A1	ALPL	2		CYTL1	ARHGDIB	2						MGC39900	FHL1	2		COL4A1	ARHGDIB	2		miR-145	TNFRSF19	2		miR-338-5p	CLDN1	2
IGFBP6	LDB2	2		ALDH3A1	C14ORF78	2		CYTL1	COL8A1	2						MGC39900	EMP1	2		COL4A1	SERPINA3	2		miR-569	COL1A2	2		miR-935	CKB	2
IGFBP6	MLPH	2		FAM20C	RPS6KA2	2		CYTL1	RAC2	2						MGC39900	IFITM1	2		COL4A1	TXNIP	2		miR-556-5p	CCND1	2		miR-563	CCND1	2
IGFBP6	CAMK2N1	2		FAM20C	KIAA1199	2		CYTL1	COL4A2	2						MGC39900	LDB2	2		COL4A1	CRIP1	2		miR-556-5p	CCND1	2		miR-144	COL4A1	2
IGFBP6	RIS1	2		FAM20C	CYGB	2		CYTL1	PLAT	2						MGC39900	SPARC	2		COL4A1	KRT17	2		miR-556-5p	CCND1	2		miR-144	EFNB3	2
IGFBP6	CPA4	2		ITGA11	KIAA1199	2		CYTL1	SRGN	2						MGC39900	MLPH	2		COL4A1	NPPB	2		miR-556-5p	CCND1	2		miR-144	ALDH1A3	2
IGFBP6	THY1	2		ITGA11	SDPR	2		LOC387763	ARHGDIB	2						MGC39900	THY1	2		COL4A1	DKFZP586H2123	2		miR-556-5p	CCND1	2		miR-144	PLAT	2
IGFBP6	GAS1	2		KYNU	SERPINB7	2		LOC387763	COL8A1	2						MGC39900	GAS1	2		COL4A1	IER3	2		miR-556-5p	CCND1	2		miR-144	PLAT	2
IGFBP6	CDH6	2		KYNU	TMEM205	2		LOC387763	AXUD1	2						MGC39900	UBE2L6	2		COL4A1	CCND1	2		miR-513a-3p	TNNC1	2		miR-144	HAPLN1	2
IGFBP6	ENG	2		KYNU	LOC346887	2		LOC387763	RAC2	2						MGC39900	TRIB1	2		COL4A1	CLDN1	2		miR-513a-3p	CDK6	2		miR-890	CCND2	2
IGFBP6	EPAS1	2		KYNU	AKR1B1	2		LOC387763	COL4A2	2						MGC39900	ENG	2		COL4A1	PLAT	2		miR-421	PDGFRA	2		miR-139-3p	GFRA1	2
IGFBP6	IGFBP3	2		KYNU	H3F3B	2		LOC387763	PLAT	2						MGC39900	EPAS1	2		COL4A1	LAMA5	2		miR-421	NPTX1	2		miR-421	MAFB	2
IGFBP6	ALDOA	2		KYNU	SPESP1	2		LOC387763	SRGN	2						MGC39900	IGFBP3	2		COL4A1	S100A16	2		miR-421	GAS1	2		miR-421	GAS1	2
IGFBP6	EFEMP1	2		KYNU	SERPINB7	2		ARHGDIB	PRAME	2						MGC39900	RASD1	2		COL4A1	IL1B	2		miR-421	GAS1	2		miR-421	GAS1	2
IGFBP6	TMEFF2	2		KYNU	TMEM205	2		ARHGDIB	AXUD1	2						MGC39900	ZFP36	2		COL4A1	ALDH1A3	2		miR-421	CDK6	2		miR-421	COL4A1	2
IGFBP6	ZFP36	2		KYNU	LOC346887	2		ARHGDIB	RAC2	2						MGC39900	NNMT	2		COL4A1	HRASLS3	2		miR-421	CDK6	2		miR-940	RPAIN	2
IGFBP6	LAYN	2		KYNU	AKR1B1	2		ARHGDIB	COL4A2	2						MGC39900	AKR1C3	2		COL4A1	SRGN	2		miR-139-3p	PDGFRA	2		miR-433	HAPLN1	2
IGFBP6	AKR1C3	2		KYNU	H3F3B	2		ARHGDIB	PLAT	2						MGC39900	BGN	2		COL4A1	LCP1	2		miR-139-3p	GFRA1	2		miR-324-3p	CCND2	2
IGFBP6	BGN	2		KYNU	SPESP1	2		ARHGDIB	SRGN	2						MGC39900	ADM	2		COL4A1	CYGB	2		miR-296-3p	CX3CL1	2		miR-155	MAFB	2
IGFBP6	ADM	2		KYNU	C9ORF58	2		IER3	COL8A1	2						MGC39900	SGK	2		COL4A1	TM4SF1	2		APCDD1	IGFBP7	2		miR-155	CCND1	2
IGFBP6	FBXO32	2		KYNU	EEF1A2	2		IER3	CCND1	2						MGC39900	CTSB	2		COL4A1	ECHDC2	2		APCDD1	TGFBI	2		miR-155	CLDN1	2
IGFBP6	SGK	2		TNNT1	FNDC1	2		IER3	KRT18	2						MGC39900	MGST1	2		COL4A1	RARRES3	2		APCDD1	LOC644743	2		miR-153	STMN2	2
IGFBP6	FST	2		TNNT1	FGFR3	2		IER3	AXUD1	2						MGC39900	NFIX	2		COL4A1	FAM107B	2		APCDD1	PDGFRA	2		miR-153	STMN2	2
IGFBP6	CTSB	2		STMN3	TMEM205	2		IER3	BAIAP2L1	2						MGC39900	SLIT2	2		COL4A1	VAMP5	2		APCDD1	IER3	2		miR-153	CCND2	2
IGFBP6	MGST1	2		STMN3	ASS	2		IER3	SRPX	2						MGC39900	OAS2	2		COL4A1	GFPT2	2		APCDD1	COL8A1	2		miR-183	CCND2	2
IGFBP6	KRT18	2		STMN3	RPS6KA2	2		IER3	CLDN1	2						MGC39900	SLPI	2		COL4A1	PANX3	2		APCDD1	AMPH	2		miR-758	COL4A1	2
IGFBP6	NFIX	2		STMN3	ALPL	2		IER3	COL4A2	2						MGC39900	TGFBI	2		COL4A1	TGM2	2		APCDD1	AXUD1	2		miR-874	HAPLN1	2
IGFBP6	PHLDA1	2		STMN3	CTGF	2		IER3	PMEPA1	2						MGC39900	MGP	2		COL4A1	COL6A3	2		APCDD1	BAIAP2L1	2		miR-382	EPB41L3	2
IGFBP6	CD9	2		FLJ23191	TMEM205	2		IER3	PLAT	2						MGC39900	LOC647322	2		COL4A1	DAB2	2		APCDD1	TNFRSF19	2		miR-637	COL4A1	2
IGFBP6	EFEMP1	2		FLJ23191	TCEA3	2		IER3	KRT8	2						MGC39900	MAGEA10	2		COL4A1	CAV2	2		APCDD1	NNMT	2		miR-1224-5p	CLDN1	2
IGFBP6	SLPI	2		FLJ23191	FGFR3	2		IER3	TNFSF7	2						MGC39900	NES	2		COL4A1	TFPI	2		APCDD1	CLDN1	2		miR-1224-5p	ALDH1A3	2
FHL2	NPTX1	2		FLJ23191	AXL	2		COL8A1	AMPH	2						MGC39900	FHL1	2		COL4A1	SPESP1	2		APCDD1	COL4A2	2		miR-498	EPB41L3	2
FHL2	RPESP	2		FLJ23191	ALPL	2		COL8A1	CCND1	2						MGC39900	EMP1	2		COL4A1	FARP1	2		APCDD1	KRT8	2		miR-498	COL4A1	2
FHL2	CAMK2N1	2		FLJ23191	SP7	2		COL8A1	AXUD1	2						MGC39900	IFITM1	2		COL4A1	ANGPT1	2		APCDD1	TNFSF7	2		miR-203	KYNU	2
FHL2	RIS1	2		LRRC17	FGFR3	2		COL8A1	RAC2	2						MGC39900	LDB2	2		COL4A1	SP7	2		APCDD1	SLC2A3	2		miR-203	RPAIN	2
FHL2	OBFC2A	2		LRRC17	AXL	2		COL8A1	COL4A2	2						MGC39900	SPARC	2		COL4A1	H3F3B	2		APCDD1	TAGLN	2		miR-203	RPAIN	2
FHL2	CPA4	2		LRRC17	ALPL	2		COL8A1	PMEPA1	2						MGC39900	MLPH	2		COL4A1	DLC1	2		APCDD1	SOST	2		miR-203	RPAIN	2
FHL2	THY1	2		LRRC17	SP7	2		COL8A1	PLAT	2						MGC39900	THY1	2		COL4A1	CTGF	2		APCDD1	COL1A2	2		miR-203	RPAIN	2
FHL2	DKK1	2		LRRC17	FLJ23191	2		AMPH	S100A4	2						MGC39900	GAS1	2		COL4A1	ALPL	2		APCDD1	HIST1H2BK	2		miR-203	MAFB	2
FHL2	CDH6	2		LRRC17	ANGPT1	2		AMPH	DCN	2						MGC39900	UBE2L6	2		COL4A1	AXL	2		APCDD1	UPP1	2		miR-203	CLDN1	2
FHL2	CSEN	2		LRRC17	CSRP2	2		AMPH	BAIAP2L1	2						MGC39900	TRIB1	2		COL4A1	RPS6KA2	2		APCDD1	CDK6	2		miR-885-3p	TXNIP	2
FHL2	EFEMP1	2		KIAA1199	SERPINB7	2		AMPH	MYEOV	2						MGC39900	ENG	2		COL4A1	TFPI	2		APCDD1	PANX3	2		miR-885-3p	TXNIP	2
FHL2	LOXL1	2		KIAA1199	CTGF	2		AMPH	ANKRD1	2						MGC39900	EPAS1	2		COL4A1	CPXM1	2		APCDD1	H2BFS	2		miR-885-3p	TXNIP	2
FHL2	LAYN	2		KIAA1199	THBS1	2		AMPH	KRT8	2						MGC39900	IGFBP3	2		COL4A1	TMEM205	2		miR-144	NPTX1	2		miR-653	C15orf52	2
FHL2	ADM	2		KIAA1199	CAV2	2		AMPH	NPPB	2						MGC39900	RASD1	2		COL4A1	OLFM1	2		miR-144	RGS16	2		miR-653	SNTB1	2
FHL2	ADORA2B	2		CTSC	SLCO4A1	2		CCND1	S100A4	2						MGC39900	ZFP36	2		COL4A1	CTTN	2		miR-144	PLAT	2		miR-590-3p	SNTB1	2
FHL2	SCG2	2		FNDC1	LUM	2		CCND1	MDK	2						MGC39900	NNMT	2		COL4A1	MFI2	2		miR-144	PLAT	2		miR-370	EFNB3	2
FHL2	FST	2		FNDC1	COL3A1	2		CCND1	BAIAP2L1	2						MGC39900	AKR1C3	2		COL4A1	MYC	2		miR-890	CCND2	2		miR-370	EFNB3	2
FHL2	LOX	2		FNDC1	FAM46A	2		CCND1	CLDN1	2						MGC39900	BGN	2		COL4A1	SFRP1	2		miR-563	CCND1	2		miR-618	TXNIP	2
FHL2	KRT18	2		LEPREL1	FGFR3	2		CCND1	COL4A2	2						MGC39900	ADM	2		COL4A1	EML2	2		miR-490-5p	CX3CL1	2		miR-621	ALDH1A2	2
FHL2	PHLDA1	2		LEPREL1	ASS	2		CCND1	PLAT	2						MGC39900	SGK	2		COL4A1	KBTBD9	2		miR-490-5p	SLC2A3	2		miR-665	CCND2	2
FHL2	EFEMP1	2		LEPREL1	RPS6KA2	2		AXUD1	SRPX	2						MGC39900	CTSB	2		COL4A1	EBI3	2		miR-490-5p	SLC2A3	2		miR-590-5p	C15orf52	2
FHL2	IGFBP6	2		LEPREL1	AXL	2		AXUD1	RAC2	2						MGC39900	MGST1	2		COL4A1	CENTD3	2		miR-338-5p	CLDN1	2		miR-590-5p	C15orf52	2
PLAU	NPTX1	2		LEPREL1	ALPL	2		AXUD1	COL4A2	2						MGC39900	NFIX	2		ARHGDIB	SERPINA3	2		RAC2	COL4A2	2		miR-590-5p	C15orf52	2
PLAU	NDRG1	2		LEPREL1	CTGF	2		AXUD1	PMEPA1	2						MGC39900	SLIT2	2		ARHGDIB	TXNIP	2		RAC2	PLAT	2		miR-590-5p	C15orf52	2
PLAU	COL6A2	2		LEPREL1	CAV2	2		AXUD1	PLAT	2						MGC39900	OAS2	2		ARHGDIB	NINJ2	2		RAC2	SRGN	2		miR-590-5p	C15orf52	2
PLAU	EMP1	2		OLFML2B	FNDC1	2		AXUD1	SRGN	2						MGC39900	SLPI	2		ARHGDIB	CRIP1	2		RAC2	RPL14L	2		miR-641	RPS4Y1	2
PLAU	SPARC	2		OLFML2B	FGFR3	2		NNMT	TPM1	2						MGC39900	TGFBI	2		ARHGDIB	DKFZP586H2123	2		RAC2	SLC2A3	2		miR-199b-5p	LAMC2	2
PLAU	CAMK2N1	2		OLFML2B	ALPL	2		NNMT	COL4A2	2						MGC39900	MGP	2		ARHGDIB	PLAT	2		RAC2	SERPINA3	2		miR-199b-5p	SNTB1	2
PLAU	RIS1	2		OLFML2B	LEPREL1	2		NNMT	PMEPA1	2						MGC39900	LOC647322	2		ARHGDIB	HAPLN1	2		RAC2	RGS16	2		miR-199b-5p	SNTB1	2
PLAU	OBFC2A	2		OLFML2B	KRT8	2		NNMT	MYL9	2						MGC39900	MAGEA10	2		ARHGDIB	IL1B	2		RAC2	PANX3	2		miR-338-3p	C15orf52	2
PLAU	CPA4	2		CSAG1	TMEM205	2		CLDN1	COL4A2	2						MGC39900	NES	2		ARHGDIB	HRASLS3	2		miR-107	CDK6	2		miR-338-3p	CCND1	2
PLAU	COL6A2	2		CSAG1	ASS	2		CLDN1	GSTT1	2						MGC39900	MGC39900	2		ARHGDIB	SRGN	2		miR-107	CDK6	2		miR-338-3p	CCND1	2
PLAU	THY1	2		CSAG1	RPS6KA2	2		CLDN1	PLAT	2						MGP	FHL1	2		ARHGDIB	LCP1	2		miR-107	CDK6	2		C1ORF85	SLFN11	2
PLAU	UBE2L6	2		CSAG1	DLC1	2		CLDN1	KRT8	2						MGP	EMP1	2		ARHGDIB	TMSL8	2		miR-107	CDK6	2		C1ORF85	SNTB1	2
PLAU	CDH6	2		CSAG1	STMN3	2		CLDN1	TNFSF7	2						MGP	IFITM1	2		ARHGDIB	CYGB	2		miR-107	CDK6	2		MAGEA10	LAMC2	2
PLAU	EPAS1	2		CSAG1	COL16A1	2		CLDN1	NPPB	2						MGP	LDB2	2		ARHGDIB	TM4SF1	2		miR-107	CDK6	2		SNRPN	NDRG1	2
PLAU	IGFBP3	2		CSAG1	LRRC17	2		CLDN1	LAMA5	2						MGP	LAMA4	2		ARHGDIB	ECHDC2	2		miR-107	SLC2A3	2		SNRPN	DENND2A	2
PLAU	SPOCK	2		CSAG1	DAB2	2		COL4A2	PMEPA1	2						MGP	ENG	2		ARHGDIB	GYPC	2		miR-107	SLC2A3	2		SNRPN	EFNB3	2
PLAU	EFEMP1	2		CSAG1	COL6A3	2		COL4A2	PLAT	2						MGP	RASD1	2		ARHGDIB	RARRES3	2		ALDH1A1	TNFSF7	2		SNRPN	H2AFY2	2
PLAU	LOXL1	2		FAM46A	HS.34447	2		COL4A2	KRT8	2						MGP	EFEMP1	2		ARHGDIB	SDPR	2		ALDH1A1	MYL9	2
PLAU	COL6A1	2		FAM46A	LUM	2		COL4A2	LAMA5	2						MGP	ZFP36	2		ARHGDIB	OLR1	2		ALDH1A1	HIST1H2BK	2
PLAU	LAYN	2		FAM46A	SLCO4A1	2		SRGN	RPL14L	2						MGP	BGN	2		ARHGDIB	GPX3	2		ALDH1A1	CDK6	2
PLAU	NNMT	2		FAM46A	OLFM1	2		SRGN	SLC2A3	2						MGP	SGK	2		ARHGDIB	GJA1	2		ALDH1A1	H2BFS	2
PLAU	ADM	2		C14ORF78	ASS	2		SRGN	SERPINA3	2						MGP	CRIP2	2		ARHGDIB	LOC400879	2		miR-543	GFRA1	2
PLAU	SCG2	2		C14ORF78	AXL	2		SRGN	ACTG2	2						MGP	PDGFRL	2		ARHGDIB	BMP4	2		miR-543	GFRA1	2
PLAU	SGK	2		C14ORF78	ALPL	2		SRGN	RGS16	2						MGP	CD9	2		ARHGDIB	CYBA	2		miR-543	GFRA1	2
PLAU	LPAR1	2		C14ORF78	CTGF	2		SRGN	PANX3	2						MGP	SLIT2	2		ARHGDIB	FAM107B	2		miR-603	KYNU	2
PLAU	FST	2		C14ORF78	STMN3	2		NPPB	ACTG2	2						MGP	OAS2	2		ARHGDIB	PRDX2	2		miR-603	KYNU	2
PLAU	CTSB	2		IBSP	TCEA3	2		NPPB	UPP1	2						MGP	SLPI	2		ARHGDIB	LOC440157	2		miR-603	CDK6	2
PLAU	SORCS2	2		IBSP	FGFR3	2		NPPB	HS.388347	2						MGP	IGFBP6	2		ARHGDIB	VAMP5	2		miR-603	CCND1	2
PLAU	LOX	2		IBSP	ALPL	2		BHLHB2	SLC2A3	2						MGP	DCN	2		ARHGDIB	PANX3	2		miR-603	CCND1	2
PLAU	PHLDA1	2		IBSP	SP7	2		BHLHB2	TAGLN	2						miR-645	ALDOA	2		ARHGDIB	TGM2	2		miR-603	CCND1	2
PLAU	THBS2	2		IBSP	FLJ23191	2		BHLHB2	SERPINA3	2						OAS2	FHL1	2		ARHGDIB	CSRP2	2		miR-603	CCND1	2
PLAU	TNFRSF11B	2		IBSP	ANGPT1	2		TMEM200A	COL1A2	2						OAS2	IFITM1	2		ARHGDIB	TFPI	2		miR-603	CCND2	2
PLAU	EFEMP1	2		IBSP	COL10A1	2		TMEM200A	SERPINA3	2						OAS2	LDB2	2		ARHGDIB	H3F3B	2		miR-603	CCND1	2
PLAU	IGFBP6	2		IBSP	CD36	2		TMEM200A	UPP1	2						OAS2	GAS1	2		ARHGDIB	DLC1	2		GAL	PRR6	2
PLAU	FHL2	2		IBSP	CD36	2		TMEM200A	HS.388347	2						OAS2	UBE2L6	2		ARHGDIB	AKR1B1	2		GAL	MT1X	2
PLAU	SDC4	2		IBSP	OLFML2B	2		TAGLN	ACTG2	2						OAS2	TRIB1	2		ARHGDIB	TFPI	2		NDN	RIS1	2
PLAU	TGFBI	2		IBSP	GPX3	2		TAGLN	UPP1	2						OAS2	ENG	2		ARHGDIB	CPXM1	2		NDN	RGS16	2
COL6A2	NDRG1	2		HOXB9	FNDC1	2		TAGLN	ZNF22	2						OAS2	EPAS1	2		ARHGDIB	LOC346887	2		SLC2A3	TMEM200A	2
COL6A2	NDRG1	2		HOXB9	RPS6KA2	2		TAGLN	PANX3	2						OAS2	IGFBP3	2		ARHGDIB	CTTN	2		SLC2A3	SERPINA3	2
COL6A2	COL6A2	2		HOXB9	STMN3	2		TAGLN	SERPINI1	2						OAS2	RASD1	2		ARHGDIB	MYC	2		SLC2A3	ACTG2	2
COL6A2	LDB2	2		HOXB9	LEPREL1	2		TAGLN	HS.388347	2						OAS2	ZFP36	2		ARHGDIB	LOC644774	2		SLC2A3	UPP1	2
COL6A2	PRSS23	2		HOXB9	KRT8	2		SERPINA3	ACTG2	2						OAS2	AKR1C3	2		ARHGDIB	KBTBD9	2		SLC2A3	RGS16	2
COL6A2	SPARC	2		HOXB9	LOC644743	2		SERPINA3	UPP1	2						OAS2	SCG2	2		ARHGDIB	EBI3	2		SLC2A3	PANX3	2
COL6A2	CPA4	2		HOXB9	CD36	2		SERPINA3	RGS16	2						OAS2	SGK	2		ARHGDIB	CENTD3	2		SLC2A3	HS.388347	2
SPOCK	NPTX1	2		HOXB9	CD36	2		SERPINA3	HS.388347	2						OAS2	CTSB	2		SERPINA3	DKFZP586H2123	2		miR-186	NQO1	2
SPOCK	NDRG1	2		HOXB9	OLFML2B	2		ACTG2	UPP1	2						OAS2	SLIT2	2		SERPINA3	CLDN1	2		miR-186	NQO1	2
SPOCK	COL6A2	2		HOXB9	GPX3	2		ACTG2	HS.388347	2						miR-1224-3p	BCAS4	2		SERPINA3	PLAT	2		miR-186	NQO1	2
SPOCK	RIS1	2		HOXB9	IBSP	2		UPP1	CDK6	2						CTSB	NDRG1	2		SERPINA3	S100A16	2		miR-186	NDN	2
SPOCK	OBFC2A	2		CYP1B1	OLFML2B	2		UPP1	PANX3	2						CTSB	FHL1	2		SERPINA3	IL1B	2		miR-186	CLDN1	2
SPOCK	COL6A2	2		CYP1B1	IBSP	2		UPP1	HS.388347	2						CTSB	EMP1	2		SERPINA3	HRASLS3	2		miR-186	CDK6	2
SPOCK	IGFBP3	2		CYP1B1	HOXB9	2		SUNC1	DKFZP586H2123	2						CTSB	IFITM1	2		SERPINA3	SRGN	2		miR-186	CDK6	2
COL6A1	NDRG1	2		FBN2	IGFBP5	2		SUNC1	DTX3	2						CTSB	LDB2	2		SERPINA3	LCP1	2		miR-186	CCND2	2
COL6A1	COL6A2	2		FBN2	CYBA	2		SUNC1	KRT17	2						CTSB	SPARC	2		SERPINA3	CYGB	2		miR-186	PMEPA1	2
COL6A1	PRSS23	2		FBN2	HOXB9	2		SUNC1	CCND2	2						CTSB	MLPH	2		SERPINA3	TM4SF1	2		miR-186	PMEPA1	2
COL6A1	SPARC	2		FBN2	CYP1B1	2		SUNC1	KISS1	2						CTSB	CAMK2N1	2		SERPINA3	RARRES3	2		miR-186	PMEPA1	2
COL6A1	COL6A2	2		FAM107A	LOC346887	2		SUNC1	ARHGEF16	2						CTSB	THY1	2		SERPINA3	LOC400879	2		miR-186	PMEPA1	2
COL6A1	THY1	2		FAM107A	CYB5A	2		SUNC1	IER3	2						CTSB	GAS1	2		SERPINA3	FAM107B	2		miR-186	GFRA1	2
COL6A1	EPAS1	2		FAM107A	ASS	2		SUNC1	S100A4	2						CTSB	UBE2L6	2		SERPINA3	LOC440157	2		miR-186	GFRA1	2
COL6A1	IGFBP3	2		FAM107A	ALDH3A1	2		SUNC1	S100A4	2						CTSB	TRIB1	2		SERPINA3	VAMP5	2		miR-186	GFRA1	2
COL6A1	SPOCK	2		FAM107A	VAMP5	2		SUNC1	BAIAP2L1	2						CTSB	ENG	2		SERPINA3	TSPAN31	2		miR-147b	COL4A2	2
COL6A1	CSEN	2		FAM107A	LOC440157	2		SUNC1	TNFRSF19	2						CTSB	EPAS1	2		SERPINA3	GFPT2	2		miR-615-3p	NPTX1	2
COL6A1	EFEMP1	2		CTHRC1	SERPINB7	2		SUNC1	MYEOV	2						CTSB	RGS4	2		SERPINA3	TGM2	2		miR-615-3p	CDK6	2
COL6A1	LOXL1	2		CTHRC1	LOC346887	2		SUNC1	COL4A2	2						CTSB	IGFBP3	2		SERPINA3	COL6A3	2		miR-615-3p	COL4A2	2
CRABP2	COL6A2	2		CTHRC1	PRDX2	2		SUNC1	TSPAN31	2						CTSB	RASD1	2		SERPINA3	TFPI	2		miR-615-3p	TUBB2B	2
CRABP2	RPESP	2		CTHRC1	FAM107A	2		SUNC1	GSTT1	2						CTSB	TMEFF2	2		SERPINA3	H3F3B	2		miR-615-3p	CCND2	2
CRABP2	BCAS4	2		CTHRC1	SDPR	2		SUNC1	TNFSF7	2						CTSB	ZFP36	2		SERPINA3	DLC1	2		miR-486-3p	TAGLN	2
CRABP2	FBXO2	2		CTHRC1	C9ORF58	2		SUNC1	NPPB	2						CTSB	NNMT	2		SERPINA3	RPS6KA2	2		miR-486-3p	KRT8	2
CRABP2	EMP1	2		C8ORF55	LOC644774	2		ARHGEF16	CLDN1	2						CTSB	AKR1C3	2		SERPINA3	EFNB2	2		miR-486-3p	MBD6	2
CRABP2	MLPH	2		C9ORF58	LOC346887	2		ARHGEF16	COL4A2	2						CTSB	ADM	2		SERPINA3	TFPI	2		miR-558	CCND1	2
CRABP2	RIS1	2		C9ORF58	ASS	2		ARHGEF16	GSTT1	2						CTSB	FBXO32	2		SERPINA3	CPXM1	2		miR-558	CCND1	2
CRABP2	CPA4	2		C9ORF58	SPESP1	2		ARHGEF16	TNFSF7	2						CTSB	SCG2	2		SERPINA3	OLFM1	2		miR-558	CCND1	2
CRABP2	COL6A2	2		C9ORF58	ALDH3A1	2		ARHGEF16	NPPB	2						CTSB	SGK	2		SERPINA3	SLCO4A1	2		miR-558	CCND1	2
CRABP2	THY1	2		C9ORF58	FAM107A	2		ARHGEF16	LAMA5	2						miR-34c-5p	CDK4	2		SERPINA3	CTTN	2		TGFBI	HRASLS3	2
CRABP2	CDH6	2		C9ORF58	SDPR	2		EGFLAM	CYTL1	2						miR-34c-5p	CDK4	2		SERPINA3	SFRP1	2		TGFBI	IER3	2
CRABP2	IGFBP3	2		C9ORF58	S100A16	2		EGFLAM	ALDH3A1	2						miR-34c-5p	GAS1	2		SERPINA3	KBTBD9	2		TGFBI	COL8A1	2
CRABP2	CSEN	2		SLCO4A1	HS.34447	2		EGFLAM	STEAP1	2						miR-34c-5p	GAS1	2		SERPINA3	EBI3	2		TGFBI	AXUD1	2
CRABP2	EFEMP1	2		SLCO4A1	CENTD3	2		OCIAD2	DCN	2						miR-34c-5p	GAS1	2		SERPINA3	IFITM3	2		TGFBI	BAIAP2L1	2
CRABP2	LOXL1	2		SLCO4A1	EBI3	2		OCIAD2	ALDH3A1	2						miR-34c-5p	ITGA11	2		SERPINA3	RASL12	2		TGFBI	BGN	2
CRABP2	PVT1	2		SLCO4A1	KBTBD9	2		OCIAD2	BAIAP2L1	2						miR-34c-5p	ITGA11	2		SERPINA3	CENTD3	2		TGFBI	SRPX	2
CRABP2	COL6A1	2		SLCO4A1	EML2	2		OCIAD2	MYEOV	2						ADORA2B	RPESP	2		CRIP1	C9ORF58	2		TGFBI	NNMT	2
CRABP2	FBLN1	2		SLCO4A1	SFRP1	2		OCIAD2	GSTT1	2						ADORA2B	BCAS4	2		CRIP1	HRASLS3	2		TGFBI	CLDN1	2
CRABP2	LAYN	2		SLCO4A1	STEAP3	2		OCIAD2	PMEPA1	2						ADORA2B	KRT81	2		CRIP1	SRGN	2		TGFBI	COL4A2	2
CRABP2	BGN	2		SLCO4A1	CTTN	2		ALDH3A1	SERPINI1	2						ADORA2B	CAMK2N1	2		CRIP1	TMSL8	2		TGFBI	BHLHB2	2
CRABP2	ADORA2B	2		TSPAN31	CPXM1	2		STEAP1	STEAP1	2						ADORA2B	RIS1	2		CRIP1	CYGB	2		TGFBI	SOST	2
CRABP2	FBLN1	2		TSPAN31	EFNB2	2		STEAP1	SPOCK	2						ADORA2B	CPA4	2		CRIP1	TM4SF1	2		TGFBI	RIS1	2
CRABP2	FST	2		TSPAN31	H3F3B	2		STEAP1	SPOCK	2						ADORA2B	CDH6	2		CRIP1	FBN2	2		TGFBI	CDK6	2
CRABP2	G6PD	2		TSPAN31	TGM2	2		ZSCAN18	IGFBP7	2						ADORA2B	CSEN	2		CRIP1	ECHDC2	2		TGFBI	PANX3	2
CRABP2	SORCS2	2		FGFR3	TMEM205	2		ZSCAN18	CYTL1	2						ADORA2B	LOXL1	2		CRIP1	GYPC	2		miR-650	PDGFRA	2
CRABP2	LY6E	2		FGFR3	TCEA3	2		ZSCAN18	LOC387763	2						ADORA2B	PVT1	2		CRIP1	RARRES3	2		miR-650	PDGFRA	2
CRABP2	CRIP2	2		COL10A1	TCEA3	2		ZSCAN18	AXUD1	2						ADORA2B	LAYN	2		CRIP1	SDPR	2		miR-628-5p	PDGFRA	2
CRABP2	NFIX	2		COL10A1	FGFR3	2		TUBB2B	ARMET	2						ADORA2B	RPL39L	2		CRIP1	OLR1	2		miR-384	CDK6	2
THBS2	COL6A2	2		COL10A1	AXL	2		TUBB2B	IER3	2						RPL39L	BCAS4	2		CRIP1	LOC400879	2		miR-648	MBD6	2
THBS2	PRSS23	2		COL10A1	ALPL	2		TUBB2B	S100A4	2						RPL39L	KRT81	2		CRIP1	FAM107B	2		miR-875-3p	CCND1	2
THBS2	SPARC	2		COL10A1	SP7	2		TUBB2B	CCND1	2						RPL39L	CAMK2N1	2		CRIP1	LOC440157	2		miR-455-3p	COL8A1	2
THBS2	COL6A2	2		COL10A1	FLJ23191	2		TUBB2B	S100A4	2						RPL39L	CPA4	2		CRIP1	VAMP5	2		miR-455-3p	PDGFRA	2
THBS2	CDH6	2		COL10A1	ANGPT1	2		TUBB2B	MDK	2						RPL39L	DKK1	2		CRIP1	PANX3	2		GFPT2	APCDD1	2
THBS2	IGFBP3	2		COL10A1	FARP1	2		TUBB2B	KRT18	2						RPL39L	CSEN	2		CRIP1	CSAG1	2		GFPT2	DKFZP586H2123	2
THBS2	EFEMP1	2		KRT8	FGFR3	2		TUBB2B	BAIAP2L1	2						RPL39L	PVT1	2		CRIP1	DAB2	2		GFPT2	IGFBP7	2
THBS2	COL6A1	2		KRT8	ASS	2		TUBB2B	ANKRD1	2						RPL39L	FBLN1	2		CRIP1	CAV2	2		GFPT2	TGFBI	2
THBS2	NNMT	2		KRT8	FOXR1	2		TUBB2B	CLDN1	2						miR-548c-3p	ADM	2		CRIP1	COL16A1	2		GFPT2	ARHGEF16	2
THBS2	SGK	2		KRT8	AXL	2		TUBB2B	KRT8	2						miR-548c-3p	EPB41L3	2		CRIP1	DLC1	2		GFPT2	TUBB2B	2
THBS2	LPAR1	2		KRT8	ALPL	2		TUBB2B	TNFSF7	2						miR-548c-3p	CPA4	2		CRIP1	LOC346887	2		GFPT2	IER3	2
THBS2	FST	2		KRT8	SP7	2		BAIAP2L1	ALDH1A1	2						AKR1C3	FHL1	2		CRIP1	CTTN	2		GFPT2	COL8A1	2
THBS2	LOX	2		KRT8	ANGPT1	2		BAIAP2L1	MYEOV	2						AKR1C3	EMP1	2		CRIP1	COL3A1	2		GFPT2	AXUD1	2
THBS2	CRIP2	2		LOC644743	FGFR3	2		BAIAP2L1	ANKRD1	2						AKR1C3	IFITM1	2		CRIP1	LOC644774	2		GFPT2	BAIAP2L1	2
SDC4	COL6A2	2		LOC644743	FOXR1	2		BAIAP2L1	CLDN1	2						AKR1C3	LDB2	2		CRIP1	KBTBD9	2		GFPT2	SRPX	2
SDC4	RPESP	2		LOC644743	AXL	2		BAIAP2L1	GSTT1	2						AKR1C3	SPARC	2		CRIP1	RASL12	2		GFPT2	NNMT	2
SDC4	BCAS4	2		LOC644743	ALPL	2		BAIAP2L1	PMEPA1	2						AKR1C3	MLPH	2		CRIP1	CENTD3	2		GFPT2	CLDN1	2
SDC4	FBXO2	2		LOC644743	SP7	2		BAIAP2L1	KRT8	2						AKR1C3	THY1	2		NPPB	DKFZP586H2123	2		GFPT2	COL4A2	2
SDC4	PRSS23	2		LOC644743	ANGPT1	2		BAIAP2L1	TNFSF7	2						AKR1C3	GAS1	2		NPPB	ARHGEF16	2		GFPT2	PMEPA1	2
SDC4	CAMK2N1	2		LOC644743	KRT8	2		SOST	COL1A2	2						AKR1C3	UBE2L6	2		NPPB	CLDN1	2		GFPT2	PLAT	2
SDC4	RIS1	2		CD36	TCEA3	2		SOST	HIST1H2BK	2						AKR1C3	TRIB1	2		NPPB	HOXB9	2		GFPT2	TNFSF7	2
SDC4	CPA4	2		CD36	FGFR3	2		SOST	CDK6	2						AKR1C3	ENG	2		NPPB	KRT8	2		GFPT2	BHLHB2	2
SDC4	COL6A2	2		CD36	AXL	2		SOST	PANX3	2						AKR1C3	EPAS1	2		NPPB	LEPREL1	2		GFPT2	LAMA5	2
SDC4	DKK1	2		CD36	ALPL	2		SOST	H2BFS	2						AKR1C3	RGS4	2		NPPB	FARP1	2		GFPT2	TMEM200A	2
SDC4	CDH6	2		CD36	SP7	2		SOST	NPTX1	2						AKR1C3	IGFBP3	2		NPPB	CTSC	2		GFPT2	SOST	2
SDC4	SPOCK	2		CD36	FLJ23191	2		CDK6	PANX3	2						AKR1C3	RASD1	2		NPPB	FOXR1	2		GFPT2	SERPINA3	2
SDC4	CSEN	2		CD36	ANGPT1	2		CDK6	H2BFS	2						AKR1C3	TMEFF2	2		NPPB	CTTN	2		GFPT2	UPP1	2
SDC4	ALDOA	2		CD36	FARP1	2		ARMET	ALDH1A1	2						AKR1C3	ZFP36	2		NPPB	STEAP3	2		GFPT2	CDK6	2
SDC4	EFEMP1	2		CD36	COL10A1	2		ARMET	KYNU	2						ZFP36	FHL1	2		NPPB	MYC	2		GFPT2	PANX3	2
SDC4	LOXL1	2		CD36	C14ORF78	2		ARMET	KYNU	2						ZFP36	EMP1	2		NPPB	EML2	2		NPPB	ACTG2	2
SDC4	PVT1	2		CD36	KRT8	2		NDN	RIS1	2						ZFP36	IFITM1	2		NPPB	KBTBD9	2		NPPB	UPP1	2
SDC4	COL6A1	2		CD36	LOC644743	2		NDN	RGS16	2						ZFP36	LDB2	2		NPPB	EBI3	2		NPPB	HS.388347	2
SDC4	FBLN1	2		CD36	GFPT2	2		RBP1	APCDD1	2						ZFP36	SPARC	2		NPPB	HS.34447	2		miR-527	RGS16	2
SDC4	LAYN	2		CD36	TCEA3	2		RBP1	IGFBP7	2						ZFP36	LAMA4	2		DKFZP586H2123	ARHGEF16	2		MDK	BAIAP2L1	2
SDC4	ADORA2B	2		CD36	FGFR3	2		RBP1	LOC644743	2						ZFP36	MLPH	2		DKFZP586H2123	CCND1	2		MDK	PMEPA1	2
SDC4	FST	2		CD36	AXL	2		RBP1	TUBB2B	2						ZFP36	THY1	2		DKFZP586H2123	CLDN1	2		MDK	OCIAD2	2
SDC4	LOX	2		CD36	SP7	2		RBP1	IER3	2						ZFP36	GAS1	2		DKFZP586H2123	PLAT	2		MDK	TMEM200A	2
SDC4	KRT18	2		CD36	FLJ23191	2		RBP1	MDK	2						ZFP36	UBE2L6	2		DKFZP586H2123	S100A16	2		MDK	UPP1	2
SDC4	CRABP2	2		CD36	ANGPT1	2		RBP1	KRT18	2						ZFP36	TRIB1	2		DKFZP586H2123	IL1B	2		MDK	SERPINI1	2
SDC4	PHLDA1	2		CD36	FARP1	2		RBP1	BAIAP2L1	2						ZFP36	ENG	2		DKFZP586H2123	HRASLS3	2		COL1A2	P8	2
SDC4	THBS2	2		CD36	COL10A1	2		RBP1	NDN	2						ZFP36	EPAS1	2		DKFZP586H2123	SRGN	2		COL1A2	CDK6	2
SDC4	TNFRSF11B	2		CD36	C14ORF78	2		RBP1	KRT8	2						ZFP36	IGFBP3	2		DKFZP586H2123	LCP1	2		miR-490-3p	CCND1	2
SDC4	EFEMP1	2		CD36	KRT8	2		RBP1	TNFSF7	2						ZFP36	RASD1	2		DKFZP586H2123	CYGB	2		miR-490-3p	MBD6	2
SDC4	FHL2	2		CD36	GFPT2	2		LOC644743	TUBB2B	2						PVT1	NPTX1	2		DKFZP586H2123	RARRES3	2		SNRPN	CCND2	2
KIAA1199	NPTX1	2		CD36	CD36	2		LOC644743	IER3	2						PVT1	BCAS4	2		DKFZP586H2123	FAM107B	2		SNRPN	ARMET	2
KIAA1199	COL6A2	2		SOST	TCEA3	2		LOC644743	AMPH	2						PVT1	DKK1	2		DKFZP586H2123	VAMP5	2		SNRPN	ANKRD1	2
KIAA1199	RPESP	2		SOST	FGFR3	2		LOC644743	KRT18	2						PVT1	CSEN	2		DKFZP586H2123	TSPAN31	2		SNRPN	NQO1	2
KIAA1199	FBXO2	2		SOST	AXL	2		LOC644743	BAIAP2L1	2						LOXL1	NPTX1	2		DKFZP586H2123	GFPT2	2		SNRPN	NDN	2
KIAA1199	SPARC	2		SOST	ALPL	2		LOC644743	MYEOV	2						LOXL1	NDRG1	2		DKFZP586H2123	TGM2	2		SNRPN	KYNU	2
KIAA1199	MLPH	2		SOST	SP7	2		LOC644743	ANKRD1	2						LOXL1	COL6A2	2		DKFZP586H2123	CAV2	2		SNRPN	SPOCK	2
KIAA1199	RIS1	2		SOST	FLJ23191	2		LOC644743	CLDN1	2						LOXL1	RPESP	2		DKFZP586H2123	TFPI	2		SNRPN	KYNU	2
KIAA1199	OBFC2A	2		SOST	ANGPT1	2		LOC644743	COL4A2	2						LOXL1	CAMK2N1	2		DKFZP586H2123	H3F3B	2		SNRPN	EEF1A2	2
KIAA1199	CPA4	2		SOST	COL10A1	2		LOC644743	GSTT1	2						LOXL1	RIS1	2		DKFZP586H2123	DLC1	2		miR-194	PMEPA1	2
KIAA1199	COL6A2	2		SOST	GSDMDC1	2		LOC644743	KRT8	2						LOXL1	OBFC2A	2		DKFZP586H2123	RPS6KA2	2		miR-194	PMEPA1	2
KIAA1199	CDH6	2		SOST	CSRP2	2		LOC644743	LAMA5	2						LOXL1	CPA4	2		DKFZP586H2123	EFNB2	2		miR-194	PMEPA1	2
KIAA1199	IGFBP3	2		SOST	LRRC17	2		MDK	BAIAP2L1	2						LOXL1	COL6A2	2		DKFZP586H2123	TFPI	2		miR-194	PMEPA1	2
KIAA1199	SPOCK	2		SOST	DAB2	2		MDK	PMEPA1	2						LOXL1	CDH6	2		DKFZP586H2123	CPXM1	2		ZNF22	CDK6	2
KIAA1199	CSEN	2		SOST	COL6A3	2		KRT18	BAIAP2L1	2						LOXL1	IGFBP3	2		DKFZP586H2123	SLCO4A1	2		ZNF22	PANX3	2
KIAA1199	EFEMP1	2		SOST	PANX3	2		KRT18	ANKRD1	2						LOXL1	SPOCK	2		DKFZP586H2123	CTTN	2		ZNF22	HS.388347	2
KIAA1199	LOXL1	2		SOST	GFPT2	2		KRT18	CLDN1	2						LOXL1	CSEN	2		DKFZP586H2123	STEAP3	2		miR-377	PDGFRA	2
KIAA1199	COL6A1	2		SOST	CD36	2		KRT18	COL4A2	2						LOXL1	ALDOA	2		DKFZP586H2123	MYC	2		miR-377	CDK6	2
KIAA1199	LAYN	2		SOST	CD36	2		KRT18	GSTT1	2						miR-1224-5p	CAMK2N1	2		DKFZP586H2123	SFRP1	2		miR-377	CDK6	2
KIAA1199	NNMT	2		SOST	BMP4	2		KRT18	KRT8	2						RASD1	FHL1	2		DKFZP586H2123	EML2	2		IER3	COL8A1	2
KIAA1199	FBXO32	2		SOST	IBSP	2		KRT18	TNFSF7	2						RASD1	EMP1	2		DKFZP586H2123	KBTBD9	2		IER3	CCND1	2
KIAA1199	SCG2	2		SOST	TM4SF1	2		KRT8	NPPB	2						RASD1	IFITM1	2		DKFZP586H2123	EBI3	2		IER3	KRT18	2
KIAA1199	SGK	2		ARHGEF16	CPXM1	2		KRT8	LAMA5	2						RASD1	LDB2	2		DKFZP586H2123	RASL12	2		IER3	OCIAD2	2
KIAA1199	SORCS2	2		ARHGEF16	CTSC	2		PDGFRA	LPAR1	2						RASD1	PRSS23	2		DKFZP586H2123	CENTD3	2		IER3	AXUD1	2
KIAA1199	LOX	2		ARHGEF16	GFPT2	2		PDGFRA	DCN	2						RASD1	SPARC	2		LAMA5	EEF1A2	2		IER3	BAIAP2L1	2
KIAA1199	CRABP2	2		ARHGEF16	HOXB9	2		PDGFRA	TNFRSF19	2						RASD1	LAMA4	2		LAMA5	C9ORF58	2		IER3	SRPX	2
KIAA1199	PHLDA1	2		ARHGEF16	LAMA5	2		PDGFRA	PRR6	2						RASD1	COL6A2	2		LAMA5	S100A16	2		IER3	NNMT	2
KIAA1199	THBS2	2		ARHGEF16	CLDN1	2		PDGFRA	TNFSF7	2						RASD1	GAS1	2		LAMA5	ALDH1A3	2		IER3	CLDN1	2
KIAA1199	EFEMP1	2		KISS1	FOXR1	2		TNFRSF19	RAC2	2						RASD1	UBE2L6	2		LAMA5	CYGB	2		IER3	COL4A2	2
KIAA1199	SDC4	2		KISS1	DLC1	2		TNFRSF19	MYEOV	2						RASD1	TRIB1	2		LAMA5	GFPT2	2		IER3	PMEPA1	2
KIAA1199	IGFBP4	2		KISS1	CTSC	2		TNFRSF19	ANKRD1	2						RASD1	ENG	2		LAMA5	LOC644743	2		IER3	PLAT	2
KIAA1199	TGFBI	2		KISS1	FARP1	2		HIST1H2BK	CDK6	2						RASD1	EPAS1	2		LAMA5	KYNU	2		IER3	KRT8	2
KIAA1199	PLAU	2		KISS1	KRT8	2		HIST1H2BK	PANX3	2						RASD1	IGFBP3	2		LAMA5	KRT8	2		IER3	TNFSF7	2
KIAA1199	FBXO32	2		KISS1	LOC644743	2		HIST1H2BK	H2BFS	2						CSEN	NPTX1	2		LAMA5	C14ORF78	2		IER3	BHLHB2	2
KIAA1199	FLJ10154	2		KISS1	HOXB9	2		DTX3	DCN	2						CSEN	RPESP	2		LAMA5	CAV2	2		IER3	OCIAD2	2
ITGA11	COL6A2	2		KISS1	FBN2	2		DTX3	KRT17	2						CSEN	BCAS4	2		LAMA5	SPESP1	2		IER3	TMEM200A	2
ITGA11	RPESP	2		KISS1	CLDN1	2		DTX3	KISS1	2						CSEN	MLPH	2		LAMA5	FARP1	2		IER3	SOST	2
ITGA11	COL6A2	2		KISS1	ARHGEF16	2		DTX3	ARHGEF16	2						CSEN	CAMK2N1	2		LAMA5	COL16A1	2		IER3	COL1A2	2
ITGA11	SPOCK	2		KISS1	DKFZP586H2123	2		DTX3	NPPB	2						CSEN	RIS1	2		LAMA5	CTSC	2		IER3	SERPINA3	2
ITGA11	CSEN	2		KISS1	NPPB	2		KISS1	ARHGEF16	2						CSEN	CPA4	2		LAMA5	CTGF	2		IER3	UPP1	2
ITGA11	LOXL1	2		MAFB	FNDC1	2		KISS1	LOC644743	2						CSEN	CDH6	2		LAMA5	ASS	2		IER3	CDK6	2
ITGA11	PVT1	2		MAFB	ALPL	2		KISS1	AMPH	2						CSEN	SPOCK	2		LAMA5	CTTN	2		IER3	PANX3	2
ITGA11	COL6A1	2		MAFB	LEPREL1	2		KISS1	DCN	2						miR-885-3p	KAZALD1	2		LAMA5	KBTBD9	2		PDGFRA	PRR6	2
ITGA11	CRABP2	2		MAFB	C14ORF78	2		KISS1	TNFRSF19	2						miR-498	EPB41L3	2		ALDH1A3	CYGB	2		miR-216a	GFRA1	2
ITGA11	THBS2	2		MAFB	KRT8	2		KISS1	CLDN1	2						miR-498	ALDOA	2		ALDH1A3	TM4SF1	2		miR-216a	GFRA1	2
ITGA11	SDC4	2		MAFB	LOC644743	2		KISS1	GSTT1	2						TRIB1	FHL1	2		ALDH1A3	CD36	2		miR-216a	GFRA1	2
ITGA11	FLJ10154	2		MAFB	OLFML2B	2		KISS1	KRT8	2						TRIB1	EMP1	2		ALDH1A3	LOC440157	2		miR-532-3p	MBD6	2
ITGA11	KIAA1199	2		MAFB	IBSP	2		KISS1	NPPB	2						TRIB1	IFITM1	2		ALDH1A3	GFPT2	2		miR-519c-3p	CCND2	2
EFEMP1	COL6A2	2		MAFB	HOXB9	2		S100A4	AMPH	2						TRIB1	LDB2	2		ALDH1A3	COL6A3	2		miR-142-3p	MBD6	2
EFEMP1	RPESP	2		MAFB	CYP1B1	2		S100A4	CCND1	2						TRIB1	SPARC	2		ALDH1A3	DAB2	2		miR-142-3p	IER3	2
EFEMP1	FBXO2	2		MAFB	CLDN1	2		S100A4	S100A4	2						TRIB1	MLPH	2		ALDH1A3	KIAA1199	2		miR-142-3p	MBD6	2
EFEMP1	EMP1	2		MAFB	CCND1	2		S100A4	MDK	2						TRIB1	THY1	2		ALDH1A3	C14ORF78	2		miR-922	CDK6	2
EFEMP1	KRT81	2		MAFB	ARHGEF16	2		S100A4	DCN	2						TRIB1	GAS1	2		ALDH1A3	LEPREL1	2		miR-922	CDK6	2
EFEMP1	SPARC	2		MAFB	NPPB	2		S100A4	BAIAP2L1	2						TRIB1	UBE2L6	2		ALDH1A3	CAV2	2		miR-922	CDK6	2
EFEMP1	MLPH	2		MAFB	KISS1	2		S100A4	BGN	2						miR-206	CDK4	2		ALDH1A3	TFPI	2		miR-383	CCND2	2
EFEMP1	CPA4	2		MAFB	KRT17	2		S100A4	MYEOV	2						miR-206	G6PD	2		ALDH1A3	SPESP1	2		miR-383	CCND1	2
EFEMP1	COL6A2	2		COL1A2	FGFR3	2		S100A4	ANKRD1	2						miR-206	TM4SF1	2		ALDH1A3	COL10A1	2		miR-197	PDGFRA	2
EFEMP1	THY1	2		COL1A2	ANGPT1	2		S100A4	MDK	2						KRT17	LOC653219	2		ALDH1A3	FARP1	2		miR-324-5p	PIP4K2C	2
EFEMP1	UBE2L6	2		COL1A2	COL10A1	2		S100A4	DCN	2						KRT17	KISS1	2		ALDH1A3	ANGPT1	2		miR-324-5p	PIP4K2C	2
EFEMP1	CDH6	2		COL1A2	KRT8	2		S100A4	BAIAP2L1	2						KISS1	DCN	2		ALDH1A3	SP7	2		miR-324-5p	PIP4K2C	2
EFEMP1	EPAS1	2		COL1A2	LOC644743	2		S100A4	BGN	2						KISS1	OCIAD2	2		ALDH1A3	CTGF	2		miR-324-5p	PIP4K2C	2
EFEMP1	IGFBP3	2		COL1A2	CD36	2		S100A4	ALDH1A1	2						KISS1	DTX3	2		ALDH1A3	ALPL	2		miR-767-5p	COL4A2	2
EFEMP1	RASD1	2		COL1A2	SOST	2		S100A4	ANKRD1	2						KISS1	SUNC1	2		ALDH1A3	AXL	2		OCIAD2	DCN	2
EFEMP1	COL6A2	2		COL1A2	S100A16	2		GSTT1	KRT8	2						KISS1	NPPB	2		ALDH1A3	RPS6KA2	2		OCIAD2	ALDH3A1	2
EFEMP1	RPESP	2		COL1A2	CLDN1	2		GSTT1	TNFSF7	2						TSPAN31	METTL1	2		ALDH1A3	TFPI	2		OCIAD2	BAIAP2L1	2
EFEMP1	FBXO2	2		COL1A2	IER3	2		MBD6	LOC647322	2						TSPAN31	LOC647322	2		ALDH1A3	OLFM1	2		OCIAD2	MYEOV	2
EFEMP1	KRT81	2		COL1A2	ARHGEF16	2		MBD6	PIP4K2C	2						TSPAN31	CDK4	2		ALDH1A3	SLCO4A1	2		OCIAD2	GSTT1	2
EFEMP1	MLPH	2		COL1A2	KISS1	2		DCN	KISS1	2						TSPAN31	IL1A	2		ALDH1A3	CTTN	2		OCIAD2	PMEPA1	2
EFEMP1	CPA4	2		COL1A2	KRT17	2		DCN	ARHGEF16	2						TSPAN31	SUNC1	2		ALDH1A3	SFRP1	2		OCIAD2	OCIAD2	2
EFEMP1	COL6A2	2		COL1A2	MAFB	2		DCN	LOC644743	2						SUNC1	PHLDA1	2		ALDH1A3	EML2	2		OCIAD2	LOC647322	2
EFEMP1	CDH6	2		COL1A2	NINJ2	2		DCN	TUBB2B	2						SUNC1	LOC647322	2		ALDH1A3	EBI3	2		OCIAD2	C15ORF52	2
EFEMP1	ALDOA	2		LOC644774	RASL12	2		DCN	PDGFRA	2						SUNC1	OCIAD2	2		ALDH1A3	IFITM3	2		OCIAD2	TMEM200A	2
EFEMP1	EFEMP1	2		LOC644774	KBTBD9	2		DCN	S100A4	2						SUNC1	CDK4	2		ALDH1A3	CENTD3	2		OCIAD2	RPS4Y1	2
EFEMP1	COL6A1	2		AKR1B1	SERPINB7	2		DCN	AMPH	2						SUNC1	DTX3	2		ALDH1A3	HS.34447	2		OCIAD2	COL1A2	2
EFEMP1	LAYN	2		AKR1B1	LOC346887	2		DCN	S100A4	2						SUNC1	IL1A	2		HRASLS3	SRGN	2		OCIAD2	P8	2
EFEMP1	ADORA2B	2		CSRP2	FGFR3	2		DCN	DCN	2						miR-885-5p	METTL1	2		HRASLS3	LCP1	2		OCIAD2	HIST1H2BK	2
EFEMP1	SCG2	2		CSRP2	SP7	2		DCN	BAIAP2L1	2						IL1A	METTL1	2		HRASLS3	TMSL8	2		OCIAD2	UPP1	2
EFEMP1	SGK	2		CSRP2	FLJ23191	2		DCN	BGN	2						IL1A	MAGEA10	2		HRASLS3	CYGB	2		OCIAD2	H2BFS	2
EFEMP1	FST	2		CSRP2	ANGPT1	2		DCN	ANKRD1	2						IL1A	CDK4	2		HRASLS3	TM4SF1	2		OCIAD2	SERPINI1	2
EFEMP1	G6PD	2		CSRP2	COL10A1	2		DCN	GSTT1	2						IL1A	DTX3	2		HRASLS3	ECHDC2	2		OCIAD2	C15ORF52	2
EFEMP1	SORCS2	2		CSRP2	GSDMDC1	2		DCN	KRT8	2						DTX3	DCN	2		HRASLS3	GYPC	2		OCIAD2	RPS4Y1	2
EFEMP1	LOX	2		PRDX2	LOC346887	2		DCN	BAIAP2L1	2						DTX3	METTL1	2		HRASLS3	RARRES3	2		OCIAD2	COL1A2	2
EFEMP1	KRT18	2		PRDX2	TFPI	2		DCN	BGN	2						DTX3	LOC647322	2		HRASLS3	SDPR	2		OCIAD2	HIST1H2BK	2
EFEMP1	CRABP2	2		PRDX2	AKR1B1	2		DCN	ANKRD1	2						DTX3	CDK4	2		HRASLS3	OLR1	2		OCIAD2	UPP1	2
SCG2	RPESP	2		PRDX2	TFPI	2		DCN	GSTT1	2						miR-139-5p	DTX3	2		HRASLS3	GJA1	2		OCIAD2	CDK6	2
SCG2	EMP1	2		PRDX2	CSRP2	2		PRAME	RAC2	2						miR-139-5p	NPTX1	2		HRASLS3	LOC400879	2		OCIAD2	H2BFS	2
SCG2	SPARC	2		PRDX2	LOC440157	2		PRAME	SRGN	2						OCIAD2	LAMA4	2		HRASLS3	BMP4	2		OCIAD2	SERPINI1	2
SCG2	MLPH	2		CYBA	TCEA3	2		TPM1	CDK6	2						OCIAD2	PVT1	2		HRASLS3	FAM107B	2		miR-646	CCND2	2
SCG2	RIS1	2		CYBA	CD36	2		TPM1	SERPINI1	2						OCIAD2	NFIX	2		HRASLS3	LOC440157	2		miR-646	CCND2	2
SCG2	OBFC2A	2		CYBA	CD36	2		QPCT	RIS1	2						OCIAD2	KAZALD1	2		HRASLS3	VAMP5	2		miR-646	CDK6	2
SCG2	THY1	2		BMP4	FGFR3	2		QPCT	NPTX1	2						OCIAD2	SLPI	2		HRASLS3	PANX3	2		miR-646	SLC2A3	2
SCG2	GAS1	2		BMP4	TFPI	2		RIS1	TNNC1	2						OCIAD2	DCN	2		HRASLS3	CSAG1	2		miR-646	SLC2A3	2
SCG2	UBE2L6	2		BMP4	AXL	2		RIS1	NPTX1	2						OCIAD2	LOC647322	2		HRASLS3	COL6A3	2		miR-646	CCND1	2
SCG2	TRIB1	2		BMP4	ALPL	2		RPS4Y1	COL1A2	2						LOC647322	FHL1	2		HRASLS3	DAB2	2		miR-654-3p	PMEPA1	2
SCG2	CDH6	2		BMP4	SP7	2		RPS4Y1	HIST1H2BK	2						LOC647322	EMP1	2		HRASLS3	CAV2	2		miR-496	NPTX1	2
SCG2	EPAS1	2		BMP4	FLJ23191	2		RPS4Y1	H2BFS	2						LOC647322	LDB2	2		HRASLS3	CSRP2	2		RBP1	APCDD1	2
SCG2	IGFBP3	2		BMP4	COL10A1	2		LPAR1	ALDH3A1	2						LOC647322	LAMA4	2		HRASLS3	TFPI	2		RBP1	IGFBP7	2
SCG2	EFEMP1	2		BMP4	GSDMDC1	2		LPAR1	BGN	2						LOC647322	MLPH	2		HRASLS3	H3F3B	2		RBP1	LOC644743	2
SCG2	COL6A1	2		BMP4	TFPI	2		LPAR1	SPOCK	2						LOC647322	GAS1	2		HRASLS3	DLC1	2		RBP1	TUBB2B	2
SCG2	TMEFF2	2		BMP4	CSRP2	2		GAS1	LOC647322	2						LOC647322	ENG	2		HRASLS3	CTGF	2		RBP1	IER3	2
SCG2	ZFP36	2		BMP4	LRRC17	2		GAS1	PIP4K2C	2						LOC647322	EPAS1	2		HRASLS3	RPS6KA2	2		RBP1	MDK	2
SCG2	LAYN	2		BMP4	DAB2	2		GAL	PRR6	2						LOC647322	RASD1	2		HRASLS3	TFPI	2		RBP1	KRT18	2
SCG2	NNMT	2		BMP4	COL6A3	2		GAL	MT1X	2						LOC647322	ZFP36	2		HRASLS3	CPXM1	2		RBP1	BAIAP2L1	2
SCG2	ADM	2		BMP4	TGM2	2		ALDH1A1	TNFSF7	2						LOC647322	AKR1C3	2		HRASLS3	TMEM205	2		RBP1	NDN	2
TAGLN	BCAS4	2		BMP4	PANX3	2		ALDH1A1	MYL9	2						LOC647322	BGN	2		HRASLS3	SLCO4A1	2		RBP1	KRT8	2
TAGLN	EPAS1	2		BMP4	VAMP5	2		MGST1	BGN	2						LOC647322	ADM	2		HRASLS3	CTTN	2		RBP1	TNFSF7	2
TAGLN	RASD1	2		BMP4	LOC440157	2		MGST1	NQO1	2						LOC647322	LPAR1	2		HRASLS3	MYC	2		RBP1	UPP1	2
TAGLN	PVT1	2		BMP4	FAM107B	2		MYL9	TAGLN	2						LOC647322	SORCS2	2		HRASLS3	SFRP1	2		RBP1	RGS16	2
TAGLN	ZFP36	2		LOC400879	AKR1B1	2		MYL9	SERPINI1	2						LOC647322	MGST1	2		HRASLS3	LOC644774	2		RBP1	CDK6	2
TAGLN	NNMT	2		LOC400879	H3F3B	2		COL11A1	NPTX1	2						LOC647322	CRIP2	2		HRASLS3	KBTBD9	2		RBP1	SERPINI1	2
TAGLN	RPL39L	2		LOC400879	CSRP2	2										LOC647322	NFIX	2		HRASLS3	EBI3	2		miR-661	SRGN	2
TAGLN	SGK	2		LOC400879	DAB2	2										LOC647322	SLIT2	2		HRASLS3	RASL12	2		miR-520b	CCND1	2
TAGLN	KAZALD1	2		LOC400879	TGM2	2										LOC647322	OAS2	2		HRASLS3	CENTD3	2		miR-520b	CCND2	2
TAGLN	IGFBP4	2		LOC400879	LOC653219	2										LOC647322	SLPI	2		SRGN	LCP1	2		miR-502-3p	CDK6	2
ACTG2	EFEMP1	2		LOC400879	VAMP5	2										LOC647322	DCN	2		SRGN	TMSL8	2		miR-574-5p	GFRA1	2
ACTG2	SCG2	2		LOC400879	LOC440157	2										LOC647322	MGP	2		SRGN	CYGB	2		miR-574-5p	GFRA1	2
ACTG2	SGK	2		LOC400879	PRDX2	2										LOC647322	METTL1	2		SRGN	TM4SF1	2		miR-574-5p	GFRA1	2
ACTG2	TAGLN	2		LOC400879	FAM107B	2										PHLDA1	NPTX1	2		SRGN	ECHDC2	2		miR-574-5p	OCIAD2	2
ACTG2	CYGB	2		LOC400879	FAM107A	2										PHLDA1	EMP1	2		SRGN	GYPC	2		miR-574-5p	CCND1	2
FBLN1	RPESP	2		LOC400879	BMP4	2										PHLDA1	MLPH	2		SRGN	RARRES3	2		miR-574-5p	PIP4K2C	2
FBLN1	FBXO2	2		GJA1	TMEM205	2										PHLDA1	CAMK2N1	2		SRGN	SDPR	2		miR-520a-3p	CCND2	2
FBLN1	MLPH	2		GJA1	FGFR3	2										PHLDA1	RIS1	2		SRGN	OLR1	2		miR-630	PDGFRA	2
FBLN1	CSEN	2		GJA1	LOC346887	2										PHLDA1	OBFC2A	2		SRGN	GPX3	2		TAGLN	ACTG2	2
FBLN1	PVT1	2		GJA1	AKR1B1	2										PHLDA1	CPA4	2		SRGN	GJA1	2		TAGLN	UPP1	2
FBLN1	FBXO2	2		GJA1	ALPL	2										PHLDA1	THY1	2		SRGN	LOC400879	2		TAGLN	ZNF22	2
FBLN1	LAMA4	2		GJA1	SP7	2										PHLDA1	UBE2L6	2		SRGN	BMP4	2		TAGLN	PANX3	2
FBLN1	MLPH	2		GJA1	FLJ23191	2										PHLDA1	CDH6	2		SRGN	FAM107B	2		TAGLN	SERPINI1	2
FBLN1	PVT1	2		GJA1	SPESP1	2										PHLDA1	RGS4	2		SRGN	PRDX2	2		TAGLN	HS.388347	2
FBLN1	FBLN1	2		GJA1	GSDMDC1	2										PHLDA1	IGFBP3	2		SRGN	LOC440157	2		miR-562	SLC2A3	2
FBLN1	RPL39L	2		GJA1	CSRP2	2										PHLDA1	EFEMP1	2		SRGN	VAMP5	2		miR-562	SLC2A3	2
FBLN1	FBXO32	2		GJA1	LRRC17	2										PHLDA1	LOXL1	2		SRGN	TGM2	2		miR-519b-3p	CCND2	2
LY6E	RPESP	2		GJA1	DAB2	2										PHLDA1	TMEFF2	2		SRGN	CSAG1	2		miR-501-3p	CDK6	2
LY6E	BCAS4	2		GJA1	COL6A3	2										PHLDA1	LAYN	2		SRGN	CSRP2	2		NNMT	TPM1	2
LY6E	MLPH	2		GJA1	PANX3	2										PHLDA1	NNMT	2		SRGN	H3F3B	2		NNMT	COL4A2	2
LY6E	CAMK2N1	2		GJA1	VAMP5	2										PHLDA1	ADM	2		SRGN	DLC1	2		NNMT	PMEPA1	2
LY6E	RIS1	2		GJA1	PRDX2	2										PHLDA1	FBXO32	2		SRGN	AKR1B1	2		NNMT	BHLHB2	2
LY6E	DKK1	2		GJA1	FAM107B	2										PHLDA1	ADORA2B	2		SRGN	CPXM1	2		NNMT	GAS1	2
LY6E	RGS4	2		GJA1	BMP4	2										PHLDA1	SCG2	2		SRGN	LOC346887	2		NNMT	MYL9	2
LY6E	CSEN	2		GJA1	LOC400879	2										PHLDA1	SGK	2		SRGN	CTTN	2		NNMT	TAGLN	2
LY6E	PVT1	2		GPX3	TCEA3	2										PHLDA1	FST	2		SRGN	MYC	2		NNMT	SOST	2
LY6E	TMEFF2	2		GPX3	CD36	2										PHLDA1	G6PD	2		SRGN	KBTBD9	2		NNMT	UPP1	2
LY6E	RPL39L	2		GPX3	CD36	2										PHLDA1	CTSB	2		SRGN	RASL12	2		NNMT	ZNF22	2
LY6E	ADORA2B	2		GPX3	PRDX2	2										PHLDA1	SORCS2	2		SRGN	CENTD3	2		NNMT	CDK6	2
LY6E	FBLN1	2		GPX3	CYBA	2										PHLDA1	KRT18	2		ECHDC2	GYPC	2		NNMT	PANX3	2
LY6E	G6PD	2		GPX3	LOC400879	2										miR-548a-3p	NDRG1	2		ECHDC2	RARRES3	2		miR-892a	TPM1	2
CD9	EMP1	2		SDPR	LOC346887	2										DCN	LDB2	2		ECHDC2	OLR1	2		miR-28-5p	IER3	2
CD9	LAMA4	2		SDPR	AKR1B1	2										DCN	LAMA4	2		ECHDC2	GJA1	2		miR-520d-3p	CCND2	2
CD9	THY1	2		SDPR	SPESP1	2										DCN	ENG	2		ECHDC2	LOC400879	2		miR-423-5p	TAGLN	2
CD9	FBLN1	2		SDPR	GSDMDC1	2										DCN	RASD1	2		ECHDC2	BMP4	2		miR-423-5p	HIST1H2BK	2
CD9	BGN	2		SDPR	CSRP2	2										DCN	ZFP36	2		ECHDC2	FAM107B	2		miR-423-5p	CCND2	2
CD9	FBXO32	2		SDPR	LRRC17	2										DCN	BGN	2		ECHDC2	LOC440157	2		miR-485-3p	GAS1	2
CD9	FBLN1	2		SDPR	TGM2	2										DCN	SLIT2	2		ECHDC2	VAMP5	2		miR-485-3p	GAS1	2
CD9	FST	2		SDPR	PANX3	2										DCN	SLPI	2		ECHDC2	PANX3	2		miR-485-3p	GAS1	2
CD9	LY6E	2		SDPR	VAMP5	2										miR-145	TNFRSF11B	2		ECHDC2	COL6A3	2		miR-606	SLC2A3	2
CD9	CRIP2	2		SDPR	LOC440157	2										miR-145	DAB2	2		ECHDC2	DAB2	2		QPCT	RIS1	2
CD9	CRABP2	2		SDPR	PRDX2	2										miR-145	DAB2	2		ECHDC2	CAV2	2		QPCT	NPTX1	2
CD9	KAZALD1	2		SDPR	FAM107B	2										miR-145	DAB2	2		ECHDC2	CSRP2	2		miR-125a-5p	miR-191	2
CD9	PDGFRL	2		SDPR	FAM107A	2										miR-145	GCLM	2		ECHDC2	FARP1	2		MYEOV	miR-191	2
QPCT	NPTX1	2		SDPR	BMP4	2										miR-145	LOX	2		ECHDC2	SP7	2		CDK6	miR-448	2
QPCT	RPESP	2		SDPR	LOC400879	2										miR-145	LOX	2		ECHDC2	TFPI	2		CCND1	miR-448	2
QPCT	EMP1	2		SDPR	GJA1	2										SPANXC	BGN	2		ECHDC2	MFI2	2		CCND1	miR-448	2
QPCT	KRT81	2		SDPR	GPX3	2										SPANXC	LY6E	2		ECHDC2	MYC	2		CCND1	miR-448	2
QPCT	CAMK2N1	2		GYPC	TMEM205	2										SPANXC	CD9	2		ECHDC2	COL3A1	2		CCND1	miR-448	2
QPCT	RIS1	2		GYPC	LOC346887	2										SPANXC	PTPLA	2		ECHDC2	KBTBD9	2		CCND1	miR-448	2
QPCT	CPA4	2		GYPC	AKR1B1	2										COL6A3	NPTX1	2		ECHDC2	RASL12	2		CCND1	miR-769-3p	2
QPCT	FBLN1	2		GYPC	GSDMDC1	2										COL6A3	NDRG1	2		ECHDC2	CENTD3	2		miR-375	NPPB	2
QPCT	RPL39L	2		GYPC	CSRP2	2										COL6A3	COL6A2	2		OLR1	GJA1	2		miR-375	CLDN1	2
QPCT	BGN	2		GYPC	LOC653219	2										COL6A3	EMP1	2		OLR1	BMP4	2		miR-375	KRT8	2
QPCT	FBXO32	2		GYPC	PANX3	2										COL6A3	LDB2	2		OLR1	FAM107B	2		miR-375	ANKRD1	2
QPCT	FBLN1	2		GYPC	VAMP5	2										COL6A3	SPARC	2		OLR1	PRDX2	2		miR-375	RGS16	2
QPCT	FST	2		GYPC	LOC440157	2										COL6A3	MLPH	2		OLR1	LOC440157	2		LAMA5	TMEM200A	2
QPCT	LOX	2		GYPC	PRDX2	2										COL6A3	CAMK2N1	2		OLR1	VAMP5	2		LAMA5	EEF1A2	2
QPCT	LY6E	2		GYPC	FAM107B	2										COL6A3	RIS1	2		OLR1	CSRP2	2		PRR6	GAS1	2
QPCT	PHLDA1	2		GYPC	BMP4	2										COL6A3	OBFC2A	2		OLR1	AKR1B1	2		RIS1	TNNC1	2
QPCT	KAZALD1	2		GYPC	LOC400879	2										COL6A3	CPA4	2		OLR1	LOC346887	2		RIS1	NPTX1	2
QPCT	CD9	2		GYPC	GJA1	2										COL6A3	COL6A2	2		FAM107B	PRDX2	2		PRAME	RAC2	2
QPCT	IGFBP6	2		GYPC	GPX3	2										COL6A3	THY1	2		FAM107B	LOC440157	2		PRAME	SRGN	2
QPCT	FHL2	2		GYPC	OLR1	2										COL6A3	UBE2L6	2		FAM107B	VAMP5	2		PRAME	BHLHB2	2
QPCT	FBXO32	2		GYPC	SDPR	2										COL6A3	CDH6	2		FAM107B	PANX3	2		DCN	KISS1	2
QPCT	FLJ10154	2		GYPC	COCH	2										COL6A3	ENG	2		FAM107B	TGM2	2		DCN	ARHGEF16	2
METTL1	ENG	2		GYPC	RARRES3	2										COL6A3	EPAS1	2		FAM107B	CSAG1	2		DCN	LOC644743	2
METTL1	BGN	2		TMSL8	TMEM205	2										COL6A3	IGFBP3	2		FAM107B	LRRC17	2		DCN	TUBB2B	2
METTL1	MGST1	2		TMSL8	TFPI	2										COL6A3	RASD1	2		FAM107B	CSRP2	2		DCN	PDGFRA	2
METTL1	CRIP2	2		TMSL8	SP7	2										COL6A3	EFEMP1	2		FAM107B	TFPI	2		DCN	S100A4	2
METTL1	SLIT2	2		TMSL8	GSDMDC1	2										COL6A3	LOXL1	2		FAM107B	H3F3B	2		DCN	AMPH	2
METTL1	MGP	2		TMSL8	TFPI	2										COL6A3	COL6A1	2		FAM107B	DLC1	2		DCN	S100A4	2
EMP1	NDRG1	2		TMSL8	CSRP2	2										COL6A3	ZFP36	2		FAM107B	AKR1B1	2		DCN	OCIAD2	2
IFITM1	FHL1	2		TMSL8	DAB2	2										COL6A3	LAYN	2		FAM107B	RPS6KA2	2		DCN	DCN	2
IFITM1	EMP1	2		TMSL8	COL6A3	2										COL6A3	NNMT	2		FAM107B	TFPI	2		DCN	BAIAP2L1	2
LDB2	NDRG1	2		TMSL8	PANX3	2										COL6A3	AKR1C3	2		FAM107B	CPXM1	2		DCN	BGN	2
LDB2	EMP1	2		TMSL8	VAMP5	2										COL6A3	BGN	2		FAM107B	LOC346887	2		DCN	ANKRD1	2
LDB2	IFITM1	2		TMSL8	LOC440157	2										COL6A3	ADM	2		FAM107B	TNNT1	2		DCN	GSTT1	2
SPARC	COL6A2	2		TMSL8	PRDX2	2										COL6A3	FBXO32	2		FAM107B	TMEM205	2		DCN	KRT8	2
SPARC	EMP1	2		TMSL8	FAM107B	2										COL6A3	SCG2	2		FAM107B	OLFM1	2		DCN	LOC647322	2
SPARC	LDB2	2		TMSL8	FAM107A	2										COL6A3	SGK	2		FAM107B	CTTN	2		DCN	C15ORF52	2
SPARC	PRSS23	2		TMSL8	BMP4	2										COL6A3	LPAR1	2		FAM107B	MYC	2		DCN	RPS4Y1	2
THY1	NDRG1	2		TMSL8	LOC400879	2										COL6A3	FST	2		FAM107B	SFRP1	2		DCN	COL1A2	2
THY1	COL6A2	2		TMSL8	GJA1	2										COL6A3	CTSB	2		FAM107B	LOC644774	2		DCN	P8	2
THY1	RPESP	2		TMSL8	OLR1	2										COL6A3	SORCS2	2		FAM107B	KBTBD9	2		DCN	BAIAP2L1	2
THY1	EMP1	2		TMSL8	SDPR	2										COL6A3	CRABP2	2		FAM107B	RASL12	2		DCN	BGN	2
THY1	IFITM1	2		TMSL8	COCH	2										COL6A3	PHLDA1	2		FAM107B	CENTD3	2		DCN	ANKRD1	2
THY1	LDB2	2		TMSL8	RARRES3	2										COL6A3	EFEMP1	2		LOC440157	VAMP5	2		DCN	GSTT1	2
THY1	SPARC	2		TMSL8	GYPC	2										COL6A3	IGFBP6	2		LOC440157	LOC653219	2		DCN	OCIAD2	2
THY1	LAMA4	2		TMSL8	ECHDC2	2										COL6A3	FHL2	2		LOC440157	XAGE1D	2		DCN	GAS1	2
THY1	MLPH	2		TMSL8	TM4SF1	2										COL6A3	TGFBI	2		LOC440157	CAV2	2		DCN	LOC647322	2
THY1	CAMK2N1	2		TMSL8	CYGB	2										COL6A3	PLAU	2		LOC440157	CSRP2	2		DCN	C15ORF52	2
THY1	COL6A2	2		HAPLN1	CPXM1	2										COL6A3	FBXO32	2		LOC440157	TFPI	2		DCN	RPS4Y1	2
GAS1	NDRG1	2		HAPLN1	TFPI	2										COL6A3	QPCT	2		LOC440157	LOC346887	2		DCN	COL1A2	2
GAS1	FHL1	2		HAPLN1	RPS6KA2	2										COL6A3	NES	2		LOC440157	CTTN	2		DCN	P8	2
GAS1	EMP1	2		HAPLN1	ALPL	2										COL6A3	MGC39900	2		LOC440157	RASL12	2		C15ORF52	TMEM200A	2
GAS1	IFITM1	2		HAPLN1	CTGF	2										COL6A3	MGC39900	2		VAMP5	PANX3	2		C15ORF52	RPS4Y1	2
GAS1	LDB2	2		HAPLN1	STMN3	2										COL6A3	KIAA1199	2		VAMP5	TGM2	2		C15ORF52	COL1A2	2
GAS1	LAMA4	2		HAPLN1	SP7	2										COL6A3	TM4SF1	2		VAMP5	COL6A3	2		GSTT1	KRT8	2
GAS1	MLPH	2		HAPLN1	TFPI	2										COL6A3	DAB2	2		VAMP5	DAB2	2		GSTT1	TNFSF7	2
GAS1	THY1	2		HAPLN1	CSRP2	2										COL6A3	CYGB	2		VAMP5	CSRP2	2		GSTT1	LOC647322	2
UBE2L6	FHL1	2		HAPLN1	LEPREL1	2										miR-331-5p	TRIB1	2		VAMP5	H3F3B	2		GSTT1	C15ORF52	2
UBE2L6	EMP1	2		HAPLN1	LRRC17	2										miR-331-5p	TRIB1	2		VAMP5	DLC1	2		GSTT1	COL1A2	2
UBE2L6	IFITM1	2		HAPLN1	COL6A3	2										CYGB	COL6A2	2		VAMP5	TFPI	2		GSTT1	PIP4K2C	2
UBE2L6	LDB2	2		HAPLN1	LOC440157	2										CYGB	FHL1	2		VAMP5	CTTN	2		S100A4	AMPH	2
UBE2L6	SPARC	2		HAPLN1	FAM107B	2										CYGB	EMP1	2		VAMP5	MFI2	2		S100A4	CCND1	2
UBE2L6	MLPH	2		HAPLN1	BMP4	2										CYGB	IFITM1	2		VAMP5	TAP1	2		S100A4	S100A4	2
UBE2L6	CAMK2N1	2		HAPLN1	GJA1	2										CYGB	LDB2	2		VAMP5	MYC	2		S100A4	MDK	2
UBE2L6	THY1	2		HAPLN1	RARRES3	2										CYGB	PRSS23	2		VAMP5	SFRP1	2		S100A4	DCN	2
UBE2L6	GAS1	2		HAPLN1	TM4SF1	2										CYGB	SPARC	2		VAMP5	KBTBD9	2		S100A4	BAIAP2L1	2
ENG	NDRG1	2		HAPLN1	HRASLS3	2										CYGB	LAMA4	2		VAMP5	RASL12	2		S100A4	BGN	2
ENG	FHL1	2		HAPLN1	IL1B	2										CYGB	COL6A2	2		VAMP5	CENTD3	2		S100A4	MYEOV	2
ENG	EMP1	2		NINJ2	C14ORF78	2										CYGB	THY1	2		CAV2	TFPI	2		S100A4	ANKRD1	2
ENG	IFITM1	2		NINJ2	CD36	2										CYGB	GAS1	2		CAV2	FARP1	2		S100A4	COL1A2	2
ENG	LDB2	2		NINJ2	CD36	2										CYGB	UBE2L6	2		CAV2	SP7	2		S100A4	P8	2
ENG	SPARC	2		NINJ2	PRDX2	2										CYGB	CDH6	2		CAV2	H3F3B	2		S100A4	ZNF22	2
ENG	LAMA4	2		NINJ2	GPX3	2										CYGB	ENG	2		CAV2	DLC1	2		S100A4	MDK	2
ENG	MLPH	2		NINJ2	IBSP	2										CYGB	EPAS1	2		CAV2	CTGF	2		S100A4	DCN	2
ENG	THY1	2		NINJ2	HOXB9	2										CYGB	IGFBP3	2		CAV2	AXL	2		S100A4	BAIAP2L1	2
ENG	GAS1	2		NINJ2	CYP1B1	2										CYGB	RASD1	2		CAV2	RPS6KA2	2		S100A4	BGN	2
ENG	UBE2L6	2		NINJ2	FBN2	2										CYGB	EFEMP1	2		CAV2	TFPI	2		S100A4	ALDH1A1	2
ENG	TRIB1	2		NINJ2	TMSL8	2										CYGB	ZFP36	2		CAV2	TMEM205	2		S100A4	ANKRD1	2
EPAS1	NDRG1	2		NINJ2	LCP1	2										CYGB	AKR1C3	2		CAV2	CTTN	2		S100A4	COL1A2	2
EPAS1	COL6A2	2		NINJ2	SRGN	2										CYGB	BGN	2		CAV2	COL3A1	2		S100A4	ZNF22	2
EPAS1	FHL1	2		NINJ2	MAFB	2										CYGB	ADM	2		CAV2	SFRP1	2		S100A4	CDK6	2
EPAS1	EMP1	2		EBI3	CENTD3	2										CYGB	FBXO32	2		CAV2	KBTBD9	2		LOC644743	TUBB2B	2
EPAS1	IFITM1	2		EML2	HS.34447	2										CYGB	SGK	2		CAV2	IFITM3	2		LOC644743	IER3	2
EPAS1	LDB2	2		EML2	SCIN	2										CYGB	LPAR1	2		CAV2	RASL12	2		LOC644743	AMPH	2
EPAS1	SPARC	2		EML2	CENTD3	2										CYGB	FST	2		CAV2	CENTD3	2		LOC644743	KRT18	2
EPAS1	MLPH	2		EML2	EBI3	2										CYGB	CTSB	2		SPESP1	H3F3B	2		LOC644743	BAIAP2L1	2
EPAS1	COL6A2	2		EML2	KBTBD9	2										CYGB	CRIP2	2		SPESP1	CTGF	2		LOC644743	MYEOV	2
EPAS1	THY1	2		MYC	KBTBD9	2										CYGB	NFIX	2		SPESP1	AKR1B1	2		LOC644743	ANKRD1	2
EPAS1	GAS1	2		OLFM1	CENTD3	2										CYGB	CRABP2	2		SPESP1	LOC346887	2		LOC644743	CLDN1	2
EPAS1	UBE2L6	2		OLFM1	RASL12	2										CYGB	CD9	2		SPESP1	TMEM205	2		LOC644743	COL4A2	2
EPAS1	TRIB1	2		OLFM1	EBI3	2										CYGB	SLIT2	2		SPESP1	CTTN	2		LOC644743	GSTT1	2
EPAS1	ENG	2		OLFM1	KBTBD9	2										CYGB	EFEMP1	2		SPESP1	LOC644774	2		LOC644743	KRT8	2
IGFBP3	NPTX1	2		OLFM1	EML2	2										CYGB	SLPI	2		SPESP1	KBTBD9	2		LOC644743	LAMA5	2
IGFBP3	NDRG1	2		OLFM1	SFRP1	2										CYGB	IGFBP6	2		SPESP1	CENTD3	2		LOC644743	C15ORF52	2
IGFBP3	COL6A2	2		OLFM1	COL3A1	2										CYGB	IGFBP4	2		COL16A1	STMN3	2		LOC644743	TMEM200A	2
IGFBP3	EMP1	2		OLFM1	CTTN	2										CYGB	TGFBI	2		COL16A1	RPS6KA2	2		LOC644743	COL1A2	2
IGFBP3	IFITM1	2		OLFM1	SLCO4A1	2										CYGB	MGP	2		COL16A1	OLFM1	2		LOC644743	CDK6	2
IGFBP3	LDB2	2		TMEM205	SCIN	2										CYGB	LOC647322	2		COL16A1	CTTN	2		LOC647322	C15ORF52	2
IGFBP3	SPARC	2		TMEM205	CENTD3	2										CYGB	MGC39900	2		COL16A1	COL3A1	2		LOC647322	COL1A2	2
IGFBP3	MLPH	2		TMEM205	IFITM3	2										CYGB	MGC39900	2		COL16A1	SFRP1	2		LOC647322	PIP4K2C	2
IGFBP3	CAMK2N1	2		TMEM205	KBTBD9	2										CYGB	PTPLA	2		COL16A1	KBTBD9	2		ARMET	ALDH1A1	2
IGFBP3	RIS1	2		TMEM205	LOC644774	2										CYGB	CDK4	2		H3F3B	DLC1	2		ARMET	KYNU	2
IGFBP3	OBFC2A	2		TMEM205	SFRP1	2										CYGB	TM4SF1	2		H3F3B	AKR1B1	2		ARMET	KYNU	2
IGFBP3	COL6A2	2		TMEM205	COL3A1	2										CYGB	DAB2	2		H3F3B	EFNB2	2		TNFSF7	SOST	2
IGFBP3	THY1	2		TMEM205	CTTN	2										DAB2	NDRG1	2		H3F3B	CPXM1	2		TNFSF7	PIP4K2C	2
IGFBP3	GAS1	2		TMEM205	OLFM1	2										DAB2	COL6A2	2		H3F3B	LOC346887	2		ARHGEF16	CLDN1	2
IGFBP3	UBE2L6	2		RPS6KA2	CPXM1	2										DAB2	EMP1	2		H3F3B	TMEM205	2		ARHGEF16	COL4A2	2
IGFBP3	CDH6	2		RPS6KA2	TFPI	2										DAB2	LDB2	2		H3F3B	OLFM1	2		ARHGEF16	GSTT1	2
IGFBP3	ENG	2		AXL	FGFR3	2										DAB2	SPARC	2		H3F3B	CTTN	2		ARHGEF16	MBD6	2
IGFBP3	EPAS1	2		AXL	TFPI	2										DAB2	MLPH	2		H3F3B	STEAP3	2		ARHGEF16	TNFSF7	2
IGFBP3	RGS4	2		ALPL	FNDC1	2										DAB2	CAMK2N1	2		H3F3B	SFRP1	2		ARHGEF16	NPPB	2
NNMT	NDRG1	2		ALPL	FGFR3	2										DAB2	COL6A2	2		H3F3B	KBTBD9	2		ARHGEF16	LAMA5	2
NNMT	COL6A2	2		ALPL	TFPI	2										DAB2	THY1	2		H3F3B	IFITM3	2		ARHGEF16	LOC647322	2
NNMT	RPESP	2		ALPL	RPS6KA2	2										DAB2	GAS1	2		H3F3B	RASL12	2		ARHGEF16	C15ORF52	2
NNMT	EMP1	2		ALPL	AXL	2										DAB2	UBE2L6	2		H3F3B	CENTD3	2		ARHGEF16	COL1A2	2
NNMT	PRSS23	2		CTGF	FGFR3	2										DAB2	CDH6	2		DLC1	CTGF	2		ARHGEF16	PIP4K2C	2
NNMT	SPARC	2		CTGF	ASS	2										DAB2	ENG	2		DLC1	RPS6KA2	2		ARHGEF16	UPP1	2
NNMT	COL6A2	2		CTGF	TFPI	2										DAB2	EPAS1	2		DLC1	EFNB2	2		SUNC1	DKFZP586H2123	2
NNMT	THY1	2		CTGF	RPS6KA2	2										DAB2	IGFBP3	2		DLC1	TFPI	2		SUNC1	DTX3	2
NNMT	GAS1	2		CTGF	AXL	2										DAB2	EFEMP1	2		DLC1	OLFM1	2		SUNC1	KRT17	2
NNMT	UBE2L6	2		CTGF	ALPL	2										DAB2	ZFP36	2		DLC1	CTTN	2		SUNC1	CCND2	2
NNMT	TRIB1	2		SP7	FGFR3	2										DAB2	LAYN	2		DLC1	STEAP3	2		SUNC1	KISS1	2
NNMT	EPAS1	2		SP7	TFPI	2										DAB2	NNMT	2		DLC1	SFRP1	2		SUNC1	ARHGEF16	2
NNMT	IGFBP3	2		SP7	AXL	2										DAB2	AKR1C3	2		DLC1	LOC644774	2		SUNC1	IER3	2
NNMT	RASD1	2		SP7	ALPL	2										DAB2	BGN	2		DLC1	KBTBD9	2		SUNC1	S100A4	2
NNMT	EFEMP1	2		SP7	CTGF	2										DAB2	ADM	2		DLC1	EBI3	2		SUNC1	S100A4	2
NNMT	LOXL1	2		ANGPT1	TMEM205	2										DAB2	SCG2	2		DLC1	RASL12	2		SUNC1	OCIAD2	2
NNMT	COL6A1	2		ANGPT1	TCEA3	2										DAB2	SGK	2		DLC1	CENTD3	2		SUNC1	BAIAP2L1	2
NNMT	ZFP36	2		ANGPT1	FGFR3	2										DAB2	LPAR1	2		EFNB2	CPXM1	2		SUNC1	TNFRSF19	2
NNMT	LAYN	2		ANGPT1	TFPI	2										DAB2	FST	2		EFNB2	TMEM205	2		SUNC1	MYEOV	2
BGN	NDRG1	2		ANGPT1	AXL	2										DAB2	CTSB	2		EFNB2	STEAP3	2		SUNC1	COL4A2	2
BGN	FBXO2	2		ANGPT1	ALPL	2										DAB2	SORCS2	2		EFNB2	COL3A1	2		SUNC1	TSPAN31	2
BGN	EMP1	2		ANGPT1	SP7	2										DAB2	NFIX	2		CPXM1	SLCO4A1	2		SUNC1	GSTT1	2
BGN	LDB2	2		ANGPT1	FLJ23191	2										DAB2	PHLDA1	2		CPXM1	CTTN	2		SUNC1	TNFSF7	2
BGN	SPARC	2		FARP1	RPS6KA2	2										DAB2	ABCC3	2		CPXM1	STEAP3	2		SUNC1	NPPB	2
BGN	LAMA4	2		FARP1	AXL	2										DAB2	SLPI	2		CPXM1	EML2	2		SUNC1	RPL14L	2
BGN	MLPH	2		FARP1	DLC1	2										DAB2	IGFBP6	2		CPXM1	EBI3	2		SUNC1	OCIAD2	2
BGN	THY1	2		FARP1	CTSC	2										DAB2	TGFBI	2		CTTN	STEAP3	2		SUNC1	LOC647322	2
BGN	GAS1	2		FARP1	SP7	2										DAB2	PPP2R2B	2		CTTN	SFRP1	2		SUNC1	C15ORF52	2
BGN	ENG	2		FARP1	ANGPT1	2										DAB2	PLAU	2		CTTN	EML2	2		SUNC1	TMEM200A	2
BGN	EPAS1	2		TFPI	FGFR3	2										DAB2	LOC647322	2		CTTN	KBTBD9	2		SUNC1	COL1A2	2
BGN	IGFBP3	2		TFPI	CPXM1	2										DAB2	MAGEA10	2		CTTN	EBI3	2		SUNC1	PIP4K2C	2
BGN	RASD1	2		TFPI	FGFR3	2										DAB2	NES	2		CTTN	RASL12	2		ACTG2	UPP1	2
BGN	EFEMP1	2		TFPI	CPXM1	2										DAB2	MGC39900	2		CTTN	CENTD3	2		ACTG2	HS.388347	2
BGN	ZFP36	2		TFPI	TFPI	2										DAB2	MGC39900	2		COL3A1	IFITM3	2		BHLHB2	SLC2A3	2
BGN	AKR1C3	2		TFPI	RPS6KA2	2										DAB2	TM4SF1	2		SFRP1	EML2	2		BHLHB2	TAGLN	2
ADM	NPTX1	2		TFPI	AXL	2										TM4SF1	NDRG1	2		SFRP1	KBTBD9	2		BHLHB2	SERPINA3	2
ADM	NDRG1	2		TFPI	CTGF	2										TM4SF1	COL6A2	2		SFRP1	RASL12	2		AXUD1	SRPX	2
ADM	COL6A2	2		TFPI	DLC1	2										TM4SF1	RPESP	2		SFRP1	CENTD3	2		AXUD1	RAC2	2
ADM	PRSS23	2		TFPI	SP7	2										TM4SF1	FHL1	2		KBTBD9	EBI3	2		AXUD1	NNMT	2
ADM	MLPH	2		TFPI	ANGPT1	2										TM4SF1	EMP1	2		KBTBD9	RASL12	2		AXUD1	COL4A2	2
ADM	CAMK2N1	2		TFPI	GSDMDC1	2										TM4SF1	LDB2	2		KBTBD9	CENTD3	2		AXUD1	PMEPA1	2
ADM	RIS1	2		DAB2	TMEM205	2										TM4SF1	SPARC	2		TXNIP	CRIP1	2		AXUD1	PLAT	2
ADM	OBFC2A	2		DAB2	FGFR3	2										TM4SF1	MLPH	2		TXNIP	PLAT	2		AXUD1	SRGN	2
ADM	COL6A2	2		DAB2	TFPI	2										TM4SF1	CAMK2N1	2		TXNIP	C9ORF58	2		AXUD1	BHLHB2	2
ADM	GAS1	2		DAB2	RPS6KA2	2										TM4SF1	RIS1	2		TXNIP	HRASLS3	2		AXUD1	RPL14L	2
ADM	UBE2L6	2		DAB2	ALPL	2										TM4SF1	CPA4	2		TXNIP	CYGB	2		AXUD1	SLC2A3	2
ADM	CDH6	2		DAB2	DLC1	2										TM4SF1	COL6A2	2		TXNIP	GYPC	2		AXUD1	TMEM200A	2
ADM	ENG	2		DAB2	SP7	2										TM4SF1	THY1	2		TXNIP	SDPR	2		AXUD1	TAGLN	2
ADM	EPAS1	2		DAB2	FLJ23191	2										TM4SF1	GAS1	2		TXNIP	LOC400879	2		AXUD1	SERPINA3	2
ADM	IGFBP3	2		DAB2	ANGPT1	2										TM4SF1	UBE2L6	2		TXNIP	FAM107B	2		AXUD1	ACTG2	2
ADM	SPOCK	2		DAB2	FARP1	2										TM4SF1	TRIB1	2		TXNIP	LOC440157	2		AXUD1	UPP1	2
ADM	LOXL1	2		DAB2	COL10A1	2										TM4SF1	CDH6	2		TXNIP	CAV2	2		AXUD1	ZNF22	2
ADM	COL6A1	2		DAB2	TFPI	2										TM4SF1	ENG	2		TXNIP	SPESP1	2		AXUD1	RGS16	2
ADM	TMEFF2	2		DAB2	CSRP2	2										TM4SF1	EPAS1	2		TXNIP	H3F3B	2		AXUD1	PANX3	2
ADM	LAYN	2		DAB2	CAV2	2										TM4SF1	IGFBP3	2		TXNIP	AKR1B1	2		AXUD1	HS.388347	2
ADM	NNMT	2		COL6A3	SERPINB7	2										TM4SF1	RASD1	2		TXNIP	LOC346887	2		LOC387763	ARHGDIB	2
SGK	COL6A2	2		COL6A3	FGFR3	2										TM4SF1	EFEMP1	2		TXNIP	C8ORF55	2		LOC387763	COL8A1	2
SGK	EMP1	2		COL6A3	TFPI	2										TM4SF1	LOXL1	2		TXNIP	LOC644774	2		LOC387763	AXUD1	2
SGK	IFITM1	2		COL6A3	RPS6KA2	2										TM4SF1	COL6A1	2		TXNIP	IFITM3	2		LOC387763	RAC2	2
SGK	LDB2	2		COL6A3	AXL	2										TM4SF1	ZFP36	2		KRT17	KISS1	2		LOC387763	COL4A2	2
SGK	SPARC	2		COL6A3	ALPL	2										TM4SF1	LAYN	2		KRT17	DKFZP586H2123	2		LOC387763	PLAT	2
SGK	MLPH	2		COL6A3	CTGF	2										TM4SF1	NNMT	2		KRT17	ARHGEF16	2		LOC387763	SRGN	2
SGK	OBFC2A	2		COL6A3	DLC1	2										TM4SF1	AKR1C3	2		KRT17	IER3	2		LOC387763	BHLHB2	2
SGK	COL6A2	2		COL6A3	STMN3	2										TM4SF1	BGN	2		KRT17	CCND1	2		LOC387763	RPL14L	2
SGK	THY1	2		COL6A3	SP7	2										TM4SF1	ADM	2		KRT17	PLAT	2		LOC387763	SLC2A3	2
SGK	GAS1	2		COL6A3	FLJ23191	2										TM4SF1	FBXO32	2		KRT17	S100A16	2		LOC387763	TAGLN	2
SGK	UBE2L6	2		COL6A3	COL16A1	2										TM4SF1	SCG2	2		KRT17	IL1B	2		LOC387763	SERPINA3	2
SGK	TRIB1	2		COL6A3	FARP1	2										TM4SF1	SGK	2		KRT17	TSPAN31	2		LOC387763	ACTG2	2
SGK	CDH6	2		COL6A3	COL10A1	2										TM4SF1	LPAR1	2		KRT17	LOC653219	2		LOC387763	RGS16	2
SGK	ENG	2		COL6A3	TFPI	2										TM4SF1	FST	2		KRT17	XAGE1D	2		HRASLS3	CYTL1	2
SGK	EPAS1	2		COL6A3	CAV2	2										TM4SF1	CTSB	2		KRT17	TGM2	2		HRASLS3	LOC387763	2
SGK	IGFBP3	2		COL6A3	LEPREL1	2										TM4SF1	SORCS2	2		KRT17	OLFM1	2		HRASLS3	ARHGDIB	2
SGK	RASD1	2		COL6A3	C14ORF78	2										TM4SF1	NFIX	2		KRT17	KBTBD9	2		HRASLS3	BGN	2
SGK	EFEMP1	2		COL6A3	LRRC17	2										TM4SF1	CRABP2	2		KRT17	EBI3	2		HRASLS3	RAC2	2
SGK	COL6A1	2		COL6A3	KIAA1199	2										TM4SF1	PHLDA1	2		IER3	CCND1	2		HRASLS3	COL4A2	2
SGK	ZFP36	2		COL6A3	DAB2	2										TM4SF1	SLIT2	2		IER3	CLDN1	2		HRASLS3	PLAT	2
SGK	LAYN	2		TGM2	CPXM1	2										TM4SF1	OAS2	2		IER3	PLAT	2		HRASLS3	SRGN	2
SGK	NNMT	2		TGM2	TFPI	2										TM4SF1	EFEMP1	2		IER3	LAMA5	2		HRASLS3	SLC2A3	2
SGK	AKR1C3	2		TGM2	DLC1	2										TM4SF1	SLPI	2		IER3	S100A16	2		HRASLS3	SERPINA3	2
SGK	FBXO32	2		TGM2	H3F3B	2										TM4SF1	IGFBP6	2		IER3	IL1B	2		HRASLS3	ACTG2	2
SGK	SCG2	2		TGM2	TFPI	2										TM4SF1	IGFBP4	2		IER3	ALDH1A3	2		HRASLS3	PANX3	2
LPAR1	NPTX1	2		TGM2	COL6A3	2										TM4SF1	TGFBI	2		IER3	SOST	2		HRASLS3	HS.388347	2
LPAR1	NDRG1	2		PANX3	TMEM205	2										TM4SF1	PLAU	2		IER3	TM4SF1	2		DKFZP586H2123	IGFBP7	2
LPAR1	COL6A2	2		PANX3	FGFR3	2										TM4SF1	LOC647322	2		IER3	CD36	2		DKFZP586H2123	KRT17	2
LPAR1	EMP1	2		PANX3	TFPI	2										TM4SF1	QPCT	2		IER3	CD36	2		DKFZP586H2123	CCND2	2
LPAR1	LDB2	2		PANX3	AXL	2										TM4SF1	NES	2		IER3	GFPT2	2		DKFZP586H2123	HRASLS3	2
LPAR1	PRSS23	2		PANX3	ALPL	2										TM4SF1	MGC39900	2		IER3	KRT8	2		DKFZP586H2123	KISS1	2
LPAR1	SPARC	2		PANX3	CTGF	2										TM4SF1	MGC39900	2		IER3	PANX3	2		DKFZP586H2123	ARHGEF16	2
LPAR1	LAMA4	2		PANX3	DLC1	2										TM4SF1	PTPLA	2		IER3	COL6A3	2		DKFZP586H2123	CYTL1	2
LPAR1	MLPH	2		PANX3	STMN3	2										TM4SF1	RAC2	2		IER3	KIAA1199	2		DKFZP586H2123	LOC387763	2
LPAR1	THY1	2		PANX3	SP7	2										CDK4	FHL1	2		IER3	LEPREL1	2		DKFZP586H2123	ARHGDIB	2
LPAR1	GAS1	2		PANX3	FLJ23191	2										CDK4	IFITM1	2		IER3	CAV2	2		DKFZP586H2123	IER3	2
LPAR1	CDH6	2		PANX3	ANGPT1	2										CDK4	GAS1	2		IER3	TFPI	2		DKFZP586H2123	COL8A1	2
LPAR1	ENG	2		PANX3	COL10A1	2										CDK4	UBE2L6	2		IER3	COL10A1	2		DKFZP586H2123	AXUD1	2
LPAR1	EPAS1	2		PANX3	GSDMDC1	2										CDK4	TRIB1	2		IER3	FARP1	2		DKFZP586H2123	RAC2	2
LPAR1	IGFBP3	2		PANX3	TFPI	2										CDK4	ENG	2		IER3	THBS1	2		DKFZP586H2123	CLDN1	2
LPAR1	SPOCK	2		PANX3	CSRP2	2										CDK4	EPAS1	2		IER3	ANGPT1	2		DKFZP586H2123	COL4A2	2
LPAR1	CSEN	2		PANX3	CAV2	2										CDK4	RASD1	2		IER3	SP7	2		DKFZP586H2123	TSPAN31	2
LPAR1	LOXL1	2		PANX3	LRRC17	2										CDK4	ZFP36	2		IER3	CTGF	2		DKFZP586H2123	PLAT	2
LPAR1	COL6A1	2		PANX3	DAB2	2										CDK4	BGN	2		IER3	ALPL	2		DKFZP586H2123	MBD6	2
LPAR1	BGN	2		PANX3	COL6A3	2										CDK4	MGST1	2		IER3	AXL	2		DKFZP586H2123	SRGN	2
LPAR1	ADM	2		PANX3	TGM2	2										CDK4	CRIP2	2		IER3	TFPI	2		DKFZP586H2123	NPPB	2
MGST1	LDB2	2		GFPT2	TCEA3	2										CDK4	NFIX	2		IER3	FGFR3	2		DKFZP586H2123	SLC2A3	2
MGST1	MLPH	2		GFPT2	FGFR3	2										CDK4	SLIT2	2		IER3	TCEA3	2		DKFZP586H2123	TMEM200A	2
MGST1	GCLM	2		GFPT2	CPXM1	2										CDK4	OAS2	2		IER3	CTTN	2		DKFZP586H2123	SERPINA3	2
MGST1	GAS1	2		GFPT2	TFPI	2										CDK4	SLPI	2		IER3	SFRP1	2		DKFZP586H2123	ACTG2	2
MGST1	ENG	2		GFPT2	AXL	2										CDK4	MGP	2		IER3	EML2	2		DKFZP586H2123	UPP1	2
MGST1	EPAS1	2		GFPT2	CTGF	2										CDK4	METTL1	2		IER3	KBTBD9	2		DKFZP586H2123	HS.388347	2
MGST1	TMEFF2	2		GFPT2	CTSC	2										CDK4	LOC647322	2		IER3	EBI3	2		RPL14L	SERPINA3	2
MGST1	AKR1C3	2		GFPT2	SP7	2										CDK4	MGC39900	2		IER3	CENTD3	2		RPL14L	COL11A1	2
MGST1	BGN	2		GFPT2	ANGPT1	2										CDK4	MGC39900	2		IER3	SCIN	2		RPL14L	ZNF22	2
MGST1	ADM	2		GFPT2	FARP1	2										CDK4	PTPLA	2		CCND1	CLDN1	2		RPL14L	RGS16	2
NFIX	NDRG1	2		GFPT2	COL10A1	2										PTPLA	FHL1	2		CCND1	PLAT	2		SPOCK	RPL14L	2
NFIX	COL6A2	2		GFPT2	TFPI	2										PTPLA	EMP1	2		CCND1	HAPLN1	2		SPOCK	RIS1	2
NFIX	RPESP	2		GFPT2	CAV2	2										PTPLA	IFITM1	2		CCND1	S100A16	2		SPOCK	TNNC1	2
NFIX	FBXO2	2		GFPT2	KIAA1199	2										PTPLA	LDB2	2		CCND1	IL1B	2		SPOCK	NPTX1	2
NFIX	LDB2	2		GFPT2	DAB2	2										PTPLA	SPARC	2		CCND1	ALDH1A3	2
NFIX	MLPH	2		GFPT2	COL6A3	2										PTPLA	LAMA4	2		CCND1	TM4SF1	2
NFIX	GCLM	2		GFPT2	PANX3	2										PTPLA	MLPH	2		CCND1	HOXB9	2
NFIX	COL6A2	2		RARRES3	CPXM1	2										PTPLA	THY1	2		CCND1	CD36	2
NFIX	THY1	2		RARRES3	TFPI	2										PTPLA	GAS1	2		CCND1	CD36	2
NFIX	GAS1	2		RARRES3	RPS6KA2	2										PTPLA	UBE2L6	2		CCND1	PANX3	2
NFIX	ENG	2		RARRES3	DLC1	2										PTPLA	TRIB1	2		CCND1	CSAG1	2
NFIX	EPAS1	2		RARRES3	TFPI	2										PTPLA	ENG	2		CCND1	COL6A3	2
NFIX	IGFBP3	2		RARRES3	CSRP2	2										PTPLA	EPAS1	2		CCND1	DAB2	2
NFIX	SPOCK	2		RARRES3	CAV2	2										PTPLA	RASD1	2		CCND1	KIAA1199	2
NFIX	LOXL1	2		RARRES3	DAB2	2										PTPLA	ZFP36	2		CCND1	LRRC17	2
NFIX	COL6A1	2		RARRES3	VAMP5	2										PTPLA	AKR1C3	2		CCND1	C14ORF78	2
NFIX	ZFP36	2		RARRES3	LOC440157	2										PTPLA	BGN	2		CCND1	LEPREL1	2
NFIX	NNMT	2		RARRES3	PRDX2	2										PTPLA	FBXO32	2		CCND1	CAV2	2
NFIX	BGN	2		RARRES3	FAM107B	2										PTPLA	SGK	2		CCND1	TFPI	2
NFIX	ADM	2		RARRES3	LOC400879	2										PTPLA	CTSB	2		CCND1	FARP1	2
NFIX	FBXO32	2		TM4SF1	TMEM205	2										PTPLA	CRIP2	2		CCND1	COL16A1	2
NFIX	LPAR1	2		TM4SF1	FGFR3	2										PTPLA	NFIX	2		CCND1	ANGPT1	2
NFIX	FST	2		TM4SF1	TFPI	2										PTPLA	PDGFRL	2		CCND1	FLJ23191	2
NFIX	CTSB	2		TM4SF1	RPS6KA2	2										PTPLA	CD9	2		CCND1	SP7	2
NFIX	SORCS2	2		TM4SF1	AXL	2										PTPLA	SLIT2	2		CCND1	STMN3	2
NFIX	MGST1	2		TM4SF1	ALPL	2										PTPLA	OAS2	2		CCND1	DLC1	2
NFIX	CRIP2	2		TM4SF1	CTGF	2										PTPLA	SLPI	2		CCND1	CTGF	2
SLIT2	NDRG1	2		TM4SF1	DLC1	2										PTPLA	DCN	2		CCND1	ALPL	2
SLIT2	FHL1	2		TM4SF1	STMN3	2										PTPLA	IGFBP4	2		CCND1	AXL	2
SLIT2	EMP1	2		TM4SF1	SP7	2										PTPLA	MGP	2		CCND1	RPS6KA2	2
SLIT2	IFITM1	2		TM4SF1	FLJ23191	2										PTPLA	METTL1	2		CCND1	TFPI	2
SLIT2	LDB2	2		TM4SF1	ANGPT1	2										PTPLA	LOC647322	2		CCND1	FGFR3	2
SLIT2	SPARC	2		TM4SF1	COL10A1	2										PTPLA	QPCT	2		CCND1	TMEM205	2
SLIT2	LAMA4	2		TM4SF1	GSDMDC1	2										PTPLA	MGC39900	2		CCND1	FAM46A	2
SLIT2	MLPH	2		TM4SF1	TFPI	2										PTPLA	MGC39900	2		CCND1	OLFM1	2
SLIT2	THY1	2		TM4SF1	CSRP2	2										miR-564	NDRG1	2		CCND1	SLCO4A1	2
SLIT2	GAS1	2		TM4SF1	CAV2	2										NES	NPTX1	2		CCND1	CTTN	2
SLIT2	TRIB1	2		TM4SF1	LEPREL1	2										NES	COL6A2	2		CCND1	SFRP1	2
SLIT2	ENG	2		TM4SF1	C14ORF78	2										NES	OBFC2A	2		CCND1	EML2	2
SLIT2	EPAS1	2		TM4SF1	LRRC17	2										NES	COL6A2	2		CCND1	KBTBD9	2
SLIT2	IGFBP3	2		TM4SF1	KIAA1199	2										NES	UBE2L6	2		CCND1	EBI3	2
SLIT2	RASD1	2		TM4SF1	DAB2	2										NES	EPAS1	2		CCND1	CENTD3	2
SLIT2	ZFP36	2		TM4SF1	COL6A3	2										NES	IGFBP3	2		CCND1	HS.34447	2
SLIT2	AKR1C3	2		TM4SF1	TGM2	2										NES	SPOCK	2		CLDN1	PLAT	2
SLIT2	BGN	2		TM4SF1	PANX3	2										NES	LOXL1	2		CLDN1	LAMA5	2
SLIT2	FBXO32	2		TM4SF1	GFPT2	2										NES	LAYN	2		CLDN1	HAPLN1	2
SLIT2	SGK	2		TM4SF1	VAMP5	2										NES	NNMT	2		CLDN1	S100A16	2
SLIT2	LPAR1	2		TM4SF1	FAM107B	2										NES	ADM	2		CLDN1	IL1B	2
SLIT2	CTSB	2		TM4SF1	BMP4	2										NES	LPAR1	2		CLDN1	ALDH1A3	2
SLIT2	PDGFRL	2		TM4SF1	GJA1	2										NES	PHLDA1	2		CLDN1	SOST	2
SLPI	FHL1	2		TM4SF1	RARRES3	2										NES	TGFBI	2		CLDN1	TM4SF1	2
SLPI	FBXO2	2		TM4SF1	ECHDC2	2										NES	PLAU	2		CLDN1	HOXB9	2
SLPI	IFITM1	2		CYGB	TMEM205	2										miR-654-5p	LY6E	2		CLDN1	CD36	2
SLPI	SPARC	2		CYGB	LOC346887	2										miR-654-5p	LY6E	2		CLDN1	GFPT2	2
SLPI	GCLM	2		CYGB	ASS	2										miR-654-5p	ADM	2		CLDN1	LOC644743	2
SLPI	UBE2L6	2		CYGB	TFPI	2										TGFBI	NDRG1	2		CLDN1	KRT8	2
SLPI	CDH6	2		CYGB	RPS6KA2	2										TGFBI	COL6A2	2		CLDN1	COL6A3	2
SLPI	ENG	2		CYGB	CTGF	2										TGFBI	RPESP	2		CLDN1	C14ORF78	2
SLPI	EPAS1	2		CYGB	DLC1	2										TGFBI	EMP1	2		CLDN1	LEPREL1	2
SLPI	ZFP36	2		CYGB	H3F3B	2										TGFBI	PRSS23	2		CLDN1	CAV2	2
SLPI	AKR1C3	2		CYGB	TFPI	2										TGFBI	SPARC	2		CLDN1	TFPI	2
SLPI	BGN	2		CYGB	CAV2	2										TGFBI	CAMK2N1	2		CLDN1	ANGPT1	2
SLPI	CRIP2	2		CYGB	LEPREL1	2										TGFBI	RIS1	2		CLDN1	SP7	2
SLPI	NFIX	2		CYGB	DAB2	2										TGFBI	CPA4	2		CLDN1	CTGF	2
SLPI	CRABP2	2		CYGB	COL6A3	2										TGFBI	COL6A2	2		CLDN1	ALPL	2
SLPI	CD9	2		CYGB	PANX3	2										TGFBI	THY1	2		CLDN1	AXL	2
SLPI	OAS2	2		CYGB	GFPT2	2										TGFBI	UBE2L6	2		CLDN1	RPS6KA2	2
TGFBI	NDRG1	2		CYGB	VAMP5	2										TGFBI	CDH6	2		CLDN1	TFPI	2
TGFBI	COL6A2	2		CYGB	LOC440157	2										TGFBI	EPAS1	2		CLDN1	CPXM1	2
TGFBI	RPESP	2		CYGB	PRDX2	2										TGFBI	IGFBP3	2		CLDN1	FGFR3	2
TGFBI	EMP1	2		CYGB	FAM107B	2										TGFBI	RASD1	2		CLDN1	SLCO4A1	2
TGFBI	PRSS23	2		CYGB	FAM107A	2										TGFBI	EFEMP1	2		CLDN1	CTTN	2
TGFBI	SPARC	2		CYGB	LOC400879	2										TGFBI	LOXL1	2		CLDN1	SFRP1	2
TGFBI	CAMK2N1	2		CYGB	GJA1	2										TGFBI	COL6A1	2		CLDN1	EML2	2
TGFBI	RIS1	2		CYGB	SDPR	2										TGFBI	ZFP36	2		CLDN1	KBTBD9	2
TGFBI	CPA4	2		CYGB	RARRES3	2										TGFBI	LAYN	2		CLDN1	EBI3	2
TGFBI	COL6A2	2		CYGB	GYPC	2										TGFBI	NNMT	2		CLDN1	CENTD3	2
TGFBI	THY1	2		CYGB	ECHDC2	2										TGFBI	BGN	2		CLDN1	HS.34447	2
TGFBI	UBE2L6	2		CYGB	TM4SF1	2										TGFBI	ADM	2		PLAT	S100A16	2
TGFBI	CDH6	2		LCP1	CPXM1	2										TGFBI	SCG2	2		PLAT	IL1B	2
TGFBI	EPAS1	2		LCP1	AKR1B1	2										TGFBI	SGK	2		PLAT	ALDH1A3	2
TGFBI	IGFBP3	2		LCP1	DLC1	2										TGFBI	FST	2		PLAT	HRASLS3	2
TGFBI	RASD1	2		LCP1	H3F3B	2										TGFBI	CTSB	2		PLAT	CYGB	2
TGFBI	EFEMP1	2		LCP1	CSRP2	2										TGFBI	SORCS2	2		PLAT	TM4SF1	2
TGFBI	LOXL1	2		LCP1	TGM2	2										TGFBI	LOX	2		PLAT	FAM107B	2
TGFBI	COL6A1	2		LCP1	VAMP5	2										TGFBI	NFIX	2		PLAT	TSPAN31	2
TGFBI	ZFP36	2		LCP1	LOC440157	2										TGFBI	PHLDA1	2		PLAT	PANX3	2
TGFBI	LAYN	2		LCP1	CD36	2										TGFBI	THBS2	2		PLAT	TGM2	2
TGFBI	NNMT	2		LCP1	PRDX2	2										TGFBI	EFEMP1	2		PLAT	COL6A3	2
TGFBI	BGN	2		LCP1	FAM107B	2										TGFBI	SLPI	2		PLAT	CAV2	2
TGFBI	ADM	2		LCP1	BMP4	2										TGFBI	IGFBP6	2		PLAT	TFPI	2
TGFBI	SCG2	2		LCP1	LOC400879	2										TGFBI	SDC4	2		PLAT	H3F3B	2
TGFBI	SGK	2		LCP1	GPX3	2										TGFBI	IGFBP4	2		PLAT	DLC1	2
TGFBI	FST	2		LCP1	OLR1	2										SLPI	FHL1	2		PLAT	CTGF	2
TGFBI	CTSB	2		LCP1	SDPR	2										SLPI	FBXO2	2		PLAT	RPS6KA2	2
TGFBI	SORCS2	2		LCP1	RARRES3	2										SLPI	IFITM1	2		PLAT	EFNB2	2
TGFBI	LOX	2		LCP1	GYPC	2										SLPI	SPARC	2		PLAT	TFPI	2
TGFBI	NFIX	2		LCP1	TMSL8	2										SLPI	GCLM	2		PLAT	CPXM1	2
TGFBI	PHLDA1	2		IL1B	CPXM1	2										SLPI	UBE2L6	2		PLAT	TNNT1	2
TGFBI	THBS2	2		IL1B	TFPI	2										SLPI	CDH6	2		PLAT	OLFM1	2
TGFBI	EFEMP1	2		IL1B	EFNB2	2										SLPI	ENG	2		PLAT	CTTN	2
TGFBI	SLPI	2		IL1B	RPS6KA2	2										SLPI	EPAS1	2		PLAT	SFRP1	2
TGFBI	IGFBP6	2		IL1B	CTGF	2										SLPI	ZFP36	2		PLAT	KBTBD9	2
TGFBI	SDC4	2		IL1B	THBS1	2										SLPI	AKR1C3	2		PLAT	EBI3	2
TGFBI	IGFBP4	2		IL1B	TFPI	2										SLPI	BGN	2		PLAT	CENTD3	2
NES	NPTX1	2		IL1B	CAV2	2										SLPI	CRIP2	2		S100A16	IL1B	2
NES	COL6A2	2		IL1B	COL6A3	2										SLPI	NFIX	2		S100A16	ALDH1A3	2
NES	OBFC2A	2		IL1B	TGM2	2										SLPI	CRABP2	2		S100A16	TM4SF1	2
NES	COL6A2	2		IL1B	GFPT2	2										SLPI	CD9	2		S100A16	GFPT2	2
NES	UBE2L6	2		IL1B	TSPAN31	2										SLPI	OAS2	2		S100A16	LOC644743	2
NES	EPAS1	2		IL1B	TM4SF1	2										miR-509-3p	TM4SF1	2		S100A16	KRT8	2
NES	IGFBP3	2		IL1B	ALDH1A3	2										SLIT2	NDRG1	2		S100A16	PANX3	2
NES	SPOCK	2		S100A16	FGFR3	2										SLIT2	FHL1	2		S100A16	TGM2	2
NES	LOXL1	2		S100A16	ASS	2										SLIT2	EMP1	2		S100A16	COL6A3	2
NES	LAYN	2		S100A16	TFPI	2										SLIT2	IFITM1	2		S100A16	LRRC17	2
NES	NNMT	2		S100A16	RPS6KA2	2										SLIT2	LDB2	2		S100A16	C14ORF78	2
NES	ADM	2		S100A16	AXL	2										SLIT2	SPARC	2		S100A16	CAV2	2
NES	LPAR1	2		S100A16	ALPL	2										SLIT2	LAMA4	2		S100A16	TFPI	2
NES	PHLDA1	2		S100A16	CTGF	2										SLIT2	MLPH	2		S100A16	SPESP1	2
NES	TGFBI	2		S100A16	DLC1	2										SLIT2	THY1	2		S100A16	FARP1	2
NES	PLAU	2		S100A16	H3F3B	2										SLIT2	GAS1	2		S100A16	ANGPT1	2
PTPLA	FHL1	2		S100A16	STMN3	2										SLIT2	TRIB1	2		S100A16	SP7	2
PTPLA	EMP1	2		S100A16	SP7	2										SLIT2	ENG	2		S100A16	STMN3	2
PTPLA	IFITM1	2		S100A16	ANGPT1	2										SLIT2	EPAS1	2		S100A16	H3F3B	2
PTPLA	LDB2	2		S100A16	FARP1	2										SLIT2	IGFBP3	2		S100A16	DLC1	2
PTPLA	SPARC	2		S100A16	SPESP1	2										SLIT2	RASD1	2		S100A16	CTGF	2
PTPLA	LAMA4	2		S100A16	TFPI	2										SLIT2	ZFP36	2		S100A16	ALPL	2
PTPLA	MLPH	2		S100A16	CAV2	2										SLIT2	AKR1C3	2		S100A16	AXL	2
PTPLA	THY1	2		S100A16	C14ORF78	2										SLIT2	BGN	2		S100A16	RPS6KA2	2
PTPLA	GAS1	2		S100A16	LRRC17	2										SLIT2	FBXO32	2		S100A16	TFPI	2
PTPLA	UBE2L6	2		S100A16	COL6A3	2										SLIT2	SGK	2		S100A16	ASS	2
PTPLA	TRIB1	2		S100A16	TGM2	2										SLIT2	LPAR1	2		S100A16	TNNT1	2
PTPLA	ENG	2		S100A16	PANX3	2										SLIT2	CTSB	2		S100A16	FGFR3	2
PTPLA	EPAS1	2		S100A16	KRT8	2										SLIT2	PDGFRL	2		S100A16	FAM46A	2
PTPLA	RASD1	2		S100A16	LOC644743	2										NFIX	NDRG1	2		S100A16	OLFM1	2
PTPLA	ZFP36	2		S100A16	GFPT2	2										NFIX	COL6A2	2		S100A16	CTTN	2
PTPLA	AKR1C3	2		S100A16	TM4SF1	2										NFIX	RPESP	2		S100A16	SFRP1	2
PTPLA	BGN	2		S100A16	ALDH1A3	2										NFIX	FBXO2	2		S100A16	KBTBD9	2
PTPLA	FBXO32	2		S100A16	IL1B	2										NFIX	LDB2	2		S100A16	EBI3	2
PTPLA	SGK	2		PLAT	CPXM1	2										NFIX	MLPH	2		S100A16	CENTD3	2
PTPLA	CTSB	2		PLAT	TFPI	2										NFIX	GCLM	2		IL1B	ALDH1A3	2
PTPLA	CRIP2	2		PLAT	EFNB2	2										NFIX	COL6A2	2		IL1B	TM4SF1	2
PTPLA	NFIX	2		PLAT	RPS6KA2	2										NFIX	THY1	2		IL1B	TSPAN31	2
PTPLA	PDGFRL	2		PLAT	CTGF	2										NFIX	GAS1	2		IL1B	GFPT2	2
PTPLA	CD9	2		PLAT	DLC1	2										NFIX	ENG	2		IL1B	TGM2	2
PTPLA	SLIT2	2		PLAT	H3F3B	2										NFIX	EPAS1	2		IL1B	COL6A3	2
PTPLA	OAS2	2		PLAT	TFPI	2										NFIX	IGFBP3	2		IL1B	CAV2	2
PTPLA	SLPI	2		PLAT	CAV2	2										NFIX	SPOCK	2		IL1B	TFPI	2
PTPLA	DCN	2		PLAT	COL6A3	2										NFIX	LOXL1	2		IL1B	THBS1	2
PTPLA	IGFBP4	2		PLAT	TGM2	2										NFIX	COL6A1	2		IL1B	CTGF	2
PTPLA	MGP	2		PLAT	PANX3	2										NFIX	ZFP36	2		IL1B	RPS6KA2	2
PTPLA	METTL1	2		PLAT	TSPAN31	2										NFIX	NNMT	2		IL1B	EFNB2	2
PTPLA	LOC647322	2		PLAT	FAM107B	2										NFIX	BGN	2		IL1B	TFPI	2
PTPLA	QPCT	2		PLAT	TM4SF1	2										NFIX	ADM	2		IL1B	CPXM1	2
PTPLA	MGC39900	2		PLAT	CYGB	2										NFIX	FBXO32	2		IL1B	OLFM1	2
PTPLA	MGC39900	2		PLAT	HRASLS3	2										NFIX	LPAR1	2		IL1B	SLCO4A1	2
CDK4	FHL1	2		PLAT	ALDH1A3	2										NFIX	FST	2		IL1B	CTTN	2
CDK4	IFITM1	2		PLAT	IL1B	2										NFIX	CTSB	2		IL1B	SFRP1	2
CDK4	GAS1	2		PLAT	S100A16	2										NFIX	SORCS2	2		IL1B	EML2	2
CDK4	UBE2L6	2		CLDN1	FGFR3	2										NFIX	MGST1	2		IL1B	EBI3	2
CDK4	TRIB1	2		CLDN1	CPXM1	2										NFIX	CRIP2	2		IL1B	CENTD3	2
CDK4	ENG	2		CLDN1	TFPI	2										MGST1	LDB2	2		LCP1	TMSL8	2
CDK4	EPAS1	2		CLDN1	RPS6KA2	2										MGST1	MLPH	2		LCP1	GYPC	2
CDK4	RASD1	2		CLDN1	AXL	2										MGST1	GCLM	2		LCP1	RARRES3	2
CDK4	ZFP36	2		CLDN1	ALPL	2										MGST1	GAS1	2		LCP1	SDPR	2
CDK4	BGN	2		CLDN1	CTGF	2										MGST1	ENG	2		LCP1	OLR1	2
CDK4	MGST1	2		CLDN1	SP7	2										MGST1	EPAS1	2		LCP1	GPX3	2
CDK4	CRIP2	2		CLDN1	ANGPT1	2										MGST1	TMEFF2	2		LCP1	LOC400879	2
CDK4	NFIX	2		CLDN1	TFPI	2										MGST1	AKR1C3	2		LCP1	BMP4	2
CDK4	SLIT2	2		CLDN1	CAV2	2										MGST1	BGN	2		LCP1	FAM107B	2
CDK4	OAS2	2		CLDN1	LEPREL1	2										MGST1	ADM	2		LCP1	PRDX2	2
CDK4	SLPI	2		CLDN1	C14ORF78	2										LPAR1	NPTX1	2		LCP1	CD36	2
CDK4	MGP	2		CLDN1	COL6A3	2										LPAR1	NDRG1	2		LCP1	LOC440157	2
CDK4	METTL1	2		CLDN1	KRT8	2										LPAR1	COL6A2	2		LCP1	VAMP5	2
CDK4	LOC647322	2		CLDN1	LOC644743	2										LPAR1	EMP1	2		LCP1	TGM2	2
CDK4	MGC39900	2		CLDN1	GFPT2	2										LPAR1	LDB2	2		LCP1	CSRP2	2
CDK4	MGC39900	2		CLDN1	CD36	2										LPAR1	PRSS23	2		LCP1	H3F3B	2
CDK4	PTPLA	2		CLDN1	HOXB9	2										LPAR1	SPARC	2		LCP1	DLC1	2
TM4SF1	NDRG1	2		CLDN1	TM4SF1	2										LPAR1	LAMA4	2		LCP1	AKR1B1	2
TM4SF1	COL6A2	2		CLDN1	SOST	2										LPAR1	MLPH	2		LCP1	CPXM1	2
TM4SF1	RPESP	2		CLDN1	ALDH1A3	2										LPAR1	THY1	2		LCP1	MYC	2
TM4SF1	FHL1	2		CLDN1	IL1B	2										LPAR1	GAS1	2		LCP1	EBI3	2
TM4SF1	EMP1	2		CLDN1	S100A16	2										LPAR1	CDH6	2		LCP1	RASL12	2
TM4SF1	LDB2	2		CLDN1	HAPLN1	2										LPAR1	ENG	2		CYGB	TM4SF1	2
TM4SF1	SPARC	2		CLDN1	LAMA5	2										LPAR1	EPAS1	2		CYGB	ECHDC2	2
TM4SF1	MLPH	2		CLDN1	PLAT	2										LPAR1	IGFBP3	2		CYGB	GYPC	2
TM4SF1	CAMK2N1	2		CCND1	TMEM205	2										LPAR1	SPOCK	2		CYGB	RARRES3	2
TM4SF1	RIS1	2		CCND1	FGFR3	2										LPAR1	CSEN	2		CYGB	SDPR	2
TM4SF1	CPA4	2		CCND1	TFPI	2										LPAR1	LOXL1	2		CYGB	GJA1	2
TM4SF1	COL6A2	2		CCND1	RPS6KA2	2										LPAR1	COL6A1	2		CYGB	LOC400879	2
TM4SF1	THY1	2		CCND1	AXL	2										LPAR1	BGN	2		CYGB	FAM107A	2
TM4SF1	GAS1	2		CCND1	ALPL	2										LPAR1	ADM	2		CYGB	FAM107B	2
TM4SF1	UBE2L6	2		CCND1	CTGF	2										SGK	COL6A2	2		CYGB	PRDX2	2
TM4SF1	TRIB1	2		CCND1	DLC1	2										SGK	EMP1	2		CYGB	LOC440157	2
TM4SF1	CDH6	2		CCND1	STMN3	2										SGK	IFITM1	2		CYGB	VAMP5	2
TM4SF1	ENG	2		CCND1	SP7	2										SGK	LDB2	2		CYGB	GFPT2	2
TM4SF1	EPAS1	2		CCND1	FLJ23191	2										SGK	SPARC	2		CYGB	PANX3	2
TM4SF1	IGFBP3	2		CCND1	ANGPT1	2										SGK	MLPH	2		CYGB	CSAG1	2
TM4SF1	RASD1	2		CCND1	COL16A1	2										SGK	OBFC2A	2		CYGB	COL6A3	2
TM4SF1	EFEMP1	2		CCND1	FARP1	2										SGK	COL6A2	2		CYGB	DAB2	2
TM4SF1	LOXL1	2		CCND1	TFPI	2										SGK	THY1	2		CYGB	LEPREL1	2
TM4SF1	COL6A1	2		CCND1	CAV2	2										SGK	GAS1	2		CYGB	CAV2	2
TM4SF1	ZFP36	2		CCND1	LEPREL1	2										SGK	UBE2L6	2		CYGB	TFPI	2
TM4SF1	LAYN	2		CCND1	C14ORF78	2										SGK	TRIB1	2		CYGB	H3F3B	2
TM4SF1	NNMT	2		CCND1	LRRC17	2										SGK	CDH6	2		CYGB	DLC1	2
TM4SF1	AKR1C3	2		CCND1	KIAA1199	2										SGK	ENG	2		CYGB	CTGF	2
TM4SF1	BGN	2		CCND1	DAB2	2										SGK	EPAS1	2		CYGB	RPS6KA2	2
TM4SF1	ADM	2		CCND1	COL6A3	2										SGK	IGFBP3	2		CYGB	TFPI	2
TM4SF1	FBXO32	2		CCND1	PANX3	2										SGK	RASD1	2		CYGB	ASS	2
TM4SF1	SCG2	2		CCND1	CD36	2										SGK	EFEMP1	2		CYGB	LOC346887	2
TM4SF1	SGK	2		CCND1	CD36	2										SGK	COL6A1	2		CYGB	TMEM205	2
TM4SF1	LPAR1	2		CCND1	HOXB9	2										SGK	ZFP36	2		CYGB	CTTN	2
TM4SF1	FST	2		CCND1	TM4SF1	2										SGK	LAYN	2		CYGB	SFRP1	2
TM4SF1	CTSB	2		CCND1	ALDH1A3	2										SGK	NNMT	2		CYGB	KBTBD9	2
TM4SF1	SORCS2	2		CCND1	IL1B	2										SGK	AKR1C3	2		CYGB	IFITM3	2
TM4SF1	NFIX	2		CCND1	S100A16	2										SGK	FBXO32	2		CYGB	RASL12	2
TM4SF1	CRABP2	2		CCND1	HAPLN1	2										SGK	SCG2	2		CYGB	CENTD3	2
TM4SF1	PHLDA1	2		CCND1	PLAT	2										ADM	NPTX1	2		TM4SF1	ECHDC2	2
TM4SF1	SLIT2	2		CCND1	CLDN1	2										ADM	NDRG1	2		TM4SF1	RARRES3	2
TM4SF1	OAS2	2		IER3	TCEA3	2										ADM	COL6A2	2		TM4SF1	GJA1	2
TM4SF1	EFEMP1	2		IER3	FGFR3	2										ADM	PRSS23	2		TM4SF1	BMP4	2
TM4SF1	SLPI	2		IER3	TFPI	2										ADM	MLPH	2		TM4SF1	FAM107B	2
TM4SF1	IGFBP6	2		IER3	AXL	2										ADM	CAMK2N1	2		TM4SF1	VAMP5	2
TM4SF1	IGFBP4	2		IER3	ALPL	2										ADM	RIS1	2		TM4SF1	GFPT2	2
TM4SF1	TGFBI	2		IER3	CTGF	2										ADM	OBFC2A	2		TM4SF1	PANX3	2
TM4SF1	PLAU	2		IER3	SP7	2										ADM	COL6A2	2		TM4SF1	TGM2	2
TM4SF1	LOC647322	2		IER3	ANGPT1	2										ADM	GAS1	2		TM4SF1	CSAG1	2
TM4SF1	QPCT	2		IER3	THBS1	2										ADM	UBE2L6	2		TM4SF1	COL6A3	2
TM4SF1	NES	2		IER3	FARP1	2										ADM	CDH6	2		TM4SF1	DAB2	2
TM4SF1	MGC39900	2		IER3	COL10A1	2										ADM	ENG	2		TM4SF1	KIAA1199	2
TM4SF1	MGC39900	2		IER3	TFPI	2										ADM	EPAS1	2		TM4SF1	LRRC17	2
TM4SF1	PTPLA	2		IER3	CAV2	2										ADM	IGFBP3	2		TM4SF1	C14ORF78	2
TM4SF1	RAC2	2		IER3	LEPREL1	2										ADM	SPOCK	2		TM4SF1	LEPREL1	2
DAB2	NDRG1	2		IER3	KIAA1199	2										ADM	LOXL1	2		TM4SF1	CAV2	2
DAB2	COL6A2	2		IER3	COL6A3	2										ADM	COL6A1	2		TM4SF1	CSRP2	2
DAB2	EMP1	2		IER3	PANX3	2										ADM	TMEFF2	2		TM4SF1	TFPI	2
DAB2	LDB2	2		IER3	KRT8	2										ADM	LAYN	2		TM4SF1	GSDMDC1	2
DAB2	SPARC	2		IER3	GFPT2	2										ADM	NNMT	2		TM4SF1	COL10A1	2
DAB2	MLPH	2		IER3	CD36	2										BGN	NDRG1	2		TM4SF1	ANGPT1	2
DAB2	CAMK2N1	2		IER3	CD36	2										BGN	FBXO2	2		TM4SF1	FLJ23191	2
DAB2	COL6A2	2		IER3	TM4SF1	2										BGN	EMP1	2		TM4SF1	SP7	2
DAB2	THY1	2		IER3	SOST	2										BGN	LDB2	2		TM4SF1	STMN3	2
DAB2	GAS1	2		IER3	ALDH1A3	2										BGN	SPARC	2		TM4SF1	DLC1	2
DAB2	UBE2L6	2		IER3	IL1B	2										BGN	LAMA4	2		TM4SF1	CTGF	2
DAB2	CDH6	2		IER3	S100A16	2										BGN	MLPH	2		TM4SF1	ALPL	2
DAB2	ENG	2		IER3	LAMA5	2										BGN	THY1	2		TM4SF1	AXL	2
DAB2	EPAS1	2		IER3	PLAT	2										BGN	GAS1	2		TM4SF1	RPS6KA2	2
DAB2	IGFBP3	2		IER3	CLDN1	2										BGN	ENG	2		TM4SF1	TFPI	2
DAB2	EFEMP1	2		IER3	CCND1	2										BGN	EPAS1	2		TM4SF1	TNNT1	2
DAB2	ZFP36	2		KRT17	TGM2	2										BGN	IGFBP3	2		TM4SF1	FGFR3	2
DAB2	LAYN	2		KRT17	LOC653219	2										BGN	RASD1	2		TM4SF1	TMEM205	2
DAB2	NNMT	2		KRT17	TSPAN31	2										BGN	EFEMP1	2		TM4SF1	OLFM1	2
DAB2	AKR1C3	2		KRT17	IL1B	2										BGN	ZFP36	2		TM4SF1	SLCO4A1	2
DAB2	BGN	2		KRT17	S100A16	2										BGN	AKR1C3	2		TM4SF1	CTTN	2
DAB2	ADM	2		KRT17	PLAT	2										miR-940	BCAS4	2		TM4SF1	MFI2	2
DAB2	SCG2	2		KRT17	CCND1	2										miR-940	BCAS4	2		TM4SF1	SFRP1	2
DAB2	SGK	2		KRT17	IER3	2										NNMT	NDRG1	2		TM4SF1	EML2	2
DAB2	LPAR1	2		KRT17	ARHGEF16	2										NNMT	COL6A2	2		TM4SF1	KBTBD9	2
DAB2	FST	2		KRT17	DKFZP586H2123	2										NNMT	RPESP	2		TM4SF1	EBI3	2
DAB2	CTSB	2		KRT17	KISS1	2										NNMT	EMP1	2		TM4SF1	CENTD3	2
DAB2	SORCS2	2		TXNIP	LOC346887	2										NNMT	PRSS23	2		TM4SF1	SCIN	2
DAB2	NFIX	2		TXNIP	AKR1B1	2										NNMT	SPARC	2		RARRES3	LOC400879	2
DAB2	PHLDA1	2		TXNIP	H3F3B	2										NNMT	COL6A2	2		RARRES3	FAM107B	2
DAB2	ABCC3	2		TXNIP	SPESP1	2										NNMT	THY1	2		RARRES3	PRDX2	2
DAB2	SLPI	2		TXNIP	CAV2	2										NNMT	GAS1	2		RARRES3	LOC440157	2
DAB2	IGFBP6	2		TXNIP	LOC440157	2										NNMT	UBE2L6	2		RARRES3	VAMP5	2
DAB2	TGFBI	2		TXNIP	FAM107B	2										NNMT	TRIB1	2		RARRES3	DAB2	2
DAB2	PPP2R2B	2		TXNIP	LOC400879	2										NNMT	EPAS1	2		RARRES3	CAV2	2
DAB2	PLAU	2		TXNIP	SDPR	2										NNMT	IGFBP3	2		RARRES3	CSRP2	2
DAB2	LOC647322	2		TXNIP	GYPC	2										NNMT	RASD1	2		RARRES3	TFPI	2
DAB2	MAGEA10	2		TXNIP	CYGB	2										NNMT	EFEMP1	2		RARRES3	DLC1	2
DAB2	NES	2		TXNIP	HRASLS3	2										NNMT	LOXL1	2		RARRES3	RPS6KA2	2
DAB2	MGC39900	2		TXNIP	C9ORF58	2										NNMT	COL6A1	2		RARRES3	TFPI	2
DAB2	MGC39900	2		TXNIP	PLAT	2										NNMT	ZFP36	2		RARRES3	CPXM1	2
DAB2	TM4SF1	2		TXNIP	CRIP1	2										NNMT	LAYN	2		RARRES3	SLCO4A1	2
CYGB	COL6A2	2		KBTBD9	CENTD3	2										IGFBP3	NPTX1	2		RARRES3	CTTN	2
CYGB	FHL1	2		KBTBD9	RASL12	2										IGFBP3	NDRG1	2		RARRES3	SFRP1	2
CYGB	EMP1	2		KBTBD9	EBI3	2										IGFBP3	COL6A2	2		RARRES3	LOC644774	2
CYGB	IFITM1	2		SFRP1	CENTD3	2										IGFBP3	EMP1	2		RARRES3	EBI3	2
CYGB	LDB2	2		SFRP1	RASL12	2										IGFBP3	IFITM1	2		RARRES3	RASL12	2
CYGB	PRSS23	2		SFRP1	KBTBD9	2										IGFBP3	LDB2	2		RARRES3	CENTD3	2
CYGB	SPARC	2		SFRP1	EML2	2										IGFBP3	SPARC	2		GFPT2	PANX3	2
CYGB	LAMA4	2		COL3A1	IFITM3	2										IGFBP3	MLPH	2		GFPT2	COL6A3	2
CYGB	COL6A2	2		CTTN	CENTD3	2										IGFBP3	CAMK2N1	2		GFPT2	DAB2	2
CYGB	THY1	2		CTTN	RASL12	2										IGFBP3	RIS1	2		GFPT2	KIAA1199	2
CYGB	GAS1	2		CTTN	EBI3	2										IGFBP3	OBFC2A	2		GFPT2	CAV2	2
CYGB	UBE2L6	2		CTTN	KBTBD9	2										IGFBP3	COL6A2	2		GFPT2	TFPI	2
CYGB	CDH6	2		CTTN	EML2	2										IGFBP3	THY1	2		GFPT2	COL10A1	2
CYGB	ENG	2		CTTN	SFRP1	2										IGFBP3	GAS1	2		GFPT2	FARP1	2
CYGB	EPAS1	2		CTTN	STEAP3	2										IGFBP3	UBE2L6	2		GFPT2	ANGPT1	2
CYGB	IGFBP3	2		CPXM1	EBI3	2										IGFBP3	CDH6	2		GFPT2	SP7	2
CYGB	RASD1	2		CPXM1	EML2	2										IGFBP3	ENG	2		GFPT2	CTSC	2
CYGB	EFEMP1	2		CPXM1	STEAP3	2										IGFBP3	EPAS1	2		GFPT2	CTGF	2
CYGB	ZFP36	2		CPXM1	CTTN	2										IGFBP3	RGS4	2		GFPT2	AXL	2
CYGB	AKR1C3	2		CPXM1	SLCO4A1	2										EPAS1	NDRG1	2		GFPT2	TFPI	2
CYGB	BGN	2		EFNB2	TMEM205	2										EPAS1	COL6A2	2		GFPT2	CPXM1	2
CYGB	ADM	2		EFNB2	CPXM1	2										EPAS1	FHL1	2		GFPT2	FGFR3	2
CYGB	FBXO32	2		DLC1	TFPI	2										EPAS1	EMP1	2		GFPT2	TCEA3	2
CYGB	SGK	2		DLC1	EFNB2	2										EPAS1	IFITM1	2		GFPT2	SLCO4A1	2
CYGB	LPAR1	2		DLC1	RPS6KA2	2										EPAS1	LDB2	2		GFPT2	CTTN	2
CYGB	FST	2		DLC1	CTGF	2										EPAS1	SPARC	2		GFPT2	SFRP1	2
CYGB	CTSB	2		H3F3B	TMEM205	2										EPAS1	MLPH	2		GFPT2	EML2	2
CYGB	CRIP2	2		H3F3B	LOC346887	2										EPAS1	COL6A2	2		GFPT2	KBTBD9	2
CYGB	NFIX	2		H3F3B	CPXM1	2										EPAS1	THY1	2		GFPT2	EBI3	2
CYGB	CRABP2	2		H3F3B	EFNB2	2										EPAS1	GAS1	2		GFPT2	CENTD3	2
CYGB	CD9	2		H3F3B	AKR1B1	2										EPAS1	UBE2L6	2		GFPT2	SCIN	2
CYGB	SLIT2	2		H3F3B	DLC1	2										EPAS1	TRIB1	2		PANX3	TGM2	2
CYGB	EFEMP1	2		COL16A1	RPS6KA2	2										EPAS1	ENG	2		PANX3	CSAG1	2
CYGB	SLPI	2		COL16A1	STMN3	2										ENG	NDRG1	2		PANX3	COL6A3	2
CYGB	IGFBP6	2		SPESP1	TMEM205	2										ENG	FHL1	2		PANX3	DAB2	2
CYGB	IGFBP4	2		SPESP1	LOC346887	2										ENG	EMP1	2		PANX3	LRRC17	2
CYGB	TGFBI	2		SPESP1	AKR1B1	2										ENG	IFITM1	2		PANX3	CAV2	2
CYGB	MGP	2		SPESP1	CTGF	2										ENG	LDB2	2		PANX3	CSRP2	2
CYGB	LOC647322	2		SPESP1	H3F3B	2										ENG	SPARC	2		PANX3	TFPI	2
CYGB	MGC39900	2		CAV2	TMEM205	2										ENG	LAMA4	2		PANX3	GSDMDC1	2
CYGB	MGC39900	2		CAV2	TFPI	2										ENG	MLPH	2		PANX3	COL10A1	2
CYGB	PTPLA	2		CAV2	RPS6KA2	2										ENG	THY1	2		PANX3	ANGPT1	2
CYGB	CDK4	2		CAV2	AXL	2										ENG	GAS1	2		PANX3	FLJ23191	2
CYGB	TM4SF1	2		CAV2	CTGF	2										ENG	UBE2L6	2		PANX3	SP7	2
CYGB	DAB2	2		CAV2	DLC1	2										ENG	TRIB1	2		PANX3	STMN3	2
COL6A3	NPTX1	2		CAV2	H3F3B	2										miR-342-5p	CDH6	2		PANX3	DLC1	2
COL6A3	NDRG1	2		CAV2	SP7	2										miR-342-5p	ADM	2		PANX3	CTGF	2
COL6A3	COL6A2	2		CAV2	FARP1	2										UBE2L6	FHL1	2		PANX3	ALPL	2
COL6A3	EMP1	2		CAV2	TFPI	2										UBE2L6	EMP1	2		PANX3	AXL	2
COL6A3	LDB2	2		VAMP5	TFPI	2										UBE2L6	IFITM1	2		PANX3	TFPI	2
COL6A3	SPARC	2		VAMP5	DLC1	2										UBE2L6	LDB2	2		PANX3	TNNT1	2
COL6A3	MLPH	2		VAMP5	H3F3B	2										UBE2L6	SPARC	2		PANX3	FGFR3	2
COL6A3	CAMK2N1	2		VAMP5	CSRP2	2										UBE2L6	MLPH	2		PANX3	TMEM205	2
COL6A3	RIS1	2		VAMP5	DAB2	2										UBE2L6	CAMK2N1	2		PANX3	OLFM1	2
COL6A3	OBFC2A	2		VAMP5	COL6A3	2										UBE2L6	THY1	2		PANX3	CTTN	2
COL6A3	CPA4	2		VAMP5	TGM2	2										UBE2L6	GAS1	2		PANX3	MFI2	2
COL6A3	COL6A2	2		VAMP5	PANX3	2										GAS1	NDRG1	2		PANX3	SFRP1	2
COL6A3	THY1	2		LOC440157	LOC346887	2										GAS1	FHL1	2		PANX3	EML2	2
COL6A3	UBE2L6	2		LOC440157	TFPI	2										GAS1	EMP1	2		PANX3	KBTBD9	2
COL6A3	CDH6	2		LOC440157	CSRP2	2										GAS1	IFITM1	2		PANX3	CENTD3	2
COL6A3	ENG	2		LOC440157	CAV2	2										GAS1	LDB2	2		PANX3	SCIN	2
COL6A3	EPAS1	2		LOC440157	LOC653219	2										GAS1	LAMA4	2		TGM2	COL6A3	2
COL6A3	IGFBP3	2		LOC440157	VAMP5	2										GAS1	MLPH	2		TGM2	TFPI	2
COL6A3	RASD1	2		FAM107B	TMEM205	2										GAS1	THY1	2		TGM2	H3F3B	2
COL6A3	EFEMP1	2		FAM107B	LOC346887	2										THY1	NDRG1	2		TGM2	DLC1	2
COL6A3	LOXL1	2		FAM107B	CPXM1	2										THY1	COL6A2	2		TGM2	TFPI	2
COL6A3	COL6A1	2		FAM107B	TFPI	2										THY1	RPESP	2		TGM2	CPXM1	2
COL6A3	ZFP36	2		FAM107B	RPS6KA2	2										THY1	EMP1	2		TGM2	TNNT1	2
COL6A3	LAYN	2		FAM107B	AKR1B1	2										THY1	IFITM1	2		TGM2	OLFM1	2
COL6A3	NNMT	2		FAM107B	DLC1	2										THY1	LDB2	2		TGM2	SLCO4A1	2
COL6A3	AKR1C3	2		FAM107B	H3F3B	2										THY1	SPARC	2		TGM2	CTTN	2
COL6A3	BGN	2		FAM107B	TFPI	2										THY1	LAMA4	2		TGM2	SFRP1	2
COL6A3	ADM	2		FAM107B	CSRP2	2										THY1	MLPH	2		TGM2	EML2	2
COL6A3	FBXO32	2		FAM107B	LRRC17	2										THY1	CAMK2N1	2		TGM2	KBTBD9	2
COL6A3	SCG2	2		FAM107B	TGM2	2										THY1	COL6A2	2		TGM2	EBI3	2
COL6A3	SGK	2		FAM107B	PANX3	2										miR-518d-5p	CYGB	2		TGM2	RASL12	2
COL6A3	LPAR1	2		FAM107B	VAMP5	2										miR-518d-5p	CYGB	2		TGM2	CENTD3	2
COL6A3	FST	2		FAM107B	LOC440157	2										SPARC	COL6A2	2		COL6A3	DAB2	2
COL6A3	CTSB	2		FAM107B	PRDX2	2										SPARC	EMP1	2		COL6A3	KIAA1199	2
COL6A3	SORCS2	2		OLR1	LOC346887	2										SPARC	LDB2	2		COL6A3	LRRC17	2
COL6A3	CRABP2	2		OLR1	AKR1B1	2										SPARC	PRSS23	2		COL6A3	C14ORF78	2
COL6A3	PHLDA1	2		OLR1	CSRP2	2										LDB2	NDRG1	2		COL6A3	LEPREL1	2
COL6A3	EFEMP1	2		OLR1	VAMP5	2										LDB2	EMP1	2		COL6A3	CAV2	2
COL6A3	IGFBP6	2		OLR1	LOC440157	2										LDB2	IFITM1	2		COL6A3	TFPI	2
COL6A3	FHL2	2		OLR1	PRDX2	2										miR-767-5p	SPARC	2		COL6A3	COL10A1	2
COL6A3	TGFBI	2		OLR1	FAM107B	2										miR-767-5p	LOX	2		COL6A3	FARP1	2
COL6A3	PLAU	2		OLR1	BMP4	2										IFITM1	FHL1	2		COL6A3	COL16A1	2
COL6A3	FBXO32	2		OLR1	GJA1	2										IFITM1	EMP1	2		COL6A3	FLJ23191	2
COL6A3	QPCT	2		ECHDC2	TFPI	2										miR-142-3p	IL1A	2		COL6A3	SP7	2
COL6A3	NES	2		ECHDC2	SP7	2										miR-142-3p	LOX	2		COL6A3	STMN3	2
COL6A3	MGC39900	2		ECHDC2	FARP1	2										miR-142-3p	SDC4	2		COL6A3	DLC1	2
COL6A3	MGC39900	2		ECHDC2	CSRP2	2										EMP1	NDRG1	2		COL6A3	CTGF	2
COL6A3	KIAA1199	2		ECHDC2	CAV2	2										METTL1	ENG	2		COL6A3	ALPL	2
COL6A3	TM4SF1	2		ECHDC2	DAB2	2										METTL1	BGN	2		COL6A3	AXL	2
COL6A3	DAB2	2		ECHDC2	COL6A3	2										METTL1	MGST1	2		COL6A3	RPS6KA2	2
COL6A3	CYGB	2		ECHDC2	PANX3	2										METTL1	CRIP2	2		COL6A3	TFPI	2
SPANXC	BGN	2		ECHDC2	VAMP5	2										METTL1	SLIT2	2		COL6A3	TNNT1	2
SPANXC	LY6E	2		ECHDC2	LOC440157	2										METTL1	MGP	2		COL6A3	FGFR3	2
SPANXC	CD9	2		ECHDC2	FAM107B	2										QPCT	NPTX1	2		COL6A3	OLFM1	2
SPANXC	PTPLA	2		ECHDC2	BMP4	2										QPCT	RPESP	2		COL6A3	SLCO4A1	2
DCN	LDB2	2		ECHDC2	LOC400879	2										QPCT	EMP1	2		COL6A3	CTTN	2
DCN	LAMA4	2		ECHDC2	GJA1	2										QPCT	KRT81	2		COL6A3	SERPINB7	2
DCN	ENG	2		ECHDC2	OLR1	2										QPCT	CAMK2N1	2		COL6A3	SFRP1	2
DCN	RASD1	2		ECHDC2	RARRES3	2										QPCT	RIS1	2		COL6A3	EML2	2
DCN	ZFP36	2		ECHDC2	GYPC	2										QPCT	CPA4	2		COL6A3	KBTBD9	2
DCN	BGN	2		SRGN	LOC346887	2										QPCT	FBLN1	2		COL6A3	CENTD3	2
DCN	SLIT2	2		SRGN	CPXM1	2										QPCT	RPL39L	2		COL6A3	HS.34447	2
DCN	SLPI	2		SRGN	AKR1B1	2										QPCT	BGN	2		DAB2	CAV2	2
PHLDA1	NPTX1	2		SRGN	DLC1	2										QPCT	FBXO32	2		DAB2	CSRP2	2
PHLDA1	EMP1	2		SRGN	H3F3B	2										QPCT	FBLN1	2		DAB2	TFPI	2
PHLDA1	MLPH	2		SRGN	CSRP2	2										QPCT	FST	2		DAB2	COL10A1	2
PHLDA1	CAMK2N1	2		SRGN	TGM2	2										QPCT	LOX	2		DAB2	FARP1	2
PHLDA1	RIS1	2		SRGN	VAMP5	2										QPCT	LY6E	2		DAB2	ANGPT1	2
PHLDA1	OBFC2A	2		SRGN	LOC440157	2										QPCT	PHLDA1	2		DAB2	FLJ23191	2
PHLDA1	CPA4	2		SRGN	PRDX2	2										QPCT	KAZALD1	2		DAB2	SP7	2
PHLDA1	THY1	2		SRGN	FAM107B	2										QPCT	CD9	2		DAB2	DLC1	2
PHLDA1	UBE2L6	2		SRGN	BMP4	2										QPCT	IGFBP6	2		DAB2	ALPL	2
PHLDA1	CDH6	2		SRGN	LOC400879	2										QPCT	FHL2	2		DAB2	RPS6KA2	2
PHLDA1	RGS4	2		SRGN	GJA1	2										QPCT	FBXO32	2		DAB2	TFPI	2
PHLDA1	IGFBP3	2		SRGN	GPX3	2										QPCT	FLJ10154	2		DAB2	FGFR3	2
PHLDA1	EFEMP1	2		SRGN	OLR1	2										CD9	EMP1	2		DAB2	TMEM205	2
PHLDA1	LOXL1	2		SRGN	SDPR	2										CD9	LAMA4	2		DAB2	CTTN	2
PHLDA1	TMEFF2	2		SRGN	RARRES3	2										CD9	THY1	2		DAB2	MFI2	2
PHLDA1	LAYN	2		SRGN	GYPC	2										CD9	FBLN1	2		DAB2	TAP1	2
PHLDA1	NNMT	2		SRGN	ECHDC2	2										CD9	BGN	2		DAB2	SFRP1	2
PHLDA1	ADM	2		SRGN	TM4SF1	2										CD9	FBXO32	2		DAB2	EML2	2
PHLDA1	FBXO32	2		SRGN	CYGB	2										CD9	FBLN1	2		DAB2	KBTBD9	2
PHLDA1	ADORA2B	2		SRGN	TMSL8	2										CD9	FST	2		DAB2	RASL12	2
PHLDA1	SCG2	2		SRGN	LCP1	2										CD9	LY6E	2		DAB2	CENTD3	2
PHLDA1	SGK	2		HRASLS3	TMEM205	2										CD9	CRIP2	2		DAB2	SCIN	2
PHLDA1	FST	2		HRASLS3	CPXM1	2										CD9	CRABP2	2		DAB2	HS.34447	2
PHLDA1	G6PD	2		HRASLS3	TFPI	2										CD9	KAZALD1	2		TFPI	GSDMDC1	2
PHLDA1	CTSB	2		HRASLS3	RPS6KA2	2										CD9	PDGFRL	2		TFPI	ANGPT1	2
PHLDA1	SORCS2	2		HRASLS3	CTGF	2										LY6E	RPESP	2		TFPI	SP7	2
PHLDA1	KRT18	2		HRASLS3	DLC1	2										LY6E	BCAS4	2		TFPI	DLC1	2
LOC647322	FHL1	2		HRASLS3	H3F3B	2										LY6E	MLPH	2		TFPI	CTGF	2
LOC647322	EMP1	2		HRASLS3	TFPI	2										LY6E	CAMK2N1	2		TFPI	AXL	2
LOC647322	LDB2	2		HRASLS3	CSRP2	2										LY6E	RIS1	2		TFPI	RPS6KA2	2
LOC647322	LAMA4	2		HRASLS3	CAV2	2										LY6E	DKK1	2		TFPI	TFPI	2
LOC647322	MLPH	2		HRASLS3	DAB2	2										LY6E	RGS4	2		TFPI	CPXM1	2
LOC647322	GAS1	2		HRASLS3	COL6A3	2										LY6E	CSEN	2		TFPI	FGFR3	2
LOC647322	ENG	2		HRASLS3	PANX3	2										LY6E	PVT1	2		TFPI	OLFM1	2
LOC647322	EPAS1	2		HRASLS3	VAMP5	2										LY6E	TMEFF2	2		TFPI	SLCO4A1	2
LOC647322	RASD1	2		HRASLS3	LOC440157	2										LY6E	RPL39L	2		TFPI	CTTN	2
LOC647322	ZFP36	2		HRASLS3	FAM107B	2										LY6E	ADORA2B	2		TFPI	TAP1	2
LOC647322	AKR1C3	2		HRASLS3	BMP4	2										LY6E	FBLN1	2		TFPI	MYC	2
LOC647322	BGN	2		HRASLS3	LOC400879	2										LY6E	G6PD	2		TFPI	SFRP1	2
LOC647322	ADM	2		HRASLS3	GJA1	2										FBLN1	RPESP	2		TFPI	EML2	2
LOC647322	LPAR1	2		HRASLS3	OLR1	2										FBLN1	FBXO2	2		TFPI	KBTBD9	2
LOC647322	SORCS2	2		HRASLS3	SDPR	2										FBLN1	MLPH	2		TFPI	EBI3	2
LOC647322	MGST1	2		HRASLS3	RARRES3	2										FBLN1	CSEN	2		TFPI	IFITM3	2
LOC647322	CRIP2	2		HRASLS3	GYPC	2										FBLN1	PVT1	2		TFPI	CENTD3	2
LOC647322	NFIX	2		HRASLS3	ECHDC2	2										FBLN1	FBXO2	2		TFPI	CPXM1	2
LOC647322	SLIT2	2		HRASLS3	TM4SF1	2										FBLN1	LAMA4	2		TFPI	FGFR3	2
LOC647322	OAS2	2		HRASLS3	CYGB	2										FBLN1	MLPH	2		TFPI	OLFM1	2
LOC647322	SLPI	2		HRASLS3	TMSL8	2										FBLN1	PVT1	2		TFPI	SLCO4A1	2
LOC647322	DCN	2		HRASLS3	LCP1	2										FBLN1	FBLN1	2		TFPI	CTTN	2
LOC647322	MGP	2		HRASLS3	SRGN	2										FBLN1	RPL39L	2		TFPI	TAP1	2
LOC647322	METTL1	2		ALDH1A3	TFPI	2										FBLN1	FBXO32	2		TFPI	SFRP1	2
OCIAD2	LAMA4	2		ALDH1A3	RPS6KA2	2										ACTG2	EFEMP1	2		TFPI	EML2	2
OCIAD2	PVT1	2		ALDH1A3	AXL	2										ACTG2	SCG2	2		TFPI	KBTBD9	2
OCIAD2	NFIX	2		ALDH1A3	ALPL	2										ACTG2	SGK	2		TFPI	EBI3	2
OCIAD2	KAZALD1	2		ALDH1A3	CTGF	2										ACTG2	TAGLN	2		TFPI	RASL12	2
OCIAD2	SLPI	2		ALDH1A3	SP7	2										ACTG2	CYGB	2		TFPI	CENTD3	2
OCIAD2	DCN	2		ALDH1A3	ANGPT1	2										TAGLN	BCAS4	2		FARP1	ANGPT1	2
OCIAD2	LOC647322	2		ALDH1A3	FARP1	2										TAGLN	EPAS1	2		FARP1	SP7	2
DTX3	DCN	2		ALDH1A3	COL10A1	2										TAGLN	RASD1	2		FARP1	CTSC	2
DTX3	METTL1	2		ALDH1A3	SPESP1	2										TAGLN	PVT1	2		FARP1	DLC1	2
DTX3	LOC647322	2		ALDH1A3	TFPI	2										TAGLN	ZFP36	2		FARP1	AXL	2
DTX3	CDK4	2		ALDH1A3	CAV2	2										TAGLN	NNMT	2		FARP1	RPS6KA2	2
SUNC1	OCIAD2	2		ALDH1A3	LEPREL1	2										TAGLN	RPL39L	2		FARP1	OLFM1	2
SUNC1	IL1A	2		ALDH1A3	C14ORF78	2										TAGLN	SGK	2		FARP1	CTTN	2
NPPB	IL1A	2		ALDH1A3	KIAA1199	2										TAGLN	KAZALD1	2		FARP1	COL3A1	2
NPPB	SUNC1	2		ALDH1A3	DAB2	2										TAGLN	IGFBP4	2		FARP1	SFRP1	2
NPPB	ACTG2	2		ALDH1A3	COL6A3	2										SCG2	RPESP	2		FARP1	KBTBD9	2
TSPAN31	IL1A	2		ALDH1A3	GFPT2	2										SCG2	EMP1	2		FARP1	RASL12	2
TSPAN31	SUNC1	2		ALDH1A3	LOC440157	2										SCG2	SPARC	2		FARP1	HS.34447	2
KISS1	OCIAD2	2		ALDH1A3	CD36	2										SCG2	MLPH	2		ANGPT1	FLJ23191	2
KISS1	SUNC1	2		ALDH1A3	TM4SF1	2										SCG2	RIS1	2		ANGPT1	SP7	2
KISS1	NPPB	2		ALDH1A3	CYGB	2										SCG2	OBFC2A	2		ANGPT1	ALPL	2
KRT17	OCIAD2	2		LAMA5	ASS	2										SCG2	THY1	2		ANGPT1	AXL	2
KRT17	IL1A	2		LAMA5	CTGF	2										SCG2	GAS1	2		ANGPT1	TFPI	2
KRT17	SUNC1	2		LAMA5	CTSC	2										SCG2	UBE2L6	2		ANGPT1	FGFR3	2
KRT17	NPPB	2		LAMA5	COL16A1	2										SCG2	TRIB1	2		ANGPT1	TCEA3	2
KRT17	TSPAN31	2		LAMA5	FARP1	2										SCG2	CDH6	2		ANGPT1	TMEM205	2
KRT17	TGM2	2		LAMA5	SPESP1	2										SCG2	EPAS1	2		ANGPT1	OLFM1	2
KRT17	LOC653219	2		LAMA5	CAV2	2										SCG2	IGFBP3	2		ANGPT1	CTTN	2
KRT17	KISS1	2		LAMA5	C14ORF78	2										SCG2	EFEMP1	2		ANGPT1	MFI2	2
TRIB1	FHL1	2		LAMA5	KRT8	2										SCG2	COL6A1	2		ANGPT1	TAP1	2
TRIB1	EMP1	2		LAMA5	LOC644743	2										SCG2	TMEFF2	2		ANGPT1	LUM	2
TRIB1	IFITM1	2		LAMA5	GFPT2	2										SCG2	ZFP36	2		ANGPT1	KBTBD9	2
TRIB1	LDB2	2		LAMA5	CYGB	2										SCG2	LAYN	2		ANGPT1	CENTD3	2
TRIB1	SPARC	2		LAMA5	ALDH1A3	2										SCG2	NNMT	2		ANGPT1	SCIN	2
TRIB1	MLPH	2		LAMA5	S100A16	2										SCG2	ADM	2		SP7	CTGF	2
TRIB1	THY1	2		LAMA5	C9ORF58	2										EFEMP1	COL6A2	2		SP7	ALPL	2
TRIB1	GAS1	2		LAMA5	EEF1A2	2										EFEMP1	RPESP	2		SP7	AXL	2
TRIB1	UBE2L6	2		DKFZP586H2123	CPXM1	2										EFEMP1	FBXO2	2		SP7	TFPI	2
CSEN	NPTX1	2		DKFZP586H2123	TFPI	2										EFEMP1	EMP1	2		SP7	TNNT1	2
CSEN	RPESP	2		DKFZP586H2123	EFNB2	2										EFEMP1	KRT81	2		SP7	FGFR3	2
CSEN	BCAS4	2		DKFZP586H2123	RPS6KA2	2										EFEMP1	SPARC	2		SP7	FAM46A	2
CSEN	MLPH	2		DKFZP586H2123	DLC1	2										EFEMP1	MLPH	2		SP7	SLCO4A1	2
CSEN	CAMK2N1	2		DKFZP586H2123	H3F3B	2										EFEMP1	CPA4	2		SP7	CTTN	2
CSEN	RIS1	2		DKFZP586H2123	TFPI	2										EFEMP1	COL6A2	2		SP7	MFI2	2
CSEN	CPA4	2		DKFZP586H2123	CAV2	2										EFEMP1	THY1	2		SP7	EML2	2
CSEN	CDH6	2		DKFZP586H2123	TGM2	2										EFEMP1	UBE2L6	2		SP7	KBTBD9	2
CSEN	SPOCK	2		DKFZP586H2123	GFPT2	2										EFEMP1	CDH6	2		SP7	CENTD3	2
RASD1	FHL1	2		DKFZP586H2123	TSPAN31	2										EFEMP1	EPAS1	2		SP7	SCIN	2
RASD1	EMP1	2		DKFZP586H2123	VAMP5	2										EFEMP1	IGFBP3	2		CTGF	ALPL	2
RASD1	IFITM1	2		DKFZP586H2123	FAM107B	2										EFEMP1	RASD1	2		CTGF	AXL	2
RASD1	LDB2	2		DKFZP586H2123	RARRES3	2										EFEMP1	COL6A2	2		CTGF	RPS6KA2	2
RASD1	PRSS23	2		DKFZP586H2123	CYGB	2										EFEMP1	RPESP	2		CTGF	TFPI	2
RASD1	SPARC	2		DKFZP586H2123	LCP1	2										EFEMP1	FBXO2	2		CTGF	ASS	2
RASD1	LAMA4	2		DKFZP586H2123	SRGN	2										EFEMP1	KRT81	2		CTGF	TNNT1	2
RASD1	COL6A2	2		DKFZP586H2123	HRASLS3	2										EFEMP1	MLPH	2		CTGF	FGFR3	2
RASD1	GAS1	2		DKFZP586H2123	IL1B	2										EFEMP1	CPA4	2		CTGF	FAM46A	2
RASD1	UBE2L6	2		DKFZP586H2123	S100A16	2										EFEMP1	COL6A2	2		CTGF	OLFM1	2
RASD1	TRIB1	2		DKFZP586H2123	PLAT	2										EFEMP1	CDH6	2		CTGF	SLCO4A1	2
RASD1	ENG	2		DKFZP586H2123	CLDN1	2										EFEMP1	ALDOA	2		CTGF	CTTN	2
RASD1	EPAS1	2		DKFZP586H2123	CCND1	2										EFEMP1	EFEMP1	2		CTGF	SFRP1	2
RASD1	IGFBP3	2		DKFZP586H2123	ARHGEF16	2										EFEMP1	COL6A1	2		CTGF	EML2	2
LOXL1	NPTX1	2		NPPB	FOXR1	2										EFEMP1	LAYN	2		CTGF	KBTBD9	2
LOXL1	NDRG1	2		NPPB	CTSC	2										EFEMP1	ADORA2B	2		CTGF	CENTD3	2
LOXL1	COL6A2	2		NPPB	FARP1	2										EFEMP1	SCG2	2		ALPL	AXL	2
LOXL1	RPESP	2		NPPB	LEPREL1	2										EFEMP1	SGK	2		ALPL	RPS6KA2	2
LOXL1	CAMK2N1	2		NPPB	KRT8	2										EFEMP1	FST	2		ALPL	TFPI	2
LOXL1	RIS1	2		NPPB	HOXB9	2										EFEMP1	G6PD	2		ALPL	TNNT1	2
LOXL1	OBFC2A	2		NPPB	CLDN1	2										EFEMP1	SORCS2	2		ALPL	FGFR3	2
LOXL1	CPA4	2		NPPB	ARHGEF16	2										EFEMP1	LOX	2		ALPL	FNDC1	2
LOXL1	COL6A2	2		NPPB	DKFZP586H2123	2										EFEMP1	KRT18	2		ALPL	FAM46A	2
LOXL1	CDH6	2		CRIP1	LOC346887	2										EFEMP1	CRABP2	2		ALPL	OLFM1	2
LOXL1	IGFBP3	2		CRIP1	DLC1	2										ITGA11	COL6A2	2		ALPL	CTTN	2
LOXL1	SPOCK	2		CRIP1	COL16A1	2										ITGA11	RPESP	2		ALPL	SFRP1	2
LOXL1	CSEN	2		CRIP1	CAV2	2										ITGA11	COL6A2	2		ALPL	LUM	2
LOXL1	ALDOA	2		CRIP1	DAB2	2										ITGA11	SPOCK	2		ALPL	EML2	2
PVT1	NPTX1	2		CRIP1	PANX3	2										ITGA11	CSEN	2		ALPL	KBTBD9	2
PVT1	BCAS4	2		CRIP1	VAMP5	2										ITGA11	LOXL1	2		ALPL	CENTD3	2
PVT1	DKK1	2		CRIP1	LOC440157	2										ITGA11	PVT1	2		ALPL	SCIN	2
PVT1	CSEN	2		CRIP1	FAM107B	2										ITGA11	COL6A1	2		ALPL	HS.34447	2
ZFP36	FHL1	2		CRIP1	LOC400879	2										ITGA11	CRABP2	2		AXL	TFPI	2
ZFP36	EMP1	2		CRIP1	OLR1	2										ITGA11	THBS2	2		AXL	FGFR3	2
ZFP36	IFITM1	2		CRIP1	SDPR	2										ITGA11	SDC4	2		AXL	FAM46A	2
ZFP36	LDB2	2		CRIP1	RARRES3	2										ITGA11	FLJ10154	2		AXL	CTTN	2
ZFP36	SPARC	2		CRIP1	GYPC	2										ITGA11	KIAA1199	2		AXL	EML2	2
ZFP36	LAMA4	2		CRIP1	ECHDC2	2										KIAA1199	NPTX1	2		AXL	KBTBD9	2
ZFP36	MLPH	2		CRIP1	FBN2	2										KIAA1199	COL6A2	2		AXL	CENTD3	2
ZFP36	THY1	2		CRIP1	TM4SF1	2										KIAA1199	RPESP	2		AXL	SCIN	2
ZFP36	GAS1	2		CRIP1	CYGB	2										KIAA1199	FBXO2	2		RPS6KA2	TFPI	2
ZFP36	UBE2L6	2		CRIP1	TMSL8	2										KIAA1199	SPARC	2		RPS6KA2	CPXM1	2
ZFP36	TRIB1	2		CRIP1	SRGN	2										KIAA1199	MLPH	2		RPS6KA2	OLFM1	2
ZFP36	ENG	2		CRIP1	HRASLS3	2										KIAA1199	RIS1	2		RPS6KA2	SLCO4A1	2
ZFP36	EPAS1	2		CRIP1	C9ORF58	2										KIAA1199	OBFC2A	2		RPS6KA2	CTTN	2
ZFP36	IGFBP3	2		SERPINA3	CPXM1	2										KIAA1199	CPA4	2		RPS6KA2	STEAP3	2
ZFP36	RASD1	2		SERPINA3	TFPI	2										KIAA1199	COL6A2	2		RPS6KA2	SFRP1	2
AKR1C3	FHL1	2		SERPINA3	EFNB2	2										KIAA1199	CDH6	2		RPS6KA2	EML2	2
AKR1C3	EMP1	2		SERPINA3	RPS6KA2	2										KIAA1199	IGFBP3	2		RPS6KA2	KBTBD9	2
AKR1C3	IFITM1	2		SERPINA3	DLC1	2										KIAA1199	SPOCK	2		RPS6KA2	EBI3	2
AKR1C3	LDB2	2		SERPINA3	H3F3B	2										KIAA1199	CSEN	2		RPS6KA2	CENTD3	2
AKR1C3	SPARC	2		SERPINA3	TFPI	2										KIAA1199	EFEMP1	2		RPS6KA2	HS.34447	2
AKR1C3	MLPH	2		SERPINA3	COL6A3	2										KIAA1199	LOXL1	2		TMEM205	OLFM1	2
AKR1C3	THY1	2		SERPINA3	TGM2	2										KIAA1199	COL6A1	2		TMEM205	CTTN	2
AKR1C3	GAS1	2		SERPINA3	GFPT2	2										KIAA1199	LAYN	2		TMEM205	COL3A1	2
AKR1C3	UBE2L6	2		SERPINA3	TSPAN31	2										KIAA1199	NNMT	2		TMEM205	SFRP1	2
AKR1C3	TRIB1	2		SERPINA3	VAMP5	2										KIAA1199	FBXO32	2		TMEM205	LOC644774	2
AKR1C3	ENG	2		SERPINA3	LOC440157	2										KIAA1199	SCG2	2		TMEM205	KBTBD9	2
AKR1C3	EPAS1	2		SERPINA3	FAM107B	2										KIAA1199	SGK	2		TMEM205	IFITM3	2
AKR1C3	RGS4	2		SERPINA3	LOC400879	2										KIAA1199	SORCS2	2		TMEM205	CENTD3	2
AKR1C3	IGFBP3	2		SERPINA3	RARRES3	2										KIAA1199	LOX	2		TMEM205	SCIN	2
AKR1C3	RASD1	2		SERPINA3	TM4SF1	2										KIAA1199	CRABP2	2		OLFM1	SLCO4A1	2
AKR1C3	TMEFF2	2		SERPINA3	CYGB	2										KIAA1199	PHLDA1	2		OLFM1	CTTN	2
AKR1C3	ZFP36	2		SERPINA3	LCP1	2										KIAA1199	THBS2	2		OLFM1	COL3A1	2
RPL39L	BCAS4	2		SERPINA3	SRGN	2										KIAA1199	EFEMP1	2		OLFM1	SFRP1	2
RPL39L	KRT81	2		SERPINA3	HRASLS3	2										KIAA1199	SDC4	2		OLFM1	EML2	2
RPL39L	CAMK2N1	2		SERPINA3	IL1B	2										KIAA1199	IGFBP4	2		OLFM1	KBTBD9	2
RPL39L	CPA4	2		SERPINA3	S100A16	2										KIAA1199	TGFBI	2		OLFM1	EBI3	2
RPL39L	DKK1	2		SERPINA3	PLAT	2										KIAA1199	PLAU	2		OLFM1	RASL12	2
RPL39L	CSEN	2		SERPINA3	CLDN1	2										KIAA1199	FBXO32	2		OLFM1	CENTD3	2
RPL39L	PVT1	2		SERPINA3	DKFZP586H2123	2										KIAA1199	FLJ10154	2		MFI2	TAP1	2
RPL39L	FBLN1	2		ARHGDIB	LOC346887	2										FLJ10154	RPESP	2		MFI2	MYC	2
ADORA2B	RPESP	2		ARHGDIB	CPXM1	2										FLJ10154	BCAS4	2		MFI2	KBTBD9	2
ADORA2B	BCAS4	2		ARHGDIB	TFPI	2										FLJ10154	FBXO2	2		MFI2	CENTD3	2
ADORA2B	KRT81	2		ARHGDIB	AKR1B1	2										FLJ10154	MLPH	2		MFI2	SCIN	2
ADORA2B	CAMK2N1	2		ARHGDIB	DLC1	2										FLJ10154	DKK1	2		MYC	KBTBD9	2
ADORA2B	RIS1	2		ARHGDIB	H3F3B	2										FLJ10154	CSEN	2		EML2	KBTBD9	2
ADORA2B	CPA4	2		ARHGDIB	TFPI	2										FLJ10154	ALDOA	2		EML2	EBI3	2
ADORA2B	CDH6	2		ARHGDIB	CSRP2	2										FLJ10154	PVT1	2		EML2	CENTD3	2
ADORA2B	CSEN	2		ARHGDIB	TGM2	2										FLJ10154	FBLN1	2		EML2	SCIN	2
ADORA2B	LOXL1	2		ARHGDIB	PANX3	2										FLJ10154	LAYN	2		EML2	HS.34447	2
ADORA2B	PVT1	2		ARHGDIB	VAMP5	2										FLJ10154	RPL39L	2		EBI3	CENTD3	2
ADORA2B	LAYN	2		ARHGDIB	LOC440157	2										FLJ10154	FBXO32	2		NINJ2	MAFB	2
ADORA2B	RPL39L	2		ARHGDIB	PRDX2	2										FLJ10154	FBLN1	2		NINJ2	SRGN	2
CTSB	NDRG1	2		ARHGDIB	FAM107B	2										FLJ10154	LOX	2		NINJ2	LCP1	2
CTSB	FHL1	2		ARHGDIB	CYBA	2										FLJ10154	LY6E	2		NINJ2	TMSL8	2
CTSB	EMP1	2		ARHGDIB	BMP4	2										FLJ10154	NFIX	2		NINJ2	FBN2	2
CTSB	IFITM1	2		ARHGDIB	LOC400879	2										FLJ10154	THBS2	2		NINJ2	CYP1B1	2
CTSB	LDB2	2		ARHGDIB	GJA1	2										FLJ10154	EFEMP1	2		NINJ2	HOXB9	2
CTSB	SPARC	2		ARHGDIB	GPX3	2										FLJ10154	SDC4	2		NINJ2	IBSP	2
CTSB	MLPH	2		ARHGDIB	OLR1	2										FLJ10154	IGFBP4	2		NINJ2	GPX3	2
CTSB	CAMK2N1	2		ARHGDIB	SDPR	2										FLJ10154	FBXO32	2		NINJ2	PRDX2	2
CTSB	THY1	2		ARHGDIB	RARRES3	2										FLJ10154	SUZ12	2		NINJ2	CD36	2
CTSB	GAS1	2		ARHGDIB	GYPC	2										SDC4	COL6A2	2		NINJ2	CD36	2
CTSB	UBE2L6	2		ARHGDIB	ECHDC2	2										SDC4	RPESP	2		NINJ2	C14ORF78	2
CTSB	TRIB1	2		ARHGDIB	TM4SF1	2										SDC4	BCAS4	2		NINJ2	FAM46A	2
CTSB	ENG	2		ARHGDIB	CYGB	2										SDC4	FBXO2	2		HAPLN1	IL1B	2
CTSB	EPAS1	2		ARHGDIB	TMSL8	2										SDC4	PRSS23	2		HAPLN1	HRASLS3	2
CTSB	RGS4	2		ARHGDIB	LCP1	2										SDC4	CAMK2N1	2		HAPLN1	TM4SF1	2
CTSB	IGFBP3	2		ARHGDIB	SRGN	2										SDC4	RIS1	2		HAPLN1	RARRES3	2
CTSB	RASD1	2		ARHGDIB	HRASLS3	2										SDC4	CPA4	2		HAPLN1	GJA1	2
CTSB	TMEFF2	2		ARHGDIB	IL1B	2										SDC4	COL6A2	2		HAPLN1	BMP4	2
CTSB	ZFP36	2		ARHGDIB	HAPLN1	2										SDC4	DKK1	2		HAPLN1	FAM107B	2
CTSB	NNMT	2		ARHGDIB	PLAT	2										SDC4	CDH6	2		HAPLN1	LOC440157	2
CTSB	AKR1C3	2		ARHGDIB	DKFZP586H2123	2										SDC4	SPOCK	2		HAPLN1	COL6A3	2
CTSB	ADM	2		ARHGDIB	CRIP1	2										SDC4	CSEN	2		HAPLN1	LRRC17	2
CTSB	FBXO32	2		ARHGDIB	NINJ2	2										SDC4	ALDOA	2		HAPLN1	LEPREL1	2
CTSB	SCG2	2		ARHGDIB	TXNIP	2										SDC4	EFEMP1	2		HAPLN1	CSRP2	2
CTSB	SGK	2		ARHGDIB	SERPINA3	2										SDC4	LOXL1	2		HAPLN1	TFPI	2
OAS2	FHL1	2		COL4A1	TMEM205	2										SDC4	PVT1	2		HAPLN1	SP7	2
OAS2	IFITM1	2		COL4A1	CPXM1	2										SDC4	COL6A1	2		HAPLN1	STMN3	2
OAS2	LDB2	2		COL4A1	TFPI	2										SDC4	FBLN1	2		HAPLN1	CTGF	2
OAS2	GAS1	2		COL4A1	RPS6KA2	2										SDC4	LAYN	2		HAPLN1	ALPL	2
OAS2	UBE2L6	2		COL4A1	AXL	2										SDC4	ADORA2B	2		HAPLN1	RPS6KA2	2
OAS2	TRIB1	2		COL4A1	ALPL	2										SDC4	FST	2		HAPLN1	TFPI	2
OAS2	ENG	2		COL4A1	CTGF	2										SDC4	LOX	2		HAPLN1	CPXM1	2
OAS2	EPAS1	2		COL4A1	DLC1	2										SDC4	KRT18	2		HAPLN1	SLCO4A1	2
OAS2	IGFBP3	2		COL4A1	H3F3B	2										SDC4	CRABP2	2		HAPLN1	CTTN	2
OAS2	RASD1	2		COL4A1	SP7	2										SDC4	PHLDA1	2		HAPLN1	EML2	2
OAS2	ZFP36	2		COL4A1	ANGPT1	2										SDC4	THBS2	2		HAPLN1	CENTD3	2
OAS2	AKR1C3	2		COL4A1	FARP1	2										SDC4	TNFRSF11B	2		HAPLN1	HS.34447	2
OAS2	SCG2	2		COL4A1	SPESP1	2										SDC4	EFEMP1	2		TMSL8	CYGB	2
OAS2	SGK	2		COL4A1	TFPI	2										SDC4	FHL2	2		TMSL8	TM4SF1	2
OAS2	CTSB	2		COL4A1	CAV2	2										THBS2	COL6A2	2		TMSL8	ECHDC2	2
OAS2	SLIT2	2		COL4A1	DAB2	2										THBS2	PRSS23	2		TMSL8	GYPC	2
MGP	FHL1	2		COL4A1	COL6A3	2										THBS2	SPARC	2		TMSL8	RARRES3	2
MGP	EMP1	2		COL4A1	TGM2	2										THBS2	COL6A2	2		TMSL8	COCH	2
MGP	IFITM1	2		COL4A1	PANX3	2										THBS2	CDH6	2		TMSL8	SDPR	2
MGP	LDB2	2		COL4A1	GFPT2	2										THBS2	IGFBP3	2		TMSL8	OLR1	2
MGP	LAMA4	2		COL4A1	VAMP5	2										THBS2	EFEMP1	2		TMSL8	GJA1	2
MGP	ENG	2		COL4A1	FAM107B	2										THBS2	COL6A1	2		TMSL8	LOC400879	2
MGP	RASD1	2		COL4A1	RARRES3	2										THBS2	NNMT	2		TMSL8	BMP4	2
MGP	EFEMP1	2		COL4A1	ECHDC2	2										THBS2	SGK	2		TMSL8	FAM107A	2
MGP	ZFP36	2		COL4A1	TM4SF1	2										THBS2	LPAR1	2		TMSL8	FAM107B	2
MGP	BGN	2		COL4A1	CYGB	2										THBS2	FST	2		TMSL8	PRDX2	2
MGP	SGK	2		COL4A1	LCP1	2										THBS2	LOX	2		TMSL8	LOC440157	2
MGP	CRIP2	2		COL4A1	SRGN	2										THBS2	CRIP2	2		TMSL8	VAMP5	2
MGP	PDGFRL	2		COL4A1	HRASLS3	2										CRABP2	COL6A2	2		TMSL8	PANX3	2
MGP	CD9	2		COL4A1	ALDH1A3	2										CRABP2	RPESP	2		TMSL8	COL6A3	2
MGP	SLIT2	2		COL4A1	IL1B	2										CRABP2	BCAS4	2		TMSL8	DAB2	2
MGP	OAS2	2		COL4A1	S100A16	2										CRABP2	FBXO2	2		TMSL8	CSRP2	2
MGP	SLPI	2		COL4A1	LAMA5	2										CRABP2	EMP1	2		TMSL8	TFPI	2
MGP	IGFBP6	2		COL4A1	PLAT	2										CRABP2	MLPH	2		TMSL8	GSDMDC1	2
MGP	DCN	2		COL4A1	CLDN1	2										CRABP2	RIS1	2		TMSL8	SP7	2
MGC39900	FHL1	2		COL4A1	CCND1	2										CRABP2	CPA4	2		TMSL8	TFPI	2
MGC39900	EMP1	2		COL4A1	IER3	2										CRABP2	COL6A2	2		TMSL8	TMEM205	2
MGC39900	IFITM1	2		COL4A1	DKFZP586H2123	2										CRABP2	THY1	2		TMSL8	MFI2	2
MGC39900	LDB2	2		COL4A1	NPPB	2										CRABP2	CDH6	2		TMSL8	LOC644774	2
MGC39900	SPARC	2		COL4A1	KRT17	2										CRABP2	IGFBP3	2		TMSL8	RASL12	2
MGC39900	MLPH	2		COL4A1	CRIP1	2										CRABP2	CSEN	2		TMSL8	CENTD3	2
MGC39900	THY1	2		COL4A1	TXNIP	2										CRABP2	EFEMP1	2		GYPC	RARRES3	2
MGC39900	GAS1	2		COL4A1	SERPINA3	2										CRABP2	LOXL1	2		GYPC	COCH	2
MGC39900	UBE2L6	2		COL4A1	ARHGDIB	2										CRABP2	PVT1	2		GYPC	SDPR	2
MGC39900	TRIB1	2		ACTG2	CPXM1	2										CRABP2	COL6A1	2		GYPC	OLR1	2
MGC39900	ENG	2		ACTG2	EFNB2	2										CRABP2	FBLN1	2		GYPC	GPX3	2
MGC39900	EPAS1	2		ACTG2	DLC1	2										CRABP2	LAYN	2		GYPC	GJA1	2
MGC39900	IGFBP3	2		ACTG2	H3F3B	2										CRABP2	BGN	2		GYPC	LOC400879	2
MGC39900	RASD1	2		ACTG2	COL16A1	2										CRABP2	ADORA2B	2		GYPC	BMP4	2
MGC39900	ZFP36	2		ACTG2	SPESP1	2										CRABP2	FBLN1	2		GYPC	FAM107B	2
MGC39900	NNMT	2		ACTG2	CAV2	2										CRABP2	FST	2		GYPC	PRDX2	2
MGC39900	AKR1C3	2		ACTG2	VAMP5	2										CRABP2	G6PD	2		GYPC	LOC440157	2
MGC39900	BGN	2		ACTG2	LOC440157	2										CRABP2	SORCS2	2		GYPC	VAMP5	2
MGC39900	ADM	2		ACTG2	FAM107B	2										CRABP2	LY6E	2		GYPC	PANX3	2
MGC39900	SGK	2		ACTG2	OLR1	2										CRABP2	CRIP2	2		GYPC	LOC653219	2
MGC39900	CTSB	2		ACTG2	ECHDC2	2										CRABP2	NFIX	2		GYPC	XAGE1D	2
MGC39900	MGST1	2		ACTG2	SRGN	2										COL6A1	NDRG1	2		GYPC	CSAG1	2
MGC39900	NFIX	2		ACTG2	HRASLS3	2										COL6A1	COL6A2	2		GYPC	CSRP2	2
MGC39900	SLIT2	2		ACTG2	ALDH1A3	2										COL6A1	PRSS23	2		GYPC	GSDMDC1	2
MGC39900	OAS2	2		ACTG2	LAMA5	2										COL6A1	SPARC	2		GYPC	AKR1B1	2
MGC39900	SLPI	2		ACTG2	DKFZP586H2123	2										COL6A1	COL6A2	2		GYPC	WISP1	2
MGC39900	TGFBI	2		ACTG2	NPPB	2										COL6A1	THY1	2		GYPC	LOC346887	2
MGC39900	MGP	2		ACTG2	CRIP1	2										COL6A1	EPAS1	2		GYPC	TMEM205	2
MGC39900	LOC647322	2		ACTG2	SERPINA3	2										COL6A1	IGFBP3	2		GYPC	MFI2	2
MGC39900	MAGEA10	2		ACTG2	ARHGDIB	2										COL6A1	SPOCK	2		GYPC	MYC	2
MGC39900	NES	2		ACTG2	COL4A1	2										COL6A1	CSEN	2		GYPC	LOC644774	2
MGC39900	FHL1	2														COL6A1	EFEMP1	2		SDPR	GPX3	2
MGC39900	EMP1	2														COL6A1	LOXL1	2		SDPR	GJA1	2
MGC39900	IFITM1	2														SPOCK	NPTX1	2		SDPR	LOC400879	2
MGC39900	LDB2	2														SPOCK	NDRG1	2		SDPR	BMP4	2
MGC39900	SPARC	2														SPOCK	COL6A2	2		SDPR	FAM107A	2
MGC39900	MLPH	2														SPOCK	RIS1	2		SDPR	FAM107B	2
MGC39900	THY1	2														SPOCK	OBFC2A	2		SDPR	PRDX2	2
MGC39900	GAS1	2														SPOCK	COL6A2	2		SDPR	LOC440157	2
MGC39900	UBE2L6	2														SPOCK	IGFBP3	2		SDPR	VAMP5	2
MGC39900	TRIB1	2														COL6A2	NDRG1	2		SDPR	PANX3	2
MGC39900	ENG	2														COL6A2	NDRG1	2		SDPR	TGM2	2
MGC39900	EPAS1	2														COL6A2	COL6A2	2		SDPR	LRRC17	2
MGC39900	IGFBP3	2														COL6A2	LDB2	2		SDPR	CSRP2	2
MGC39900	RASD1	2														COL6A2	PRSS23	2		SDPR	GSDMDC1	2
MGC39900	ZFP36	2														COL6A2	SPARC	2		SDPR	SPESP1	2
MGC39900	NNMT	2														COL6A2	CPA4	2		SDPR	AKR1B1	2
MGC39900	AKR1C3	2														miR-330-5p	SORCS2	2		SDPR	LOC346887	2
MGC39900	BGN	2														miR-330-5p	SORCS2	2		SDPR	TNNT1	2
MGC39900	ADM	2														miR-488	EPB41L3	2		SDPR	MYC	2
MGC39900	SGK	2														miR-488	LOX	2		SDPR	LOC644774	2
MGC39900	CTSB	2														miR-488	LOX	2		SDPR	RASL12	2
MGC39900	MGST1	2														PLAU	NPTX1	2		SDPR	CENTD3	2
MGC39900	NFIX	2														PLAU	NDRG1	2		GPX3	LOC400879	2
MGC39900	SLIT2	2														PLAU	COL6A2	2		GPX3	CYBA	2
MGC39900	OAS2	2														PLAU	EMP1	2		GPX3	PRDX2	2
MGC39900	SLPI	2														PLAU	SPARC	2		GPX3	CD36	2
MGC39900	TGFBI	2														PLAU	CAMK2N1	2		GPX3	CD36	2
MGC39900	MGP	2														PLAU	RIS1	2		GPX3	TCEA3	2
MGC39900	LOC647322	2														PLAU	OBFC2A	2		GJA1	LOC400879	2
MGC39900	MAGEA10	2														PLAU	CPA4	2		GJA1	BMP4	2
MGC39900	NES	2														PLAU	COL6A2	2		GJA1	FAM107B	2
MGC39900	MGC39900	2														PLAU	THY1	2		GJA1	PRDX2	2
RAC2	BCAS4	2														PLAU	UBE2L6	2		GJA1	VAMP5	2
RAC2	UBE2L6	2														PLAU	CDH6	2		GJA1	PANX3	2
RAC2	TRIB1	2														PLAU	EPAS1	2		GJA1	CSAG1	2
RAC2	CSEN	2														PLAU	IGFBP3	2		GJA1	COL6A3	2
RAC2	RASD1	2														PLAU	SPOCK	2		GJA1	DAB2	2
RAC2	PVT1	2														PLAU	EFEMP1	2		GJA1	LRRC17	2
RAC2	ZFP36	2														PLAU	LOXL1	2		GJA1	CSRP2	2
RAC2	AKR1C3	2														PLAU	COL6A1	2		GJA1	GSDMDC1	2
RAC2	RPL39L	2														PLAU	LAYN	2		GJA1	SPESP1	2
RAC2	SGK	2														PLAU	NNMT	2		GJA1	FLJ23191	2
RAC2	CTSB	2														PLAU	ADM	2		GJA1	SP7	2
RAC2	KAZALD1	2														PLAU	SCG2	2		GJA1	ALPL	2
RAC2	OAS2	2														PLAU	SGK	2		GJA1	AKR1B1	2
RAC2	MGC39900	2														PLAU	LPAR1	2		GJA1	WISP1	2
RAC2	MGC39900	2														PLAU	FST	2		GJA1	LOC346887	2
MAOA	BCAS4	2														PLAU	CTSB	2		GJA1	TNNT1	2
MAOA	CSEN	2														PLAU	SORCS2	2		GJA1	FGFR3	2
MAOA	RASD1	2														PLAU	LOX	2		GJA1	TMEM205	2
MAOA	PVT1	2														PLAU	PHLDA1	2		GJA1	LOC644774	2
MAOA	RPL39L	2														PLAU	THBS2	2		GJA1	KBTBD9	2
MAOA	ADORA2B	2														PLAU	TNFRSF11B	2		GJA1	CENTD3	2
MAOA	FHL2	2														PLAU	EFEMP1	2		LOC400879	BMP4	2
MAOA	SDC4	2														PLAU	IGFBP6	2		LOC400879	FAM107A	2
MAOA	TAGLN	2														PLAU	FHL2	2		LOC400879	FAM107B	2
MAOA	RAC2	2														PLAU	SDC4	2		LOC400879	PRDX2	2
TGM2	IL1A	2														PLAU	TGFBI	2		LOC400879	LOC440157	2
TGM2	SUNC1	2														miR-573	OAS2	2		LOC400879	VAMP5	2
TGM2	TSPAN31	2														miR-573	ADM	2		LOC400879	LOC653219	2
LCP1	MAOA	2														miR-640	ALDOA	2		LOC400879	XAGE1D	2
LCP1	TGM2	2														miR-640	CDK4	2		LOC400879	TGM2	2
LCP1	TMSL8	2														FHL2	NPTX1	2		LOC400879	DAB2	2
																FHL2	RPESP	2		LOC400879	CSRP2	2
																FHL2	CAMK2N1	2		LOC400879	H3F3B	2
																FHL2	RIS1	2		LOC400879	AKR1B1	2
																FHL2	OBFC2A	2		LOC400879	CTTN	2
																FHL2	CPA4	2		LOC400879	LOC644774	2
																FHL2	THY1	2		LOC400879	RASL12	2
																FHL2	DKK1	2		BMP4	FAM107B	2
																FHL2	CDH6	2		BMP4	LOC440157	2
																FHL2	CSEN	2		BMP4	VAMP5	2
																FHL2	EFEMP1	2		BMP4	PANX3	2
																FHL2	LOXL1	2		BMP4	TGM2	2
																FHL2	LAYN	2		BMP4	COL6A3	2
																FHL2	ADM	2		BMP4	DAB2	2
																FHL2	ADORA2B	2		BMP4	LRRC17	2
																FHL2	SCG2	2		BMP4	CSRP2	2
																FHL2	FST	2		BMP4	TFPI	2
																FHL2	LOX	2		BMP4	GSDMDC1	2
																FHL2	KRT18	2		BMP4	COL10A1	2
																FHL2	PHLDA1	2		BMP4	FLJ23191	2
																FHL2	EFEMP1	2		BMP4	SP7	2
																FHL2	IGFBP6	2		BMP4	ALPL	2
																IGFBP6	NPTX1	2		BMP4	AXL	2
																IGFBP6	NDRG1	2		BMP4	TFPI	2
																IGFBP6	RPESP	2		BMP4	TNNT1	2
																IGFBP6	FBXO2	2		BMP4	FGFR3	2
																IGFBP6	EMP1	2		BMP4	CTTN	2
																IGFBP6	LDB2	2		BMP4	MFI2	2
																IGFBP6	MLPH	2		BMP4	EML2	2
																IGFBP6	CAMK2N1	2		BMP4	RASL12	2
																IGFBP6	RIS1	2		BMP4	CENTD3	2
																IGFBP6	CPA4	2		BMP4	SCIN	2
																IGFBP6	THY1	2		CYBA	CD36	2
																IGFBP6	GAS1	2		CYBA	CD36	2
																IGFBP6	CDH6	2		CYBA	TCEA3	2
																IGFBP6	ENG	2		PRDX2	LOC440157	2
																IGFBP6	EPAS1	2		PRDX2	CSRP2	2
																IGFBP6	IGFBP3	2		PRDX2	TFPI	2
																IGFBP6	ALDOA	2		PRDX2	AKR1B1	2
																IGFBP6	EFEMP1	2		PRDX2	TFPI	2
																IGFBP6	TMEFF2	2		PRDX2	LOC346887	2
																IGFBP6	ZFP36	2		PRDX2	MYC	2
																IGFBP6	LAYN	2		PRDX2	LUM	2
																IGFBP6	AKR1C3	2		CSRP2	GSDMDC1	2
																IGFBP6	BGN	2		CSRP2	COL10A1	2
																IGFBP6	ADM	2		CSRP2	ANGPT1	2
																IGFBP6	FBXO32	2		CSRP2	FLJ23191	2
																IGFBP6	SGK	2		CSRP2	SP7	2
																IGFBP6	FST	2		CSRP2	WISP1	2
																IGFBP6	CTSB	2		CSRP2	FGFR3	2
																IGFBP6	MGST1	2		CSRP2	CTTN	2
																IGFBP6	KRT18	2		CSRP2	MFI2	2
																IGFBP6	NFIX	2		CSRP2	LOC644774	2
																IGFBP6	PHLDA1	2		CSRP2	LUM	2
																IGFBP6	CD9	2		CSRP2	EML2	2
																IGFBP6	EFEMP1	2		CSRP2	CENTD3	2
																IGFBP6	SLPI	2		CSRP2	SCIN	2
																SORCS2	COL6A2	2		AKR1B1	LOC346887	2
																SORCS2	RPESP	2		AKR1B1	TAP1	2
																SORCS2	FBXO2	2		AKR1B1	MYC	2
																SORCS2	EMP1	2		AKR1B1	SERPINB7	2
																SORCS2	MLPH	2		AKR1B1	LOC644774	2
																SORCS2	OBFC2A	2		LOC346887	MYC	2
																SORCS2	COL6A2	2		LOC346887	KBTBD9	2
																SORCS2	THY1	2		LOC644774	KBTBD9	2
																SORCS2	GAS1	2		LOC644774	RASL12	2
																SORCS2	UBE2L6	2		COL1A2	NINJ2	2
																SORCS2	TRIB1	2		COL1A2	MAFB	2
																SORCS2	CDH6	2		COL1A2	KRT17	2
																SORCS2	ENG	2		COL1A2	KISS1	2
																SORCS2	EPAS1	2		COL1A2	ARHGEF16	2
																SORCS2	RGS4	2		COL1A2	IER3	2
																SORCS2	IGFBP3	2		COL1A2	CLDN1	2
																SORCS2	CSEN	2		COL1A2	S100A16	2
																SORCS2	EFEMP1	2		COL1A2	SOST	2
																SORCS2	LOXL1	2		COL1A2	CD36	2
																SORCS2	COL6A1	2		COL1A2	LOC644743	2
																SORCS2	TMEFF2	2		COL1A2	KRT8	2
																SORCS2	ZFP36	2		COL1A2	COL10A1	2
																SORCS2	LAYN	2		COL1A2	ANGPT1	2
																SORCS2	NNMT	2		COL1A2	FGFR3	2
																SORCS2	FBXO32	2		COL1A2	LUM	2
																SORCS2	SCG2	2		COL1A2	EBI3	2
																SORCS2	SGK	2		MAFB	KRT17	2
																SORCS2	FST	2		MAFB	KISS1	2
																SORCS2	G6PD	2		MAFB	NPPB	2
																SORCS2	CTSB	2		MAFB	ARHGEF16	2
																FST	COL6A2	2		MAFB	CCND1	2
																FST	RPESP	2		MAFB	CLDN1	2
																FST	FBXO2	2		MAFB	CYP1B1	2
																FST	EMP1	2		MAFB	HOXB9	2
																FST	PRSS23	2		MAFB	IBSP	2
																FST	CAMK2N1	2		MAFB	OLFML2B	2
																FST	CPA4	2		MAFB	LOC644743	2
																FST	COL6A2	2		MAFB	KRT8	2
																FST	THY1	2		MAFB	C14ORF78	2
																FST	CDH6	2		MAFB	LEPREL1	2
																FST	EPAS1	2		MAFB	ALPL	2
																FST	EFEMP1	2		MAFB	FNDC1	2
																FST	LOXL1	2		MAFB	FAM46A	2
																FST	COL6A1	2		MAFB	SLCO4A1	2
																FST	LAYN	2		MAFB	LUM	2
																FST	NNMT	2		MAFB	HS.34447	2
																FST	BGN	2		KISS1	NPPB	2
																FST	ADM	2		KISS1	DKFZP586H2123	2
																FST	ADORA2B	2		KISS1	ARHGEF16	2
																FST	SGK	2		KISS1	CLDN1	2
																LAYN	NPTX1	2		KISS1	FBN2	2
																LAYN	COL6A2	2		KISS1	HOXB9	2
																LAYN	RPESP	2		KISS1	LOC644743	2
																LAYN	FBXO2	2		KISS1	KRT8	2
																LAYN	EMP1	2		KISS1	FARP1	2
																LAYN	MLPH	2		KISS1	CTSC	2
																LAYN	CAMK2N1	2		KISS1	DLC1	2
																LAYN	RIS1	2		KISS1	FOXR1	2
																LAYN	OBFC2A	2		KISS1	SLCO4A1	2
																LAYN	CPA4	2		KISS1	MYC	2
																LAYN	COL6A2	2		KISS1	EML2	2
																LAYN	THY1	2		KISS1	KBTBD9	2
																LAYN	UBE2L6	2		KISS1	EBI3	2
[truncated: 378 more rows]
