# Supplementary material for: Multitype Network-Guided Target Controllability in Phenotypically Characterized Osteosarcoma: Role of Tumor Microenvironment
Source: Front Immunol. 2017 Jul 31;8:918. doi: 10.3389/fimmu.2017.00918 (PMC5536125; doi:10.3389/fimmu.2017.00918)
Supplement: Supplementary Data S1 — Sheet 1: Comparison of log (FC) of miRNAs analyzed by Namløs et al. (10) and log(FC) computed in each OS phenotype. Sheet 2: Differential expression of miRNAs in (A) tumorigenic, (B) invasive, (C) colony forming, and (D) proliferation. Sheet 3: Centrality statistics of gene–gene co-expression and miRNA-target genes. Hubs in both networks. Sheet 4: Various centrality measures of DEGs in Tp (tumorigenic Vs non-tumorigenic cell lines). Sheet 5: Various centrality measures of DEGs in Ip (invasive Vs non-invasive cell lines). Sheet 6: Various centrality measures of DEGs in Cp (colony forming Vs non-colony forming cell lines). Sheet 7: Various centrality measures of DEGs in Pp (proliferation Vs non-proliferating cell lines). [file data_sheet_1.zip › Supplementary data files/Supplementary data S4.xls]

## Sheet: Sheet 1
Sheet 1
Details of seed proteins corresponding to DEGs participating in experimentally determined protein complexes stored in CORUM database.
Tumorigenic			Invasive			Colony forming			Proliferation
Protein	Complex		Protein	Complex		Protein	Complex		Protein	Complex
FHL2	FHL2 homodimer complex		CCND1	Cell cycle kinase complex CDC2		ACTG2	Nop56p-associated pre-rRNA complex		CCND1	Cell cycle kinase complex CDC2
FHL2	FHL2-ACT complex		CCND1	Cell cycle kinase complex CDK2		COL6A3	ITGA2-ITGB1-COL6A3 complex		CCND1	Cell cycle kinase complex CDK2
FHL2	FHL2-CREB complex		CCND1	Cell cycle kinase complex CDK4		COL6A3	ITGA1-ITGB1-COL6A3 complex		CCND1	Cell cycle kinase complex CDK4
FHL2	FHL2-FHL3 complex		CCND1	Cell cycle kinase complex CDK5		COL6A3	ITGA5-ITGB3-COL6A3 complex		CCND1	Cell cycle kinase complex CDK5
FHL2	FHL2-p53-HIPK2 complex		CCND1	CCND1-CDK4 complex		CTTN	Hip1R-cortactin complex		CCND1	CCND1-CDK4 complex
FHL2	FOXO1-FHL2-SIRT1 complex		CCND1	CCND1-CDK6 complex		CTTN	DDEF1-CTTN-PXN complex		CCND1	CCND1-CDK6 complex
FHL1	RBP-Jkappa-RING1-KyoT2 complex		CCND2	CCND2-CDK4 complex		ITGA11	ITGA11-ITGB1 complex		CCND2	CCND2-CDK4 complex
COL6A3	ITGA2-ITGB1-COL6A3 complex		CCND2	CCND2-CDK6 complex		ITGA11	ITGA11-ITGB1-COL1A1 complex		CCND2	CCND2-CDK6 complex
COL6A3	ITGA1-ITGB1-COL6A3 complex		CCND2	p34(SEI-1)-CDK4-CyclinD2 complex		LAMA5	ITGA6-ITGB4-Laminin10/12 complex		CCND2	p34(SEI-1)-CDK4-CyclinD2 complex
COL6A3	ITGA5-ITGB3-COL6A3 complex		CDK6	CCND1-CDK6 complex		LAMA5	ITGA6-ITGB4-Laminin10/12 complex		LAMA5	ITGA6-ITGB4-Laminin10/12 complex
TGM2	FN1-TGM2 complex		CDK6	CCND2-CDK6 complex		LAMA5	ITGA6-ITGB4-LAMA5 complex		LAMA5	ITGA6-ITGB4-Laminin10/12 complex
TGM2	ITGA2B-ITGB3-FN1-TGM2 complex		CDK6	CCND3-CDK6 complex		TFPI	TF-FVIIa-FXa-TFPI complex		LAMA5	ITGA6-ITGB4-LAMA5 complex
TGM2	ITGA5-ITGB1-FN1-TGM2 complex		CDK6	CyclinD3-CDK4-CDK6 complex		TGM2	FN1-TGM2 complex		CKB	Emerin complex 52
ACTG2	Nop56p-associated pre-rRNA complex		CDK6	CyclinD3-CDK4-CDK6-p21 complex		TGM2	ITGA2B-ITGB3-FN1-TGM2 complex		ITGA11	ITGA11-ITGB1 complex
			LAMA5	ITGA6-ITGB4-Laminin10/12 complex		TGM2	ITGA5-ITGB1-FN1-TGM2 complex		ITGA11	ITGA11-ITGB1-COL1A1 complex
			LAMA5	ITGA6-ITGB4-Laminin10/12 complex		THBS1	ITGA3-ITGB1-THBS1 complex		ACTG2	Nop56p-associated pre-rRNA complex
			LAMA5	ITGA6-ITGB4-LAMA5 complex		THBS1	ITGA4-ITGB1-THBS1 complex
			PDGFRA	SNX complex (SNX1,1a,2,4, PDGF receptor)		THBS1	ITGAV-ITGB3-THBS1 complex
			PDGFRA	PDGFRA-SHP-2 complex, PDGF stimulated
			RBP1	Retinoic acid receptors-mediated signaling
			TGFBI	BP-SMAD complex
			TUBB2B	Profilin 1 complex

## Sheet: Sheet 2
Sheet 2
Details of proteins (gene symbol, uniprot id) participation in complexes experimentally determined in different organisms(systems) stored in CORUM Database
Uniprot ID	Label name	Gene Name	Synonym	Complex name	Species	TAX ID	Type
P01023	P01023	A2M	FWP007	Alpha-2-macroglobulin	Homo sapiens	9606	protein
Q8IZP0	Q8IZP0	ABI1	SSH3BP1	Abl interactor 1	Homo sapiens	9606	protein
P00519	P00519	ABL1	JTK7	Proto-oncogene tyrosine-protein kinase ABL1	Homo sapiens	9606	protein
P62736	P62736	ACTA2	GIG46	Actin, aortic smooth muscle	Homo sapiens	9606	protein
P60709	P60709	ACTB		Actin, cytoplasmic 1	Homo sapiens	9606	protein
P63261	P63261	ACTG1	ACTG	Actin, cytoplasmic 2	Homo sapiens	9606	protein
O96019	O96019	ACTL6A	INO80K	Actin-like protein 6A	Homo sapiens	9606	protein
O94805	O94805	ACTL6B	BAF53B	Actin-like protein 6B	Homo sapiens	9606	protein
P12814	P12814	ACTN1		Alpha-actinin-1	Homo sapiens	9606	protein
O43707	O43707	ACTN4		Alpha-actinin-4	Homo sapiens	9606	protein
P08588	P08588	ADRB1	B1AR	Beta-1 adrenergic receptor	Homo sapiens	9606	protein
P07550	P07550	ADRB2	B2AR	Beta-2 adrenergic receptor	Homo sapiens	9606	protein
Q09666	Q09666	AHNAK	PM227	Neuroblast differentiation-associated protein AHNAK,	Homo sapiens	9606	protein
P35869	P35869	AHR	BHLHE76	Aryl hydrocarbon receptor	Homo sapiens	9606	protein
P24588	P24588	AKAP5	AKAP79	A-kinase anchor protein 5	Homo sapiens	9606	protein
Q99996	Q99996	AKAP9	KIAA0803	A-kinase anchor protein 9	Homo sapiens	9606	protein
P31749	P31749	AKT1	RAC	RAC-alpha serine/threonine-protein kinase	Homo sapiens	9606	protein
Q4VCS5	Q4VCS5	AMOT	KIAA1071	Angiomotin	Homo sapiens	9606	protein
Q9H1A4	Q9H1A4	ANAPC1	TSG24	Anaphase-promoting complex subunit 1	Homo sapiens	9606	protein
Q9UM13	Q9UM13	ANAPC10	APC10	Anaphase-promoting complex subunit 10	Homo sapiens	9606	protein
Q9UJX6	Q9UJX6	ANAPC2	KIAA1406	Anaphase-promoting complex subunit 2	Homo sapiens	9606	protein
Q9UJX5	Q9UJX5	ANAPC4	APC4	Anaphase-promoting complex subunit 4	Homo sapiens	9606	protein
Q9UJX4	Q9UJX4	ANAPC5	APC5	Anaphase-promoting complex subunit 5	Homo sapiens	9606	protein
Q9UJX3	Q9UJX3	ANAPC7	APC7	Anaphase-promoting complex subunit 7	Homo sapiens	9606	protein
P08133	P08133	ANXA6	ANX6	Annexin A6	Homo sapiens	9606	protein
Q10567	Q10567	AP1B1	CLAPB2	AP-1 complex subunit beta-1	Homo sapiens	9606	protein
O43747	O43747	AP1G1	CLAPG1	AP-1 complex subunit gamma-1	Homo sapiens	9606	protein
O75843	O75843	AP1G2		AP-1 complex subunit gamma-like 2	Homo sapiens	9606	protein
Q9BXS5	Q9BXS5	AP1M1	CLTNM	AP-1 complex subunit mu-1	Homo sapiens	9606	protein
O95782	O95782	AP2A1	CLAPA1	AP-2 complex subunit alpha-1	Homo sapiens	9606	protein
O94973	O94973	AP2A2	KIAA0899	AP-2 complex subunit alpha-2	Homo sapiens	9606	protein
P63010	P63010	AP2B1	CLAPB1	AP-2 complex subunit beta-1	Homo sapiens	9606	protein
O00203	O00203	AP3B1	ADTB3A	AP-3 complex subunit beta-1	Homo sapiens	9606	protein
Q9Y2T2	Q9Y2T2	AP3M1		AP-3 complex subunit mu-1	Homo sapiens	9606	protein
P53677	P53677	AP3M2		AP-3 complex subunit mu-2	Homo sapiens	9606	protein
P59780	P59780	AP3S2		AP-3 complex subunit sigma-2	Homo sapiens	9606	protein
Q02410	Q02410	APBA1	X11	Amyloid beta A4 precursor protein-binding family A member 1	Homo sapiens	9606	protein
P25054	P25054	APC	DP2.5	Adenomatous polyposis coli protein	Homo sapiens	9606	protein
Q96BI3	Q96BI3	APH1A	UNQ579/PRO1141	Gamma-secretase subunit APH-1A,	Homo sapiens	9606	protein
Q68EM7	Q68EM7	ARHGAP17	MSTP110	Rho GTPase-activating protein 17	Homo sapiens	9606	protein
Q14155	Q14155	ARHGEF7	Nbla10314	Rho guanine nucleotide exchange factor 7	Homo sapiens	9606	protein
P27540	P27540	ARNT	BHLHE2	Aryl hydrocarbon receptor nuclear translocator	Homo sapiens	9606	protein
P32121	P32121	ARRB2	ARR2	Beta-arrestin-2	Homo sapiens	9606	protein
Q96Q27	Q96Q27	ASB2		Ankyrin repeat and SOCS box protein 2	Homo sapiens	9606	protein
Q9UBL3	Q9UBL3	ASH2L	ASH2L1	Set1/Ash2 histone methyltransferase complex subunit ASH2	Homo sapiens	9606	protein
Q676U5	Q676U5	ATG16L1	UNQ9393/PRO34307	Autophagy-related protein 16-1	Homo sapiens	9606	protein
P25705	P25705	ATP5A1	ATPM	ATP synthase subunit alpha, mitochondrial	Homo sapiens	9606	protein
P06576	P06576	ATP5B	ATPSB	ATP synthase subunit beta, mitochondrial	Homo sapiens	9606	protein
P36542	P36542	ATP5C1	ATP5CL1	ATP synthase subunit gamma, mitochondrial	Homo sapiens	9606	protein
P30049	P30049	ATP5D		ATP synthase subunit delta, mitochondrial	Homo sapiens	9606	protein
P56381	P56381	ATP5E		ATP synthase subunit epsilon, mitochondrial	Homo sapiens	9606	protein
P24539	P24539	ATP5F1		ATP synthase subunit b, mitochondrial	Homo sapiens	9606	protein
P05496	P05496	ATP5G1		ATP synthase lipid-binding protein, mitochondrial	Homo sapiens	9606	protein
O75947	O75947	ATP5H	My032	ATP synthase subunit d, mitochondrial	Homo sapiens	9606	protein
P56385	P56385	ATP5I	ATP5K	ATP synthase subunit e, mitochondrial	Homo sapiens	9606	protein
P18859	P18859	ATP5J	ATPM	ATP synthase-coupling factor 6, mitochondrial	Homo sapiens	9606	protein
P56134	P56134	ATP5J2	ATP5JL	ATP synthase subunit f, mitochondrial	Homo sapiens	9606	protein
P48047	P48047	ATP5O	ATPO	ATP synthase subunit O, mitochondrial	Homo sapiens	9606	protein
Q6IAQ7	Q6IAQ7	ATPIF1	hCG_19574	ATP synthase inhibitor protein	Homo sapiens	9606	protein
O15169	O15169	AXIN1	AXIN	Axin-1	Homo sapiens	9606	protein
Q16611	Q16611	BAK1	CDN1	Bcl-2 homologous antagonist/killer	Homo sapiens	9606	protein
Q9UIG0	Q9UIG0	BAZ1B	WSTF	Bromodomain adjacent to zinc finger domain protein 1B	Homo sapiens	9606	protein
Q9UIF9	Q9UIF9	BAZ2A	TIP5	Bromodomain adjacent to zinc finger domain protein 2A	Homo sapiens	9606	protein
Q07817	Q07817	BCL2L1	BCLX	Bcl-2-like protein 1	Homo sapiens	9606	protein
P21810	P21810	BGN	SLRR1A	Biglycan	Homo sapiens	9606	protein
P55957	P55957	BID		BH3-interacting domain death agonist	Homo sapiens	9606	protein
Q13490	Q13490	BIRC2	RNF48	Baculoviral IAP repeat-containing protein 2	Homo sapiens	9606	protein
P54132	P54132	BLM	RECQL3	Bloom syndrome protein	Homo sapiens	9606	protein
Q8WV28	Q8WV28	BLNK	SLP65	B-cell linker protein	Homo sapiens	9606	protein
P78537	P78537	BLOC1S1	RT14	Biogenesis of lysosome-related organelles complex 1 subunit 1	Homo sapiens	9606	protein
Q6QNY1	Q6QNY1	BLOC1S2	CEAP	Biogenesis of lysosome-related organelles complex 1 subunit 2	Homo sapiens	9606	protein
Q6QNY0	Q6QNY0	BLOC1S3	BLOS3	Biogenesis of lysosome-related organelles complex 1 subunit 3	Homo sapiens	9606	protein
P35226	P35226	BMI1	RNF51	Polycomb complex protein BMI-1	Homo sapiens	9606	protein
P12643	P12643	BMP2	BMP2A	Bone morphogenetic protein 2	Homo sapiens	9606	protein
P12644	P12644	BMP4	DVR4	Bone morphogenetic protein 4	Homo sapiens	9606	protein
P36894	P36894	BMPR1A	ALK3	Bone morphogenetic protein receptor type-1A	Homo sapiens	9606	protein
P15056	P15056	BRAF	RAFB1	B-Raf proto-oncogene serine/threonine-protein kinase	Homo sapiens	9606	protein
O60885	O60885	BRD4	HUNK1	Bromodomain-containing protein 4	Homo sapiens	9606	protein
Q06187	Q06187	BTK	BPK	Tyrosine-protein kinase BTK	Homo sapiens	9606	protein
Q5W141	Q5W141	BTRC	hCG_1811016	Beta-transducin repeat containing	Homo sapiens	9606	protein
Q9Y297	Q9Y297	BTRC	FBXW1A	F-box/WD repeat-containing protein 1A	Homo sapiens	9606	protein
O00555	O00555	CACNA1A	CACNL1A4	Voltage-dependent P/Q-type calcium channel subunit alpha-1A	Homo sapiens	9606	protein
P62158	P62158	CALM1	CAMIII	Calmodulin	Homo sapiens	9606	protein
P27797	P27797	CALR	CRTC	Calreticulin	Homo sapiens	9606	protein
Q9UQM7	Q9UQM7	CAMK2A	KIAA0968	Calcium/calmodulin-dependent protein kinase type II alpha chain	Homo sapiens	9606	protein
P49069	P49069	CAMLG	CAML	Calcium signal-modulating cyclophilin ligand	Homo sapiens	9606	protein
O14936	O14936	CASK	LIN2	Peripheral plasma membrane protein CASK	Homo sapiens	9606	protein
P42575	P42575	CASP2	NEDD2	Caspase-2	Homo sapiens	9606	protein
Q03135	Q03135	CAV1	CAV	Caveolin-1	Homo sapiens	9606	protein
P56539	P56539	CAV3		Caveolin-3	Homo sapiens	9606	protein
P22681	P22681	CBL	RNF55	E3 ubiquitin-protein ligase CBL	Homo sapiens	9606	protein
Q13191	Q13191	CBLB	Nbla00127	E3 ubiquitin-protein ligase CBL-B	Homo sapiens	9606	protein
Q14781	Q14781	CBX2		Chromobox protein homolog 2	Homo sapiens	9606	protein
Q15834	Q15834	CCDC85B	DIPA	Coiled-coil domain-containing protein 85B	Homo sapiens	9606	protein
P20248	P20248	CCNA2	CCNA	Cyclin-A2	Homo sapiens	9606	protein
P14635	P14635	CCNB1	CCNB	G2/mitotic-specific cyclin-B1	Homo sapiens	9606	protein
P24863	P24863	CCNC		Cyclin-C	Homo sapiens	9606	protein
P24385	P24385	CCND1	PRAD1	G1/S-specific cyclin-D1	Homo sapiens	9606	protein
P30279	P30279	CCND2		G1/S-specific cyclin-D2	Homo sapiens	9606	protein
O60563	O60563	CCNT1		Cyclin-T1	Homo sapiens	9606	protein
P17987	P17987	CCT1	TCP1	T-complex protein 1 subunit alpha	Homo sapiens	9606	protein
P78371	P78371	CCT2	CCTB	T-complex protein 1 subunit beta	Homo sapiens	9606	protein
P49368	P49368	CCT3	TRIC5	T-complex protein 1 subunit gamma	Homo sapiens	9606	protein
P50991	P50991	CCT4	SRB	T-complex protein 1 subunit delta	Homo sapiens	9606	protein
P48643	P48643	CCT5	KIAA0098	T-complex protein 1 subunit epsilon	Homo sapiens	9606	protein
P40227	P40227	CCT6A	CCTZ	T-complex protein 1 subunit zeta	Homo sapiens	9606	protein
Q99832	Q99832	CCT7	NIP7-1	T-complex protein 1 subunit eta	Homo sapiens	9606	protein
P50990	P50990	CCT8	KIAA0002	T-complex protein 1 subunit theta	Homo sapiens	9606	protein
P20963	P20963	CD247	TCRZ	T-cell surface glycoprotein CD3 zeta chain	Homo sapiens	9606	protein
Q9Y5K6	Q9Y5K6	CD2AP		CD2-associated protein	Homo sapiens	9606	protein
P60033	P60033	CD81	TSPAN28	CD81 antigen	Homo sapiens	9606	protein
Q13042	Q13042	CDC16	ANAPC6	Cell division cycle protein 16 homolog	Homo sapiens	9606	protein
P06493	P06493	CDC2		Cell division control protein 2 homolog	Homo sapiens	9606	protein
Q9UJX2	Q9UJX2	CDC23	ANAPC8	Cell division cycle protein 23 homolog	Homo sapiens	9606	protein
P60953	P60953	CDC42		Cell division control protein 42 homolog	Homo sapiens	9606	protein
O00311	O00311	CDC7	CDC7L1	Cell division cycle 7-related protein kinase	Homo sapiens	9606	protein
P12830	P12830	CDH1	UVO	Epithelial cadherin	Homo sapiens	9606	protein
P33151	P33151	CDH5		Cadherin-5	Homo sapiens	9606	protein
P24941	P24941	CDK2		Cell division protein kinase 2	Homo sapiens	9606	protein
P11802	P11802	CDK4		Cell division protein kinase 4	Homo sapiens	9606	protein
Q00535	Q00535	CDK5		Cell division protein kinase 5	Homo sapiens	9606	protein
Q00534	Q00534	CDK6		Cell division protein kinase 6	Homo sapiens	9606	protein
P49336	P49336	CDK8		Cell division protein kinase 8	Homo sapiens	9606	protein
P50750	P50750	CDK9	CDC2L4	Cell division protein kinase 9	Homo sapiens	9606	protein
P38936	P38936	CDKN1A	WAF1	Cyclin-dependent kinase inhibitor 1	Homo sapiens	9606	protein
P46527	P46527	CDKN1B	KIP1	Cyclin-dependent kinase inhibitor 1B	Homo sapiens	9606	protein
Q8N726	Q8N726	CDKN2A	MLM	Cyclin-dependent kinase inhibitor 2A, isoform 4	Homo sapiens	9606	protein
P42771	P42771	CDKN2A	MTS1	Cyclin-dependent kinase inhibitor 2A, isoforms 1/2/3	Homo sapiens	9606	protein
P49715	P49715	CEBPA		CCAAT/enhancer-binding protein alpha	Homo sapiens	9606	protein
Q14839	Q14839	CHD4		Chromodomain-helicase-DNA-binding protein 4	Homo sapiens	9606	protein
P43681	P43681	CHRNA4	NACRA4	Neuronal acetylcholine receptor subunit alpha-4	Homo sapiens	9606	protein
P17787	P17787	CHRNB2		Neuronal acetylcholine receptor subunit beta-2	Homo sapiens	9606	protein
O15111	O15111	CHUK	TCF16	Inhibitor of nuclear factor kappa-B kinase subunit alpha	Homo sapiens	9606	protein
P12277	P12277	CKB	CKBB	Creatine kinase B-type	Homo sapiens	9606	protein
Q16740	Q16740	CLPP		Putative ATP-dependent Clp protease proteolytic subunit, mitochondrial	Homo sapiens	9606	protein
O76031	O76031	CLPX		ATP-dependent Clp protease ATP-binding subunit clpX-like, mitochondrial	Homo sapiens	9606	protein
Q00610	Q00610	CLTC	KIAA0034	Clathrin heavy chain 1	Homo sapiens	9606	protein
Q9NUP1	Q9NUP1	CNO		Protein cappuccino homolog	Homo sapiens	9606	protein
P02452	P02452	COL1A1		Collagen alpha-	Homo sapiens	9606	protein
P35606	P35606	COPB2		Coatomer subunit beta'''',	Homo sapiens	9606	protein
P61201	P61201	COPS2	TRIP15	COP9 signalosome complex subunit 2	Homo sapiens	9606	protein
Q9UNS2	Q9UNS2	COPS3	CSN3	COP9 signalosome complex subunit 3	Homo sapiens	9606	protein
Q9BT78	Q9BT78	COPS4	CSN4	COP9 signalosome complex subunit 4	Homo sapiens	9606	protein
Q92905	Q92905	COPS5	JAB1	COP9 signalosome complex subunit 5	Homo sapiens	9606	protein
Q7L5N1	Q7L5N1	COPS6	HVIP	COP9 signalosome complex subunit 6	Homo sapiens	9606	protein
Q9UBW8	Q9UBW8	COPS7A	DERP10	COP9 signalosome complex subunit 7a	Homo sapiens	9606	protein
Q9H9Q2	Q9H9Q2	COPS7B	CSN7B	COP9 signalosome complex subunit 7b	Homo sapiens	9606	protein
Q99627	Q99627	COPS8	CSN8	COP9 signalosome complex subunit 8	Homo sapiens	9606	protein
O14810	O14810	CPLX1		Complexin-1	Homo sapiens	9606	protein
Q6PUV4	Q6PUV4	CPLX2		Complexin-2	Homo sapiens	9606	protein
Q8WVH0	Q8WVH0	CPLX3	Nbla11589	Complexin-3	Homo sapiens	9606	protein
Q7Z7G2	Q7Z7G2	CPLX4		Complexin-4	Homo sapiens	9606	protein
P82279	P82279	CRB1		Crumbs homolog 1	Homo sapiens	9606	protein
Q92793	Q92793	CREBBP	CBP	CREB-binding protein	Homo sapiens	9606	protein
P46109	P46109	CRKL		Crk-like protein	Homo sapiens	9606	protein
Q16526	Q16526	CRY1	PHLL1	Cryptochrome-1	Homo sapiens	9606	protein
Q49AN0	Q49AN0	CRY2	KIAA0658	Cryptochrome-2	Homo sapiens	9606	protein
P68400	P68400	CSNK2A1	CK2A1	Casein kinase II subunit alpha	Homo sapiens	9606	protein
P19784	P19784	CSNK2A2	CK2A2	Casein kinase II subunit alpha'''',	Homo sapiens	9606	protein
P67870	P67870	CSNK2B	G5A	Casein kinase II subunit beta	Homo sapiens	9606	protein
P35221	P35221	CTNNA1		Catenin alpha-1	Homo sapiens	9606	protein
P35222	P35222	CTNNB1	PRO2286	Catenin beta-1	Homo sapiens	9606	protein
Q13616	Q13616	CUL1		Cullin-1	Homo sapiens	9606	protein
Q13617	Q13617	CUL2		Cullin-2	Homo sapiens	9606	protein
Q13618	Q13618	CUL3	KIAA0617	Cullin-3	Homo sapiens	9606	protein
Q93034	Q93034	CUL5	VACM1	Cullin-5	Homo sapiens	9606	protein
P99999	P99999	CYCS	CYC	Cytochrome c	Homo sapiens	9606	protein
Q7L576	Q7L576	CYFIP1	KIAA0068	Cytoplasmic FMR1-interacting protein 1	Homo sapiens	9606	protein
Q14118	Q14118	DAG1		Dystroglycan	Homo sapiens	9606	protein
P51398	P51398	DAP3	MRPS29	28S ribosomal protein S29, mitochondrial	Homo sapiens	9606	protein
Q9UER7	Q9UER7	DAXX	DAP6	Death domain-associated protein 6	Homo sapiens	9606	protein
Q14203	Q14203	DCTN1		Dynactin subunit 1	Homo sapiens	9606	protein
Q13561	Q13561	DCTN2	DCTN50	Dynactin subunit 2	Homo sapiens	9606	protein
P39656	P39656	DDOST	OK/SW-cl.45	Dolichyl-diphosphooligosaccharide--protein glycosyltransferase 48 kDa subunit	Homo sapiens	9606	protein
Q92841	Q92841	DDX17		Probable ATP-dependent RNA helicase DDX17	Homo sapiens	9606	protein
Q9NR30	Q9NR30	DDX21		Nucleolar RNA helicase 2	Homo sapiens	9606	protein
P17844	P17844	DDX5	HLR1	Probable ATP-dependent RNA helicase DDX5,	Homo sapiens	9606	protein
Q8WYQ5	Q8WYQ5	DGCR8	LP4941	Protein DGCR8	Homo sapiens	9606	protein
O43143	O43143	DHX15	DDX15	Putative pre-mRNA-splicing factor ATP-dependent RNA helicase DHX15	Homo sapiens	9606	protein
Q155Q3	Q155Q3	DIXDC1	KIAA1735	Dixin	Homo sapiens	9606	protein
Q12959	Q12959	DLG1		Disks large homolog 1	Homo sapiens	9606	protein
P78352	P78352	DLG4	PSD95	Disks large homolog 4	Homo sapiens	9606	protein
Q9NPF5	Q9NPF5	DMAP1	KIAA1425	DNA methyltransferase 1-associated protein 1	Homo sapiens	9606	protein
Q05193	Q05193	DNM1	DNM	Dynamin-1	Homo sapiens	9606	protein
P26358	P26358	DNMT1	DNMT	DNA	Homo sapiens	9606	protein
Q9UBC3	Q9UBC3	DNMT3B		DNA	Homo sapiens	9606	protein
Q8N608	Q8N608	DPP10	KIAA1492	Inactive dipeptidyl peptidase 10	Homo sapiens	9606	protein
Q9Y4J8	Q9Y4J8	DTNA	DRP3	Dystrobrevin alpha	Homo sapiens	9606	protein
Q96EV8	Q96EV8	DTNBP1	My031	Dysbindin	Homo sapiens	9606	protein
Q14204	Q14204	DYNC1H1	KIAA0325	Cytoplasmic dynein 1 heavy chain 1	Homo sapiens	9606	protein
O75923	O75923	DYSF	FER1L1	Dysferlin	Homo sapiens	9606	protein
Q01094	Q01094	E2F1	RBBP3	Transcription factor E2F1	Homo sapiens	9606	protein
Q16254	Q16254	E2F4		Transcription factor E2F4	Homo sapiens	9606	protein
Q15329	Q15329	E2F5		Transcription factor E2F5	Homo sapiens	9606	protein
Q99848	Q99848	EBNA1BP2	EBP2	Probable rRNA-processing protein EBP2	Homo sapiens	9606	protein
Q9BQ95	Q9BQ95	ECSIT		Evolutionarily conserved signaling intermediate in Toll pathway, mitochondrial	Homo sapiens	9606	protein
O75530	O75530	EED		Polycomb protein EED	Homo sapiens	9606	protein
P26641	P26641	EEF1G	PRO1608	Elongation factor 1-gamma	Homo sapiens	9606	protein
P98172	P98172	EFNB1	LERK2	Ephrin-B1	Homo sapiens	9606	protein
P00533	P00533	EGFR	ERBB1	Epidermal growth factor receptor	Homo sapiens	9606	protein
Q96KQ7	Q96KQ7	EHMT2	NG36	Histone-lysine N-methyltransferase, H3 lysine-9 specific 3	Homo sapiens	9606	protein
P19419	P19419	ELK1		ETS domain-containing protein Elk-1	Homo sapiens	9606	protein
Q09472	Q09472	EP300	P300	Histone acetyltransferase p300	Homo sapiens	9606	protein
Q99814	Q99814	EPAS1	MOP2	Endothelial PAS domain-containing protein 1	Homo sapiens	9606	protein
P29317	P29317	EPHA2	ECK	Ephrin type-A receptor 2	Homo sapiens	9606	protein
Q9Y6I3	Q9Y6I3	EPN1		Epsin-1	Homo sapiens	9606	protein
P19235	P19235	EPOR		Erythropoietin receptor	Homo sapiens	9606	protein
P42566	P42566	EPS15	AF1P	Epidermal growth factor receptor substrate 15	Homo sapiens	9606	protein
Q92889	Q92889	ERCC4	XPF	DNA repair endonuclease XPF	Homo sapiens	9606	protein
P03372	P03372	ESR1	NR3A1	Estrogen receptor	Homo sapiens	9606	protein
P15036	P15036	ETS2		Protein C-ets-2	Homo sapiens	9606	protein
Q9NV70	Q9NV70	EXOC1	BM-012	Exocyst complex component 1	Homo sapiens	9606	protein
Q96KP1	Q96KP1	EXOC2	SEC5L1	Exocyst complex component 2	Homo sapiens	9606	protein
O60645	O60645	EXOC3	SEC6L1	Exocyst complex component 3	Homo sapiens	9606	protein
Q96A65	Q96A65	EXOC4	SEC8L1	Exocyst complex component 4	Homo sapiens	9606	protein
O00471	O00471	EXOC5	SEC10L1	Exocyst complex component 5	Homo sapiens	9606	protein
Q8TAG9	Q8TAG9	EXOC6	SEC15L1	Exocyst complex component 6	Homo sapiens	9606	protein
Q9UPT5	Q9UPT5	EXOC7	KIAA1067	Exocyst complex component 7	Homo sapiens	9606	protein
Q8IYI6	Q8IYI6	EXOC8		Exocyst complex component 8	Homo sapiens	9606	protein
Q15910	Q15910	EZH2	KMT6	Histone-lysine N-methyltransferase EZH2	Homo sapiens	9606	protein
P22087	P22087	FBL	FLRN	rRNA 2''''-O-methyltransferase fibrillarin,	Homo sapiens	9606	protein
P09038	P09038	FGF2	FGFB	Heparin-binding growth factor 2	Homo sapiens	9606	protein
Q14254	Q14254	FLOT2	M17S1	Flotillin-2	Homo sapiens	9606	protein
P02751	P02751	FN1	FN	Fibronectin	Homo sapiens	9606	protein
P01100	P01100	FOS	G0S7	Proto-oncogene protein c-fos	Homo sapiens	9606	protein
P53539	P53539	FOSB	G0S3	Protein fosB	Homo sapiens	9606	protein
O75593	O75593	FOXH1	FAST2	Forkhead box protein H1	Homo sapiens	9606	protein
P98177	P98177	FOXO4	MLLT7	Forkhead box protein O4	Homo sapiens	9606	protein
P42345	P42345	FRAP1	FRAP2	FKBP12-rapamycin complex-associated protein	Homo sapiens	9606	protein
O15117	O15117	FYB	SLAP130	FYN-binding protein	Homo sapiens	9606	protein
P06241	P06241	FYN		Proto-oncogene tyrosine-protein kinase Fyn	Homo sapiens	9606	protein
P04406	P04406	GAPDH	OK/SW-cl.12	Glyceraldehyde-3-phosphate dehydrogenase	Homo sapiens	9606	protein
Q8WXI9	Q8WXI9	GATAD2B	KIAA1150	Transcriptional repressor p66-beta	Homo sapiens	9606	protein
Q9Y2X7	Q9Y2X7	GIT1		ARF GTPase-activating protein GIT1	Homo sapiens	9606	protein
P29992	P29992	GNA11	GA11	Guanine nucleotide-binding protein subunit alpha-11	Homo sapiens	9606	protein
P63096	P63096	GNAI1		Guanine nucleotide-binding protein	Homo sapiens	9606	protein
P50148	P50148	GNAQ	GAQ	Guanine nucleotide-binding protein	Homo sapiens	9606	protein
P63092	P63092	GNAS	GSP	Guanine nucleotide-binding protein	Homo sapiens	9606	protein
P62873	P62873	GNB1		Guanine nucleotide-binding protein	Homo sapiens	9606	protein
P63244	P63244	GNB2L1	PIG21	Guanine nucleotide-binding protein subunit beta-2-like 1	Homo sapiens	9606	protein
P59768	P59768	GNG2		Guanine nucleotide-binding protein	Homo sapiens	9606	protein
Q13098	Q13098	GPS1	CSN1	COP9 signalosome complex subunit 1	Homo sapiens	9606	protein
Q7Z6J2	Q7Z6J2	GRASP		General receptor for phosphoinositides 1-associated scaffold protein	Homo sapiens	9606	protein
P62993	P62993	GRB2	ASH	Growth factor receptor-bound protein 2	Homo sapiens	9606	protein
P42262	P42262	GRIA2	GLUR2	Glutamate receptor 2	Homo sapiens	9606	protein
Q05586	Q05586	GRIN1	NMDAR1	Glutamate [NMDA] receptor subunit zeta-1	Homo sapiens	9606	protein
Q12879	Q12879	GRIN2A	NMDAR2A	Glutamate [NMDA] receptor subunit epsilon-1	Homo sapiens	9606	protein
Q9Y3R0	Q9Y3R0	GRIP1		Glutamate receptor-interacting protein 1	Homo sapiens	9606	protein
P28799	P28799	GRN		Granulins	Homo sapiens	9606	protein
P49841	P49841	GSK3B		Glycogen synthase kinase-3 beta	Homo sapiens	9606	protein
P06396	P06396	GSN		Gelsolin	Homo sapiens	9606	protein
P35269	P35269	GTF2F1	RAP74	General transcription factor IIF subunit 1	Homo sapiens	9606	protein
Q92759	Q92759	GTF2H4		General transcription factor IIH subunit 4	Homo sapiens	9606	protein
Q9Y5Q9	Q9Y5Q9	GTF3C3		General transcription factor 3C polypeptide 3	Homo sapiens	9606	protein
P16104	P16104	H2AFX	H2AX	Histone H2A.x	Homo sapiens	9606	protein
Q13547	Q13547	HDAC1	RPD3L1	Histone deacetylase 1	Homo sapiens	9606	protein
Q6IT96	Q6IT96	HDAC1	hCG_41610	HDAC1 protein	Homo sapiens	9606	protein
Q92769	Q92769	HDAC2		Histone deacetylase 2	Homo sapiens	9606	protein
O15379	O15379	HDAC3		Histone deacetylase 3	Homo sapiens	9606	protein
P56524	P56524	HDAC4	KIAA0288	Histone deacetylase 4	Homo sapiens	9606	protein
Q9UQL6	Q9UQL6	HDAC5	KIAA0600	Histone deacetylase 5	Homo sapiens	9606	protein
Q8WUI4	Q8WUI4	HDAC7	HDAC7A	Histone deacetylase 7	Homo sapiens	9606	protein
Q14469	Q14469	HES1	HRY	Transcription factor HES-1	Homo sapiens	9606	protein
O14964	O14964	HGS	HRS	Hepatocyte growth factor-regulated tyrosine kinase substrate	Homo sapiens	9606	protein
Q16665	Q16665	HIF1A	MOP1	Hypoxia-inducible factor 1 alpha	Homo sapiens	9606	protein
P54198	P54198	HIRA	TUPLE1	Protein HIRA	Homo sapiens	9606	protein
P62805	P62805	HIST1H4A	HIST4H4	Histone H4	Homo sapiens	9606	protein
P09429	P09429	HMGB1	HMG1	High mobility group protein B1	Homo sapiens	9606	protein
P41235	P41235	HNF4A	TCF14	Hepatocyte nuclear factor 4-alpha	Homo sapiens	9606	protein
P61978	P61978	HNRNPK	HNRPK	Heterogeneous nuclear ribonucleoprotein K,	Homo sapiens	9606	protein
P31269	P31269	HOXA9	HOX1G	Homeobox protein Hox-A9	Homo sapiens	9606	protein
Q969F9	Q969F9	HPS3		Hermansky-Pudlak syndrome 3 protein	Homo sapiens	9606	protein
Q9UPZ3	Q9UPZ3	HPS5	KIAA1017	Hermansky-Pudlak syndrome 5 protein	Homo sapiens	9606	protein
Q86YV9	Q86YV9	HPS6		Hermansky-Pudlak syndrome 6 protein	Homo sapiens	9606	protein
P07900	P07900	HSP90AA1	HSPCA	Heat shock protein HSP 90-alpha	Homo sapiens	9606	protein
P08238	P08238	HSP90AB1	HSPCB	Heat shock protein HSP 90-beta,	Homo sapiens	9606	protein
P08107	P08107	HSPA1A	HSPA1B	Heat shock 70 kDa protein 1	Homo sapiens	9606	protein
P11021	P11021	HSPA5	GRP78	78 kDa glucose-regulated protein	Homo sapiens	9606	protein
P11142	P11142	HSPA8	HSPA10	Heat shock cognate 71 kDa protein,	Homo sapiens	9606	protein
P42858	P42858	HTT	IT15	Huntingtin	Homo sapiens	9606	protein
Q14773	Q14773	ICAM4	LW	Intercellular adhesion molecule 4	Homo sapiens	9606	protein
O14920	O14920	IKBKB	IKKB	Inhibitor of nuclear factor kappa-B kinase subunit beta	Homo sapiens	9606	protein
Q9Y6K9	Q9Y6K9	IKBKG	NEMO	NF-kappa-B essential modulator	Homo sapiens	9606	protein
P40189	P40189	IL6ST		Interleukin-6 receptor subunit beta	Homo sapiens	9606	protein
Q13418	Q13418	ILK	ILK2	Integrin-linked protein kinase	Homo sapiens	9606	protein
Q8NI35	Q8NI35	INADL	PATJ	InaD-like protein	Homo sapiens	9606	protein
P46940	P46940	IQGAP1	KIAA0051	Ras GTPase-activating-like protein IQGAP1	Homo sapiens	9606	protein
P35568	P35568	IRS1		Insulin receptor substrate 1	Homo sapiens	9606	protein
Q96J02	Q96J02	ITCH		E3 ubiquitin-protein ligase Itchy homolog	Homo sapiens	9606	protein
P56199	P56199	ITGA1		Integrin alpha-1	Homo sapiens	9606	protein
P26006	P26006	ITGA3	MSK18	Integrin alpha-3	Homo sapiens	9606	protein
P13612	P13612	ITGA4	CD49D	Integrin alpha-4	Homo sapiens	9606	protein
P08648	P08648	ITGA5	FNRA	Integrin alpha-5	Homo sapiens	9606	protein
Q13683	Q13683	ITGA7	UNQ406/PRO768	Integrin alpha-7	Homo sapiens	9606	protein
Q13797	Q13797	ITGA9		Integrin alpha-9	Homo sapiens	9606	protein
P06756	P06756	ITGAV	VNRA	Integrin alpha-V	Homo sapiens	9606	protein
P05556	P05556	ITGB1	MSK12	Integrin beta-1	Homo sapiens	9606	protein
P05107	P05107	ITGB2	MFI7	Integrin beta-2	Homo sapiens	9606	protein
P05106	P05106	ITGB3	GP3A	Integrin beta-3	Homo sapiens	9606	protein
Q14643	Q14643	ITPR1	INSP3R1	Inositol 1,4,5-trisphosphate receptor type 1	Homo sapiens	9606	protein
Q14573	Q14573	ITPR3		Inositol 1,4,5-trisphosphate receptor type 3	Homo sapiens	9606	protein
P23458	P23458	JAK1	JAK1B	Tyrosine-protein kinase JAK1	Homo sapiens	9606	protein
O60674	O60674	JAK2		Tyrosine-protein kinase JAK2	Homo sapiens	9606	protein
P05412	P05412	JUN		Transcription factor AP-1	Homo sapiens	9606	protein
Q15046	Q15046	KARS	KIAA0070	Lysyl-tRNA synthetase	Homo sapiens	9606	protein
P16389	P16389	KCNA2		Potassium voltage-gated channel subfamily A member 2	Homo sapiens	9606	protein
Q9NZV8	Q9NZV8	KCND2	KIAA1044	Potassium voltage-gated channel subfamily D member 2	Homo sapiens	9606	protein
Q12791	Q12791	KCNMA1	SLO	Calcium-activated potassium channel subunit alpha-1	Homo sapiens	9606	protein
Q14145	Q14145	KEAP1	KLHL19	Kelch-like ECH-associated protein 1	Homo sapiens	9606	protein
Q07666	Q07666	KHDRBS1	SAM68	KH domain-containing, RNA-binding, signal transduction-associated protein 1	Homo sapiens	9606	protein
Q9Y496	Q9Y496	KIF3A	KIF3	Kinesin-like protein KIF3A	Homo sapiens	9606	protein
O15066	O15066	KIF3B	KIAA0359	Kinesin-like protein KIF3B	Homo sapiens	9606	protein
P33176	P33176	KIF5B	KNS1	Kinesin-1 heavy chain	Homo sapiens	9606	protein
P52294	P52294	KPNA1	RCH2	Importin subunit alpha-1	Homo sapiens	9606	protein
P52292	P52292	KPNA2	SRP1	Importin subunit alpha-2	Homo sapiens	9606	protein
Q14974	Q14974	KPNB1	NTF97	Importin subunit beta-1	Homo sapiens	9606	protein
Q8IVT5	Q8IVT5	KSR1	KSR	Kinase suppressor of Ras 1	Homo sapiens	9606	protein
O15230	O15230	LAMA5	KIAA1907	Laminin subunit alpha-5	Homo sapiens	9606	protein
P07942	P07942	LAMB1		Laminin subunit beta-1	Homo sapiens	9606	protein
P06239	P06239	LCK		Proto-oncogene tyrosine-protein kinase LCK	Homo sapiens	9606	protein
Q86U70	Q86U70	LDB1	CLIM2	LIM domain-binding protein 1	Homo sapiens	9606	protein
P09382	P09382	LGALS1		Galectin-1	Homo sapiens	9606	protein
P18858	P18858	LIG1		DNA ligase 1	Homo sapiens	9606	protein
P49916	P49916	LIG3		DNA ligase 3	Homo sapiens	9606	protein
P49917	P49917	LIG4		DNA ligase 4	Homo sapiens	9606	protein
O14910	O14910	LIN7A	VELI1	Lin-7 homolog A	Homo sapiens	9606	protein
Q9NUP9	Q9NUP9	LIN7C	VELI3	Lin-7 homolog C	Homo sapiens	9606	protein
Q96FE5	Q96FE5	LINGO1	UNQ201/PRO227	Leucine-rich repeat and immunoglobulin-like domain-containing nogo receptor-interacting protein 1	Homo sapiens	9606	protein
Q15334	Q15334	LLGL1	HUGL1	Letha	Homo sapiens	9606	protein
P20700	P20700	LMNB1	LMNB	Lamin-B1	Homo sapiens	9606	protein
P25791	P25791	LMO2	TTG2	Rhombotin-2	Homo sapiens	9606	protein
Q07954	Q07954	LRP1	APR	Prolow-density lipoprotein receptor-related protein 1	Homo sapiens	9606	protein
Q96NW7	Q96NW7	LRRC7	LAP1	Leucine-rich repeat-containing protein 7	Homo sapiens	9606	protein
Q9UDY8	Q9UDY8	MALT1	MLT	Mucosa-associated lymphoid tissue lymphoma translocation protein 1	Homo sapiens	9606	protein
Q92585	Q92585	MAML1	KIAA0200	Mastermind-like protein 1	Homo sapiens	9606	protein
Q96JK9	Q96JK9	MAML3	KIAA1816	Mastermind-like protein 3	Homo sapiens	9606	protein
Q02750	Q02750	MAP2K1	PRKMK1	Dual specificity mitogen-activated protein kinase kinase 1	Homo sapiens	9606	protein
P36507	P36507	MAP2K2	PRKMK2	Dual specificity mitogen-activated protein kinase kinase 2	Homo sapiens	9606	protein
P45985	P45985	MAP2K4	SERK1	Dual specificity mitogen-activated protein kinase kinase 4	Homo sapiens	9606	protein
Q13163	Q13163	MAP2K5	PRKMK5	Dual specificity mitogen-activated protein kinase kinase 5	Homo sapiens	9606	protein
Q99759	Q99759	MAP3K3	MEKK3	Mitogen-activated protein kinase kinase kinase 3	Homo sapiens	9606	protein
Q9Y6R4	Q9Y6R4	MAP3K4	MTK1	Mitogen-activated protein kinase kinase kinase 4	Homo sapiens	9606	protein
Q99683	Q99683	MAP3K5	MEKK5	Mitogen-activated protein kinase kinase kinase 5	Homo sapiens	9606	protein
P28482	P28482	MAPK1	PRKM2	Mitogen-activated protein kinase 1	Homo sapiens	9606	protein
P27361	P27361	MAPK3	PRKM3	Mitogen-activated protein kinase 3	Homo sapiens	9606	protein
Q9UHA4	Q9UHA4	MAPKSP1	PRO2783	Mitogen-activated protein kinase scaffold protein 1,	Homo sapiens	9606	protein
P61244	P61244	MAX		Protein max	Homo sapiens	9606	protein
Q9UBB5	Q9UBB5	MBD2		Methyl-CpG-binding domain protein 2	Homo sapiens	9606	protein
O95983	O95983	MBD3		Methyl-CpG-binding domain protein 3	Homo sapiens	9606	protein
P49736	P49736	MCM2	KIAA0030	DNA replication licensing factor MCM2	Homo sapiens	9606	protein
P25205	P25205	MCM3		DNA replication licensing factor MCM3	Homo sapiens	9606	protein
P33991	P33991	MCM4	CDC21	DNA replication licensing factor MCM4	Homo sapiens	9606	protein
P33992	P33992	MCM5	CDC46	DNA replication licensing factor MCM5	Homo sapiens	9606	protein
Q14566	Q14566	MCM6		DNA replication licensing factor MCM6	Homo sapiens	9606	protein
P33993	P33993	MCM7	MCM2	DNA replication licensing factor MCM7	Homo sapiens	9606	protein
Q00987	Q00987	MDM2		E3 ubiquitin-protein ligase Mdm2	Homo sapiens	9606	protein
P51608	P51608	MECP2		Methyl-CpG-binding protein 2	Homo sapiens	9606	protein
Q15648	Q15648	MED1		Mediator of RNA polymerase II transcription subunit 1	Homo sapiens	9606	protein
Q93074	Q93074	MED12	TRAP230	Mediator of RNA polymerase II transcription subunit 12	Homo sapiens	9606	protein
O60244	O60244	MED14	TRAP170	Mediator of RNA polymerase II transcription subunit 14	Homo sapiens	9606	protein
Q9Y2X0	Q9Y2X0	MED16	THRAP5	Mediator of RNA polymerase II transcription subunit 16	Homo sapiens	9606	protein
Q9NVC6	Q9NVC6	MED17	TRAP80	Mediator of RNA polymerase II transcription subunit 17	Homo sapiens	9606	protein
Q9H944	Q9H944	MED20	TRFP	Mediator of RNA polymerase II transcription subunit 20	Homo sapiens	9606	protein
Q13503	Q13503	MED21	SURB7	Mediator of RNA polymerase II transcription subunit 21	Homo sapiens	9606	protein
Q9ULK4	Q9ULK4	MED23	SUR2	Mediator of RNA polymerase II transcription subunit 23	Homo sapiens	9606	protein
O75448	O75448	MED24	TRAP100	Mediator of RNA polymerase II transcription subunit 24	Homo sapiens	9606	protein
Q9NPJ6	Q9NPJ6	MED4	HSPC126	Mediator of RNA polymerase II transcription subunit 4	Homo sapiens	9606	protein
O75586	O75586	MED6	ARC33	Mediator of RNA polymerase II transcription subunit 6	Homo sapiens	9606	protein
O43513	O43513	MED7	CRSP9	Mediator of RNA polymerase II transcription subunit 7	Homo sapiens	9606	protein
Q96G25	Q96G25	MED8		Mediator of RNA polymerase II transcription subunit 8	Homo sapiens	9606	protein
P08581	P08581	MET		Hepatocyte growth factor receptor	Homo sapiens	9606	protein
P40692	P40692	MLH1	COCA2	DNA mismatch repair protein Mlh1	Homo sapiens	9606	protein
P50281	P50281	MMP14		Matrix metalloproteinase-14	Homo sapiens	9606	protein
Q9BWT6	Q9BWT6	MND1	GAJ	Meiotic nuclear division protein 1 homolog	Homo sapiens	9606	protein
O96033	O96033	MOCS2	MOCO1	Molybdenum cofactor synthesis protein 2A	Homo sapiens	9606	protein
O96007	O96007	MOCS2	MOCO1	Molybdenum cofactor synthesis protein 2B	Homo sapiens	9606	protein
O75970	O75970	MPDZ	MUPP1	Multiple PDZ domain protein	Homo sapiens	9606	protein
Q96JB8	Q96JB8	MPP4	DLG6	MAGUK p55 subfamily member 4	Homo sapiens	9606	protein
Q8N3R9	Q8N3R9	MPP5		MAGUK p55 subfamily member 5	Homo sapiens	9606	protein
P82664	P82664	MRPS10	MSTP040	28S ribosomal protein S10, mitochondrial	Homo sapiens	9606	protein
P82912	P82912	MRPS11	HCC2	28S ribosomal protein S11, mitochondrial	Homo sapiens	9606	protein
O60783	O60783	MRPS14		28S ribosomal protein S14, mitochondrial	Homo sapiens	9606	protein
P82914	P82914	MRPS15	DC37	28S ribosomal protein S15, mitochondrial	Homo sapiens	9606	protein
Q9Y3D3	Q9Y3D3	MRPS16	CGI-132	28S ribosomal protein S16, mitochondrial	Homo sapiens	9606	protein
Q9Y2R5	Q9Y2R5	MRPS17	HSPC011	28S ribosomal protein S17, mitochondrial	Homo sapiens	9606	protein
Q9NVS2	Q9NVS2	MRPS18A		28S ribosomal protein S18a, mitochondrial	Homo sapiens	9606	protein
Q9Y676	Q9Y676	MRPS18B	PTD017	28S ribosomal protein S18b, mitochondrial	Homo sapiens	9606	protein
Q9Y3D5	Q9Y3D5	MRPS18C	CGI-134	28S ribosomal protein S18c, mitochondrial	Homo sapiens	9606	protein
Q9Y399	Q9Y399	MRPS2	CGI-91	28S ribosomal protein S2, mitochondrial	Homo sapiens	9606	protein
P82921	P82921	MRPS21	MDS016	28S ribosomal protein S21, mitochondrial	Homo sapiens	9606	protein
P82650	P82650	MRPS22	GK002	28S ribosomal protein S22, mitochondrial	Homo sapiens	9606	protein
Q9Y3D9	Q9Y3D9	MRPS23	HSPC329	28S ribosomal protein S23, mitochondrial	Homo sapiens	9606	protein
Q96EL2	Q96EL2	MRPS24	HSPC335	28S ribosomal protein S24, mitochondrial	Homo sapiens	9606	protein
P82663	P82663	MRPS25	RPMS25	28S ribosomal protein S25, mitochondrial	Homo sapiens	9606	protein
Q9BYN8	Q9BYN8	MRPS26	RPMS13	28S ribosomal protein S26, mitochondrial	Homo sapiens	9606	protein
Q92552	Q92552	MRPS27	KIAA0264	28S ribosomal protein S27, mitochondrial	Homo sapiens	9606	protein
Q9Y2Q9	Q9Y2Q9	MRPS28	HSPC007	28S ribosomal protein S28, mitochondrial	Homo sapiens	9606	protein
Q9NP92	Q9NP92	MRPS30	BM-047	28S ribosomal protein S30, mitochondrial	Homo sapiens	9606	protein
Q92665	Q92665	MRPS31	IMOGN38	28S ribosomal protein S31, mitochondrial	Homo sapiens	9606	protein
Q9Y291	Q9Y291	MRPS33	PTD003	28S ribosomal protein S33, mitochondrial	Homo sapiens	9606	protein
P82930	P82930	MRPS34		28S ribosomal protein S34, mitochondrial	Homo sapiens	9606	protein
P82673	P82673	MRPS35	PSEC0213	28S ribosomal protein S35, mitochondrial	Homo sapiens	9606	protein
P82909	P82909	MRPS36	DC47	28S ribosomal protein S36, mitochondrial	Homo sapiens	9606	protein
P82675	P82675	MRPS5		28S ribosomal protein S5, mitochondrial	Homo sapiens	9606	protein
P82932	P82932	MRPS6	RPMS6	28S ribosomal protein S6, mitochondrial	Homo sapiens	9606	protein
Q9Y2R9	Q9Y2R9	MRPS7		28S ribosomal protein S7, mitochondrial	Homo sapiens	9606	protein
P82933	P82933	MRPS9	RPMS9	28S ribosomal protein S9, mitochondrial	Homo sapiens	9606	protein
P43246	P43246	MSH2		DNA mismatch repair protein Msh2	Homo sapiens	9606	protein
O15457	O15457	MSH4		MutS protein homolog 4	Homo sapiens	9606	protein
P52701	P52701	MSH6	GTBP	DNA mismatch repair protein Msh6	Homo sapiens	9606	protein
P28360	P28360	MSX1	HOX7	Homeobox protein MSX-1	Homo sapiens	9606	protein
P00846	P00846	MT-ATP6	MTATP6	ATP synthase subunit a	Homo sapiens	9606	protein
P03928	P03928	MT-ATP8	MTATP8	ATP synthase protein 8	Homo sapiens	9606	protein
P00403	P00403	MT-CO2	MTCO2	Cytochrome c oxidase subunit 2	Homo sapiens	9606	protein
P03886	P03886	MT-ND1	ND1	NADH-ubiquinone oxidoreductase chain 1	Homo sapiens	9606	protein
P03891	P03891	MT-ND2	ND2	NADH-ubiquinone oxidoreductase chain 2	Homo sapiens	9606	protein
P03897	P03897	MT-ND3	ND3	NADH-ubiquinone oxidoreductase chain 3	Homo sapiens	9606	protein
P03905	P03905	MT-ND4	ND4	NADH-ubiquinone oxidoreductase chain 4	Homo sapiens	9606	protein
P03901	P03901	MT-ND4L	ND4L	NADH-ubiquinone oxidoreductase chain 4L	Homo sapiens	9606	protein
P03915	P03915	MT-ND5	ND5	NADH-ubiquinone oxidoreductase chain 5	Homo sapiens	9606	protein
P03923	P03923	MT-ND6	ND6	NADH-ubiquinone oxidoreductase chain 6	Homo sapiens	9606	protein
Q13330	Q13330	MTA1		Metastasis-associated protein MTA1	Homo sapiens	9606	protein
O94776	O94776	MTA2	PID	Metastasis-associated protein MTA2	Homo sapiens	9606	protein
Q9BTC8	Q9BTC8	MTA3	KIAA1266	Metastasis-associated protein MTA3	Homo sapiens	9606	protein
Q8TDH9	Q8TDH9	MUTED		Protein Muted homolog	Homo sapiens	9606	protein
Q05195	Q05195	MXD1	MAD	MAD protein	Homo sapiens	9606	protein
Q9BQG0	Q9BQG0	MYBBP1A	P160	Myb-binding protein 1A	Homo sapiens	9606	protein
P01106	P01106	MYC		Myc proto-oncogene protein	Homo sapiens	9606	protein
P35579	P35579	MYH9		Myosin-9	Homo sapiens	9606	protein
Q8IZQ8	Q8IZQ8	MYOCD	MYCD	Myocardin	Homo sapiens	9606	protein
P15172	P15172	MYOD1	MYOD	Myoblast determination protein 1	Homo sapiens	9606	protein
Q9H115	Q9H115	NAPB	SNAPB	Beta-soluble NSF attachment protein	Homo sapiens	9606	protein
Q9Y2A7	Q9Y2A7	NCKAP1	NAP1	Nck-associated protein 1	Homo sapiens	9606	protein
P19338	P19338	NCL		Nucleolin	Homo sapiens	9606	protein
Q15788	Q15788	NCOA1	SRC1	Nuclear receptor coactivator 1	Homo sapiens	9606	protein
Q15596	Q15596	NCOA2	TIF2	Nuclear receptor coactivator 2	Homo sapiens	9606	protein
Q9Y6Q9	Q9Y6Q9	NCOA3	TRAM1	Nuclear receptor coactivator 3	Homo sapiens	9606	protein
O75376	O75376	NCOR1	KIAA1047	Nuclear receptor corepressor 1	Homo sapiens	9606	protein
Q9Y618	Q9Y618	NCOR2	CTG26	Nuclear receptor corepressor 2	Homo sapiens	9606	protein
Q92542	Q92542	NCSTN	UNQ1874/PRO4317	Nicastrin, Precursor;	Homo sapiens	9606	protein
O15239	O15239	NDUFA1		NADH dehydrogenase [ubiquinone] 1 alpha subcomplex subunit 1	Homo sapiens	9606	protein
O95299	O95299	NDUFA10		NADH dehydrogenase [ubiquinone] 1 alpha subcomplex subunit 10, mitochondrial	Homo sapiens	9606	protein
Q86Y39	Q86Y39	NDUFA11		NADH dehydrogenase [ubiquinone] 1 alpha subcomplex subunit 11	Homo sapiens	9606	protein
Q9UI09	Q9UI09	NDUFA12	DAP13	NADH dehydrogenase [ubiquinone] 1 alpha subcomplex subunit 12	Homo sapiens	9606	protein
Q9P0J0	Q9P0J0	NDUFA13	CDA016	NADH dehydrogenase [ubiquinone] 1 alpha subcomplex subunit 13	Homo sapiens	9606	protein
O43678	O43678	NDUFA2		NADH dehydrogenase [ubiquinone] 1 alpha subcomplex subunit 2	Homo sapiens	9606	protein
O95167	O95167	NDUFA3		NADH dehydrogenase [ubiquinone] 1 alpha subcomplex subunit 3	Homo sapiens	9606	protein
O00483	O00483	NDUFA4		NADH dehydrogenase [ubiquinone] 1 alpha subcomplex subunit 4	Homo sapiens	9606	protein
Q16718	Q16718	NDUFA5		NADH dehydrogenase [ubiquinone] 1 alpha subcomplex subunit 5	Homo sapiens	9606	protein
P56556	P56556	NDUFA6	NADHB14	NADH dehydrogenase [ubiquinone] 1 alpha subcomplex subunit 6	Homo sapiens	9606	protein
O95182	O95182	NDUFA7		NADH dehydrogenase [ubiquinone] 1 alpha subcomplex subunit 7	Homo sapiens	9606	protein
P51970	P51970	NDUFA8		NADH dehydrogenase [ubiquinone] 1 alpha subcomplex subunit 8	Homo sapiens	9606	protein
Q16795	Q16795	NDUFA9	NDUFS2L	NADH dehydrogenase [ubiquinone] 1 alpha subcomplex subunit 9, mitochondrial	Homo sapiens	9606	protein
O14561	O14561	NDUFAB1		Acyl carrier protein, mitochondrial	Homo sapiens	9606	protein
O75438	O75438	NDUFB1		NADH dehydrogenase [ubiquinone] 1 beta subcomplex subunit 1	Homo sapiens	9606	protein
O96000	O96000	NDUFB10		NADH dehydrogenase [ubiquinone] 1 beta subcomplex subunit 10	Homo sapiens	9606	protein
Q9NX14	Q9NX14	NDUFB11	UNQ111/PRO1064	NADH dehydrogenase [ubiquinone] 1 beta subcomplex subunit 11, mitochondrial	Homo sapiens	9606	protein
O95178	O95178	NDUFB2		NADH dehydrogenase [ubiquinone] 1 beta subcomplex subunit 2, mitochondrial	Homo sapiens	9606	protein
O43676	O43676	NDUFB3		NADH dehydrogenase [ubiquinone] 1 beta subcomplex subunit 3	Homo sapiens	9606	protein
O95168	O95168	NDUFB4		NADH dehydrogenase [ubiquinone] 1 beta subcomplex subunit 4	Homo sapiens	9606	protein
O43674	O43674	NDUFB5		NADH dehydrogenase [ubiquinone] 1 beta subcomplex subunit 5, mitochondrial	Homo sapiens	9606	protein
O95139	O95139	NDUFB6		NADH dehydrogenase [ubiquinone] 1 beta subcomplex subunit 6	Homo sapiens	9606	protein
P17568	P17568	NDUFB7		NADH dehydrogenase [ubiquinone] 1 beta subcomplex subunit 7	Homo sapiens	9606	protein
O95169	O95169	NDUFB8		NADH dehydrogenase [ubiquinone] 1 beta subcomplex subunit 8, mitochondrial	Homo sapiens	9606	protein
Q9Y6M9	Q9Y6M9	NDUFB9	UQOR22	NADH dehydrogenase [ubiquinone] 1 beta subcomplex subunit 9	Homo sapiens	9606	protein
O43677	O43677	NDUFC1		NADH dehydrogenase [ubiquinone] 1 subunit C1, mitochondrial	Homo sapiens	9606	protein
O95298	O95298	NDUFC2	HLC1	NADH dehydrogenase [ubiquinone] 1 subunit C2	Homo sapiens	9606	protein
P28331	P28331	NDUFS1		NADH-ubiquinone oxidoreductase 75 kDa subunit, mitochondrial	Homo sapiens	9606	protein
O75306	O75306	NDUFS2		NADH dehydrogenase [ubiquinone] iron-sulfur protein 2, mitochondrial	Homo sapiens	9606	protein
O75489	O75489	NDUFS3		NADH dehydrogenase [ubiquinone] iron-sulfur protein 3, mitochondrial	Homo sapiens	9606	protein
O43181	O43181	NDUFS4		NADH dehydrogenase [ubiquinone] iron-sulfur protein 4, mitochondrial	Homo sapiens	9606	protein
O43920	O43920	NDUFS5		NADH dehydrogenase [ubiquinone] iron-sulfur protein 5	Homo sapiens	9606	protein
O75380	O75380	NDUFS6		NADH dehydrogenase [ubiquinone] iron-sulfur protein 6, mitochondrial	Homo sapiens	9606	protein
O75251	O75251	NDUFS7		NADH dehydrogenase [ubiquinone] iron-sulfur protein 7, mitochondrial	Homo sapiens	9606	protein
O00217	O00217	NDUFS8		NADH dehydrogenase [ubiquinone] iron-sulfur protein 8, mitochondrial	Homo sapiens	9606	protein
P49821	P49821	NDUFV1	UQOR1	NADH dehydrogenase [ubiquinone] flavoprotein 1, mitochondrial	Homo sapiens	9606	protein
P19404	P19404	NDUFV2		NADH dehydrogenase [ubiquinone] flavoprotein 2, mitochondrial	Homo sapiens	9606	protein
P56181	P56181	NDUFV3		NADH dehydrogenase [ubiquinone] flavoprotein 3, mitochondrial	Homo sapiens	9606	protein
Q15843	Q15843	NEDD8		NEDD8	Homo sapiens	9606	protein
Q13562	Q13562	NEUROD1	NEUROD	Neurogenic differentiation factor 1	Homo sapiens	9606	protein
Q13469	Q13469	NFATC2	NFATP	Nuclear factor of activated T-cells, cytoplasmic 2	Homo sapiens	9606	protein
Q16236	Q16236	NFE2L2	NRF2	Nuclear factor erythroid 2-related factor 2	Homo sapiens	9606	protein
P19838	P19838	NFKB1		Nuclear factor NF-kappa-B p105 subunit	Homo sapiens	9606	protein
P08138	P08138	NGFR	TNFRSF16	Tumor necrosis factor receptor superfamily member 16	Homo sapiens	9606	protein
P78367	P78367	NKX3-2	NKX3B	Homeobox protein Nkx-3.2	Homo sapiens	9606	protein
P15531	P15531	NME1	NM23	Nucleoside diphosphate kinase A	Homo sapiens	9606	protein
Q13287	Q13287	NMI		N-myc-interactor	Homo sapiens	9606	protein
Q9Y2X3	Q9Y2X3	NOL5	HSPC120	Nucleolar protein 58	Homo sapiens	9606	protein
O00567	O00567	NOL5A	NOL5A	Nucleolar protein 56	Homo sapiens	9606	protein
Q15233	Q15233	NONO	NRB54	Non-POU domain-containing octamer-binding protein	Homo sapiens	9606	protein
P29475	P29475	NOS1		Nitric oxide synthase, brain	Homo sapiens	9606	protein
P29474	P29474	NOS3		Nitric oxide synthase, endothelial	Homo sapiens	9606	protein
P46531	P46531	NOTCH1	TAN1	Neurogenic locus notch homolog protein 1	Homo sapiens	9606	protein
Q04721	Q04721	NOTCH2		Neurogenic locus notch homolog protein 2	Homo sapiens	9606	protein
Q99466	Q99466	NOTCH4	INT3	Neurogenic locus notch homolog protein 4	Homo sapiens	9606	protein
P06748	P06748	NPM1	NPM	Nucleophosmin	Homo sapiens	9606	protein
P04150	P04150	NR3C1	GRL	Glucocorticoid receptor	Homo sapiens	9606	protein
O14786	O14786	NRP1	VEGF165R	Neuropilin-1	Homo sapiens	9606	protein
O60462	O60462	NRP2	VEGF165R2	Neuropilin-2	Homo sapiens	9606	protein
P04629	P04629	NTRK1	TRK	High affinity nerve growth factor receptor	Homo sapiens	9606	protein
P49757	P49757	NUMB		Protein numb homolog	Homo sapiens	9606	protein
O75694	O75694	NUP155	KIAA0791	Nuclear pore complex protein Nup155	Homo sapiens	9606	protein
Q8N1F7	Q8N1F7	NUP93	KIAA0095	Nuclear pore complex protein Nup93	Homo sapiens	9606	protein
Q96D31	Q96D31	ORAI1	TMEM142A	Calcium release-activated calcium channel protein 1	Homo sapiens	9606	protein
Q13415	Q13415	ORC1L	PARC1	Origin recognition complex subunit 1	Homo sapiens	9606	protein
Q13416	Q13416	ORC2L	ORC2	Origin recognition complex subunit 2	Homo sapiens	9606	protein
Q9UBD5	Q9UBD5	ORC3L	LATHEO	Origin recognition complex subunit 3	Homo sapiens	9606	protein
O43929	O43929	ORC4L		Origin recognition complex subunit 4	Homo sapiens	9606	protein
O43913	O43913	ORC5L		Origin recognition complex subunit 5	Homo sapiens	9606	protein
Q9Y5N6	Q9Y5N6	ORC6L		Origin recognition complex subunit 6	Homo sapiens	9606	protein
P07237	P07237	P4HB	PO4DB	Protein disulfide-isomerase	Homo sapiens	9606	protein
P11940	P11940	PABPC1	PABPC2	Polyadenylate-binding protein 1,	Homo sapiens	9606	protein
Q8TEW0	Q8TEW0	PARD3	PAR3A	Partitioning defective 3 homolog	Homo sapiens	9606	protein
Q9NPB6	Q9NPB6	PARD6A	PAR6A	Partitioning defective 6 homolog alpha	Homo sapiens	9606	protein
Q9BYG5	Q9BYG5	PARD6B	PAR6B	Partitioning defective 6 homolog beta	Homo sapiens	9606	protein
P09874	P09874	PARP1	PPOL	Poly [ADP-ribose] polymerase 1	Homo sapiens	9606	protein
P12004	P12004	PCNA		Proliferating cell nuclear antigen	Homo sapiens	9606	protein
O95613	O95613	PCNT	PCNT2	Pericentrin	Homo sapiens	9606	protein
P16234	P16234	PDGFRA		Alpha-type platelet-derived growth factor receptor	Homo sapiens	9606	protein
P07737	P07737	PFN1		Profilin-1	Homo sapiens	9606	protein
P35080	P35080	PFN2		Profilin-2	Homo sapiens	9606	protein
P78364	P78364	PHC1	PH1	Polyhomeotic-like protein 1	Homo sapiens	9606	protein
Q9NRD5	Q9NRD5	PICK1	PRKCABP	PRKCA-binding protein	Homo sapiens	9606	protein
P42336	P42336	PIK3CA		Phosphatidylinositol-4,5-bisphosphate 3-kinase catalytic subunit alpha isoform	Homo sapiens	9606	protein
P27986	P27986	PIK3R1	GRB1	Phosphatidylinositol 3-kinase regulatory subunit alpha	Homo sapiens	9606	protein
Q13563	Q13563	PKD2		Polycystin-2	Homo sapiens	9606	protein
Q8TCZ9	Q8TCZ9	PKHD1	TIGM1	Fibrocystin	Homo sapiens	9606	protein
Q03405	Q03405	PLAUR	UPAR	Urokinase plasminogen activator surface receptor	Homo sapiens	9606	protein
Q9NQ66	Q9NQ66	PLCB1	KIAA0581	1-phosphatidylinositol-4,5-bisphosphate phosphodiesterase beta-1	Homo sapiens	9606	protein
Q01970	Q01970	PLCB3		1-phosphatidylinositol-4,5-bisphosphate phosphodiesterase beta-3	Homo sapiens	9606	protein
P19174	P19174	PLCG1	PLC1	1-phosphatidylinositol-4,5-bisphosphate phosphodiesterase gamma-1	Homo sapiens	9606	protein
P16885	P16885	PLCG2		1-phosphatidylinositol-4,5-bisphosphate phosphodiesterase gamma-2	Homo sapiens	9606	protein
Q9UL45	Q9UL45	PLDN	PA	Pallidin	Homo sapiens	9606	protein
Q9UIW2	Q9UIW2	PLXNA1	PLXN1	Plexin-A1	Homo sapiens	9606	protein
O43157	O43157	PLXNB1	SEP	Plexin-B1	Homo sapiens	9606	protein
Q9Y4D7	Q9Y4D7	PLXND1	KIAA0620	Plexin-D1	Homo sapiens	9606	protein
P09884	P09884	POLA1	POLA	DNA polymerase alpha catalytic subunit	Homo sapiens	9606	protein
Q14181	Q14181	POLA2		DNA polymerase alpha subunit B	Homo sapiens	9606	protein
P28340	P28340	POLD1	POLD	DNA polymerase delta catalytic subunit	Homo sapiens	9606	protein
P49005	P49005	POLD2		DNA polymerase delta subunit 2	Homo sapiens	9606	protein
Q15054	Q15054	POLD3	KIAA0039	DNA polymerase delta subunit 3	Homo sapiens	9606	protein
Q9HCU8	Q9HCU8	POLD4	POLDS	DNA polymerase delta subunit 4	Homo sapiens	9606	protein
Q07864	Q07864	POLE	POLE1	DNA polymerase epsilon catalytic subunit A	Homo sapiens	9606	protein
P56282	P56282	POLE2	DPE2	DNA polymerase epsilon subunit 2	Homo sapiens	9606	protein
P19388	P19388	POLR2E		DNA-directed RNA polymerases I, II, and III subunit RPABC1	Homo sapiens	9606	protein
Q9NUX5	Q9NUX5	POT1		Protection of telomeres protein 1	Homo sapiens	9606	protein
P14859	P14859	POU2F1	OTF1	POU domain, class 2, transcription factor 1	Homo sapiens	9606	protein
O14495	O14495	PPAP2B	LPP3	Lipid phosphate phosphohydrolase 3	Homo sapiens	9606	protein
Q9UBK2	Q9UBK2	PPARGC1A	PPARGC1	Peroxisome proliferator-activated receptor gamma coactivator 1-alpha	Homo sapiens	9606	protein
P62136	P62136	PPP1CA	PPP1A	Serine/threonine-protein phosphatase PP1-alpha catalytic subunit	Homo sapiens	9606	protein
P62140	P62140	PPP1CB		Serine/threonine-protein phosphatase PP1-beta catalytic subunit	Homo sapiens	9606	protein
P36873	P36873	PPP1CC		Serine/threonine-protein phosphatase PP1-gamma catalytic subunit	Homo sapiens	9606	protein
P67775	P67775	PPP2CA		Serine/threonine-protein phosphatase 2A catalytic subunit alpha isoform	Homo sapiens	9606	protein
P62714	P62714	PPP2CB		Serine/threonine-protein phosphatase 2A catalytic subunit beta isoform	Homo sapiens	9606	protein
P30153	P30153	PPP2R1A		Serine/threonine-protein phosphatase 2A 65 kDa regulatory subunit A alpha isoform	Homo sapiens	9606	protein
P30154	P30154	PPP2R1B		Serine/threonine-protein phosphatase 2A 65 kDa regulatory subunit A beta isoform	Homo sapiens	9606	protein
P63151	P63151	PPP2R2A		Serine/threonine-protein phosphatase 2A 55 kDa regulatory subunit B alpha isoform	Homo sapiens	9606	protein
Q08209	Q08209	PPP3CA	CNA	Serine/threonine-protein phosphatase 2B catalytic subunit alpha isoform	Homo sapiens	9606	protein
P16298	P16298	PPP3CB	CNA2	Serine/threonine-protein phosphatase 2B catalytic subunit beta isoform	Homo sapiens	9606	protein
P49642	P49642	PRIM1		DNA primase small subunit	Homo sapiens	9606	protein
P49643	P49643	PRIM2	PRIM2A	DNA primase large subunit	Homo sapiens	9606	protein
Q13131	Q13131	PRKAA1	AMPK1	5''''''''-AMP-activated protein kinase catalytic subunit alpha-1,	Homo sapiens	9606	protein
P17612	P17612	PRKACA	PKACA	cAMP-dependent protein kinase catalytic subunit alpha	Homo sapiens	9606	protein
P22694	P22694	PRKACB		cAMP-dependent protein kinase catalytic subunit beta	Homo sapiens	9606	protein
P13861	P13861	PRKAR2A	PRKAR2	cAMP-dependent protein kinase type II-alpha regulatory subunit	Homo sapiens	9606	protein
P31323	P31323	PRKAR2B		cAMP-dependent protein kinase type II-beta regulatory subunit	Homo sapiens	9606	protein
P17252	P17252	PRKCA	PRKACA	Protein kinase C alpha type	Homo sapiens	9606	protein
Q05655	Q05655	PRKCD		Protein kinase C delta type	Homo sapiens	9606	protein
P41743	P41743	PRKCI	DXS1179E	Protein kinase C iota type	Homo sapiens	9606	protein
Q05513	Q05513	PRKCZ	PKC2	Protein kinase C zeta type	Homo sapiens	9606	protein
P78527	P78527	PRKDC	HYRC1	DNA-dependent protein kinase catalytic subunit	Homo sapiens	9606	protein
Q99873	Q99873	PRMT1	IR1B4	Protein arginine N-methyltransferase 1	Homo sapiens	9606	protein
P49768	P49768	PSEN1	PSNL1	Presenilin-1,	Homo sapiens	9606	protein
Q9NZ42	Q9NZ42	PSENEN	MDS033	Gamma-secretase subunit PEN-2,	Homo sapiens	9606	protein
P25786	P25786	PSMA1	PSC2	Proteasome subunit alpha type-1	Homo sapiens	9606	protein
P25787	P25787	PSMA2	PSC3	Proteasome subunit alpha type-2	Homo sapiens	9606	protein
P25788	P25788	PSMA3	PSC8	Proteasome subunit alpha type-3	Homo sapiens	9606	protein
P25789	P25789	PSMA4	PSC9	Proteasome subunit alpha type-4	Homo sapiens	9606	protein
P28066	P28066	PSMA5		Proteasome subunit alpha type-5	Homo sapiens	9606	protein
P60900	P60900	PSMA6	PROS27	Proteasome subunit alpha type-6	Homo sapiens	9606	protein
O14818	O14818	PSMA7		Proteasome subunit alpha type-7	Homo sapiens	9606	protein
P20618	P20618	PSMB1	PSC5	Proteasome subunit beta type-1	Homo sapiens	9606	protein
P49721	P49721	PSMB2		Proteasome subunit beta type-2	Homo sapiens	9606	protein
P49720	P49720	PSMB3		Proteasome subunit beta type-3	Homo sapiens	9606	protein
P28070	P28070	PSMB4		Proteasome subunit beta type-4	Homo sapiens	9606	protein
P28074	P28074	PSMB5	LMPX	Proteasome subunit beta type-5	Homo sapiens	9606	protein
P28072	P28072	PSMB6	LMPY	Proteasome subunit beta type-6	Homo sapiens	9606	protein
Q99436	Q99436	PSMB7		Proteasome subunit beta type-7	Homo sapiens	9606	protein
P17980	P17980	PSMC3	TBP1	26S protease regulatory subunit 6A	Homo sapiens	9606	protein
Q9P2W1	Q9P2W1	PSMC3IP	TBPIP	Homologous-pairing protein 2 homolog	Homo sapiens	9606	protein
P62333	P62333	PSMC6	SUG2	26S protease regulatory subunit S10B	Homo sapiens	9606	protein
O00233	O00233	PSMD9		26S proteasome non-ATPase regulatory subunit 9	Homo sapiens	9606	protein
Q06323	Q06323	PSME1	IFI5111	Proteasome activator complex subunit 1	Homo sapiens	9606	protein
Q9UL46	Q9UL46	PSME2		Proteasome activator complex subunit 2	Homo sapiens	9606	protein
P26599	P26599	PTBP1	PTB	Polypyrimidine tract-binding protein 1	Homo sapiens	9606	protein
Q9UKA9	Q9UKA9	PTBP2	PTBLP	Polypyrimidine tract-binding protein 2	Homo sapiens	9606	protein
Q7RTS3	Q7RTS3	PTF1A	PTF1P48	Pancreas transcription factor 1 subunit alpha	Homo sapiens	9606	protein
Q03431	Q03431	PTHR1	PTHR1	Parathyroid hormone/parathyroid hormone-related peptide receptor	Homo sapiens	9606	protein
Q05397	Q05397	PTK2	FAK1	Focal adhesion kinase 1	Homo sapiens	9606	protein
Q14289	Q14289	PTK2B	RAFTK	Protein tyrosine kinase 2 beta	Homo sapiens	9606	protein
Q06124	Q06124	PTPN11	SHPTP2	Tyrosine-protein phosphatase non-receptor type 11	Homo sapiens	9606	protein
Q15276	Q15276	RABEP1	RABPT5A	Rab GTPase-binding effector protein 1	Homo sapiens	9606	protein
P63000	P63000	RAC1	MIG5	Ras-related C3 botulinum toxin substrate 1	Homo sapiens	9606	protein
O60216	O60216	RAD21	NXP1	Double-strand-break repair protein rad21 homolog	Homo sapiens	9606	protein
Q06609	Q06609	RAD51	RECA	DNA repair protein RAD51 homolog 1	Homo sapiens	9606	protein
P04049	P04049	RAF1	RAF	RAF proto-oncogene serine/threonine-protein kinase	Homo sapiens	9606	protein
P15918	P15918	RAG1	RNF74	V(D)J recombination-activating protein 1	Homo sapiens	9606	protein
P55895	P55895	RAG2		V(D)J recombination-activating protein 2	Homo sapiens	9606	protein
Q15311	Q15311	RALBP1	RLIP76	RalA-binding protein 1	Homo sapiens	9606	protein
P62834	P62834	RAP1A	KREV1	Ras-related protein Rap-1A	Homo sapiens	9606	protein
Q13905	Q13905	RAPGEF1	GRF2	Rap guanine nucleotide exchange factor 1	Homo sapiens	9606	protein
P20936	P20936	RASA1	RASA	Ras GTPase-activating protein 1	Homo sapiens	9606	protein
P06400	P06400	RB1		Retinoblastoma-associated protein	Homo sapiens	9606	protein
Q09028	Q09028	RBBP4	RBAP48	Histone-binding protein RBBP4	Homo sapiens	9606	protein
Q16576	Q16576	RBBP7	RBAP46	Histone-binding protein RBBP7	Homo sapiens	9606	protein
P28749	P28749	RBL1		Retinoblastoma-like protein 1	Homo sapiens	9606	protein
Q08999	Q08999	RBL2	RB2	Retinoblastoma-like protein 2	Homo sapiens	9606	protein
Q06330	Q06330	RBPJ	RBPSUH	Recombining binding protein suppressor of hairless	Homo sapiens	9606	protein
P62877	P62877	RBX1	ROC1	RING-box protein 1	Homo sapiens	9606	protein
Q9UKL0	Q9UKL0	RCOR1	RCOR	REST corepressor 1	Homo sapiens	9606	protein
Q04206	Q04206	RELA	NFKB3	Transcription factor p65	Homo sapiens	9606	protein
P07949	P07949	RET	CDHF12	Proto-oncogene tyrosine-protein kinase receptor ret	Homo sapiens	9606	protein
P35251	P35251	RFC1	RFC140	Replication factor C subunit 1	Homo sapiens	9606	protein
P35250	P35250	RFC2		Replication factor C subunit 2	Homo sapiens	9606	protein
P40938	P40938	RFC3		Replication factor C subunit 3	Homo sapiens	9606	protein
P35249	P35249	RFC4		Replication factor C subunit 4	Homo sapiens	9606	protein
P40937	P40937	RFC5		Replication factor C subunit 5	Homo sapiens	9606	protein
P61586	P61586	RHOA	RHO12	Transforming protein RhoA	Homo sapiens	9606	protein
Q6R327	Q6R327	RICTOR	KIAA1999	Rapamycin-insensitive companion of mTOR	Homo sapiens	9606	protein
Q8N6M7	Q8N6M7	RICTOR		RICTOR protein	Homo sapiens	9606	protein
Q9NRR4	Q9NRR4	RNASEN	RNASE3L	Ribonuclease 3	Homo sapiens	9606	protein
O75116	O75116	ROCK2	KIAA0619	Rho-associated protein kinase 2	Homo sapiens	9606	protein
P27694	P27694	RPA1	RPA70	Replication protein A 70 kDa DNA-binding subunit	Homo sapiens	9606	protein
P15927	P15927	RPA2	RPA34	Replication protein A 32 kDa subunit	Homo sapiens	9606	protein
P35244	P35244	RPA3	RPA14	Replication protein A 14 kDa subunit	Homo sapiens	9606	protein
P62913	P62913	RPL11		60S ribosomal protein L11	Homo sapiens	9606	protein
P26373	P26373	RPL13	OK/SW-cl.46	60S ribosomal protein L13	Homo sapiens	9606	protein
P40429	P40429	RPL13A		60S ribosomal protein L13a	Homo sapiens	9606	protein
P50914	P50914	RPL14		60S ribosomal protein L14	Homo sapiens	9606	protein
P61313	P61313	RPL15	TCBAP0781	60S ribosomal protein L15	Homo sapiens	9606	protein
Q07020	Q07020	RPL18		60S ribosomal protein L18	Homo sapiens	9606	protein
Q02543	Q02543	RPL18A		60S ribosomal protein L18a	Homo sapiens	9606	protein
P84098	P84098	RPL19		60S ribosomal protein L19	Homo sapiens	9606	protein
P46778	P46778	RPL21		60S ribosomal protein L21	Homo sapiens	9606	protein
P61254	P61254	RPL26		60S ribosomal protein L26	Homo sapiens	9606	protein
P39023	P39023	RPL3	OK/SW-cl.32	60S ribosomal protein L3	Homo sapiens	9606	protein
P42766	P42766	RPL35		60S ribosomal protein L35	Homo sapiens	9606	protein
P36578	P36578	RPL4	RPL1	60S ribosomal protein L4	Homo sapiens	9606	protein
P46777	P46777	RPL5	MSTP030	60S ribosomal protein L5	Homo sapiens	9606	protein
Q02878	Q02878	RPL6	TXREB1	60S ribosomal protein L6	Homo sapiens	9606	protein
P18124	P18124	RPL7		60S ribosomal protein L7	Homo sapiens	9606	protein
P62424	P62424	RPL7A	SURF3	60S ribosomal protein L7a	Homo sapiens	9606	protein
P62917	P62917	RPL8		60S ribosomal protein L8	Homo sapiens	9606	protein
P05388	P05388	RPLP0		60S acidic ribosomal protein P0	Homo sapiens	9606	protein
P23396	P23396	RPS3	OK/SW-cl.26	40S ribosomal protein S3	Homo sapiens	9606	protein
P61247	P61247	RPS3A	MFTL	40S ribosomal protein S3a	Homo sapiens	9606	protein
P62701	P62701	RPS4X	SCAR	40S ribosomal protein S4, X isoform	Homo sapiens	9606	protein
P62753	P62753	RPS6	OK/SW-cl.2	40S ribosomal protein S6	Homo sapiens	9606	protein
P62241	P62241	RPS8	OK/SW-cl.83	40S ribosomal protein S8	Homo sapiens	9606	protein
Q9NYV6	Q9NYV6	RRN3	TIFIA	RNA polymerase I-specific transcription initiation factor RRN3	Homo sapiens	9606	protein
Q9BZR6	Q9BZR6	RTN4R	UNQ330/PRO526	Reticulon-4 receptor	Homo sapiens	9606	protein
P19793	P19793	RXRA	NR2B1	Retinoic acid receptor RXR-alpha	Homo sapiens	9606	protein
O00422	O00422	SAP18	GIG38	Histone deacetylase complex subunit SAP18	Homo sapiens	9606	protein
O75446	O75446	SAP30		Histone deacetylase complex subunit SAP30	Homo sapiens	9606	protein
Q14160	Q14160	SCRIB	VARTUL	Protein LAP4	Homo sapiens	9606	protein
P31040	P31040	SDHA	SDHF	Succinate dehydrogenase [ubiquinone] flavoprotein subunit, mitochondrial	Homo sapiens	9606	protein
P60468	P60468	SEC61B		Protein transport protein Sec61 subunit beta	Homo sapiens	9606	protein
P01011	P01011	SERPINA3	GIG25	Alpha-1-antichymotrypsin	Homo sapiens	9606	protein
Q9UHV2	Q9UHV2	SERTAD1	SEI1	SERTA domain-containing protein 1	Homo sapiens	9606	protein
P31947	P31947	SFN	HME1	14-3-3 protein sigma	Homo sapiens	9606	protein
Q16586	Q16586	SGCA	DAG2	Alpha-sarcoglycan	Homo sapiens	9606	protein
Q16585	Q16585	SGCB		Beta-sarcoglycan	Homo sapiens	9606	protein
Q92629	Q92629	SGCD		Delta-sarcoglycan	Homo sapiens	9606	protein
O43556	O43556	SGCE	UNQ433/PRO840	Epsilon-sarcoglycan	Homo sapiens	9606	protein
Q13326	Q13326	SGCG		Gamma-sarcoglycan	Homo sapiens	9606	protein
Q99962	Q99962	SH3GL2	SH3D2A	Endophilin-A1	Homo sapiens	9606	protein
Q3V639	Q3V639	SH3GL2		Endophilin A1 BAR domain	Homo sapiens	9606	protein
Q96B97	Q96B97	SH3KBP1	CIN85	SH3 domain-containing kinase-binding protein 1	Homo sapiens	9606	protein
P29353	P29353	SHC1	SHCA	SHC-transforming protein 1	Homo sapiens	9606	protein
Q96ST3	Q96ST3	SIN3A		Paired amphipathic helix protein Sin3a	Homo sapiens	9606	protein
O75182	O75182	SIN3B	KIAA0700	Paired amphipathic helix protein Sin3b	Homo sapiens	9606	protein
Q96EB6	Q96EB6	SIRT1	SIR2L1	NAD-dependent deacetylase sirtuin-1	Homo sapiens	9606	protein
P63208	P63208	SKP1	TCEB1L	S-phase kinase-associated protein 1	Homo sapiens	9606	protein
Q13309	Q13309	SKP2	FBXL1	S-phase kinase-associated protein 2	Homo sapiens	9606	protein
P05141	P05141	SLC25A5	ANT2	ADP/ATP translocase 2	Homo sapiens	9606	protein
Q15797	Q15797	SMAD1	MADR1	Mothers against decapentaplegic homolog 1	Homo sapiens	9606	protein
Q15796	Q15796	SMAD2	MADR2	Mothers against decapentaplegic homolog 2	Homo sapiens	9606	protein
P84022	P84022	SMAD3	MADH3	Mothers against decapentaplegic homolog 3	Homo sapiens	9606	protein
Q13485	Q13485	SMAD4	MADH4	Mothers against decapentaplegic homolog 4	Homo sapiens	9606	protein
O15105	O15105	SMAD7	MADH8	Mothers against decapentaplegic homolog 7	Homo sapiens	9606	protein
P51531	P51531	SMARCA2	SNF2L2	Probable global transcription activator SNF2L2	Homo sapiens	9606	protein
P51532	P51532	SMARCA4	SNF2L4	Probable global transcription activator SNF2L4	Homo sapiens	9606	protein
O60264	O60264	SMARCA5	WCRF135	SWI/SNF-related matrix-associated actin-dependent regulator of chromatin subfamily A member 5	Homo sapiens	9606	protein
Q12824	Q12824	SMARCB1	SNF5L1	SWI/SNF-related matrix-associated actin-dependent regulator of chromatin subfamily B member 1	Homo sapiens	9606	protein
Q92922	Q92922	SMARCC1	BAF155	SWI/SNF complex subunit SMARCC1	Homo sapiens	9606	protein
Q8TAQ2	Q8TAQ2	SMARCC2	BAF170	SWI/SNF complex subunit SMARCC2	Homo sapiens	9606	protein
Q96GM5	Q96GM5	SMARCD1	BAF60A	SWI/SNF-related matrix-associated actin-dependent regulator of chromatin subfamily D member 1	Homo sapiens	9606	protein
Q92925	Q92925	SMARCD2	PRO2451	SWI/SNF-related matrix-associated actin-dependent regulator of chromatin subfamily D member 2	Homo sapiens	9606	protein
Q6STE5	Q6STE5	SMARCD3	BAF60C	SWI/SNF-related matrix-associated actin-dependent regulator of chromatin subfamily D member 3	Homo sapiens	9606	protein
Q969G3	Q969G3	SMARCE1	BAF57	SWI/SNF-related matrix-associated actin-dependent regulator of chromatin subfamily E member 1	Homo sapiens	9606	protein
Q14683	Q14683	SMC1A	SMC1L1	Structural maintenance of chromosomes protein 1A	Homo sapiens	9606	protein
O95347	O95347	SMC2	PRO0324	Structural maintenance of chromosomes protein 2	Homo sapiens	9606	protein
Q9UQE7	Q9UQE7	SMC3	SMC3L1	Structural maintenance of chromosomes protein 3	Homo sapiens	9606	protein
Q9NTJ3	Q9NTJ3	SMC4	SMC4L1	Structural maintenance of chromosomes protein 4	Homo sapiens	9606	protein
Q9HCE7	Q9HCE7	SMURF1	KIAA1625	E3 ubiquitin-protein ligase SMURF1	Homo sapiens	9606	protein
O00161	O00161	SNAP23		Synaptosomal-associated protein 23	Homo sapiens	9606	protein
P60880	P60880	SNAP25	SNAP	Synaptosomal-associated protein 25	Homo sapiens	9606	protein
O95721	O95721	SNAP29		Synaptosomal-associated protein 29	Homo sapiens	9606	protein
Q07889	Q07889	SOS1		Son of sevenless homolog 1	Homo sapiens	9606	protein
P08047	P08047	SP1	TSFP1	Transcription factor Sp1	Homo sapiens	9606	protein
Q96T58	Q96T58	SPEN	SHARP	Msx2-interacting protein	Homo sapiens	9606	protein
P17947	P17947	SPI1		Transcription factor PU.1	Homo sapiens	9606	protein
Q13813	Q13813	SPTAN1	SPTA2	Spectrin alpha chain, brain	Homo sapiens	9606	protein
Q13501	Q13501	SQSTM1	OSIL	Sequestosome-1	Homo sapiens	9606	protein
P12931	P12931	SRC	SRC1	Proto-oncogene tyrosine-protein kinase Src	Homo sapiens	9606	protein
P11831	P11831	SRF		Serum response factor	Homo sapiens	9606	protein
Q14714	Q14714	SSPN	KRAG	Sarcospan	Homo sapiens	9606	protein
O75886	O75886	STAM2	HBP	Signal transducing adapter molecule 2	Homo sapiens	9606	protein
P40763	P40763	STAT3	APRF	Signal transducer and activator of transcription 3	Homo sapiens	9606	protein
Q9Y3F4	Q9Y3F4	STRAP	UNRIP	Serine-threonine kinase receptor-associated protein	Homo sapiens	9606	protein
Q86Y82	Q86Y82	STX12		Syntaxin-12	Homo sapiens	9606	protein
O14662	O14662	STX16		Syntaxin-16	Homo sapiens	9606	protein
Q16623	Q16623	STX1A	STX1	Syntaxin-1A	Homo sapiens	9606	protein
P32856	P32856	STX2	STX2C	Syntaxin-2	Homo sapiens	9606	protein
Q13277	Q13277	STX3	STX3A	Syntaxin-3	Homo sapiens	9606	protein
Q12846	Q12846	STX4	STX4A	Syntaxin-4	Homo sapiens	9606	protein
O43752	O43752	STX6		Syntaxin-6	Homo sapiens	9606	protein
O15400	O15400	STX7		Syntaxin-7	Homo sapiens	9606	protein
P53999	P53999	SUB1	RPO2TC1	Activated RNA polymerase II transcriptional coactivator p15	Homo sapiens	9606	protein
Q9P2R7	Q9P2R7	SUCLA2		Succinyl-CoA ligase [ADP-forming] subunit beta, mitochondrial	Homo sapiens	9606	protein
P53597	P53597	SUCLG1		Succinyl-CoA ligase [GDP-forming] subunit alpha, mitochondrial	Homo sapiens	9606	protein
Q96I99	Q96I99	SUCLG2		Succinyl-CoA ligase [GDP-forming] subunit beta, mitochondrial	Homo sapiens	9606	protein
Q9H7L9	Q9H7L9	SUDS3	SDS3	Sin3 histone deacetylase corepressor complex component SDS3	Homo sapiens	9606	protein
P63165	P63165	SUMO1	OK/SW-cl.43	Small ubiquitin-related modifier 1	Homo sapiens	9606	protein
P17600	P17600	SYN1		Synapsin-1	Homo sapiens	9606	protein
Q92777	Q92777	SYN2		Synapsin-2	Homo sapiens	9606	protein
P21675	P21675	TAF1	TAF2A	Transcription initiation factor TFIID subunit 1	Homo sapiens	9606	protein
Q12962	Q12962	TAF10	TAFII30	Transcription initiation factor TFIID subunit 10	Homo sapiens	9606	protein
Q15544	Q15544	TAF11	PRO2134	Transcription initiation factor TFIID subunit 11	Homo sapiens	9606	protein
Q16514	Q16514	TAF12	TAFII20	Transcription initiation factor TFIID subunit 12	Homo sapiens	9606	protein
Q15573	Q15573	TAF1A		TATA box-binding protein-associated factor RNA polymerase I subunit A	Homo sapiens	9606	protein
Q53T94	Q53T94	TAF1B		TATA box-binding protein-associated factor RNA polymerase I subunit B	Homo sapiens	9606	protein
Q15572	Q15572	TAF1C		TATA box-binding protein-associated factor RNA polymerase I subunit C	Homo sapiens	9606	protein
Q6P1X5	Q6P1X5	TAF2	TAF2B	Transcription initiation factor TFIID subunit 2	Homo sapiens	9606	protein
Q15542	Q15542	TAF5	TAF2D	Transcription initiation factor TFIID subunit 5	Homo sapiens	9606	protein
P49848	P49848	TAF6	TAFII70	Transcription initiation factor TFIID subunit 6	Homo sapiens	9606	protein
Q15545	Q15545	TAF7	TAFII55	Transcription initiation factor TFIID subunit 7	Homo sapiens	9606	protein
Q16594	Q16594	TAF9	TAFII31	Transcription initiation factor TFIID subunit 9	Homo sapiens	9606	protein
P17542	P17542	TAL1	TCL5	T-cell acute lymphocytic leukemia protein 1	Homo sapiens	9606	protein
Q13148	Q13148	TARDBP	TDP43	TAR DNA-binding protein 43	Homo sapiens	9606	protein
P20226	P20226	TBP	TFIID	TATA-box-binding protein	Homo sapiens	9606	protein
Q15369	Q15369	TCEB1		Transcription elongation factor B polypeptide 1	Homo sapiens	9606	protein
Q15370	Q15370	TCEB2		Transcription elongation factor B polypeptide 2	Homo sapiens	9606	protein
Q99081	Q99081	TCF12	HTF4	Transcription factor 12	Homo sapiens	9606	protein
P15923	P15923	TCF3	ITF1	Transcription factor E2-alpha	Homo sapiens	9606	protein
P15884	P15884	TCF4	SEF2	Transcription factor 4	Homo sapiens	9606	protein
Q15554	Q15554	TERF2	TRF2	Telomeric repeat-binding factor 2	Homo sapiens	9606	protein
Q14186	Q14186	TFDP1	DP1	Transcription factor Dp-1	Homo sapiens	9606	protein
P01137	P01137	TGFB1	TGFB	Transforming growth factor beta-1	Homo sapiens	9606	protein
P36897	P36897	TGFBR1		TGF-beta receptor type-1	Homo sapiens	9606	protein
P37173	P37173	TGFBR2		TGF-beta receptor type-2	Homo sapiens	9606	protein
P21980	P21980	TGM2		Protein-glutamine gamma-glutamyltransferase 2	Homo sapiens	9606	protein
P07996	P07996	THBS1	TSP1	Thrombospondin-1	Homo sapiens	9606	protein
Q9Y2W1	Q9Y2W1	THRAP3	TRAP150	Thyroid hormone receptor-associated protein 3	Homo sapiens	9606	protein
Q13009	Q13009	TIAM1		T-lymphoma invasion and metastasis-inducing protein 1	Homo sapiens	9606	protein
Q99595	Q99595	TIMM17A	TIMM17	Mitochondrial import inner membrane translocase subunit Tim17-A	Homo sapiens	9606	protein
O14925	O14925	TIMM23	TIM23	Mitochondrial import inner membrane translocase subunit Tim23	Homo sapiens	9606	protein
O43615	O43615	TIMM44	TIM44	Mitochondrial import inner membrane translocase subunit TIM44	Homo sapiens	9606	protein
Q07157	Q07157	TJP1	ZO1	Tight junction protein ZO-1	Homo sapiens	9606	protein
Q04724	Q04724	TLE1		Transducin-like enhancer protein 1	Homo sapiens	9606	protein
Q04725	Q04725	TLE2		Transducin-like enhancer protein 2	Homo sapiens	9606	protein
Q04726	Q04726	TLE3	KIAA1547	Transducin-like enhancer protein 3	Homo sapiens	9606	protein
Q04727	Q04727	TLE4	KIAA1261	Transducin-like enhancer protein 4	Homo sapiens	9606	protein
Q9NS68	Q9NS68	TNFRSF19	UNQ1888/PRO4333	Tumor necrosis factor receptor superfamily member 19	Homo sapiens	9606	protein
P19438	P19438	TNFRSF1A	TNFR1	Tumor necrosis factor receptor superfamily member 1A, Precursor;	Homo sapiens	9606	protein
Q15388	Q15388	TOMM20	KIAA0016	Mitochondrial import receptor subunit TOM20 homolog	Homo sapiens	9606	protein
P11387	P11387	TOP1		DNA topoisomerase 1	Homo sapiens	9606	protein
P11388	P11388	TOP2A	TOP2	DNA topoisomerase 2-alpha	Homo sapiens	9606	protein
Q02880	Q02880	TOP2B		DNA topoisomerase 2-beta	Homo sapiens	9606	protein
P04637	P04637	TP53	P53	Cellular tumor antigen p53	Homo sapiens	9606	protein
Q15628	Q15628	TRADD		Tumor necrosis factor receptor type 1-associated DEATH domain protein,	Homo sapiens	9606	protein
Q12933	Q12933	TRAF2	TRAP3	TNF receptor-associated factor 2	Homo sapiens	9606	protein
Q9Y4K3	Q9Y4K3	TRAF6	RNF85	TNF receptor-associated factor 6	Homo sapiens	9606	protein
Q13263	Q13263	TRIM28	TIF1B	Transcription intermediary factor 1-beta	Homo sapiens	9606	protein
Q9UPN9	Q9UPN9	TRIM33	TIF1G	E3 ubiquitin-protein ligase TRIM33	Homo sapiens	9606	protein
P48995	P48995	TRPC1	TRP1	Short transient receptor potential channel 1	Homo sapiens	9606	protein
Q13507	Q13507	TRPC3	TRP3	Short transient receptor potential channel 3	Homo sapiens	9606	protein
Q9UBN4	Q9UBN4	TRPC4		Short transient receptor potential channel 4	Homo sapiens	9606	protein
Q9Y4A5	Q9Y4A5	TRRAP	PAF400	Transformation/transcription domain-associated protein	Homo sapiens	9606	protein
Q92574	Q92574	TSC1	TSC	Hamartin	Homo sapiens	9606	protein
P49815	P49815	TSC2	TSC4	Tuberin	Homo sapiens	9606	protein
Q71U36	Q71U36	TUBA1A	TUBA3	Tubulin alpha-1A chain	Homo sapiens	9606	protein
P68366	P68366	TUBA4A	TUBA1	Tubulin alpha-4A chain	Homo sapiens	9606	protein
Q9BVA1	Q9BVA1	TUBB2B		Tubulin beta-2B chain	Homo sapiens	9606	protein
Q9BSJ2	Q9BSJ2	TUBGCP2	GCP2	Gamma-tubulin complex component 2	Homo sapiens	9606	protein
Q96CW5	Q96CW5	TUBGCP3	GCP3	Gamma-tubulin complex component 3	Homo sapiens	9606	protein
P61088	P61088	UBE2N	BLU	Ubiquitin-conjugating enzyme E2 N	Homo sapiens	9606	protein
Q92890	Q92890	UFD1L		Ubiquitin fusion degradation protein 1 homolog	Homo sapiens	9606	protein
Q92900	Q92900	UPF1	RENT1	Regulator of nonsense transcripts 1	Homo sapiens	9606	protein
Q0VAK7	Q0VAK7	UPF3B		UPF3B protein	Homo sapiens	9606	protein
Q9BZI7	Q9BZI7	UPF3B	UPF3X	Regulator of nonsense transcripts 3B	Homo sapiens	9606	protein
Q93008	Q93008	USP9X	USP9	Probable ubiquitin carboxyl-terminal hydrolase FAF-X	Homo sapiens	9606	protein
P46939	P46939	UTRN	DMDL	Utrophin	Homo sapiens	9606	protein
P63027	P63027	VAMP2	SYB2	Vesicle-associated membrane protein 2,	Homo sapiens	9606	protein
Q15836	Q15836	VAMP3	SYB3	Vesicle-associated membrane protein 3	Homo sapiens	9606	protein
O75379	O75379	VAMP4		Vesicle-associated membrane protein 4	Homo sapiens	9606	protein
P51809	P51809	VAMP7	SYBL1	Vesicle-associated membrane protein 7	Homo sapiens	9606	protein
Q9BV40	Q9BV40	VAMP8		Vesicle-associated membrane protein 8	Homo sapiens	9606	protein
P55072	P55072	VCP		Transitional endoplasmic reticulum ATPase	Homo sapiens	9606	protein
P11473	P11473	VDR	NR1I1	Vitamin D3 receptor	Homo sapiens	9606	protein
P15692	P15692	VEGFA	VEGF	Vascular endothelial growth factor A	Homo sapiens	9606	protein
P40337	P40337	VHL		Von Hippel-Lindau disease tumor suppressor	Homo sapiens	9606	protein
O75436	O75436	VPS26A	VPS26	Vacuolar protein sorting-associated protein 26A	Homo sapiens	9606	protein
Q9UBQ0	Q9UBQ0	VPS29	MDS007	Vacuolar protein sorting-associated protein 29	Homo sapiens	9606	protein
Q96QK1	Q96QK1	VPS35	TCCCTA00141	Vacuolar protein sorting-associated protein 35	Homo sapiens	9606	protein
P62760	P62760	VSNL1	VISL1	Visinin-like protein 1	Homo sapiens	9606	protein
Q96AJ9	Q96AJ9	VTI1A		Vesicle transport through interaction with t-SNAREs homolog 1A	Homo sapiens	9606	protein
Q9UEU0	Q9UEU0	VTI1B	VTI2	Vesicle transport through interaction with t-SNAREs homolog 1B	Homo sapiens	9606	protein
P04004	P04004	VTN		Vitronectin	Homo sapiens	9606	protein
Q9Y6W5	Q9Y6W5	WASF2	WAVE2	Wiskott-Aldrich syndrome protein family member 2	Homo sapiens	9606	protein
O00401	O00401	WASL		Neural Wiskott-Aldrich syndrome protein	Homo sapiens	9606	protein
Q9UMN6	Q9UMN6	WBP7	TRX2	Histone-lysine N-methyltransferase MLL4	Homo sapiens	9606	protein
P61964	P61964	WDR5	BIG3	WD repeat-containing protein 5	Homo sapiens	9606	protein
Q9Y6I7	Q9Y6I7	WSB1	SWIP1	WD repeat and SOCS box-containing protein 1	Homo sapiens	9606	protein
Q13426	Q13426	XRCC4		DNA repair protein XRCC4	Homo sapiens	9606	protein
P13010	P13010	XRCC5	G22P2	ATP-dependent DNA helicase 2 subunit 2	Homo sapiens	9606	protein
P12956	P12956	XRCC6	G22P1	ATP-dependent DNA helicase 2 subunit 1	Homo sapiens	9606	protein
Q8IZH2	Q8IZH2	XRN1	2016-09-01	5''''''''-3'''''''' exoribonuclease 1,	Homo sapiens	9606	protein
P31946	P31946	YWHAB		14-3-3 protein beta/alpha	Homo sapiens	9606	protein
P62258	P62258	YWHAE		14-3-3 protein epsilon	Homo sapiens	9606	protein
P61981	P61981	YWHAG		14-3-3 protein gamma	Homo sapiens	9606	protein
Q04917	Q04917	YWHAH	YWHA1	14-3-3 protein eta	Homo sapiens	9606	protein
P27348	P27348	YWHAQ		14-3-3 protein theta	Homo sapiens	9606	protein
P63104	P63104	YWHAZ		14-3-3 protein zeta/delta	Homo sapiens	9606	protein
P25490	P25490	YY1	INO80S	Transcriptional repressor protein YY1	Homo sapiens	9606	protein
P26651	P26651	ZFP36	TTP	Tristetraproline	Homo sapiens	9606	protein
P62739	P62739	ACTA2	ACTVS	Actin, aortic smooth muscle	Bos taurus	9913	protein
Q01314	Q01314	AKT1	PKB	RAC-alpha serine/threonine-protein kinase	Bos taurus	9913	protein
P19483	P19483	ATP5A1		ATP synthase subunit alpha heart isoform, mitochondrial	Bos taurus	9913	protein
P00829	P00829	ATP5B		ATP synthase subunit beta, mitochondrial	Bos taurus	9913	protein
P05631	P05631	ATP5C1	ATP5C	ATP synthase subunit gamma, mitochondrial	Bos taurus	9913	protein
P05630	P05630	ATP5D		ATP synthase subunit delta, mitochondrial	Bos taurus	9913	protein
P05632	P05632	ATP5E		ATP synthase subunit epsilon, mitochondrial	Bos taurus	9913	protein
P13619	P13619	ATP5F1	ATP5F	ATP synthase subunit b, mitochondrial	Bos taurus	9913	protein
P32876	P32876	ATP5G1		ATP synthase lipid-binding protein, mitochondrial	Bos taurus	9913	protein
P13620	P13620	ATP5H		ATP synthase subunit d, mitochondrial	Bos taurus	9913	protein
Q00361	Q00361	ATP5I		ATP synthase subunit e, mitochondrial	Bos taurus	9913	protein
P02721	P02721	ATP5J		ATP synthase-coupling factor 6, mitochondrial	Bos taurus	9913	protein
P13621	P13621	ATP5O		ATP synthase subunit O, mitochondrial	Bos taurus	9913	protein
P01096	P01096	ATPIF1	ATPI	ATPase inhibitor, mitochondrial	Bos taurus	9913	protein
A5ACB9	A5ACB9	CACNA1A		Calcium channel, voltage-dependent, P/Q type, Cav2.1 alpha 1A subunit	Bos taurus	9913	protein
Q32L40	Q32L40	CCT1		T-complex protein 1 subunit alpha	Bos taurus	9913	protein
Q3ZBH0	Q3ZBH0	CCT2		T-complex protein 1 subunit beta	Bos taurus	9913	protein
Q58DJ8	Q58DJ8	CCT3		Chaperonin containing TCP1, subunit 3	Bos taurus	9913	protein
Q3T0K2	Q3T0K2	CCT3		T-complex protein 1 subunit gamma	Bos taurus	9913	protein
Q2T9X2	Q2T9X2	CCT4		T-complex protein 1 subunit delta	Bos taurus	9913	protein
Q3T115	Q3T115	CCT5		Chaperonin containing TCP1, subunit 5	Bos taurus	9913	protein
Q3MHL7	Q3MHL7	CCT6A		T-complex protein 1 subunit zeta	Bos taurus	9913	protein
Q3T084	Q3T084	CCT6B		T-complex protein 1 subunit zeta-2	Bos taurus	9913	protein
Q2NKZ1	Q2NKZ1	CCT7		T-complex protein 1 subunit eta	Bos taurus	9913	protein
Q3ZCI9	Q3ZCI9	CCT8		T-complex protein 1 subunit theta	Bos taurus	9913	protein
Q02399	Q02399	CDK5		Cell division protein kinase 5	Bos taurus	9913	protein
Q28199	Q28199	CDK5R1	NCK5A	Cyclin-dependent kinase 5 activator 1	Bos taurus	9913	protein
P00423	P00423	COX4I1	COX4	Cytochrome c oxidase subunit 4 isoform 1, mitochondrial	Bos taurus	9913	protein
P00426	P00426	COX5A		Cytochrome c oxidase subunit 5A, mitochondrial	Bos taurus	9913	protein
P00428	P00428	COX5B		Cytochrome c oxidase subunit 5B, mitochondrial	Bos taurus	9913	protein
P13182	P13182	COX6A1		Cytochrome c oxidase subunit 6A1, mitochondrial	Bos taurus	9913	protein
P00429	P00429	COX6B1	COX6B	Cytochrome c oxidase subunit 6B1	Bos taurus	9913	protein
P04038	P04038	COX6C		Cytochrome c oxidase subunit 6C	Bos taurus	9913	protein
P13184	P13184	COX7A2	COX7AL	Cytochrome c oxidase polypeptide 7A2, mitochondrial	Bos taurus	9913	protein
P13183	P13183	COX7B		Cytochrome c oxidase subunit 7B, mitochondrial	Bos taurus	9913	protein
P00430	P00430	COX7C	COX7CP1	Cytochrome c oxidase subunit 7C, mitochondrial	Bos taurus	9913	protein
P14622	P14622	COX8A	COX8L	Cytochrome c oxidase subunit 8A, mitochondrial	Bos taurus	9913	protein
P84088	P84088	CPLX2		Complexin-2	Bos taurus	9913	protein
P68399	P68399	CSNK2A1	CK2A1	Casein kinase II subunit alpha	Bos taurus	9913	protein
P20427	P20427	CSNK2A2		Casein kinase II subunit alpha'''',	Bos taurus	9913	protein
P67868	P67868	CSNK2B	CK2N	Casein kinase II subunit beta	Bos taurus	9913	protein
P00125	P00125	CYC1		Cytochrome c1, heme protein, mitochondrial	Bos taurus	9913	protein
P82922	P82922	DAP3	MRPS29	28S ribosomal protein S29, mitochondrial	Bos taurus	9913	protein
P62871	P62871	GNB1		Guanine nucleotide-binding protein	Bos taurus	9913	protein
P63212	P63212	GNG2		Guanine nucleotide-binding protein	Bos taurus	9913	protein
Q2T9N9	Q2T9N9	HDAC5		Histone deacetylase 5	Bos taurus	9913	protein
P10103	P10103	HMGB1	HMG1	High mobility group protein B1	Bos taurus	9913	protein
Q76LV2	Q76LV2	HSP90AA1	HSPCA	Heat shock protein HSP 90-alpha	Bos taurus	9913	protein
Q76LV1	Q76LV1	HSP90AB1	HSPCB	Heat shock protein HSP 90-beta	Bos taurus	9913	protein
Q9TU34	Q9TU34	ITPR1		Inositol 1,4,5-trisphosphate receptor type 1	Bos taurus	9913	protein
P82670	P82670	MRPS10		28S ribosomal protein S10, mitochondrial	Bos taurus	9913	protein
P82911	P82911	MRPS11		28S ribosomal protein S11, mitochondrial	Bos taurus	9913	protein
Q6B860	Q6B860	MRPS14		28S ribosomal protein S14, mitochondrial	Bos taurus	9913	protein
P82913	P82913	MRPS15	RPMS15	28S ribosomal protein S15, mitochondrial	Bos taurus	9913	protein
P82915	P82915	MRPS16	RPMS16	28S ribosomal protein S16, mitochondrial	Bos taurus	9913	protein
P82916	P82916	MRPS17	RPMS17	28S ribosomal protein S17, mitochondrial	Bos taurus	9913	protein
P82919	P82919	MRPS18A		28S ribosomal protein S18a, mitochondrial	Bos taurus	9913	protein
P82918	P82918	MRPS18B		28S ribosomal protein S18-2, mitochondrial	Bos taurus	9913	protein
P82917	P82917	MRPS18C		28S ribosomal protein S18c, mitochondrial	Bos taurus	9913	protein
P82923	P82923	MRPS2		28S ribosomal protein S2, mitochondrial	Bos taurus	9913	protein
P82920	P82920	MRPS21	RPMS21	28S ribosomal protein S21, mitochondrial	Bos taurus	9913	protein
P82649	P82649	MRPS22		28S ribosomal protein S22, mitochondrial	Bos taurus	9913	protein
Q2NL27	Q2NL27	MRPS23		28S ribosomal protein S23, mitochondrial	Bos taurus	9913	protein
Q2M2T7	Q2M2T7	MRPS24		28S ribosomal protein S24, mitochondrial	Bos taurus	9913	protein
P82669	P82669	MRPS25	RPMS25	28S ribosomal protein S25, mitochondrial	Bos taurus	9913	protein
Q3SZ86	Q3SZ86	MRPS26		28S ribosomal protein S26, mitochondrial	Bos taurus	9913	protein
Q32PI8	Q32PI8	MRPS27		28S ribosomal protein S27, mitochondrial	Bos taurus	9913	protein
P82928	P82928	MRPS28		28S ribosomal protein S28, mitochondrial	Bos taurus	9913	protein
P82924	P82924	MRPS30		28S ribosomal protein S30, mitochondrial	Bos taurus	9913	protein
P82925	P82925	MRPS31		28S ribosomal protein S31, mitochondrial	Bos taurus	9913	protein
P82926	P82926	MRPS33		28S ribosomal protein S33, mitochondrial	Bos taurus	9913	protein
P82929	P82929	MRPS34		28S ribosomal protein S34, mitochondrial	Bos taurus	9913	protein
Q2YDF6	Q2YDF6	MRPS35	MRPS28	28S ribosomal protein S35, mitochondrial	Bos taurus	9913	protein
P82908	P82908	MRPS36		28S ribosomal protein S36, mitochondrial	Bos taurus	9913	protein
Q2KID9	Q2KID9	MRPS5		28S ribosomal protein S5, mitochondrial	Bos taurus	9913	protein
P82931	P82931	MRPS6	RPMS6	28S ribosomal protein S6, mitochondrial	Bos taurus	9913	protein
Q3T040	Q3T040	MRPS7		28S ribosomal protein S7, mitochondrial	Bos taurus	9913	protein
Q58DQ5	Q58DQ5	MRPS9		28S ribosomal protein S9, mitochondrial	Bos taurus	9913	protein
P00847	P00847	MT-ATP6	MTATP6	ATP synthase subunit a	Bos taurus	9913	protein
P03929	P03929	MT-ATP8	MTATP8	ATP synthase protein 8	Bos taurus	9913	protein
P00396	P00396	MT-CO1	MTCO1	Cytochrome c oxidase subunit 1	Bos taurus	9913	protein
P68530	P68530	MT-CO2	MTCO2	Cytochrome c oxidase subunit 2	Bos taurus	9913	protein
P00157	P00157	MT-CYB	MTCYB	Cytochrome b	Bos taurus	9913	protein
P03887	P03887	MT-ND1	ND1	NADH-ubiquinone oxidoreductase chain 1	Bos taurus	9913	protein
P03892	P03892	MT-ND2	ND2	NADH-ubiquinone oxidoreductase chain 2	Bos taurus	9913	protein
P03898	P03898	MT-ND3	ND3	NADH-ubiquinone oxidoreductase chain 3	Bos taurus	9913	protein
P03910	P03910	MT-ND4	ND4	NADH-ubiquinone oxidoreductase chain 4	Bos taurus	9913	protein
P03902	P03902	MT-ND4L	ND4L	NADH-ubiquinone oxidoreductase chain 4L	Bos taurus	9913	protein
P03920	P03920	MT-ND5	ND5	NADH-ubiquinone oxidoreductase chain 5	Bos taurus	9913	protein
P03924	P03924	MT-ND6	ND6	NADH-ubiquinone oxidoreductase chain 6	Bos taurus	9913	protein
Q02377	Q02377	NDUFA1		NADH dehydrogenase [ubiquinone] 1 alpha subcomplex subunit 1	Bos taurus	9913	protein
P34942	P34942	NDUFA10		NADH dehydrogenase [ubiquinone] 1 alpha subcomplex subunit 10, mitochondrial	Bos taurus	9913	protein
Q8HXG6	Q8HXG6	NDUFA11		NADH dehydrogenase [ubiquinone] 1 alpha subcomplex subunit 11	Bos taurus	9913	protein
O97725	O97725	NDUFA12		NADH dehydrogenase [ubiquinone] 1 alpha subcomplex subunit 12	Bos taurus	9913	protein
Q95KV7	Q95KV7	NDUFA13	GRIM19	NADH dehydrogenase [ubiquinone] 1 alpha subcomplex subunit 13	Bos taurus	9913	protein
Q02370	Q02370	NDUFA2		NADH dehydrogenase [ubiquinone] 1 alpha subcomplex subunit 2	Bos taurus	9913	protein
Q02371	Q02371	NDUFA3		NADH dehydrogenase [ubiquinone] 1 alpha subcomplex subunit 3	Bos taurus	9913	protein
Q01321	Q01321	NDUFA4		NADH dehydrogenase [ubiquinone] 1 alpha subcomplex subunit 4	Bos taurus	9913	protein
P23935	P23935	NDUFA5		NADH dehydrogenase [ubiquinone] 1 alpha subcomplex subunit 5	Bos taurus	9913	protein
Q02366	Q02366	NDUFA6		NADH dehydrogenase [ubiquinone] 1 alpha subcomplex subunit 6	Bos taurus	9913	protein
Q05752	Q05752	NDUFA7	CI-B14-5A	NADH dehydrogenase [ubiquinone] 1 alpha subcomplex subunit 7	Bos taurus	9913	protein
P42029	P42029	NDUFA8		NADH dehydrogenase [ubiquinone] 1 alpha subcomplex subunit 8	Bos taurus	9913	protein
P34943	P34943	NDUFA9		NADH dehydrogenase [ubiquinone] 1 alpha subcomplex subunit 9, mitochondrial	Bos taurus	9913	protein
P52505	P52505	NDUFAB1		Acyl carrier protein, mitochondrial	Bos taurus	9913	protein
Q02378	Q02378	NDUFB1		NADH dehydrogenase [ubiquinone] 1 beta subcomplex subunit 1	Bos taurus	9913	protein
Q02373	Q02373	NDUFB10		NADH dehydrogenase [ubiquinone] 1 beta subcomplex subunit 10	Bos taurus	9913	protein
Q8HXG5	Q8HXG5	NDUFB11		NADH dehydrogenase [ubiquinone] 1 beta subcomplex subunit 11, mitochondrial	Bos taurus	9913	protein
Q02374	Q02374	NDUFB2		NADH dehydrogenase [ubiquinone] 1 beta subcomplex subunit 2, mitochondrial	Bos taurus	9913	protein
Q02365	Q02365	NDUFB3		NADH dehydrogenase [ubiquinone] 1 beta subcomplex subunit 3	Bos taurus	9913	protein
P48305	P48305	NDUFB4		NADH dehydrogenase [ubiquinone] 1 beta subcomplex subunit 4	Bos taurus	9913	protein
Q02380	Q02380	NDUFB5		NADH dehydrogenase [ubiquinone] 1 beta subcomplex subunit 5, mitochondrial	Bos taurus	9913	protein
Q02367	Q02367	NDUFB6		NADH dehydrogenase [ubiquinone] 1 beta subcomplex subunit 6	Bos taurus	9913	protein
Q02368	Q02368	NDUFB7		NADH dehydrogenase [ubiquinone] 1 beta subcomplex subunit 7	Bos taurus	9913	protein
Q02372	Q02372	NDUFB8		NADH dehydrogenase [ubiquinone] 1 beta subcomplex subunit 8, mitochondrial	Bos taurus	9913	protein
Q02369	Q02369	NDUFB9	UQOR22	NADH dehydrogenase [ubiquinone] 1 beta subcomplex subunit 9	Bos taurus	9913	protein
Q02376	Q02376	NDUFC1		NADH dehydrogenase [ubiquinone] 1 subunit C1, mitochondrial	Bos taurus	9913	protein
Q02827	Q02827	NDUFC2		NADH dehydrogenase [ubiquinone] 1 subunit C2	Bos taurus	9913	protein
P15690	P15690	NDUFS1		NADH-ubiquinone oxidoreductase 75 kDa subunit, mitochondrial	Bos taurus	9913	protein
P17694	P17694	NDUFS2		NADH dehydrogenase [ubiquinone] iron-sulfur protein 2, mitochondrial	Bos taurus	9913	protein
P23709	P23709	NDUFS3		NADH dehydrogenase [ubiquinone] iron-sulfur protein 3, mitochondrial	Bos taurus	9913	protein
Q02375	Q02375	NDUFS4		NADH dehydrogenase [ubiquinone] iron-sulfur protein 4, mitochondrial	Bos taurus	9913	protein
Q02379	Q02379	NDUFS5		NADH dehydrogenase [ubiquinone] iron-sulfur protein 5	Bos taurus	9913	protein
P23934	P23934	NDUFS6		NADH dehydrogenase [ubiquinone] iron-sulfur protein 6, mitochondrial	Bos taurus	9913	protein
P42026	P42026	NDUFS7		NADH dehydrogenase [ubiquinone] iron-sulfur protein 7, mitochondrial	Bos taurus	9913	protein
P42028	P42028	NDUFS8		NADH dehydrogenase [ubiquinone] iron-sulfur protein 8, mitochondrial	Bos taurus	9913	protein
P25708	P25708	NDUFV1	UQOR1	NADH dehydrogenase [ubiquinone] flavoprotein 1, mitochondrial	Bos taurus	9913	protein
P04394	P04394	NDUFV2		NADH dehydrogenase [ubiquinone] flavoprotein 2, mitochondrial	Bos taurus	9913	protein
P25712	P25712	NDUFV3		NADH dehydrogenase [ubiquinone] flavoprotein 3, mitochondrial	Bos taurus	9913	protein
P32871	P32871	PIK3CA		Phosphatidylinositol-4,5-bisphosphate 3-kinase catalytic subunit alpha isoform	Bos taurus	9913	protein
P23727	P23727	PIK3R1		Phosphatidylinositol 3-kinase regulatory subunit alpha	Bos taurus	9913	protein
Q58D13	Q58D13	POLA2		DNA polymerase alpha subunit B	Bos taurus	9913	protein
P28339	P28339	POLD1		DNA polymerase delta catalytic subunit	Bos taurus	9913	protein
P49004	P49004	POLD2		DNA polymerase delta subunit 2	Bos taurus	9913	protein
Q3SZ81	Q3SZ81	PSMC3		PSMC3 protein	Bos taurus	9913	protein
Q2KIW6	Q2KIW6	PSMC6		26S protease regulatory subunit S10B	Bos taurus	9913	protein
Q3SZ19	Q3SZ19	PSMD9		26S proteasome non-ATPase regulatory subunit 9	Bos taurus	9913	protein
Q2KJE7	Q2KJE7	PSME1		Proteasome	Bos taurus	9913	protein
Q5E9G3	Q5E9G3	PSME2		Proteasome activator complex subunit 2	Bos taurus	9913	protein
P11023	P11023	RAB3A		Ras-related protein Rab-3A	Bos taurus	9913	protein
Q2TBV1	Q2TBV1	RFC3		Replication factor C subunit 3	Bos taurus	9913	protein
O46470	O46470	RGS7		Regulator of G-protein signaling 7	Bos taurus	9913	protein
P61585	P61585	RHOA	RHO12	Transforming protein RhoA	Bos taurus	9913	protein
P31039	P31039	SDHA	SDHFP1	Succinate dehydrogenase [ubiquinone] flavoprotein subunit, mitochondrial	Bos taurus	9913	protein
Q3T189	Q3T189	SDHB		Succinate dehydrogenase [ubiquinone] iron-sulfur subunit, mitochondrial	Bos taurus	9913	protein
P35720	P35720	SDHC	CYB560	Succinate dehydrogenase cytochrome b560 subunit, mitochondrial	Bos taurus	9913	protein
Q95123	Q95123	SDHD	SDH4	Succinate dehydrogenase [ubiquinone] cytochrome b small subunit, mitochondrial	Bos taurus	9913	protein
Q5EA68	Q5EA68	SEC61A1		Protein transport protein Sec61 subunit alpha isoform 1	Bos taurus	9913	protein
Q3T104	Q3T104	SEC61G		Protein transport protein Sec61 subunit gamma	Bos taurus	9913	protein
O97593	O97593	SMC1A	SMC1L1	Structural maintenance of chromosomes protein 1A	Bos taurus	9913	protein
P61635	P61635	STAT3		Signal transducer and activator of transcription 3	Bos taurus	9913	protein
Q3T0C7	Q3T0C7	STMN1		Stathmin	Bos taurus	9913	protein
P32850	P32850	STX1A		Syntaxin-1A	Bos taurus	9913	protein
P61267	P61267	STX1B	STX1B2	Syntaxin-1B	Bos taurus	9913	protein
P48018	P48018	SYT1		Synaptotagmin-1	Bos taurus	9913	protein
P81948	P81948	TUBA4A	TUBA1	Tubulin alpha-4A chain	Bos taurus	9913	protein
Q6B856	Q6B856	TUBB2B		Tubulin beta-2B chain	Bos taurus	9913	protein
P07552	P07552	UQCR	UQCR11	Cytochrome b-c1 complex subunit 10	Bos taurus	9913	protein
P00130	P00130	UQCR10		Cytochrome b-c1 complex subunit 9	Bos taurus	9913	protein
P00129	P00129	UQCRB		Cytochrome b-c1 complex subunit 7	Bos taurus	9913	protein
P31800	P31800	UQCRC1		Cytochrome b-c1 complex subunit 1, mitochondrial	Bos taurus	9913	protein
P23004	P23004	UQCRC2		Cytochrome b-c1 complex subunit 2, mitochondrial	Bos taurus	9913	protein
P13272	P13272	UQCRFS1		Cytochrome b-c1 complex subunit Rieske, mitochondrial	Bos taurus	9913	protein
P00126	P00126	UQCRH		Cytochrome b-c1 complex subunit 6, mitochondrial	Bos taurus	9913	protein
P13271	P13271	UQCRQ		Cytochrome b-c1 complex subunit 8	Bos taurus	9913	protein
P63026	P63026	VAMP2	SYB2	Vesicle-associated membrane protein 2	Bos taurus	9913	protein
P15691	P15691	VEGFA	VEGF	Vascular endothelial growth factor A	Bos taurus	9913	protein
Q28197	Q28197	flk-1		Tyrosine kinase receptor	Bos taurus	9913	protein
P60952	P60952	CDC42		Cell division control protein 42 homolog	Canis familiaris	9615	protein
Q05052	Q05052	DDOST	OST48	Dolichyl-diphosphooligosaccharide--protein glycosyltransferase 48 kDa subunit	Canis familiaris	9615	protein
Q28275	Q28275	FN1		Fibronectin	Canis familiaris	9615	protein
Q9XSY1	Q9XSY1	RB1		Retinoblastoma protein	Canis familiaris	9615	protein
P38377	P38377	SEC61A1		Protein transport protein Sec61 subunit alpha isoform 1	Canis familiaris	9615	protein
P60467	P60467	SEC61B		Protein transport protein Sec61 subunit beta	Canis familiaris	9615	protein
P60058	P60058	SEC61G		Protein transport protein Sec61 subunit gamma	Canis familiaris	9615	protein
P16967	P16967	SSR1		Translocon-associated protein subunit alpha	Canis familiaris	9615	protein
O97758	O97758	TJP1	ZO1	Tight junction protein ZO-1	Canis familiaris	9615	protein
Q9QYM7	Q9QYM7	ERCC4		DNA repair endonuclease XPF	Cricetulus griseus	10029	protein
Q8CBW3	Q8CBW3	Abi1	Ssh3bp1	Abl interactor 1	Mus musculus	10090	protein
P00520	P00520	Abl1	Abl	Proto-oncogene tyrosine-protein kinase ABL1	Mus musculus	10090	protein
P60710	P60710	Actb		Actin, cytoplasmic 1	Mus musculus	10090	protein
P63260	P63260	Actg1	Actg	Actin, cytoplasmic 2	Mus musculus	10090	protein
Q9Z2N8	Q9Z2N8	Actl6a	Baf53a	Actin-like protein 6A	Mus musculus	10090	protein
Q99MR0	Q99MR0	Actl6b	Baf53b	Actin-like protein 6B	Mus musculus	10090	protein
Q7TPR4	Q7TPR4	Actn1		Alpha-actinin-1	Mus musculus	10090	protein
P18762	P18762	Adrb2	Adrb2r	Beta-2 adrenergic receptor	Mus musculus	10090	protein
P30561	P30561	Ahr		Aryl hydrocarbon receptor	Mus musculus	10090	protein
P31750	P31750	Akt1	Rac	RAC-alpha serine/threonine-protein kinase	Mus musculus	10090	protein
Q8VHG2	Q8VHG2	Amot	Kiaa1071	Angiomotin	Mus musculus	10090	protein
P53995	P53995	Anapc1	Tsg24	Anaphase-promoting complex subunit 1	Mus musculus	10090	protein
Q8K2H6	Q8K2H6	Anapc10	Apc10	Anaphase-promoting complex subunit 10	Mus musculus	10090	protein
Q8BZQ7	Q8BZQ7	Anapc2		Anaphase-promoting complex subunit 2	Mus musculus	10090	protein
Q91W96	Q91W96	Anapc4	D5Ertd249e	Anaphase-promoting complex subunit 4	Mus musculus	10090	protein
Q8BTZ4	Q8BTZ4	Anapc5	MNCb-2778	Anaphase-promoting complex subunit 5	Mus musculus	10090	protein
Q9WVM3	Q9WVM3	Anapc7	Apc7	Anaphase-promoting complex subunit 7	Mus musculus	10090	protein
P07356	P07356	Anxa2	Cal1h	Annexin A2	Mus musculus	10090	protein
O35643	O35643	Ap1b1	Adtb1	AP-1 complex subunit beta-1	Mus musculus	10090	protein
P22892	P22892	Ap1g1	Clapg1	AP-1 complex subunit gamma-1	Mus musculus	10090	protein
O88512	O88512	Ap1g2		AP-1 complex subunit gamma-like 2	Mus musculus	10090	protein
P35585	P35585	Ap1m1	Cltnm	AP-1 complex subunit mu-1	Mus musculus	10090	protein
P17426	P17426	Ap2a1	Clapa1	AP-2 complex subunit alpha-1	Mus musculus	10090	protein
P17427	P17427	Ap2a2	Adtab	AP-2 complex subunit alpha-2	Mus musculus	10090	protein
Q9Z1T1	Q9Z1T1	Ap3b1		AP-3 complex subunit beta-1	Mus musculus	10090	protein
Q9JKC8	Q9JKC8	Ap3m1		AP-3 complex subunit mu-1	Mus musculus	10090	protein
Q8R2R9	Q8R2R9	Ap3m2		AP-3 complex subunit mu-2	Mus musculus	10090	protein
Q8BSZ2	Q8BSZ2	Ap3s2		AP-3 complex subunit sigma-2	Mus musculus	10090	protein
Q8BMF2	Q8BMF2	Apba1	mCG_145747	Putative uncharacterized protein	Mus musculus	10090	protein
Q61315	Q61315	Apc		Adenomatous polyposis coli protein	Mus musculus	10090	protein
Q8BVF7	Q8BVF7	Aph1a		Gamma-secretase subunit APH-1A,	Mus musculus	10090	protein
P84078	P84078	Arf1		ADP-ribosylation factor 1	Mus musculus	10090	protein
Q9ES28	Q9ES28	Arhgef7	Pak3bp	Rho guanine nucleotide exchange factor 7	Mus musculus	10090	protein
P53762	P53762	Arnt		Aryl hydrocarbon receptor nuclear translocator	Mus musculus	10090	protein
Q91X20	Q91X20	Ash2l		Set1/Ash2 histone methyltransferase complex subunit ASH2	Mus musculus	10090	protein
Q8C0J2	Q8C0J2	Atg16l1	Apg16l	Autophagy-related protein 16-1	Mus musculus	10090	protein
P56135	P56135	Atp5j2		ATP synthase subunit f, mitochondrial	Mus musculus	10090	protein
O35625	O35625	Axin1	Fu	Axin-1	Mus musculus	10090	protein
Q3U9H3	Q3U9H3	Bad	mCG_14907	Putative uncharacterized protein	Mus musculus	10090	protein
Q61337	Q61337	Bad	Bbc6	Bcl2 antagonist of cell death	Mus musculus	10090	protein
O08734	O08734	Bak1	Bak	Bcl-2 homologous antagonist/killer	Mus musculus	10090	protein
Q9Z277	Q9Z277	Baz1b	Wbscr9	Bromodomain adjacent to zinc finger domain protein 1B	Mus musculus	10090	protein
Q91YE5	Q91YE5	Baz2a	Tip5	Bromodomain adjacent to zinc finger domain protein 2A	Mus musculus	10090	protein
Q64373	Q64373	Bcl2l1	Bclx	Bcl-2-like protein 1	Mus musculus	10090	protein
P70444	P70444	Bid		BH3-interacting domain death agonist	Mus musculus	10090	protein
Q62210	Q62210	Birc2	Iap2	Baculoviral IAP repeat-containing protein 2	Mus musculus	10090	protein
O88700	O88700	Blm		Bloom syndrome protein homolog	Mus musculus	10090	protein
Q9QUN3	Q9QUN3	Blnk	Slp65	B-cell linker protein	Mus musculus	10090	protein
O55102	O55102	Bloc1s1	Gcn5l1	Biogenesis of lysosome-related organelles complex 1 subunit 1	Mus musculus	10090	protein
Q9CWG9	Q9CWG9	Bloc1s2	Blos2	Biogenesis of lysosome-related organelles complex 1 subunit 2	Mus musculus	10090	protein
Q5U5M8	Q5U5M8	Bloc1s3	Rp	Biogenesis of lysosome-related organelles complex 1 subunit 3	Mus musculus	10090	protein
P25916	P25916	Bmi1	Pcgf4	Polycomb complex protein BMI-1	Mus musculus	10090	protein
P28028	P28028	Braf	B-raf	B-Raf proto-oncogene serine/threonine-protein kinase	Mus musculus	10090	protein
O35692	O35692	Brd4		Fsh-like protein	Mus musculus	10090	protein
Q9ESU6	Q9ESU6	Brd4	Mcap	Bromodomain-containing protein 4	Mus musculus	10090	protein
P35991	P35991	Btk	Bpk	Tyrosine-protein kinase BTK	Mus musculus	10090	protein
Q01815	Q01815	Cacna1c	Cchl1a1	Voltage-dependent L-type calcium channel subunit alpha-1C	Mus musculus	10090	protein
P49070	P49070	Camlg	Caml	Calcium signal-modulating cyclophilin ligand	Mus musculus	10090	protein
O70589	O70589	Cask		Peripheral plasma membrane protein CASK	Mus musculus	10090	protein
P29594	P29594	Casp2	Nedd2	Caspase-2	Mus musculus	10090	protein
P51637	P51637	Cav3		Caveolin-3	Mus musculus	10090	protein
P22682	P22682	Cbl		E3 ubiquitin-protein ligase CBL	Mus musculus	10090	protein
Q3TTA7	Q3TTA7	Cblb		E3 ubiquitin-protein ligase CBL-B	Mus musculus	10090	protein
P30658	P30658	Cbx2	M33	Chromobox protein homolog 2	Mus musculus	10090	protein
P51943	P51943	Ccna2	Cyca	Cyclin-A2	Mus musculus	10090	protein
P24860	P24860	Ccnb1	Cycb1	G2/mitotic-specific cyclin-B1	Mus musculus	10090	protein
Q62447	Q62447	Ccnc		Cyclin-C	Mus musculus	10090	protein
P25322	P25322	Ccnd1	Cyl-1	G1/S-specific cyclin-D1,	Mus musculus	10090	protein
P30280	P30280	Ccnd2	Cyl-2	G1/S-specific cyclin-D2	Mus musculus	10090	protein
Q9QWV9	Q9QWV9	Ccnt1		Cyclin-T1	Mus musculus	10090	protein
P11983	P11983	Cct1	Tcp1	T-complex protein 1 subunit alpha B	Mus musculus	10090	protein
P80314	P80314	Cct2	Cctb	T-complex protein 1 subunit beta	Mus musculus	10090	protein
P80318	P80318	Cct3	Cctg	T-complex protein 1 subunit gamma	Mus musculus	10090	protein
P80315	P80315	Cct4	Cctd	T-complex protein 1 subunit delta	Mus musculus	10090	protein
P80316	P80316	Cct5	Kiaa0098	T-complex protein 1 subunit epsilon	Mus musculus	10090	protein
P80317	P80317	Cct6a	Cctz1	T-complex protein 1 subunit zeta	Mus musculus	10090	protein
Q61390	Q61390	Cct6b		T-complex protein 1 subunit zeta-2	Mus musculus	10090	protein
P80313	P80313	Cct7	Ccth	T-complex protein 1 subunit eta	Mus musculus	10090	protein
P42932	P42932	Cct8	Cctq	T-complex protein 1 subunit theta	Mus musculus	10090	protein
P24161	P24161	Cd247	Tcrz	T-cell surface glycoprotein CD3 zeta chain	Mus musculus	10090	protein
Q9JLQ0	Q9JLQ0	Cd2ap	Mets1	CD2-associated protein	Mus musculus	10090	protein
P15379	P15379	Cd44	Ly-24	CD44 antigen	Mus musculus	10090	protein
Q8R349	Q8R349	Cdc16	Anapc6	Cell division cycle protein 16 homolog	Mus musculus	10090	protein
P11440	P11440	Cdc2	Cdc2a	Cell division control protein 2 homolog	Mus musculus	10090	protein
Q8BGZ4	Q8BGZ4	Cdc23	Anapc8	Cell division cycle protein 23 homolog	Mus musculus	10090	protein
P60766	P60766	Cdc42		Cell division control protein 42 homolog	Mus musculus	10090	protein
P09803	P09803	Cdh1		Epithelial cadherin	Mus musculus	10090	protein
P15116	P15116	Cdh2		Cadherin-2	Mus musculus	10090	protein
P10287	P10287	Cdh3	Cdhp	Cadherin-3	Mus musculus	10090	protein
P55284	P55284	Cdh5		Cadherin-5	Mus musculus	10090	protein
P97377	P97377	Cdk2		Cell division protein kinase 2	Mus musculus	10090	protein
P30285	P30285	Cdk4	Crk3	Cell division protein kinase 4	Mus musculus	10090	protein
P49615	P49615	Cdk5	Crk6	Cell division protein kinase 5	Mus musculus	10090	protein
P61809	P61809	Cdk5r1	Nck5a	Cyclin-dependent kinase 5 activator 1	Mus musculus	10090	protein
Q64261	Q64261	Cdk6	Crk2	Cell division protein kinase 6	Mus musculus	10090	protein
Q5U427	Q5U427	Cdk8		Cdk8 protein	Mus musculus	10090	protein
Q99J95	Q99J95	Cdk9		Cell division protein kinase 9	Mus musculus	10090	protein
P39689	P39689	Cdkn1a	Waf1	Cyclin-dependent kinase inhibitor 1	Mus musculus	10090	protein
P51480	P51480	Cdkn2a	P16ink4a	Cyclin-dependent kinase inhibitor 2A, isoforms 1/2	Mus musculus	10090	protein
Q64364	Q64364	Cdkn2a		Cyclin-dependent kinase inhibitor 2A, isoform 3	Mus musculus	10090	protein
P53566	P53566	Cebpa		CCAAT/enhancer-binding protein alpha	Mus musculus	10090	protein
Q6PDQ2	Q6PDQ2	Chd4		Chromodomain-helicase-DNA-binding protein 4	Mus musculus	10090	protein
Q60680	Q60680	Chuk	Ikka	Inhibitor of nuclear factor kappa-B kinase subunit alpha	Mus musculus	10090	protein
Q04447	Q04447	Ckb	Ckbb	Creatine kinase B-type	Mus musculus	10090	protein
O88696	O88696	Clpp		Putative ATP-dependent Clp protease proteolytic subunit, mitochondrial	Mus musculus	10090	protein
Q9JHS4	Q9JHS4	Clpx		ATP-dependent Clp protease ATP-binding subunit clpX-like, mitochondrial	Mus musculus	10090	protein
Q68FD5	Q68FD5	Cltc		Clathrin heavy chain 1	Mus musculus	10090	protein
Q8VED2	Q8VED2	Cno		Protein cappuccino	Mus musculus	10090	protein
P02463	P02463	Col4a1		Collagen alpha-	Mus musculus	10090	protein
Q9JIF7	Q9JIF7	Copb1	Copb	Coatomer subunit beta	Mus musculus	10090	protein
O55029	O55029	Copb2		Coatomer subunit beta'',	Mus musculus	10090	protein
P61202	P61202	Cops2	Trip15	COP9 signalosome complex subunit 2	Mus musculus	10090	protein
O88543	O88543	Cops3	Csn3	COP9 signalosome complex subunit 3	Mus musculus	10090	protein
O88544	O88544	Cops4	Csn4	COP9 signalosome complex subunit 4	Mus musculus	10090	protein
O35864	O35864	Cops5	Kic2	COP9 signalosome complex subunit 5	Mus musculus	10090	protein
O88545	O88545	Cops6	Csn6	COP9 signalosome complex subunit 6	Mus musculus	10090	protein
Q9CZ04	Q9CZ04	Cops7a	Csn7a	COP9 signalosome complex subunit 7a	Mus musculus	10090	protein
Q8BV13	Q8BV13	Cops7b	Csn7b	COP9 signalosome complex subunit 7b	Mus musculus	10090	protein
Q8VBV7	Q8VBV7	Cops8	Csn8	COP9 signalosome complex subunit 8	Mus musculus	10090	protein
P19783	P19783	Cox4i1	Cox4a	Cytochrome c oxidase subunit 4 isoform 1, mitochondrial	Mus musculus	10090	protein
P12787	P12787	Cox5a		Cytochrome c oxidase subunit 5A, mitochondrial	Mus musculus	10090	protein
P19536	P19536	Cox5b		Cytochrome c oxidase subunit 5B, mitochondrial	Mus musculus	10090	protein
P43024	P43024	Cox6a1	Cox6al	Cytochrome c oxidase subunit 6A1, mitochondrial	Mus musculus	10090	protein
P56391	P56391	Cox6b1	Cox6b	Cytochrome c oxidase subunit 6B1	Mus musculus	10090	protein
Q9CPQ1	Q9CPQ1	Cox6c		Cytochrome c oxidase subunit 6C	Mus musculus	10090	protein
P48771	P48771	Cox7a2	Cox7al	Cytochrome c oxidase polypeptide 7A2, mitochondrial	Mus musculus	10090	protein
P56393	P56393	Cox7b		Cytochrome c oxidase subunit 7B, mitochondrial	Mus musculus	10090	protein
P17665	P17665	Cox7c	Cox7c1	Cytochrome c oxidase subunit 7C, mitochondrial	Mus musculus	10090	protein
Q64445	Q64445	Cox8a	Cox8l	Cytochrome c oxidase subunit 8A, mitochondrial	Mus musculus	10090	protein
P63040	P63040	Cplx1		Complexin-1	Mus musculus	10090	protein
P84086	P84086	Cplx2		Complexin-2	Mus musculus	10090	protein
Q8R1B5	Q8R1B5	Cplx3		Complexin-3	Mus musculus	10090	protein
Q80WM3	Q80WM3	Cplx4		Complexin-4	Mus musculus	10090	protein
Q8VHS2	Q8VHS2	Crb1		Crumbs homolog 1	Mus musculus	10090	protein
P45481	P45481	Crebbp	Cbp	CREB-binding protein	Mus musculus	10090	protein
P47941	P47941	Crkl	Crkol	Crk-like protein	Mus musculus	10090	protein
Q60737	Q60737	Csnk2a1	Ckiia	Casein kinase II subunit alpha	Mus musculus	10090	protein
O54833	O54833	Csnk2a2		Casein kinase II subunit alpha'''',	Mus musculus	10090	protein
P67871	P67871	Csnk2b	Ck2n	Casein kinase II subunit beta	Mus musculus	10090	protein
P26231	P26231	Ctnna1	Catna1	Catenin alpha-1	Mus musculus	10090	protein
Q02248	Q02248	Ctnnb1	Catnb	Catenin beta-1	Mus musculus	10090	protein
Q9WTX6	Q9WTX6	Cul1		Cullin-1	Mus musculus	10090	protein
Q9D4H8	Q9D4H8	Cul2		Cullin-2	Mus musculus	10090	protein
Q9JLV5	Q9JLV5	Cul3		Cullin-3	Mus musculus	10090	protein
Q9D5V5	Q9D5V5	Cul5		Cullin-5	Mus musculus	10090	protein
Q9D0M3	Q9D0M3	Cyc1		Cytochrome c1, heme protein, mitochondrial	Mus musculus	10090	protein
Q7TMB8	Q7TMB8	Cyfip1	Sra1	Cytoplasmic FMR1-interacting protein 1	Mus musculus	10090	protein
Q62165	Q62165	Dag1	Dag-1	Dystroglycan	Mus musculus	10090	protein
O35613	O35613	Daxx		Death domain-associated protein 6	Mus musculus	10090	protein
O08788	O08788	Dctn1		Dynactin subunit 1	Mus musculus	10090	protein
Q99KJ8	Q99KJ8	Dctn2		Dynactin subunit 2	Mus musculus	10090	protein
Q501J6	Q501J6	Ddx17		Probable ATP-dependent RNA helicase DDX17	Mus musculus	10090	protein
Q9JIK5	Q9JIK5	Ddx21		Nucleolar RNA helicase 2	Mus musculus	10090	protein
Q61656	Q61656	Ddx5	Tnz2	Probable ATP-dependent RNA helicase DDX5	Mus musculus	10090	protein
Q9EQM6	Q9EQM6	Dgcr8		Protein DGCR8	Mus musculus	10090	protein
O35286	O35286	Dhx15	Deah9	Putative pre-mRNA-splicing factor ATP-dependent RNA helicase DHX15	Mus musculus	10090	protein
Q80Y83	Q80Y83	Dixdc1	Kiaa1735	Dixin	Mus musculus	10090	protein
Q811D0	Q811D0	Dlg1	Dlgh1	Disks large homolog 1	Mus musculus	10090	protein
P70175	P70175	Dlg3	Dlgh3	Disks large homolog 3	Mus musculus	10090	protein
Q62108	Q62108	Dlg4	Psd95	Disks large homolog 4	Mus musculus	10090	protein
Q9JI44	Q9JI44	Dmap1	Mmtr	DNA methyltransferase 1-associated protein 1	Mus musculus	10090	protein
P11531	P11531	Dmd		Dystrophin	Mus musculus	10090	protein
P39053	P39053	Dnm1	Kiaa4093	Dynamin-1	Mus musculus	10090	protein
P39054	P39054	Dnm2	Dyn2	Dynamin-2	Mus musculus	10090	protein
P13864	P13864	Dnmt1	Uim	DNA	Mus musculus	10090	protein
O88509	O88509	Dnmt3b		DNA	Mus musculus	10090	protein
Q9D2N4	Q9D2N4	Dtna	Dtn	Dystrobrevin alpha	Mus musculus	10090	protein
O70585	O70585	Dtnb		Dystrobrevin beta	Mus musculus	10090	protein
Q91WZ8	Q91WZ8	Dtnbp1	Sdy	Dysbindin	Mus musculus	10090	protein
Q9ESD7	Q9ESD7	Dysf	Fer1l1	Dysferlin	Mus musculus	10090	protein
Q61501	Q61501	E2f1		Transcription factor E2F1	Mus musculus	10090	protein
Q8R0K9	Q8R0K9	E2f4		Transcription factor E2F4	Mus musculus	10090	protein
Q61502	Q61502	E2f5		Transcription factor E2F5	Mus musculus	10090	protein
Q9D903	Q9D903	Ebna1bp2	Ebp2	Probable rRNA-processing protein EBP2	Mus musculus	10090	protein
Q9QZH6	Q9QZH6	Ecsit	Sitpec	Evolutionarily conserved signaling intermediate in Toll pathway, mitochondrial	Mus musculus	10090	protein
Q9D8N0	Q9D8N0	Eef1g		Elongation factor 1-gamma	Mus musculus	10090	protein
P52795	P52795	Efnb1	Stra1	Ephrin-B1	Mus musculus	10090	protein
Q01279	Q01279	Egfr		Epidermal growth factor receptor	Mus musculus	10090	protein
Q8BJ14	Q8BJ14	Ep300		Putative uncharacterized protein	Mus musculus	10090	protein
Q03145	Q03145	Epha2	Sek2	Ephrin type-A receptor 2	Mus musculus	10090	protein
P14753	P14753	Epor		Erythropoietin receptor	Mus musculus	10090	protein
P42567	P42567	Eps15		Epidermal growth factor receptor substrate 15	Mus musculus	10090	protein
P15037	P15037	Ets2		Protein C-ets-2	Mus musculus	10090	protein
Q8R3S6	Q8R3S6	Exoc1	Sec3l1	Exocyst complex component 1	Mus musculus	10090	protein
Q61188	Q61188	Ezh2	Enx1h	Histone-lysine N-methyltransferase EZH2	Mus musculus	10090	protein
P35550	P35550	Fbl		rRNA 2''''-O-methyltransferase fibrillarin,	Mus musculus	10090	protein
P15655	P15655	Fgf2	Fgf-2	Heparin-binding growth factor 2	Mus musculus	10090	protein
P26883	P26883	Fkbp1a	Fkbp1	Peptidyl-prolyl cis-trans isomerase FKBP1A	Mus musculus	10090	protein
P11276	P11276	Fn1		Fibronectin	Mus musculus	10090	protein
P13346	P13346	Fosb		Protein fosB	Mus musculus	10090	protein
O88621	O88621	Foxh1	Fast2	Forkhead box protein H1	Mus musculus	10090	protein
Q9WVH3	Q9WVH3	Foxo4	Mllt7	Forkhead box protein O4	Mus musculus	10090	protein
Q9JLN9	Q9JLN9	Frap1	Frap	FKBP12-rapamycin complex-associated protein	Mus musculus	10090	protein
O35601	O35601	Fyb		FYN-binding protein	Mus musculus	10090	protein
P39688	P39688	Fyn		Proto-oncogene tyrosine-protein kinase Fyn	Mus musculus	10090	protein
Q9Z1S8	Q9Z1S8	Gab2		GRB2-associated-binding protein 2	Mus musculus	10090	protein
Q8VHR5	Q8VHR5	Gatad2b		Transcriptional repressor p66-beta	Mus musculus	10090	protein
Q68FF6	Q68FF6	Git1		ARF GTPase-activating protein GIT1	Mus musculus	10090	protein
Q61018	Q61018	Gnai1		G protein alpha i1 subunit	Mus musculus	10090	protein
P08752	P08752	Gnai2	Gnai-2	Guanine nucleotide-binding protein	Mus musculus	10090	protein
Q9DC51	Q9DC51	Gnai3		Guanine nucleotide-binding protein	Mus musculus	10090	protein
P21279	P21279	Gnaq		Guanine nucleotide-binding protein	Mus musculus	10090	protein
P63094	P63094	Gnas	MNCb-5546	Guanine nucleotide-binding protein	Mus musculus	10090	protein
P62874	P62874	Gnb1		Guanine nucleotide-binding protein	Mus musculus	10090	protein
P62881	P62881	Gnb5		Guanine nucleotide-binding protein subunit beta-5	Mus musculus	10090	protein
P63213	P63213	Gng2		Guanine nucleotide-binding protein	Mus musculus	10090	protein
Q99LD4	Q99LD4	Gps1	Csn1	COP9 signalosome complex subunit 1	Mus musculus	10090	protein
Q60631	Q60631	Grb2		Growth factor receptor-bound protein 2	Mus musculus	10090	protein
P23819	P23819	Gria2	Glur2	Glutamate receptor 2	Mus musculus	10090	protein
P35436	P35436	Grin2a		Glutamate [NMDA] receptor subunit epsilon-1	Mus musculus	10090	protein
Q01097	Q01097	Grin2b		Glutamate [NMDA] receptor subunit epsilon-2	Mus musculus	10090	protein
Q925T6	Q925T6	Grip1		Glutamate receptor-interacting protein 1	Mus musculus	10090	protein
P97772	P97772	Grm1	Mglur1	Metabotropic glutamate receptor 1	Mus musculus	10090	protein
Q9WV60	Q9WV60	Gsk3b		Glycogen synthase kinase-3 beta	Mus musculus	10090	protein
P13020	P13020	Gsn	Gsb	Gelsolin	Mus musculus	10090	protein
Q3THK3	Q3THK3	Gtf2f1		General transcription factor IIF subunit 1	Mus musculus	10090	protein
O70422	O70422	Gtf2h4		General transcription factor IIH subunit 4	Mus musculus	10090	protein
O35668	O35668	Hap1		Huntingtin-associated protein 1	Mus musculus	10090	protein
O09106	O09106	Hdac1		Histone deacetylase 1	Mus musculus	10090	protein
P70288	P70288	Hdac2	Yy1bp	Histone deacetylase 2	Mus musculus	10090	protein
Q6NZM9	Q6NZM9	Hdac4		Histone deacetylase 4	Mus musculus	10090	protein
Q9Z2V6	Q9Z2V6	Hdac5		Histone deacetylase 5	Mus musculus	10090	protein
Q8C2B3	Q8C2B3	Hdac7	Hdac7a	Histone deacetylase 7	Mus musculus	10090	protein
Q99LI8	Q99LI8	Hgs	Hrs	Hepatocyte growth factor-regulated tyrosine kinase substrate	Mus musculus	10090	protein
P62806	P62806	Hist1h4a	Hist4h4	Histone H4	Mus musculus	10090	protein
P63158	P63158	Hmgb1	Hmg1	High mobility group protein B1	Mus musculus	10090	protein
P49698	P49698	Hnf4a	Tcf14	Hepatocyte nuclear factor 4-alpha	Mus musculus	10090	protein
P09631	P09631	Hoxa9	Hoxa-9	Homeobox protein Hox-A9	Mus musculus	10090	protein
Q91VB4	Q91VB4	Hps3	Coa	Hermansky-Pudlak syndrome 3 protein homolog	Mus musculus	10090	protein
P59438	P59438	Hps5	Ru2	Hermansky-Pudlak syndrome 5 protein homolog	Mus musculus	10090	protein
Q8BLY7	Q8BLY7	Hps6	Ru	Hermansky-Pudlak syndrome 6 protein homolog	Mus musculus	10090	protein
P07901	P07901	Hsp90aa1	Hspca	Heat shock protein HSP 90-alpha	Mus musculus	10090	protein
P11499	P11499	Hsp90ab1	Hspcb	Heat shock protein HSP 90-beta	Mus musculus	10090	protein
Q61696	Q61696	Hspa1a	Hsp70A1	Heat shock 70 kDa protein 1A	Mus musculus	10090	protein
P17879	P17879	Hspa1b	Hspa1	Heat shock 70 kDa protein 1B	Mus musculus	10090	protein
P20029	P20029	Hspa5	Grp78	78 kDa glucose-regulated protein	Mus musculus	10090	protein
P63017	P63017	Hspa8	Hsc73	Heat shock cognate 71 kDa protein	Mus musculus	10090	protein
P42859	P42859	Htt	Hdh	Huntingtin	Mus musculus	10090	protein
Q9ERM2	Q9ERM2	Icam4		Intercellular adhesion molecule 4	Mus musculus	10090	protein
O88351	O88351	Ikbkb	Ikkb	Inhibitor of nuclear factor kappa-B kinase subunit beta	Mus musculus	10090	protein
O88522	O88522	Ikbkg	Nemo	NF-kappa-B essential modulator	Mus musculus	10090	protein
Q00560	Q00560	Il6st		Interleukin-6 receptor subunit beta	Mus musculus	10090	protein
O55222	O55222	Ilk		Integrin-linked protein kinase	Mus musculus	10090	protein
Q63ZW7	Q63ZW7	Inadl	Patj	InaD-like protein	Mus musculus	10090	protein
Q9JKF1	Q9JKF1	Iqgap1		Ras GTPase-activating-like protein IQGAP1	Mus musculus	10090	protein
Q62470	Q62470	Itga3		Integrin alpha-3	Mus musculus	10090	protein
Q00651	Q00651	Itga4		Integrin alpha-4	Mus musculus	10090	protein
P11688	P11688	Itga5		Integrin alpha-5	Mus musculus	10090	protein
Q61738	Q61738	Itga7		Integrin alpha-7	Mus musculus	10090	protein
Q91YD5	Q91YD5	Itga9		Integrin alpha 9 protein	Mus musculus	10090	protein
P43406	P43406	Itgav		Integrin alpha-V	Mus musculus	10090	protein
P09055	P09055	Itgb1		Integrin beta-1	Mus musculus	10090	protein
P11835	P11835	Itgb2		Integrin beta-2	Mus musculus	10090	protein
O54890	O54890	Itgb3		Integrin beta-3	Mus musculus	10090	protein
P11881	P11881	Itpr1	Pcp1	Inositol 1,4,5-trisphosphate receptor type 1	Mus musculus	10090	protein
P52332	P52332	Jak1		Tyrosine-protein kinase JAK1	Mus musculus	10090	protein
Q62120	Q62120	Jak2		Tyrosine-protein kinase JAK2	Mus musculus	10090	protein
P09450	P09450	Junb	Jun-b	Transcription factor jun-B	Mus musculus	10090	protein
Q9JM63	Q9JM63	Kcnj10		ATP-sensitive inward rectifier potassium channel 10	Mus musculus	10090	protein
Q61743	Q61743	Kcnj11		ATP-sensitive inward rectifier potassium channel 11	Mus musculus	10090	protein
Q9Z2X8	Q9Z2X8	Keap1	Kiaa0132	Kelch-like ECH-associated protein 1	Mus musculus	10090	protein
Q60749	Q60749	Khdrbs1		KH domain-containing, RNA-binding, signal transduction-associated protein 1	Mus musculus	10090	protein
P28741	P28741	Kif3a	Kif3	Kinesin-like protein KIF3A	Mus musculus	10090	protein
Q61771	Q61771	Kif3b		Kinesin-like protein KIF3B	Mus musculus	10090	protein
P33175	P33175	Kif5a	Nkhc1	Kinesin heavy chain isoform 5A	Mus musculus	10090	protein
Q61768	Q61768	Kif5b	Kns1	Kinesin-1 heavy chain	Mus musculus	10090	protein
P52293	P52293	Kpna2	Rch1	Importin subunit alpha-2	Mus musculus	10090	protein
P70168	P70168	Kpnb1	Impnb	Importin subunit beta-1	Mus musculus	10090	protein
Q61097	Q61097	Ksr1	Ksr	Kinase suppressor of Ras 1	Mus musculus	10090	protein
P06240	P06240	Lck	Lsk-t	Proto-oncogene tyrosine-protein kinase LCK	Mus musculus	10090	protein
P70662	P70662	Ldb1	Nli	LIM domain-binding protein 1	Mus musculus	10090	protein
P37913	P37913	Lig1	Lig-1	DNA ligase 1	Mus musculus	10090	protein
P97386	P97386	Lig3		DNA ligase 3	Mus musculus	10090	protein
Q8BTF7	Q8BTF7	Lig4		DNA ligase 4	Mus musculus	10090	protein
Q8JZS0	Q8JZS0	Lin7a	Veli1	Lin-7 homolog A	Mus musculus	10090	protein
O88951	O88951	Lin7b	Veli2	Lin-7 homolog B	Mus musculus	10090	protein
Q9D1T0	Q9D1T0	Lingo1	Lrrn6a	Leucine-rich repeat and immunoglobulin-like domain-containing nogo receptor-interacting protein 1	Mus musculus	10090	protein
Q80Y17	Q80Y17	Llgl1	Llglh	Letha	Mus musculus	10090	protein
P25801	P25801	Lmo2	Rhom-2	Rhombotin-2	Mus musculus	10090	protein
O70263	O70263	Lnx1	Lnx	E3 ubiquitin-protein ligase LNX	Mus musculus	10090	protein
Q9WVQ1	Q9WVQ1	Magi2	Arip1	Membrane-associated guanylate kinase, WW and PDZ domain-containing protein 2	Mus musculus	10090	protein
Q6T264	Q6T264	Maml1	Kiaa0200	Mastermind-like protein 1	Mus musculus	10090	protein
Q69Z97	Q69Z97	Maml3	mKIAA1816	MKIAA1816 protein	Mus musculus	10090	protein
P31938	P31938	Map2k1	Prkmk1	Dual specificity mitogen-activated protein kinase kinase 1,	Mus musculus	10090	protein
Q63932	Q63932	Map2k2	Prkmk2	Dual specificity mitogen-activated protein kinase kinase 2	Mus musculus	10090	protein
P47809	P47809	Map2k4	Serk1	Dual specificity mitogen-activated protein kinase kinase 4	Mus musculus	10090	protein
Q9WVS7	Q9WVS7	Map2k5	Prkmk5	Dual specificity mitogen-activated protein kinase kinase 5	Mus musculus	10090	protein
Q61084	Q61084	Map3k3	Mekk3	Mitogen-activated protein kinase kinase kinase 3	Mus musculus	10090	protein
O08648	O08648	Map3k4	Mekk4	Mitogen-activated protein kinase kinase kinase 4	Mus musculus	10090	protein
O35099	O35099	Map3k5	Mekk5	Mitogen-activated protein kinase kinase kinase 5	Mus musculus	10090	protein
P63085	P63085	Mapk1	Prkm1	Mitogen-activated protein kinase 1	Mus musculus	10090	protein
Q63844	Q63844	Mapk3	Prkm3	Mitogen-activated protein kinase 3	Mus musculus	10090	protein
O88653	O88653	Mapksp1	Mapbp	Mitogen-activated protein kinase scaffold protein 1,	Mus musculus	10090	protein
Q61166	Q61166	Mapre1		Microtubule-associated protein RP/EB family member 1	Mus musculus	10090	protein
P28574	P28574	Max	Myn	Protein max	Mus musculus	10090	protein
Q9Z2E1	Q9Z2E1	Mbd2		Methyl-CpG-binding domain protein 2	Mus musculus	10090	protein
Q9Z2D8	Q9Z2D8	Mbd3		Methyl-CpG-binding domain protein 3	Mus musculus	10090	protein
P97310	P97310	Mcm2	Mcmd2	DNA replication licensing factor MCM2	Mus musculus	10090	protein
P25206	P25206	Mcm3	Mcmd3	DNA replication licensing factor MCM3	Mus musculus	10090	protein
P49717	P49717	Mcm4	Mcmd4	DNA replication licensing factor MCM4	Mus musculus	10090	protein
P49718	P49718	Mcm5	Mcmd5	DNA replication licensing factor MCM5	Mus musculus	10090	protein
P97311	P97311	Mcm6	Mis5	DNA replication licensing factor MCM6	Mus musculus	10090	protein
Q61881	Q61881	Mcm7	Mcmd7	DNA replication licensing factor MCM7	Mus musculus	10090	protein
P23804	P23804	Mdm2		E3 ubiquitin-protein ligase Mdm2	Mus musculus	10090	protein
Q9Z2D6	Q9Z2D6	Mecp2		Methyl-CpG-binding protein 2	Mus musculus	10090	protein
Q925J9	Q925J9	Med1	Trip2	Mediator of RNA polymerase II transcription subunit 1	Mus musculus	10090	protein
A2AGH9	A2AGH9	Med12	RP23-440J15.3-005	Mediator of RNA polymerase II transcription, subunit 12 homolog	Mus musculus	10090	protein
A2AGH8	A2AGH8	Med12	RP23-440J15.3-004	Mediator of RNA polymerase II transcription, subunit 12 homolog	Mus musculus	10090	protein
A2AGH6	A2AGH6	Med12	Trap230	Mediator of RNA polymerase II transcription subunit 12	Mus musculus	10090	protein
A2ABV5	A2ABV5	Med14	Trap170	Mediator of RNA polymerase II transcription subunit 14	Mus musculus	10090	protein
Q6PGF3	Q6PGF3	Med16	Thrap5	Mediator of RNA polymerase II transcription subunit 16	Mus musculus	10090	protein
Q8VCD5	Q8VCD5	Med17	Trap80	Mediator of RNA polymerase II transcription subunit 17	Mus musculus	10090	protein
Q9R0X0	Q9R0X0	Med20	Trfp	Mediator of RNA polymerase II transcription subunit 20	Mus musculus	10090	protein
Q9CQ39	Q9CQ39	Med21	Surb7	Mediator of RNA polymerase II transcription subunit 21	Mus musculus	10090	protein
Q80YQ2	Q80YQ2	Med23	Sur2	Mediator of RNA polymerase II transcription subunit 23	Mus musculus	10090	protein
Q99K74	Q99K74	Med24	Trap100	Mediator of RNA polymerase II transcription subunit 24	Mus musculus	10090	protein
Q9CQA5	Q9CQA5	Med4	Vdrip	Mediator of RNA polymerase II transcription subunit 4	Mus musculus	10090	protein
Q921D4	Q921D4	Med6		Mediator of RNA polymerase II transcription subunit 6	Mus musculus	10090	protein
Q9CZB6	Q9CZB6	Med7	Crsp9	Mediator of RNA polymerase II transcription subunit 7	Mus musculus	10090	protein
Q9D7W5	Q9D7W5	Med8	MNCb-2386	Mediator of RNA polymerase II transcription subunit 8	Mus musculus	10090	protein
Q8K396	Q8K396	Mnd1		Meiotic nuclear division protein 1 homolog	Mus musculus	10090	protein
Q8VBX6	Q8VBX6	Mpdz	Mupp1	Multiple PDZ domain protein	Mus musculus	10090	protein
Q6P7F1	Q6P7F1	Mpp4	Dlg6	MAGUK p55 subfamily member 4	Mus musculus	10090	protein
Q9JLB2	Q9JLB2	Mpp5	Pals1	MAGUK p55 subfamily member 5	Mus musculus	10090	protein
P43247	P43247	Msh2		DNA mismatch repair protein Msh2	Mus musculus	10090	protein
Q99MT2	Q99MT2	Msh4		MutS protein homolog 4	Mus musculus	10090	protein
P54276	P54276	Msh6	Gtmbp	DNA mismatch repair protein Msh6	Mus musculus	10090	protein
P00158	P00158	Mt-Cyb	Mtcyb	Cytochrome b	Mus musculus	10090	protein
Q8K4B0	Q8K4B0	Mta1		Metastasis-associated protein MTA1	Mus musculus	10090	protein
Q9R190	Q9R190	Mta2	Mta1l1	Metastasis-associated protein MTA2	Mus musculus	10090	protein
Q924K8	Q924K8	Mta3		Metastasis-associated protein MTA3	Mus musculus	10090	protein
P00405	P00405	Mtco2	mt-Co2	Cytochrome c oxidase subunit 2	Mus musculus	10090	protein
P00416	P00416	Mtco3	mt-Co3	Cytochrome c oxidase subunit 3	Mus musculus	10090	protein
Q8R015	Q8R015	Muted	Mu	Protein Muted	Mus musculus	10090	protein
P50538	P50538	Mxd1	Mad1	MAD protein	Mus musculus	10090	protein
Q7TPV4	Q7TPV4	Mybbp1a	P160	Myb-binding protein 1A	Mus musculus	10090	protein
P01108	P01108	Myc		Myc proto-oncogene protein	Mus musculus	10090	protein
Q8VIM5	Q8VIM5	Myocd	Srfcp	Myocardin	Mus musculus	10090	protein
P10085	P10085	Myod1	Myod	Myoblast determination protein 1	Mus musculus	10090	protein
Q8BMV0	Q8BMV0	Nck1		Putative uncharacterized protein	Mus musculus	10090	protein
P28660	P28660	Nckap1	Nap1	Nck-associated protein 1	Mus musculus	10090	protein
P09405	P09405	Ncl	Nuc	Nucleolin	Mus musculus	10090	protein
P70365	P70365	Ncoa1	Src1	Nuclear receptor coactivator 1	Mus musculus	10090	protein
Q60974	Q60974	Ncor1	Rxrip13	Nuclear receptor corepressor 1	Mus musculus	10090	protein
Q9WU42	Q9WU42	Ncor2	Smrt	Nuclear receptor corepressor 2	Mus musculus	10090	protein
P57716	P57716	Ncstn		Nicastrin, Precursor;	Mus musculus	10090	protein
O35683	O35683	Ndufa1		NADH dehydrogenase [ubiquinone] 1 alpha subcomplex subunit 1	Mus musculus	10090	protein
Q99LC3	Q99LC3	Ndufa10		NADH dehydrogenase [ubiquinone] 1 alpha subcomplex subunit 10, mitochondrial	Mus musculus	10090	protein
Q9D8B4	Q9D8B4	Ndufa11		NADH dehydrogenase [ubiquinone] 1 alpha subcomplex subunit 11	Mus musculus	10090	protein
Q7TMF3	Q7TMF3	Ndufa12		NADH dehydrogenase [ubiquinone] 1 alpha subcomplex subunit 12	Mus musculus	10090	protein
Q9ERS2	Q9ERS2	Ndufa13	Grim19	NADH dehydrogenase [ubiquinone] 1 alpha subcomplex subunit 13	Mus musculus	10090	protein
Q9CQ75	Q9CQ75	Ndufa2		NADH dehydrogenase [ubiquinone] 1 alpha subcomplex subunit 2	Mus musculus	10090	protein
Q9CQ91	Q9CQ91	Ndufa3		NADH dehydrogenase [ubiquinone] 1 alpha subcomplex subunit 3	Mus musculus	10090	protein
Q62425	Q62425	Ndufa4		NADH dehydrogenase [ubiquinone] 1 alpha subcomplex subunit 4	Mus musculus	10090	protein
Q9CPP6	Q9CPP6	Ndufa5		NADH dehydrogenase [ubiquinone] 1 alpha subcomplex subunit 5	Mus musculus	10090	protein
Q9CQZ5	Q9CQZ5	Ndufa6		NADH dehydrogenase [ubiquinone] 1 alpha subcomplex subunit 6	Mus musculus	10090	protein
Q9Z1P6	Q9Z1P6	Ndufa7		NADH dehydrogenase [ubiquinone] 1 alpha subcomplex subunit 7	Mus musculus	10090	protein
Q9DCJ5	Q9DCJ5	Ndufa8		NADH dehydrogenase [ubiquinone] 1 alpha subcomplex subunit 8	Mus musculus	10090	protein
Q9DC69	Q9DC69	Ndufa9		NADH dehydrogenase [ubiquinone] 1 alpha subcomplex subunit 9, mitochondrial	Mus musculus	10090	protein
Q9CR21	Q9CR21	Ndufab1		Acyl carrier protein, mitochondrial	Mus musculus	10090	protein
Q9DCS9	Q9DCS9	Ndufb10		NADH dehydrogenase [ubiquinone] 1 beta subcomplex subunit 10	Mus musculus	10090	protein
O09111	O09111	Ndufb11	Np15	NADH dehydrogenase [ubiquinone] 1 beta subcomplex subunit 11, mitochondrial	Mus musculus	10090	protein
Q9CPU2	Q9CPU2	Ndufb2		NADH dehydrogenase [ubiquinone] 1 beta subcomplex subunit 2, mitochondrial	Mus musculus	10090	protein
Q9CQZ6	Q9CQZ6	Ndufb3		NADH dehydrogenase [ubiquinone] 1 beta subcomplex subunit 3	Mus musculus	10090	protein
Q9CQC7	Q9CQC7	Ndufb4		NADH dehydrogenase [ubiquinone] 1 beta subcomplex subunit 4	Mus musculus	10090	protein
Q9CQH3	Q9CQH3	Ndufb5		NADH dehydrogenase [ubiquinone] 1 beta subcomplex subunit 5, mitochondrial	Mus musculus	10090	protein
Q3UIU2	Q3UIU2	Ndufb6	Gm137	NADH dehydrogenase [ubiquinone] 1 beta subcomplex subunit 6	Mus musculus	10090	protein
Q9CR61	Q9CR61	Ndufb7		NADH dehydrogenase [ubiquinone] 1 beta subcomplex subunit 7	Mus musculus	10090	protein
Q9D6J5	Q9D6J5	Ndufb8		NADH dehydrogenase [ubiquinone] 1 beta subcomplex subunit 8, mitochondrial	Mus musculus	10090	protein
Q9CQJ8	Q9CQJ8	Ndufb9		NADH dehydrogenase [ubiquinone] 1 beta subcomplex subunit 9	Mus musculus	10090	protein
Q9CQ54	Q9CQ54	Ndufc2		NADH dehydrogenase [ubiquinone] 1 subunit C2	Mus musculus	10090	protein
Q91VD9	Q91VD9	Ndufs1		NADH-ubiquinone oxidoreductase 75 kDa subunit, mitochondrial	Mus musculus	10090	protein
Q91WD5	Q91WD5	Ndufs2		NADH dehydrogenase [ubiquinone] iron-sulfur protein 2, mitochondrial	Mus musculus	10090	protein
Q9DCT2	Q9DCT2	Ndufs3		NADH dehydrogenase [ubiquinone] iron-sulfur protein 3, mitochondrial	Mus musculus	10090	protein
Q9CXZ1	Q9CXZ1	Ndufs4		NADH dehydrogenase [ubiquinone] iron-sulfur protein 4, mitochondrial	Mus musculus	10090	protein
Q99LY9	Q99LY9	Ndufs5		NADH dehydrogenase [ubiquinone] iron-sulfur protein 5	Mus musculus	10090	protein
P52503	P52503	Ndufs6	Ip13	NADH dehydrogenase [ubiquinone] iron-sulfur protein 6, mitochondrial	Mus musculus	10090	protein
Q9DC70	Q9DC70	Ndufs7		NADH dehydrogenase [ubiquinone] iron-sulfur protein 7, mitochondrial	Mus musculus	10090	protein
Q8K3J1	Q8K3J1	Ndufs8		NADH dehydrogenase [ubiquinone] iron-sulfur protein 8, mitochondrial	Mus musculus	10090	protein
Q91YT0	Q91YT0	Ndufv1		NADH dehydrogenase [ubiquinone] flavoprotein 1, mitochondrial	Mus musculus	10090	protein
Q9D6J6	Q9D6J6	Ndufv2		NADH dehydrogenase [ubiquinone] flavoprotein 2, mitochondrial	Mus musculus	10090	protein
Q60867	Q60867	Neurod1	Neurod	Neurogenic differentiation factor 1	Mus musculus	10090	protein
Q60591	Q60591	Nfatc2	Nfatp	Nuclear factor of activated T-cells, cytoplasmic 2	Mus musculus	10090	protein
Q60795	Q60795	Nfe2l2	Nrf2	Nuclear factor erythroid 2-related factor 2	Mus musculus	10090	protein
P25799	P25799	Nfkb1		Nuclear factor NF-kappa-B p105 subunit,	Mus musculus	10090	protein
Q9Z0W1	Q9Z0W1	Ngfr	Tnfrsf16	Tumor necrosis factor receptor superfamily member 16	Mus musculus	10090	protein
P97503	P97503	Nkx3-2	Nkx3b	Homeobox protein Nkx-3.2	Mus musculus	10090	protein
O35309	O35309	Nmi		N-myc-interactor	Mus musculus	10090	protein
Q6DFW4	Q6DFW4	Nol5	Nol5	Nucleolar protein 58	Mus musculus	10090	protein
Q9D6Z1	Q9D6Z1	Nol5a	Nol5a	Nucleolar protein 56	Mus musculus	10090	protein
Q9Z0J4	Q9Z0J4	Nos1		Nitric oxide synthase, brain	Mus musculus	10090	protein
Q9D3A8	Q9D3A8	Nos1ap	Kiaa0464	Carboxyl-terminal PDZ ligand of neuronal nitric oxide synthase protein	Mus musculus	10090	protein
Q01705	Q01705	Notch1	Motch	Neurogenic locus notch homolog protein 1	Mus musculus	10090	protein
O35516	O35516	Notch2		Neurogenic locus notch homolog protein 2	Mus musculus	10090	protein
P31695	P31695	Notch4	Int3	Neurogenic locus notch homolog protein 4	Mus musculus	10090	protein
Q9QZS7	Q9QZS7	Nphs1	Nphn	Nephrin	Mus musculus	10090	protein
P60670	P60670	Nploc4	Npl4	Nuclear protein localization protein 4 homolog	Mus musculus	10090	protein
Q61937	Q61937	Npm1		Nucleophosmin	Mus musculus	10090	protein
P97333	P97333	Nrp1	Nrp	Neuropilin-1	Mus musculus	10090	protein
Q9QZS3	Q9QZS3	Numb		Protein numb homolog	Mus musculus	10090	protein
Q9Z1N2	Q9Z1N2	Orc1l	Orc1	Origin recognition complex subunit 1	Mus musculus	10090	protein
Q60862	Q60862	Orc2l	Orc2	Origin recognition complex subunit 2	Mus musculus	10090	protein
Q9JK30	Q9JK30	Orc3l	Orc3	Origin recognition complex subunit 3	Mus musculus	10090	protein
O88708	O88708	Orc4l	Orc4	Origin recognition complex subunit 4	Mus musculus	10090	protein
Q9WUV0	Q9WUV0	Orc5l	Orc5	Origin recognition complex subunit 5	Mus musculus	10090	protein
Q9WUJ8	Q9WUJ8	Orc6l	Orc6	Origin recognition complex subunit 6	Mus musculus	10090	protein
P09103	P09103	P4hb	Pdia1	Protein disulfide-isomerase, Precursor;	Mus musculus	10090	protein
Q99NH2	Q99NH2	Pard3	Par3	Partitioning defective 3 homolog	Mus musculus	10090	protein
Q9Z101	Q9Z101	Pard6a	Par6a	Partitioning defective 6 homolog alpha	Mus musculus	10090	protein
Q9JK83	Q9JK83	Pard6b	Par6b	Partitioning defective 6 homolog beta	Mus musculus	10090	protein
P11103	P11103	Parp1	Adprt1	Poly [ADP-ribose] polymerase 1	Mus musculus	10090	protein
P17918	P17918	Pcna		Proliferating cell nuclear antigen	Mus musculus	10090	protein
P48725	P48725	Pcnt	Pcnt2	Pericentrin	Mus musculus	10090	protein
P52946	P52946	Pdx1	Ipf1	Pancreas/duodenum homeobox protein 1	Mus musculus	10090	protein
P62962	P62962	Pfn1		Profilin-1	Mus musculus	10090	protein
Q9JJV2	Q9JJV2	Pfn2		Profilin-2	Mus musculus	10090	protein
Q64028	Q64028	Phc1	Rae28	Polyhomeotic-like protein 1	Mus musculus	10090	protein
P26450	P26450	Pik3r1		Phosphatidylinositol 3-kinase regulatory subunit alpha	Mus musculus	10090	protein
O35245	O35245	Pkd2		Polycystin-2	Mus musculus	10090	protein
Q8CIS7	Q8CIS7	Pkhd1		Polyductin	Mus musculus	10090	protein
Q62077	Q62077	Plcg1	Plcg-1	1-phosphatidylinositol-4,5-bisphosphate phosphodiesterase gamma-1	Mus musculus	10090	protein
Q8CIH5	Q8CIH5	Plcg2		1-phosphatidylinositol-4,5-bisphosphate phosphodiesterase gamma-2	Mus musculus	10090	protein
Q9R0C0	Q9R0C0	Pldn	Pa	Pallidin	Mus musculus	10090	protein
P70206	P70206	Plxna1	Kiaa4053	Plexin-A1	Mus musculus	10090	protein
Q8CJH3	Q8CJH3	Plxnb1	Kiaa0407	Plexin-B1	Mus musculus	10090	protein
Q68HV1	Q68HV1	Plxnd1		Plexin D1	Mus musculus	10090	protein
P33609	P33609	Pola1	Pola	DNA polymerase alpha catalytic subunit	Mus musculus	10090	protein
P33611	P33611	Pola2		DNA polymerase alpha subunit B	Mus musculus	10090	protein
P52431	P52431	Pold1		DNA polymerase delta catalytic subunit	Mus musculus	10090	protein
O35654	O35654	Pold2		DNA polymerase delta subunit 2	Mus musculus	10090	protein
Q9EQ28	Q9EQ28	Pold3		DNA polymerase delta subunit 3	Mus musculus	10090	protein
Q9CWP8	Q9CWP8	Pold4		DNA polymerase delta subunit 4	Mus musculus	10090	protein
Q9WVF7	Q9WVF7	Pole	Pole1	DNA polymerase epsilon catalytic subunit A	Mus musculus	10090	protein
O54956	O54956	Pole2		DNA polymerase epsilon subunit 2	Mus musculus	10090	protein
Q99JY8	Q99JY8	Ppap2b	Lpp3	Lipid phosphate phosphohydrolase 3	Mus musculus	10090	protein
O70343	O70343	Ppargc1a	Ppargc1	Peroxisome proliferator-activated receptor gamma coactivator 1-alpha	Mus musculus	10090	protein
Q3U7K1	Q3U7K1	Ppp1cc		Serine/threonine protein phosphatase	Mus musculus	10090	protein
P63330	P63330	Ppp2ca		Serine/threonine-protein phosphatase 2A catalytic subunit alpha isoform	Mus musculus	10090	protein
Q76MZ3	Q76MZ3	Ppp2r1a		Serine/threonine-protein phosphatase 2A 65 kDa regulatory subunit A alpha isoform	Mus musculus	10090	protein
P20664	P20664	Prim1		DNA primase small subunit	Mus musculus	10090	protein
P33610	P33610	Prim2		DNA primase large subunit	Mus musculus	10090	protein
P05132	P05132	Prkaca	Pkaca	cAMP-dependent protein kinase catalytic subunit alpha	Mus musculus	10090	protein
P31324	P31324	Prkar2b		cAMP-dependent protein kinase type II-beta regulatory subunit	Mus musculus	10090	protein
Q62074	Q62074	Prkci	Pkcl	Protein kinase C iota type	Mus musculus	10090	protein
Q02956	Q02956	Prkcz	Pkcz	Protein kinase C zeta type	Mus musculus	10090	protein
P97313	P97313	Prkdc	Xrcc7	DNA-dependent protein kinase catalytic subunit	Mus musculus	10090	protein
Q9JIF0	Q9JIF0	Prmt1	Mrmt1	Protein arginine N-methyltransferase 1	Mus musculus	10090	protein
P49769	P49769	Psen1	Psnl1	Presenilin-1,	Mus musculus	10090	protein
Q9CQR7	Q9CQR7	Psenen	Pen2	Gamma-secretase subunit PEN-2,	Mus musculus	10090	protein
Q9R1P4	Q9R1P4	Psma1		Proteasome subunit alpha type-1	Mus musculus	10090	protein
P49722	P49722	Psma2	Lmpc3	Proteasome subunit alpha type-2	Mus musculus	10090	protein
O70435	O70435	Psma3		Proteasome subunit alpha type-3	Mus musculus	10090	protein
Q9R1P0	Q9R1P0	Psma4		Proteasome subunit alpha type-4	Mus musculus	10090	protein
Q9Z2U1	Q9Z2U1	Psma5		Proteasome subunit alpha type-5	Mus musculus	10090	protein
Q9QUM9	Q9QUM9	Psma6		Proteasome subunit alpha type-6	Mus musculus	10090	protein
Q9Z2U0	Q9Z2U0	Psma7		Proteasome subunit alpha type-7	Mus musculus	10090	protein
O09061	O09061	Psmb1		Proteasome subunit beta type-1	Mus musculus	10090	protein
Q9R1P3	Q9R1P3	Psmb2		Proteasome subunit beta type-2	Mus musculus	10090	protein
Q9R1P1	Q9R1P1	Psmb3		Proteasome subunit beta type-3	Mus musculus	10090	protein
P99026	P99026	Psmb4	Lmp3	Proteasome subunit beta type-4	Mus musculus	10090	protein
O55234	O55234	Psmb5		Proteasome subunit beta type-5	Mus musculus	10090	protein
Q60692	Q60692	Psmb6	Lmp19	Proteasome subunit beta type-6	Mus musculus	10090	protein
P70195	P70195	Psmb7	Mmc14	Proteasome subunit beta type-7	Mus musculus	10090	protein
O35047	O35047	Psmc3ip	Tbpip	Homologous-pairing protein 2 homolog	Mus musculus	10090	protein
P17225	P17225	Ptbp1	Ptb	Polypyrimidine tract-binding protein 1	Mus musculus	10090	protein
Q91Z31	Q91Z31	Ptbp2	Nptb	Polypyrimidine tract-binding protein 2	Mus musculus	10090	protein
Q9QX98	Q9QX98	Ptf1a	Ptf1p48	Pancreas transcription factor 1 subunit alpha	Mus musculus	10090	protein
Q9QVP9	Q9QVP9	Ptk2b	Raftk	Protein tyrosine kinase 2 beta	Mus musculus	10090	protein
P35235	P35235	Ptpn11		Tyrosine-protein phosphatase non-receptor type 11	Mus musculus	10090	protein
P63011	P63011	Rab3a		Ras-related protein Rab-3A	Mus musculus	10090	protein
O35551	O35551	Rabep1	Rabpt5a	Rab GTPase-binding effector protein 1	Mus musculus	10090	protein
P63001	P63001	Rac1		Ras-related C3 botulinum toxin substrate 1	Mus musculus	10090	protein
Q8BPG5	Q8BPG5	Rac1		Putative uncharacterized protein	Mus musculus	10090	protein
Q61550	Q61550	Rad21	Hr21	Double-strand-break repair protein rad21 homolog	Mus musculus	10090	protein
Q08297	Q08297	Rad51	Reca	DNA repair protein RAD51 homolog 1	Mus musculus	10090	protein
Q99N57	Q99N57	Raf1	Craf	RAF proto-oncogene serine/threonine-protein kinase	Mus musculus	10090	protein
P15919	P15919	Rag1	Rag-1	V(D)J recombination-activating protein 1	Mus musculus	10090	protein
P21784	P21784	Rag2	Rag-2	V(D)J recombination-activating protein 2	Mus musculus	10090	protein
Q62172	Q62172	Ralbp1	Rip1	RalA-binding protein 1	Mus musculus	10090	protein
P62835	P62835	Rap1a	Krev-1	Ras-related protein Rap-1A	Mus musculus	10090	protein
Q91ZZ2	Q91ZZ2	Rapgef1	RP23-304D11.1-001	Guanine nucleotide exchange factor	Mus musculus	10090	protein
Q91YX7	Q91YX7	Rasa1		RAS p21 protein activator 1	Mus musculus	10090	protein
O35626	O35626	Rasd1	Dexras1	Dexamethasone-induced Ras-related protein 1	Mus musculus	10090	protein
P13405	P13405	Rb1	Rb-1	Retinoblastoma-associated protein	Mus musculus	10090	protein
Q60972	Q60972	Rbbp4	Rbap48	Histone-binding protein RBBP4	Mus musculus	10090	protein
Q60973	Q60973	Rbbp7	Rbap46	Histone-binding protein RBBP7	Mus musculus	10090	protein
Q64701	Q64701	Rbl1		Retinoblastoma-like protein 1	Mus musculus	10090	protein
Q64700	Q64700	Rbl2		Retinoblastoma-like protein 2	Mus musculus	10090	protein
P31266	P31266	Rbpj	Rbpsuh	Recombining binding protein suppressor of hairless	Mus musculus	10090	protein
P62878	P62878	Rbx1		RING-box protein 1	Mus musculus	10090	protein
Q8CFE3	Q8CFE3	Rcor1	Kiaa0071	REST corepressor 1	Mus musculus	10090	protein
Q04207	Q04207	Rela	Nfkb3	Transcription factor p65,	Mus musculus	10090	protein
P35546	P35546	Ret		Proto-oncogene tyrosine-protein kinase receptor ret	Mus musculus	10090	protein
P35601	P35601	Rfc1	Recc1	Replication factor C subunit 1	Mus musculus	10090	protein
Q9WUK4	Q9WUK4	Rfc2		Replication factor C subunit 2	Mus musculus	10090	protein
Q8R323	Q8R323	Rfc3		Replication factor C subunit 3	Mus musculus	10090	protein
Q3UI84	Q3UI84	Rfc4		Putative uncharacterized protein	Mus musculus	10090	protein
Q9D0F6	Q9D0F6	Rfc5		Replication factor C subunit 5	Mus musculus	10090	protein
Q3TN61	Q3TN61	Rhoa		Putative uncharacterized protein	Mus musculus	10090	protein
Q9EQZ7	Q9EQZ7	Rims2	Rim2	Regulating synaptic membrane exocytosis protein 2	Mus musculus	10090	protein
Q5HZJ0	Q5HZJ0	Rnasen	Etohi2	Putative uncharacterized protein	Mus musculus	10090	protein
P70336	P70336	Rock2		Rho-associated protein kinase 2	Mus musculus	10090	protein
Q8VEE4	Q8VEE4	Rpa1		Replication protein A 70 kDa DNA-binding subunit	Mus musculus	10090	protein
Q62193	Q62193	Rpa2	Rpa34	Replication protein A 32 kDa subunit	Mus musculus	10090	protein
Q9CQ71	Q9CQ71	Rpa3		Replication protein A 14 kDa subunit	Mus musculus	10090	protein
Q9CXW4	Q9CXW4	Rpl11		60S ribosomal protein L11	Mus musculus	10090	protein
P47963	P47963	Rpl13		60S ribosomal protein L13	Mus musculus	10090	protein
P19253	P19253	Rpl13a	Tstap198-7	60S ribosomal protein L13a	Mus musculus	10090	protein
Q9CR57	Q9CR57	Rpl14		60S ribosomal protein L14	Mus musculus	10090	protein
Q9CZM2	Q9CZM2	Rpl15		60S ribosomal protein L15	Mus musculus	10090	protein
P35980	P35980	Rpl18		60S ribosomal protein L18	Mus musculus	10090	protein
P62717	P62717	Rpl18a		60S ribosomal protein L18a	Mus musculus	10090	protein
P84099	P84099	Rpl19		60S ribosomal protein L19	Mus musculus	10090	protein
O09167	O09167	Rpl21		60S ribosomal protein L21	Mus musculus	10090	protein
P61255	P61255	Rpl26		60S ribosomal protein L26	Mus musculus	10090	protein
P27659	P27659	Rpl3		60S ribosomal protein L3	Mus musculus	10090	protein
Q9D8E6	Q9D8E6	Rpl4		60S ribosomal protein L4	Mus musculus	10090	protein
P47962	P47962	Rpl5		60S ribosomal protein L5	Mus musculus	10090	protein
P47911	P47911	Rpl6		60S ribosomal protein L6	Mus musculus	10090	protein
P14148	P14148	Rpl7		60S ribosomal protein L7	Mus musculus	10090	protein
P12970	P12970	Rpl7a	Surf3	60S ribosomal protein L7a	Mus musculus	10090	protein
P62918	P62918	Rpl8		60S ribosomal protein L8	Mus musculus	10090	protein
P14869	P14869	Rplp0	Arbp	60S acidic ribosomal protein P0	Mus musculus	10090	protein
P62908	P62908	Rps3		40S ribosomal protein S3	Mus musculus	10090	protein
P97351	P97351	Rps3a		40S ribosomal protein S3a	Mus musculus	10090	protein
P62702	P62702	Rps4x	Rps4	40S ribosomal protein S4, X isoform	Mus musculus	10090	protein
P62754	P62754	Rps6		40S ribosomal protein S6	Mus musculus	10090	protein
P62242	P62242	Rps8		40S ribosomal protein S8	Mus musculus	10090	protein
Q7TNE7	Q7TNE7	Rrn3		Rrn3 protein	Mus musculus	10090	protein
Q99PI8	Q99PI8	Rtn4r	Nogor	Reticulon-4 receptor	Mus musculus	10090	protein
Q08775	Q08775	Runx2	Pebp2a	Runt-related transcription factor 2	Mus musculus	10090	protein
O88574	O88574	Sap30		Histone deacetylase complex subunit SAP30	Mus musculus	10090	protein
Q80U72	Q80U72	Scrib	Scrib1	Protein LAP4	Mus musculus	10090	protein
P43407	P43407	Sdc2	Synd2	Syndecan-2	Mus musculus	10090	protein
Q8K2B3	Q8K2B3	Sdha		Succinate dehydrogenase [ubiquinone] flavoprotein subunit, mitochondrial	Mus musculus	10090	protein
Q9CQA3	Q9CQA3	Sdhb		Succinate dehydrogenase [ubiquinone] iron-sulfur subunit, mitochondrial	Mus musculus	10090	protein
Q9CZB0	Q9CZB0	Sdhc		Succinate dehydrogenase cytochrome b560 subunit, mitochondrial	Mus musculus	10090	protein
Q9CXV1	Q9CXV1	Sdhd		Succinate dehydrogenase [ubiquinone] cytochrome b small subunit, mitochondrial	Mus musculus	10090	protein
P61620	P61620	Sec61a1	Sec61a	Protein transport protein Sec61 subunit alpha isoform 1	Mus musculus	10090	protein
Q9JL10	Q9JL10	Sertad1	Sei1	SERTA domain-containing protein 1	Mus musculus	10090	protein
O70456	O70456	Sfn	Mkrn3	14-3-3 protein sigma	Mus musculus	10090	protein
P82350	P82350	Sgca		Alpha-sarcoglycan	Mus musculus	10090	protein
P82349	P82349	Sgcb		Beta-sarcoglycan	Mus musculus	10090	protein
P82347	P82347	Sgcd		Delta-sarcoglycan	Mus musculus	10090	protein
O70258	O70258	Sgce		Epsilon-sarcoglycan	Mus musculus	10090	protein
P82348	P82348	Sgcg		Gamma-sarcoglycan	Mus musculus	10090	protein
Q8R550	Q8R550	Sh3kbp1	Seta	SH3 domain-containing kinase-binding protein 1	Mus musculus	10090	protein
P98083	P98083	Shc1	ShcA	SHC-transforming protein 1	Mus musculus	10090	protein
Q60520	Q60520	Sin3a		Paired amphipathic helix protein Sin3a	Mus musculus	10090	protein
Q62141	Q62141	Sin3b	Kiaa0700	Paired amphipathic helix protein Sin3b	Mus musculus	10090	protein
Q923E4	Q923E4	Sirt1	Sir2l1	NAD-dependent deacetylase sirtuin-1	Mus musculus	10090	protein
Q9WTX5	Q9WTX5	Skp1	Skp1a	S-phase kinase-associated protein 1	Mus musculus	10090	protein
P70340	P70340	Smad1	Madr1	Mothers against decapentaplegic homolog 1	Mus musculus	10090	protein
Q62432	Q62432	Smad2	Madr2	Mothers against decapentaplegic homolog 2	Mus musculus	10090	protein
Q8BUN5	Q8BUN5	Smad3	Madh3	Mothers against decapentaplegic homolog 3	Mus musculus	10090	protein
P97471	P97471	Smad4	Madh4	Mothers against decapentaplegic homolog 4	Mus musculus	10090	protein
O35846	O35846	Smarca2	brm	Brm protein	Mus musculus	10090	protein
Q3UX55	Q3UX55	Smarca2		Putative uncharacterized protein	Mus musculus	10090	protein
Q99KH6	Q99KH6	Smarca2		Smarca2 protein	Mus musculus	10090	protein
Q3TKT4	Q3TKT4	Smarca4		Putative uncharacterized protein	Mus musculus	10090	protein
O35845	O35845	Smarca4	Brg1	Brg1 protein	Mus musculus	10090	protein
Q91ZW3	Q91ZW3	Smarca5	Snf2h	SWI/SNF-related matrix-associated actin-dependent regulator of chromatin subfamily A member 5	Mus musculus	10090	protein
Q9Z0H3	Q9Z0H3	Smarcb1	Snf5l1	SWI/SNF-related matrix-associated actin-dependent regulator of chromatin subfamily B member 1	Mus musculus	10090	protein
P97496	P97496	Smarcc1	Srg3	SWI/SNF complex subunit SMARCC1	Mus musculus	10090	protein
Q6PDG5	Q6PDG5	Smarcc2	Baf170	SWI/SNF complex subunit SMARCC2	Mus musculus	10090	protein
Q61466	Q61466	Smarcd1	D15Kz1	SWI/SNF-related matrix-associated actin-dependent regulator of chromatin subfamily D member 1	Mus musculus	10090	protein
Q99JR8	Q99JR8	Smarcd2	Baf60b	SWI/SNF-related matrix-associated actin-dependent regulator of chromatin subfamily D member 2	Mus musculus	10090	protein
Q6P9Z1	Q6P9Z1	Smarcd3	Baf60c	SWI/SNF-related matrix-associated actin-dependent regulator of chromatin subfamily D member 3	Mus musculus	10090	protein
O54941	O54941	Smarce1	Baf57	SWI/SNF-related matrix-associated actin-dependent regulator chromatin subfamily E member 1	Mus musculus	10090	protein
Q9CU62	Q9CU62	Smc1a	Smcb	Structural maintenance of chromosomes protein 1A	Mus musculus	10090	protein
Q8CG48	Q8CG48	Smc2	Smc2l1	Structural maintenance of chromosomes protein 2	Mus musculus	10090	protein
Q9CW03	Q9CW03	Smc3	Smcd	Structural maintenance of chromosomes protein 3	Mus musculus	10090	protein
Q8CG47	Q8CG47	Smc4	Smc4l1	Structural maintenance of chromosomes protein 4	Mus musculus	10090	protein
Q9CUN6	Q9CUN6	Smurf1		E3 ubiquitin-protein ligase SMURF1	Mus musculus	10090	protein
O09044	O09044	Snap23	Sndt	Synaptosomal-associated protein 23	Mus musculus	10090	protein
P60879	P60879	Snap25	Snap	Synaptosomal-associated protein 25	Mus musculus	10090	protein
Q61234	Q61234	Snta1	Snt1	Alpha-1-syntrophin	Mus musculus	10090	protein
Q62245	Q62245	Sos1		Son of sevenless homolog 1	Mus musculus	10090	protein
Q2M4G6	Q2M4G6	Sos1		Son of sevenless like-protein 1	Mus musculus	10090	protein
O89090	O89090	Sp1		Transcription factor Sp1	Mus musculus	10090	protein
Q62504	Q62504	Spen	Sharp	Msx2-interacting protein	Mus musculus	10090	protein
P17433	P17433	Spi1	Sfpi1	Transcription factor PU.1	Mus musculus	10090	protein
Q64337	Q64337	Sqstm1	STAP	Sequestosome-1	Mus musculus	10090	protein
P05480	P05480	Src		Neuronal proto-oncogene tyrosine-protein kinase Src	Mus musculus	10090	protein
Q9JM73	Q9JM73	Srf		Serum response factor	Mus musculus	10090	protein
Q62147	Q62147	Sspn	Krag	Sarcospan	Mus musculus	10090	protein
O88811	O88811	Stam2	Hbp	Signal transducing adapter molecule 2	Mus musculus	10090	protein
P42227	P42227	Stat3	Aprf	Signal transducer and activator of transcription 3	Mus musculus	10090	protein
Q9Z1Z2	Q9Z1Z2	Strap	Unrip	Serine-threonine kinase receptor-associated protein	Mus musculus	10090	protein
Q9ER00	Q9ER00	Stx12		Syntaxin-12	Mus musculus	10090	protein
O35526	O35526	Stx1a		Syntaxin-1A	Mus musculus	10090	protein
P70452	P70452	Stx4	Stx4a	Syntaxin-4	Mus musculus	10090	protein
Q9JKK1	Q9JKK1	Stx6		Syntaxin-6	Mus musculus	10090	protein
O70439	O70439	Stx7	Syn7	Syntaxin-7	Mus musculus	10090	protein
O88983	O88983	Stx8		Syntaxin-8	Mus musculus	10090	protein
P11031	P11031	Sub1	Rpo2tc1	Activated RNA polymerase II transcriptional coactivator p15	Mus musculus	10090	protein
Q9Z2I9	Q9Z2I9	Sucla2		Succinyl-CoA ligase [ADP-forming] subunit beta, mitochondrial	Mus musculus	10090	protein
Q9WUM5	Q9WUM5	Suclg1		Succinyl-CoA ligase [GDP-forming] subunit alpha, mitochondrial	Mus musculus	10090	protein
Q9Z2I8	Q9Z2I8	Suclg2		Succinyl-CoA ligase [GDP-forming] subunit beta, mitochondrial	Mus musculus	10090	protein
Q8BR65	Q8BR65	Suds3	Sds3	Sin3 histone deacetylase corepressor complex component SDS3	Mus musculus	10090	protein
P63166	P63166	Sumo1	Ubl1	Small ubiquitin-related modifier 1	Mus musculus	10090	protein
O88935	O88935	Syn1	Syn-1	Synapsin-1	Mus musculus	10090	protein
Q64332	Q64332	Syn2		Synapsin-2	Mus musculus	10090	protein
Q80UV9	Q80UV9	Taf1	Ccg1	Transcription initiation factor TFIID subunit 1	Mus musculus	10090	protein
Q8K0H5	Q8K0H5	Taf10	Tafii30	Transcription initiation factor TFIID subunit 10	Mus musculus	10090	protein
Q99JX1	Q99JX1	Taf11		Transcription initiation factor TFIID subunit 11	Mus musculus	10090	protein
Q8VE65	Q8VE65	Taf12		Transcription initiation factor TFIID subunit 12	Mus musculus	10090	protein
P97357	P97357	Taf1a		TATA box-binding protein-associated factor RNA polymerase I subunit A	Mus musculus	10090	protein
P97358	P97358	Taf1b		TATA box-binding protein-associated factor RNA polymerase I subunit B	Mus musculus	10090	protein
Q6PDZ2	Q6PDZ2	Taf1c		TATA box-binding protein-associated factor RNA polymerase I subunit C	Mus musculus	10090	protein
Q8C176	Q8C176	Taf2		Transcription initiation factor TFIID subunit 2	Mus musculus	10090	protein
Q8C092	Q8C092	Taf5		Transcription initiation factor TFIID subunit 5	Mus musculus	10090	protein
Q62311	Q62311	Taf6	Taf2e	Transcription initiation factor TFIID subunit 6	Mus musculus	10090	protein
Q9R1C0	Q9R1C0	Taf7	Taf2f	Transcription initiation factor TFIID subunit 7	Mus musculus	10090	protein
Q8VI33	Q8VI33	Taf9	Taf2g	Transcription initiation factor TFIID subunit 9	Mus musculus	10090	protein
P22091	P22091	Tal1	Tal-1	T-cell acute lymphocytic leukemia protein 1 homolog	Mus musculus	10090	protein
Q921F2	Q921F2	Tardbp	Tdp43	TAR DNA-binding protein 43	Mus musculus	10090	protein
P29037	P29037	Tbp	Tfiid	TATA-box-binding protein	Mus musculus	10090	protein
P83940	P83940	Tceb1		Transcription elongation factor B polypeptide 1	Mus musculus	10090	protein
P62869	P62869	Tceb2		Transcription elongation factor B polypeptide 2	Mus musculus	10090	protein
Q61286	Q61286	Tcf12	Meb	Transcription factor 12	Mus musculus	10090	protein
P15806	P15806	Tcf3	Tcfe2a	Transcription factor E2-alpha	Mus musculus	10090	protein
Q08639	Q08639	Tfdp1		Transcription factor Dp-1	Mus musculus	10090	protein
Q64729	Q64729	Tgfbr1		TGF-beta receptor type-1	Mus musculus	10090	protein
Q62312	Q62312	Tgfbr2		TGF-beta receptor type-2	Mus musculus	10090	protein
P35441	P35441	Thbs1	Tsp1	Thrombospondin-1	Mus musculus	10090	protein
Q569Z6	Q569Z6	Thrap3	Trap150	Thyroid hormone receptor-associated protein 3	Mus musculus	10090	protein
Q60610	Q60610	Tiam1	Tiam-1	T-lymphoma invasion and metastasis-inducing protein 1	Mus musculus	10090	protein
Q62440	Q62440	Tle1	Grg1	Transducin-like enhancer protein 1	Mus musculus	10090	protein
Q08122	Q08122	Tle3	Esg	Transducin-like enhancer protein 3	Mus musculus	10090	protein
Q62441	Q62441	Tle4	Grg4	Transducin-like enhancer protein 4	Mus musculus	10090	protein
Q9JLL3	Q9JLL3	Tnfrsf19	Troy	Tumor necrosis factor receptor superfamily member 19	Mus musculus	10090	protein
P25118	P25118	Tnfrsf1a	Tnfr1	Tumor necrosis factor receptor superfamily member 1A	Mus musculus	10090	protein
Q04750	Q04750	Top1	Top-1	DNA topoisomerase 1	Mus musculus	10090	protein
Q01320	Q01320	Top2a	Top2	DNA topoisomerase 2-alpha	Mus musculus	10090	protein
Q64511	Q64511	Top2b		DNA topoisomerase 2-beta	Mus musculus	10090	protein
P02340	P02340	Tp53	Trp53	Cellular tumor antigen p53	Mus musculus	10090	protein
Q3U0V2	Q3U0V2	Tradd		Tumor necrosis factor receptor type 1-associated DEATH domain protein	Mus musculus	10090	protein
P39429	P39429	Traf2		TNF receptor-associated factor 2	Mus musculus	10090	protein
P70196	P70196	Traf6		TNF receptor-associated factor 6	Mus musculus	10090	protein
Q99PP7	Q99PP7	Trim33	Kiaa1113	E3 ubiquitin-protein ligase TRIM33	Mus musculus	10090	protein
Q61056	Q61056	Trpc1	Trrp1	Short transient receptor potential channel 1	Mus musculus	10090	protein
Q9QZC1	Q9QZC1	Trpc3	Trrp3	Short transient receptor potential channel 3	Mus musculus	10090	protein
Q9QUQ5	Q9QUQ5	Trpc4	Trrp4	Short transient receptor potential channel 4	Mus musculus	10090	protein
Q9CWF2	Q9CWF2	Tubb2b		Tubulin beta-2B chain	Mus musculus	10090	protein
Q921G8	Q921G8	Tubgcp2	Gcp2	Gamma-tubulin complex component 2	Mus musculus	10090	protein
P58854	P58854	Tubgcp3	Gcp3	Gamma-tubulin complex component 3	Mus musculus	10090	protein
P61089	P61089	Ube2n	Blu	Ubiquitin-conjugating enzyme E2 N	Mus musculus	10090	protein
P70362	P70362	Ufd1l		Ubiquitin fusion degradation protein 1 homolog	Mus musculus	10090	protein
Q9CPX8	Q9CPX8	Uqcr	Uqcr11	Cytochrome b-c1 complex subunit 10	Mus musculus	10090	protein
Q8R1I1	Q8R1I1	Uqcr10		Cytochrome b-c1 complex subunit 9	Mus musculus	10090	protein
Q9D855	Q9D855	Uqcrb		Cytochrome b-c1 complex subunit 7	Mus musculus	10090	protein
Q9CZ13	Q9CZ13	Uqcrc1		Cytochrome b-c1 complex subunit 1, mitochondrial	Mus musculus	10090	protein
Q9DB77	Q9DB77	Uqcrc2		Cytochrome b-c1 complex subunit 2, mitochondrial	Mus musculus	10090	protein
Q9CR68	Q9CR68	Uqcrfs1		Cytochrome b-c1 complex subunit Rieske, mitochondrial	Mus musculus	10090	protein
P99028	P99028	Uqcrh		Cytochrome b-c1 complex subunit 6, mitochondrial	Mus musculus	10090	protein
Q9CQ69	Q9CQ69	Uqcrq		Cytochrome b-c1 complex subunit 8	Mus musculus	10090	protein
P70398	P70398	Usp9x	Fam	Probable ubiquitin carboxyl-terminal hydrolase FAF-X	Mus musculus	10090	protein
O08614	O08614	Utrn	utrophin	Cytoskeletal protein	Mus musculus	10090	protein
Q61636	Q61636	Utrn	G-utrophin	G-utrophin	Mus musculus	10090	protein
P63044	P63044	Vamp2	Syb2	Vesicle-associated membrane protein 2	Mus musculus	10090	protein
P63024	P63024	Vamp3	Syb3	Vesicle-associated membrane protein 3	Mus musculus	10090	protein
O70480	O70480	Vamp4		Vesicle-associated membrane protein 4	Mus musculus	10090	protein
P70280	P70280	Vamp7	Sybl1	Vesicle-associated membrane protein 7	Mus musculus	10090	protein
O70404	O70404	Vamp8		Vesicle-associated membrane protein 8	Mus musculus	10090	protein
Q01853	Q01853	Vcp		Transitional endoplasmic reticulum ATPase	Mus musculus	10090	protein
P48281	P48281	Vdr	Nr1i1	Vitamin D3 receptor	Mus musculus	10090	protein
P40336	P40336	Vps26a	Vps26	Vacuolar protein sorting-associated protein 26A	Mus musculus	10090	protein
Q9QZ88	Q9QZ88	Vps29		Vacuolar protein sorting-associated protein 29	Mus musculus	10090	protein
Q3TJ43	Q3TJ43	Vps35		Putative uncharacterized protein	Mus musculus	10090	protein
Q9EQH3	Q9EQH3	Vps35	Mem3	Vacuolar protein sorting-associated protein 35	Mus musculus	10090	protein
O88384	O88384	Vti1b	Vti1l1	Vesicle transport through interaction with t-SNAREs homolog 1B	Mus musculus	10090	protein
Q8BH43	Q8BH43	Wasf2	Wave2	Wiskott-Aldrich syndrome protein family member 2	Mus musculus	10090	protein
Q91YD9	Q91YD9	Wasl		Neural Wiskott-Aldrich syndrome protein	Mus musculus	10090	protein
O08550	O08550	Wbp7	Trx2	Histone-lysine N-methyltransferase MLL4	Mus musculus	10090	protein
P61965	P61965	Wdr5	Big3	WD repeat-containing protein 5	Mus musculus	10090	protein
Q924T3	Q924T3	Xrcc4		DNA repair protein XRCC4	Mus musculus	10090	protein
P27641	P27641	Xrcc5	G22p2	ATP-dependent DNA helicase 2 subunit 2	Mus musculus	10090	protein
P23475	P23475	Xrcc6	Ku70	ATP-dependent DNA helicase 2 subunit 1	Mus musculus	10090	protein
Q9CQV8	Q9CQV8	Ywhab		14-3-3 protein beta/alpha	Mus musculus	10090	protein
P62259	P62259	Ywhae		14-3-3 protein epsilon	Mus musculus	10090	protein
P61982	P61982	Ywhag		14-3-3 protein gamma	Mus musculus	10090	protein
P68510	P68510	Ywhah		14-3-3 protein eta	Mus musculus	10090	protein
P68254	P68254	Ywhaq		14-3-3 protein theta	Mus musculus	10090	protein
P63101	P63101	Ywhaz		14-3-3 protein zeta/delta	Mus musculus	10090	protein
Q00899	Q00899	Yy1	Ucrbp	Transcriptional repressor protein YY1	Mus musculus	10090	protein
Q9MD68	Q9MD68	mt-Co1	COXI	Cytochrome c oxidase subunit 1	Mus musculus	10090	protein
Q9MD59	Q9MD59	mt-Nd2	ND2	NADH-ubiquinone oxidoreductase chain 2	Mus musculus	10090	protein
Q9MD82	Q9MD82	mt-Nd5	mt-Nd5	NADH-ubiquinone oxidoreductase chain 5	Mus musculus	10090	protein
P46529	P46529	CDKN1B		Cyclin-dependent kinase inhibitor 1B	Mustela vison	452646	protein
P15253	P15253	CALR		Calreticulin	Oryctolagus cuniculus	9986	protein
A8UKE6	A8UKE6	CDK2		Cyclin-dependent kinase 2	Oryctolagus cuniculus	9986	protein
Q0GMK8	Q0GMK8	CDKN1B		Cyclin-dependent kinase inhibitor 1B	Oryctolagus cuniculus	9986	protein
Q28685	Q28685	DAG1		Dystroglycan	Oryctolagus cuniculus	9986	protein
P48799	P48799	FGF2		Heparin-binding growth factor 2	Oryctolagus cuniculus	9986	protein
Q28686	Q28686	SGCA	DAG2	Alpha-sarcoglycan	Oryctolagus cuniculus	9986	protein
Q28635	Q28635	SGCB		Beta-sarcoglycan	Oryctolagus cuniculus	9986	protein
Q28626	Q28626	SNTA1	SNT1	Alpha-1-syntrophin	Oryctolagus cuniculus	9986	protein
P82352	P82352	SSPN		Sarcospan	Oryctolagus cuniculus	9986	protein
P22458	P22458	VTN		Vitronectin	Oryctolagus cuniculus	9986	protein
P60711	P60711	Actb		Actin, cytoplasmic 1	Rattus norvegicus	10116	protein
P63259	P63259	Actg1	Actg	Actin, cytoplasmic 2	Rattus norvegicus	10116	protein
Q9Z1P2	Q9Z1P2	Actn1		Alpha-actinin-1	Rattus norvegicus	10116	protein
Q9QXQ0	Q9QXQ0	Actn4		Alpha-actinin-4	Rattus norvegicus	10116	protein
P18090	P18090	Adrb1	Adrb1r	Beta-1 adrenergic receptor	Rattus norvegicus	10116	protein
P10608	P10608	Adrb2	Adrb2r	Beta-2 adrenergic receptor	Rattus norvegicus	10116	protein
Q38PG1	Q38PG1	Ahnak		AHNAK 1	Rattus norvegicus	10116	protein
P24587	P24587	Akap5	Akap150	A-kinase anchor protein 5	Rattus norvegicus	10116	protein
Q9JHE0	Q9JHE0	Akap9	yotiao	Yotiao protein	Rattus norvegicus	10116	protein
P02770	P02770	Alb		Serum albumin, Precursor;	Rattus norvegicus	10116	protein
O08838	O08838	Amph	Amph1	Amphiphysin	Rattus norvegicus	10116	protein
Q07936	Q07936	Anxa2	Anx2	Annexin A2	Rattus norvegicus	10116	protein
P48037	P48037	Anxa6	Anx6	Annexin A6	Rattus norvegicus	10116	protein
P52303	P52303	Ap1b1	Adtb1	AP-1 complex subunit beta-1	Rattus norvegicus	10116	protein
B2RYN6	B2RYN6	Ap1g1	rCG_51678	Adaptor-related protein complex 1, gamma 1 subunit, isoform CRA_b	Rattus norvegicus	10116	protein
P18484	P18484	Ap2a2	Adtab	AP-2 complex subunit alpha-2	Rattus norvegicus	10116	protein
P62944	P62944	Ap2b1	Clapb1	AP-2 complex subunit beta-1	Rattus norvegicus	10116	protein
O35430	O35430	Apba1	X11	Amyloid beta A4 precursor protein-binding family A member 1	Rattus norvegicus	10116	protein
P70478	P70478	Apc		Adenomatous polyposis coli protein	Rattus norvegicus	10116	protein
Q5PQQ3	Q5PQQ3	Aph1a	rCG_52020	Anterior pharynx defective 1 homolog A	Rattus norvegicus	10116	protein
P84079	P84079	Arf1		ADP-ribosylation factor 1	Rattus norvegicus	10116	protein
Q99N37	Q99N37	Arhgap17		Rho GTPase-activating protein 17	Rattus norvegicus	10116	protein
P29067	P29067	Arrb2		Beta-arrestin-2	Rattus norvegicus	10116	protein
Q5U2S6	Q5U2S6	Asb2		Ankyrin repeat and SOCS box protein 2	Rattus norvegicus	10116	protein
P15999	P15999	Atp5a1		ATP synthase subunit alpha, mitochondrial	Rattus norvegicus	10116	protein
P10719	P10719	Atp5b		ATP synthase subunit beta, mitochondrial	Rattus norvegicus	10116	protein
P35435	P35435	Atp5c1	Atp5c	ATP synthase subunit gamma, mitochondrial	Rattus norvegicus	10116	protein
P35434	P35434	Atp5d		ATP synthase subunit delta, mitochondrial	Rattus norvegicus	10116	protein
P29418	P29418	Atp5e		ATP synthase subunit epsilon, mitochondrial	Rattus norvegicus	10116	protein
P19511	P19511	Atp5f1	Atp5f	ATP synthase subunit b, mitochondrial	Rattus norvegicus	10116	protein
Q06645	Q06645	Atp5g1		ATP synthase lipid-binding protein, mitochondrial	Rattus norvegicus	10116	protein
P31399	P31399	Atp5h	Atp5jd	ATP synthase subunit d, mitochondrial	Rattus norvegicus	10116	protein
P29419	P29419	Atp5i		ATP synthase subunit e, mitochondrial	Rattus norvegicus	10116	protein
P21571	P21571	Atp5j		ATP synthase-coupling factor 6, mitochondrial	Rattus norvegicus	10116	protein
Q06647	Q06647	Atp5o		ATP synthase subunit O, mitochondrial	Rattus norvegicus	10116	protein
Q03344	Q03344	Atpif1	If1	ATPase inhibitor, mitochondrial	Rattus norvegicus	10116	protein
O70239	O70239	Axin1	Axin	Axin-1	Rattus norvegicus	10116	protein
P54282	P54282	Cacna1a	Cacnl1a4	Voltage-dependent P/Q-type calcium channel subunit alpha-1A	Rattus norvegicus	10116	protein
P22002	P22002	Cacna1c	Cchl1a1	Voltage-dependent L-type calcium channel subunit alpha-1C	Rattus norvegicus	10116	protein
P62161	P62161	Calm1	Camc	Calmodulin	Rattus norvegicus	10116	protein
P18418	P18418	Calr		Calreticulin	Rattus norvegicus	10116	protein
P11275	P11275	Camk2a		Calcium/calmodulin-dependent protein kinase type II alpha chain	Rattus norvegicus	10116	protein
Q62915	Q62915	Cask		Peripheral plasma membrane protein CASK	Rattus norvegicus	10116	protein
P41350	P41350	Cav1	Cav	Caveolin-1	Rattus norvegicus	10116	protein
P51638	P51638	Cav3		Caveolin-3	Rattus norvegicus	10116	protein
P30277	P30277	Ccnb1		G2/mitotic-specific cyclin-B1	Rattus norvegicus	10116	protein
Q7TSS5	Q7TSS5	Cd2ap		CD2-associated protein	Rattus norvegicus	10116	protein
Q80ZE7	Q80ZE7	Cd2ap		CD2AP/CMS	Rattus norvegicus	10116	protein
P26051	P26051	Cd44		CD44 antigen	Rattus norvegicus	10116	protein
P39951	P39951	Cdc2	Cdc2a	Cell division control protein 2 homolog	Rattus norvegicus	10116	protein
Q8CFN2	Q8CFN2	Cdc42		Cell division control protein 42 homolog	Rattus norvegicus	10116	protein
Q9R0T4	Q9R0T4	Cdh1		Epithelial cadherin	Rattus norvegicus	10116	protein
Q9Z1Y3	Q9Z1Y3	Cdh2		Cadherin-2	Rattus norvegicus	10116	protein
Q9JIV6	Q9JIV6	Cdh3		P-cadherin	Rattus norvegicus	10116	protein
Q03114	Q03114	Cdk5		Cell division protein kinase 5	Rattus norvegicus	10116	protein
P61810	P61810	Cdk5r1	Cdk5r	Cyclin-dependent kinase 5 activator 1	Rattus norvegicus	10116	protein
P09483	P09483	Chrna4	Acra4	Neuronal acetylcholine receptor subunit alpha-4	Rattus norvegicus	10116	protein
P12390	P12390	Chrnb2	Acrb2	Neuronal acetylcholine receptor subunit beta-2	Rattus norvegicus	10116	protein
P07335	P07335	Ckb	Ckbb	Creatine kinase B-type	Rattus norvegicus	10116	protein
P11442	P11442	Cltc		Clathrin heavy chain 1	Rattus norvegicus	10116	protein
P10888	P10888	Cox4i1	Cox4a	Cytochrome c oxidase subunit 4 isoform 1, mitochondrial	Rattus norvegicus	10116	protein
P11240	P11240	Cox5a		Cytochrome c oxidase subunit 5A, mitochondrial	Rattus norvegicus	10116	protein
P12075	P12075	Cox5b		Cytochrome c oxidase subunit 5B, mitochondrial	Rattus norvegicus	10116	protein
P10818	P10818	Cox6a1	Cox6al	Cytochrome c oxidase subunit 6A1, mitochondrial	Rattus norvegicus	10116	protein
P80430	P80430	Cox6b1	Cox6b	Cytochrome c oxidase subunit 6B1	Rattus norvegicus	10116	protein
P35171	P35171	Cox7a2	Cox7al	Cytochrome c oxidase polypeptide 7A2, mitochondrial	Rattus norvegicus	10116	protein
P80431	P80431	Cox7b		Cytochrome c oxidase subunit 7B, mitochondrial	Rattus norvegicus	10116	protein
P80432	P80432	Cox7c	Cox7c1	Cytochrome c oxidase subunit 7C, mitochondrial	Rattus norvegicus	10116	protein
P80433	P80433	Cox8a	Cox8l	Cytochrome c oxidase subunit 8A, mitochondrial	Rattus norvegicus	10116	protein
P63041	P63041	Cplx1		Complexin-1	Rattus norvegicus	10116	protein
P84087	P84087	Cplx2		Complexin-2	Rattus norvegicus	10116	protein
Q5U2U2	Q5U2U2	Crkl		Crk-like protein	Rattus norvegicus	10116	protein
Q32Q86	Q32Q86	Cry1		Cryptochrome-1	Rattus norvegicus	10116	protein
Q923I8	Q923I8	Cry2		Cryptochrome-2	Rattus norvegicus	10116	protein
Q9WU82	Q9WU82	Ctnnb1	Catnb	Catenin beta-1	Rattus norvegicus	10116	protein
Q9JJ31	Q9JJ31	Cul5	Vacm1	Cullin-5	Rattus norvegicus	10116	protein
Q91XP6	Q91XP6	Dag1		Dystroglycan 1	Rattus norvegicus	10116	protein
Q91XP7	Q91XP7	Dag1		Dystroglycan 1	Rattus norvegicus	10116	protein
P28023	P28023	Dctn1		Dynactin subunit 1	Rattus norvegicus	10116	protein
Q62696	Q62696	Dlg1	Dlgh1	Disks large homolog 1	Rattus norvegicus	10116	protein
Q62936	Q62936	Dlg3	Dlgh3	Disks large homolog 3	Rattus norvegicus	10116	protein
P31016	P31016	Dlg4	Psd95	Disks large homolog 4	Rattus norvegicus	10116	protein
Q7TPH4	Q7TPH4	Dmd		Dystrophin Dp71a	Rattus norvegicus	10116	protein
Q7TPH3	Q7TPH3	Dmd		Dystrophin Dp71ab	Rattus norvegicus	10116	protein
Q7TPH2	Q7TPH2	Dmd		Dystrophin Dp71c	Rattus norvegicus	10116	protein
P21575	P21575	Dnm1	Dnm	Dynamin-1	Rattus norvegicus	10116	protein
P39052	P39052	Dnm2	Dyn2	Dynamin-2	Rattus norvegicus	10116	protein
Q6Q629	Q6Q629	Dpp10		Inactive dipeptidyl peptidase 10	Rattus norvegicus	10116	protein
P84060	P84060	Dtnb		Dystrobrevin beta	Rattus norvegicus	10116	protein
P38650	P38650	Dync1h1	Map1c	Cytoplasmic dynein 1 heavy chain 1	Rattus norvegicus	10116	protein
P63170	P63170	Dynll1	Pin	Dynein light chain 1, cytoplasmic	Rattus norvegicus	10116	protein
Q9QX70	Q9QX70	Egfr		Epidermal growth factor receptor	Rattus norvegicus	10116	protein
A4GTP4	A4GTP4	Elk1		ELK1	Rattus norvegicus	10116	protein
O88339	O88339	Epn1		Epsin-1	Rattus norvegicus	10116	protein
Q5JC29	Q5JC29	Eps15		Epidermal growth factor receptor pathway substrate 15 isoform B	Rattus norvegicus	10116	protein
P06211	P06211	Esr1	Nr3a1	Estrogen receptor	Rattus norvegicus	10116	protein
O54921	O54921	Exoc2	Sec5l1	Exocyst complex component 2	Rattus norvegicus	10116	protein
Q62825	Q62825	Exoc3	Sec6l1	Exocyst complex component 3	Rattus norvegicus	10116	protein
Q62824	Q62824	Exoc4	Sec8l1	Exocyst complex component 4	Rattus norvegicus	10116	protein
P97878	P97878	Exoc5	Sec10l1	Exocyst complex component 5	Rattus norvegicus	10116	protein
O54923	O54923	Exoc6	Sec15l1	Exocyst complex component 6	Rattus norvegicus	10116	protein
O54922	O54922	Exoc7	Exo70	Exocyst complex component 7	Rattus norvegicus	10116	protein
O54924	O54924	Exoc8	Exo84	Exocyst complex component 8	Rattus norvegicus	10116	protein
Q04589	Q04589	Fgfr1	Flg	Basic fibroblast growth factor receptor 1	Rattus norvegicus	10116	protein
Q62658	Q62658	Fkbp1a	Fkbp1	Peptidyl-prolyl cis-trans isomerase FKBP1A	Rattus norvegicus	10116	protein
Q9Z2S9	Q9Z2S9	Flot2	Reg1	Flotillin-2	Rattus norvegicus	10116	protein
P12841	P12841	Fos		Proto-oncogene protein c-fos	Rattus norvegicus	10116	protein
P42346	P42346	Frap1	Raft1	FKBP12-rapamycin complex-associated protein	Rattus norvegicus	10116	protein
Q62844	Q62844	Fyn		Proto-oncogene tyrosine-protein kinase Fyn	Rattus norvegicus	10116	protein
Q9EQH1	Q9EQH1	Gab2		GRB2-associated-binding protein 2	Rattus norvegicus	10116	protein
P04797	P04797	Gapdh	Gapd	Glyceraldehyde-3-phosphate dehydrogenase	Rattus norvegicus	10116	protein
P48508	P48508	Gclm	Glclr	Glutamate--cysteine ligase regulatory subunit	Rattus norvegicus	10116	protein
Q9JID2	Q9JID2	Gna11		Guanine nucleotide-binding protein subunit alpha-11	Rattus norvegicus	10116	protein
P10824	P10824	Gnai1	Gnai-1	Guanine nucleotide-binding protein	Rattus norvegicus	10116	protein
P04897	P04897	Gnai2	Gnai-2	Guanine nucleotide-binding protein	Rattus norvegicus	10116	protein
P08753	P08753	Gnai3	Gnai-3	Guanine nucleotide-binding protein	Rattus norvegicus	10116	protein
P82471	P82471	Gnaq		Guanine nucleotide-binding protein	Rattus norvegicus	10116	protein
P54311	P54311	Gnb1		Guanine nucleotide-binding protein	Rattus norvegicus	10116	protein
P63245	P63245	Gnb2l1		Guanine nucleotide-binding protein subunit beta-2-like 1	Rattus norvegicus	10116	protein
P62882	P62882	Gnb5		Guanine nucleotide-binding protein subunit beta-5	Rattus norvegicus	10116	protein
Q45QK6	Q45QK6	Gng2		Guanine nucleotide binding protein gamma 2	Rattus norvegicus	10116	protein
Q8R4T5	Q8R4T5	Grasp		General receptor for phosphoinositides 1-associated scaffold protein	Rattus norvegicus	10116	protein
P62994	P62994	Grb2	Ash	Growth factor receptor-bound protein 2	Rattus norvegicus	10116	protein
P19491	P19491	Gria2	Glur2	Glutamate receptor 2	Rattus norvegicus	10116	protein
P35439	P35439	Grin1	Nmdar1	Glutamate [NMDA] receptor subunit zeta-1	Rattus norvegicus	10116	protein
Q00959	Q00959	Grin2a		Glutamate [NMDA] receptor subunit epsilon-1	Rattus norvegicus	10116	protein
Q00960	Q00960	Grin2b		Glutamate [NMDA] receptor subunit epsilon-2	Rattus norvegicus	10116	protein
P97879	P97879	Grip1		Glutamate receptor-interacting protein 1	Rattus norvegicus	10116	protein
P23385	P23385	Grm1	Mglur1	Metabotropic glutamate receptor 1	Rattus norvegicus	10116	protein
P18266	P18266	Gsk3b		Glycogen synthase kinase-3 beta	Rattus norvegicus	10116	protein
Q68FP1	Q68FP1	Gsn		Gelsolin	Rattus norvegicus	10116	protein
P54256	P54256	Hap1		Huntingtin-associated protein 1	Rattus norvegicus	10116	protein
Q99PA2	Q99PA2	Hdac1	HdaC1	Histone deacetylase 1	Rattus norvegicus	10116	protein
Q99PA1	Q99PA1	Hdac2		Histone deacetylase 2	Rattus norvegicus	10116	protein
Q99P99	Q99P99	Hdac4		Histone deacetylase 4	Rattus norvegicus	10116	protein
Q5RJZ2	Q5RJZ2	Hdac5		Hdac5 protein	Rattus norvegicus	10116	protein
Q04666	Q04666	Hes1	Hl	Transcription factor HES-1	Rattus norvegicus	10116	protein
Q9JJ50	Q9JJ50	Hgs	Hrs2	Hepatocyte growth factor-regulated tyrosine kinase substrate	Rattus norvegicus	10116	protein
P82995	P82995	Hsp90aa1	Hspca	Heat shock protein HSP 90-alpha	Rattus norvegicus	10116	protein
P34058	P34058	Hsp90ab1	Hspcb	Heat shock protein HSP 90-beta	Rattus norvegicus	10116	protein
P06761	P06761	Hspa5	Grp78	78 kDa glucose-regulated protein	Rattus norvegicus	10116	protein
P63018	P63018	Hspa8	Hsc73	Heat shock cognate 71 kDa protein	Rattus norvegicus	10116	protein
P51111	P51111	Htt	Hdh	Huntingtin	Rattus norvegicus	10116	protein
Q9QY78	Q9QY78	Ikbkb	Ikkb	Inhibitor of nuclear factor kappa-B kinase subunit beta	Rattus norvegicus	10116	protein
Q6TMG5	Q6TMG5	Ikbkg	Nemo	NF-kappa-B essential modulator	Rattus norvegicus	10116	protein
B5DFH1	B5DFH1	Iqgap1		Iqgap1 protein	Rattus norvegicus	10116	protein
P35570	P35570	Irs1	Irs-1	Insulin receptor substrate 1	Rattus norvegicus	10116	protein
Q5YB86	Q5YB86	Itch		Itch E3 ubiquitin ligase	Rattus norvegicus	10116	protein
P18614	P18614	Itga1		Integrin alpha-1	Rattus norvegicus	10116	protein
Q63258	Q63258	Itga7		Integrin alpha-7	Rattus norvegicus	10116	protein
P49134	P49134	Itgb1		Integrin beta-1	Rattus norvegicus	10116	protein
Q8R2H2	Q8R2H2	Itgb3	itgb3	Integrin beta	Rattus norvegicus	10116	protein
P29994	P29994	Itpr1	Insp3r	Inositol 1,4,5-trisphosphate receptor type 1	Rattus norvegicus	10116	protein
Q63269	Q63269	Itpr3		Inositol 1,4,5-trisphosphate receptor type 3	Rattus norvegicus	10116	protein
P17325	P17325	Jun	Rjg-9	Transcription factor AP-1	Rattus norvegicus	10116	protein
P24898	P24898	Junb	Jun-b	Transcription factor jun-B	Rattus norvegicus	10116	protein
Q5XIM7	Q5XIM7	Kars		Lysyl-tRNA synthetase	Rattus norvegicus	10116	protein
P63142	P63142	Kcna2		Potassium voltage-gated channel subfamily A member 2	Rattus norvegicus	10116	protein
Q63881	Q63881	Kcnd2		Potassium voltage-gated channel subfamily D member 2	Rattus norvegicus	10116	protein
P49655	P49655	Kcnj10	Kab-2	ATP-sensitive inward rectifier potassium channel 10	Rattus norvegicus	10116	protein
P70673	P70673	Kcnj11		ATP-sensitive inward rectifier potassium channel 11	Rattus norvegicus	10116	protein
Q62976	Q62976	Kcnma1	Kcnma	Calcium-activated potassium channel subunit alpha-1	Rattus norvegicus	10116	protein
Q9WV62	Q9WV62	Kif3a		Kinesin-like protein KIF3A	Rattus norvegicus	10116	protein
Q6QLM7	Q6QLM7	Kif5a		Kinesin heavy chain isoform 5A	Rattus norvegicus	10116	protein
P83953	P83953	Kpna1		Importin subunit alpha-1	Rattus norvegicus	10116	protein
P52296	P52296	Kpnb1		Importin subunit beta-1	Rattus norvegicus	10116	protein
Q9Z250	Q9Z250	Lin7a	Veli1	Lin-7 homolog A	Rattus norvegicus	10116	protein
Q9Z252	Q9Z252	Lin7b	Veli2	Lin-7 homolog B	Rattus norvegicus	10116	protein
Q792I0	Q792I0	Lin7c	Veli3	Lin-7 homolog C	Rattus norvegicus	10116	protein
P70587	P70587	Lrrc7	Lap1	Leucine-rich repeat-containing protein 7	Rattus norvegicus	10116	protein
O88382	O88382	Magi2	Sscam	Membrane-associated guanylate kinase, WW and PDZ domain-containing protein 2	Rattus norvegicus	10116	protein
Q00566	Q00566	Mecp2		Methyl-CpG-binding protein 2	Rattus norvegicus	10116	protein
O55164	O55164	Mpdz	Mupp1	Multiple PDZ domain protein	Rattus norvegicus	10116	protein
Q9QUG0	Q9QUG0	Msx1	Msx-1	Msx-1 protein	Rattus norvegicus	10116	protein
P00159	P00159	Mt-Cyb	Mtcyb	Cytochrome b	Rattus norvegicus	10116	protein
P05504	P05504	Mt-atp6	Mtatp6	ATP synthase subunit a	Rattus norvegicus	10116	protein
P11608	P11608	Mt-atp8	Mtatp8	ATP synthase protein 8	Rattus norvegicus	10116	protein
P00406	P00406	Mtco2	mt-Co2	Cytochrome c oxidase subunit 2	Rattus norvegicus	10116	protein
P05505	P05505	Mtco3	mt-Co3	Cytochrome c oxidase subunit 3	Rattus norvegicus	10116	protein
P09416	P09416	Myc		Myc proto-oncogene protein	Rattus norvegicus	10116	protein
Q62812	Q62812	Myh9		Myosin-9	Rattus norvegicus	10116	protein
Q8R5I7	Q8R5I7	Myocd	Mycd	Myocardin	Rattus norvegicus	10116	protein
P85969	P85969	Napb	Snapb	Beta-soluble NSF attachment protein	Rattus norvegicus	10116	protein
Q8CGU6	Q8CGU6	Ncstn		Nicastrin	Rattus norvegicus	10116	protein
Q63369	Q63369	Nfkb1		Nuclear factor NF-kappa-B p105 subunit	Rattus norvegicus	10116	protein
Q05982	Q05982	Nme1		Nucleoside diphosphate kinase A	Rattus norvegicus	10116	protein
Q5FVM4	Q5FVM4	Nono		Non-POU domain-containing octamer-binding protein	Rattus norvegicus	10116	protein
P29476	P29476	Nos1	Bnos	Nitric oxide synthase, brain	Rattus norvegicus	10116	protein
O54960	O54960	Nos1ap	Capon	Carboxyl-terminal PDZ ligand of neuronal nitric oxide synthase protein	Rattus norvegicus	10116	protein
Q62600	Q62600	Nos3		Nitric oxide synthase, endothelial	Rattus norvegicus	10116	protein
Q9R044	Q9R044	Nphs1	Nphn	Nephrin	Rattus norvegicus	10116	protein
Q9ES54	Q9ES54	Nploc4	Npl4	Nuclear protein localization protein 4 homolog	Rattus norvegicus	10116	protein
P06536	P06536	Nr3c1	Grl	Glucocorticoid receptor	Rattus norvegicus	10116	protein
P35739	P35739	Ntrk1	Trka	High affinity nerve growth factor receptor	Rattus norvegicus	10116	protein
P37199	P37199	Nup155		Nuclear pore complex protein Nup155	Rattus norvegicus	10116	protein
Q66HC5	Q66HC5	Nup93		Nuclear pore complex protein Nup93	Rattus norvegicus	10116	protein
Q5M848	Q5M848	Orai1	Tmem142a	Calcium release-activated calcium channel protein 1	Rattus norvegicus	10116	protein
Q9EPH8	Q9EPH8	Pabpc1	Pabp1	Polyadenylate-binding protein 1	Rattus norvegicus	10116	protein
Q9Z340	Q9Z340	Pard3	Par3	Partitioning defective 3 homolog	Rattus norvegicus	10116	protein
Q6B4M5	Q6B4M5	Pard6a	Par6a	Partitioning defective 6 homolog alpha	Rattus norvegicus	10116	protein
Q9EPC6	Q9EPC6	Pfn2		Profilin-2	Rattus norvegicus	10116	protein
Q9EP80	Q9EP80	Pick1	Prkcabp	PRKCA-binding protein	Rattus norvegicus	10116	protein
P10687	P10687	Plcb1		1-phosphatidylinositol-4,5-bisphosphate phosphodiesterase beta-1	Rattus norvegicus	10116	protein
Q99JE6	Q99JE6	Plcb3		1-phosphatidylinositol-4,5-bisphosphate phosphodiesterase beta-3	Rattus norvegicus	10116	protein
P10686	P10686	Plcg1		1-phosphatidylinositol-4,5-bisphosphate phosphodiesterase gamma-1	Rattus norvegicus	10116	protein
P31503	P31503	Pou2f1	Otf1	POU domain, class 2, transcription factor 1	Rattus norvegicus	10116	protein
P62138	P62138	Ppp1ca	Ppp1a	Serine/threonine-protein phosphatase PP1-alpha catalytic subunit	Rattus norvegicus	10116	protein
P62142	P62142	Ppp1cb		Serine/threonine-protein phosphatase PP1-beta catalytic subunit	Rattus norvegicus	10116	protein
P63088	P63088	Ppp1cc		Serine/threonine-protein phosphatase PP1-gamma catalytic subunit	Rattus norvegicus	10116	protein
P63331	P63331	Ppp2ca		Serine/threonine-protein phosphatase 2A catalytic subunit alpha isoform	Rattus norvegicus	10116	protein
P62716	P62716	Ppp2cb		Serine/threonine-protein phosphatase 2A catalytic subunit beta isoform	Rattus norvegicus	10116	protein
P63329	P63329	Ppp3ca	Calna	Serine/threonine-protein phosphatase 2B catalytic subunit alpha isoform	Rattus norvegicus	10116	protein
P20651	P20651	Ppp3cb		Serine/threonine-protein phosphatase 2B catalytic subunit beta isoform	Rattus norvegicus	10116	protein
P54645	P54645	Prkaa1	Ampk1	5''''''''-AMP-activated protein kinase catalytic subunit alpha-1,	Rattus norvegicus	10116	protein
P27791	P27791	Prkaca		cAMP-dependent protein kinase catalytic subunit alpha	Rattus norvegicus	10116	protein
P68182	P68182	Prkacb	Pkacb	cAMP-dependent protein kinase catalytic subunit beta	Rattus norvegicus	10116	protein
P12368	P12368	Prkar2a		cAMP-dependent protein kinase type II-alpha regulatory subunit	Rattus norvegicus	10116	protein
P12369	P12369	Prkar2b		cAMP-dependent protein kinase type II-beta regulatory subunit	Rattus norvegicus	10116	protein
P05696	P05696	Prkca	Pkca	Protein kinase C alpha type	Rattus norvegicus	10116	protein
P97701	P97701	Prkci	Pkcl	Protein kinase C lambda	Rattus norvegicus	10116	protein
P09217	P09217	Prkcz	Pkcz	Protein kinase C zeta type	Rattus norvegicus	10116	protein
P97887	P97887	Psen1	Psnl1	Presenilin-1	Rattus norvegicus	10116	protein
Q64305	Q64305	Ptf1a	Ptf1p48	Pancreas transcription factor 1 subunit alpha	Rattus norvegicus	10116	protein
P25961	P25961	Pthr1	Pthr1	Parathyroid hormone/parathyroid hormone-related peptide receptor	Rattus norvegicus	10116	protein
O35346	O35346	Ptk2	Fak1	Focal adhesion kinase 1	Rattus norvegicus	10116	protein
P70600	P70600	Ptk2b	Pyk2	Protein tyrosine kinase 2 beta	Rattus norvegicus	10116	protein
P41499	P41499	Ptpn11		Tyrosine-protein phosphatase non-receptor type 11	Rattus norvegicus	10116	protein
P63012	P63012	Rab3a		Ras-related protein Rab-3A	Rattus norvegicus	10116	protein
Q6RUV5	Q6RUV5	Rac1		Ras-related C3 botulinum toxin substrate 1	Rattus norvegicus	10116	protein
P50904	P50904	Rasa1	Rasa	Ras GTPase-activating protein 1	Rattus norvegicus	10116	protein
Q9JKF8	Q9JKF8	Rasd1	Dexras1	Dexamethasone-induced Ras-related protein 1	Rattus norvegicus	10116	protein
Q498D8	Q498D8	Rbx1		Ring-box 1	Rattus norvegicus	10116	protein
Q62703	Q62703	Rcn2	Erc55	Reticulocalbin-2	Rattus norvegicus	10116	protein
Q7TQN4	Q7TQN4	Rela	rCG_48632	RELA	Rattus norvegicus	10116	protein
P49803	P49803	Rgs7		Regulator of G-protein signaling 7	Rattus norvegicus	10116	protein
Q9JIR1	Q9JIR1	Rimbp2	Rbp2	RIMS-binding protein 2	Rattus norvegicus	10116	protein
Q9JIS1	Q9JIS1	Rims2	Rim2	Regulating synaptic membrane exocytosis protein 2	Rattus norvegicus	10116	protein
Q9Z2J9	Q9Z2J9	Runx2	Osf2	Runt-related transcription factor 2	Rattus norvegicus	10116	protein
P34900	P34900	Sdc2	Synd2	Syndecan-2	Rattus norvegicus	10116	protein
Q920L2	Q920L2	Sdha		Succinate dehydrogenase [ubiquinone] flavoprotein subunit, mitochondrial	Rattus norvegicus	10116	protein
P21913	P21913	Sdhb	Sdh1	Succinate dehydrogenase [ubiquinone] iron-sulfur subunit, mitochondrial	Rattus norvegicus	10116	protein
O35179	O35179	Sh3gl2	Sh3p4	Endophilin-A1	Rattus norvegicus	10116	protein
Q9Z1I0	Q9Z1I0	Shc1	shc	Shc transforming protein	Rattus norvegicus	10116	protein
Q5M824	Q5M824	Shc1		SHC-transforming protein 1	Rattus norvegicus	10116	protein
Q09073	Q09073	Slc25a5	Ant2	ADP/ATP translocase 2	Rattus norvegicus	10116	protein
P84025	P84025	Smad3	Madh3	Mothers against decapentaplegic homolog 3	Rattus norvegicus	10116	protein
O70377	O70377	Snap23		Synaptosomal-associated protein 23	Rattus norvegicus	10116	protein
P60881	P60881	Snap25	Snap	Synaptosomal-associated protein 25	Rattus norvegicus	10116	protein
Q9Z2P6	Q9Z2P6	Snap29		Synaptosomal-associated protein 29	Rattus norvegicus	10116	protein
Q498T0	Q498T0	Snta1		Snta1 protein	Rattus norvegicus	10116	protein
P16086	P16086	Sptan1	Spta2	Spectrin alpha chain, brain	Rattus norvegicus	10116	protein
O08623	O08623	Sqstm1	Zip	Sequestosome-1	Rattus norvegicus	10116	protein
Q9WUD9	Q9WUD9	Src		Proto-oncogene tyrosine-protein kinase Src	Rattus norvegicus	10116	protein
P52631	P52631	Stat3		Signal transducer and activator of transcription 3	Rattus norvegicus	10116	protein
O70319	O70319	Stx12		Syntaxin 13	Rattus norvegicus	10116	protein
O88385	O88385	Stx12		Syntaxin 12	Rattus norvegicus	10116	protein
B5DF99	B5DF99	Stx16		Stx16 protein	Rattus norvegicus	10116	protein
P32851	P32851	Stx1a	Sap	Syntaxin-1A	Rattus norvegicus	10116	protein
P61265	P61265	Stx1b	Stx1b2	Syntaxin-1B	Rattus norvegicus	10116	protein
P50279	P50279	Stx2	Epim	Syntaxin-2	Rattus norvegicus	10116	protein
Q08849	Q08849	Stx3	Stx3a	Syntaxin-3	Rattus norvegicus	10116	protein
Q08850	Q08850	Stx4	Stx4a	Syntaxin-4	Rattus norvegicus	10116	protein
Q63635	Q63635	Stx6		Syntaxin-6	Rattus norvegicus	10116	protein
O70257	O70257	Stx7		Syntaxin-7	Rattus norvegicus	10116	protein
Q9Z2Q7	Q9Z2Q7	Stx8		Syntaxin-8	Rattus norvegicus	10116	protein
P13086	P13086	Suclg1		Succinyl-CoA ligase [GDP-forming] subunit alpha, mitochondrial	Rattus norvegicus	10116	protein
Q499V7	Q499V7	Suclg2		Suclg2 protein	Rattus norvegicus	10116	protein
P09951	P09951	Syn1		Synapsin-1	Rattus norvegicus	10116	protein
P21707	P21707	Syt1		Synaptotagmin-1	Rattus norvegicus	10116	protein
P83941	P83941	Tceb1		Transcription elongation factor B polypeptide 1	Rattus norvegicus	10116	protein
P62870	P62870	Tceb2		Transcription elongation factor B polypeptide 2	Rattus norvegicus	10116	protein
P51514	P51514	Tcf12		Transcription factor 12	Rattus norvegicus	10116	protein
P21677	P21677	Tcf3	Tcfe2a	Transcription factor E2-alpha	Rattus norvegicus	10116	protein
Q62655	Q62655	Tcf4	Sef2	Transcription factor 4	Rattus norvegicus	10116	protein
P38438	P38438	Tgfbr2		TGF-beta receptor type-2, Precursor;	Rattus norvegicus	10116	protein
Q9WVJ6	Q9WVJ6	Tgm2	TgaseII	Tissue-type transglutaminase	Rattus norvegicus	10116	protein
Q6P6R6	Q6P6R6	Tgm2		Transglutaminase 2, C polypeptide	Rattus norvegicus	10116	protein
O35092	O35092	Timm17a	Timm17	Mitochondrial import inner membrane translocase subunit Tim17-A	Rattus norvegicus	10116	protein
O35093	O35093	Timm23	Tim23	Mitochondrial import inner membrane translocase subunit Tim23	Rattus norvegicus	10116	protein
O35094	O35094	Timm44	Tim44	Mitochondrial import inner membrane translocase subunit TIM44	Rattus norvegicus	10116	protein
Q496Z7	Q496Z7	Tle2		Transducin-like enhancer of split 2	Rattus norvegicus	10116	protein
Q62760	Q62760	Tomm20		Mitochondrial import receptor subunit TOM20 homolog	Rattus norvegicus	10116	protein
Q9QX01	Q9QX01	Trpc1	Trp1	Short transient receptor potential channel 1	Rattus norvegicus	10116	protein
Q9JMI9	Q9JMI9	Trpc3	Trrp3	Short transient receptor potential channel 3	Rattus norvegicus	10116	protein
[truncated: 42 more rows]

## Sheet: Sheet 3
Sheet 3
Detailed information on the proteins present in protein complexes containing critical nodes shared and specific to OS phenotype- first order PPIN
Phenotype Conditions	Uniprot ID	Label name	Gene Name	Synonym	Complex name	Species	TAX ID	Type
Tumorigenic, Invasive, Colony forming and Proliferation	P67775	P67775	PPP2CA		Serine/threonine-protein phosphatase 2A catalytic subunit alpha isoform	Homo sapiens	9606	protein
	P67776	P67776	PPP2CA		Serine/threonine-protein phosphatase 2A catalytic subunit alpha isoform	Sus scrofa	9823	protein
	P63330	P63330	Ppp2ca		Serine/threonine-protein phosphatase 2A catalytic subunit alpha isoform	Mus musculus	10090	protein
	P63331	P63331	Ppp2ca		Serine/threonine-protein phosphatase 2A catalytic subunit alpha isoform	Rattus norvegicus	10116	protein
Tumorigenic, Colony forming and Proliferation	P17612	P17612	PRKACA	PKACA	cAMP-dependent protein kinase catalytic subunit alpha	Homo sapiens	9606	protein
	P05132	P05132	Prkaca	Pkaca	cAMP-dependent protein kinase catalytic subunit alpha	Mus musculus	10090	protein
	P27791	P27791	Prkaca		cAMP-dependent protein kinase catalytic subunit alpha	Rattus norvegicus	10116	protein
Tumorigenic, Invasive and Proliferation:	P15379	P15379	Cd44	Ly-24	CD44 antigen	Mus musculus	10090	protein
	P26051	P26051	Cd44		CD44 antigen	Rattus norvegicus	10116	protein
Tumorigenic, Invasive and Colony forming	P19388	P19388	POLR2E		DNA-directed RNA polymerases I, II, and III subunit RPABC1	Homo sapiens	9606	protein
	Q05655	Q05655	PRKCD		Protein kinase C delta type	Homo sapiens	9606	protein
	P31947	P31947	SFN	HME1	14-3-3 protein sigma	Homo sapiens	9606	protein
	P21980	P21980	TGM2		Protein-glutamine gamma-glutamyltransferase 2	Homo sapiens	9606	protein
	P07996	P07996	THBS1	TSP1	Thrombospondin-1	Homo sapiens	9606	protein
	P04637	P04637	TP53	P53	Cellular tumor antigen p53	Homo sapiens	9606	protein
	O70456	O70456	Sfn	Mkrn3	14-3-3 protein sigma	Mus musculus	10090	protein
	P35441	P35441	Thbs1	Tsp1	Thrombospondin-1	Mus musculus	10090	protein
	P02340	P02340	Tp53	Trp53	Cellular tumor antigen p53	Mus musculus	10090	protein
	P02770	P02770	Alb		Serum albumin, Precursor;	Rattus norvegicus	10116	protein
	Q9WVJ6	Q9WVJ6	Tgm2	TgaseII	Tissue-type transglutaminase	Rattus norvegicus	10116	protein
	Q6P6R6	Q6P6R6	Tgm2		Transglutaminase 2, C polypeptide	Rattus norvegicus	10116	protein
Invasive, Colony forming and Proliferation	P01023	P01023	A2M	FWP007	Alpha-2-macroglobulin	Homo sapiens	9606	protein
	P24385	P24385	CCND1	PRAD1	G1/S-specific cyclin-D1	Homo sapiens	9606	protein
	P02452	P02452	COL1A1		Collagen alpha-	Homo sapiens	9606	protein
	Q92793	Q92793	CREBBP	CBP	CREB-binding protein	Homo sapiens	9606	protein
	P02751	P02751	FN1	FN	Fibronectin	Homo sapiens	9606	protein
	P62993	P62993	GRB2	ASH	Growth factor receptor-bound protein 2	Homo sapiens	9606	protein
	P07900	P07900	HSP90AA1	HSPCA	Heat shock protein HSP 90-alpha	Homo sapiens	9606	protein
	Q15843	Q15843	NEDD8		NEDD8	Homo sapiens	9606	protein
	P62877	P62877	RBX1	ROC1	RING-box protein 1	Homo sapiens	9606	protein
	P01011	P01011	SERPINA3	GIG25	Alpha-1-antichymotrypsin	Homo sapiens	9606	protein
	Q12824	Q12824	SMARCB1	SNF5L1	SWI/SNF-related matrix-associated actin-dependent regulator of chromatin subfamily B member 1	Homo sapiens	9606	protein
	P63165	P63165	SUMO1	OK/SW-cl.43	Small ubiquitin-related modifier 1	Homo sapiens	9606	protein
	Q07157	Q07157	TJP1	ZO1	Tight junction protein ZO-1	Homo sapiens	9606	protein
	Q9Y4K3	Q9Y4K3	TRAF6	RNF85	TNF receptor-associated factor 6	Homo sapiens	9606	protein
	Q76LV2	Q76LV2	HSP90AA1	HSPCA	Heat shock protein HSP 90-alpha	Bos taurus	9913	protein
	Q28275	Q28275	FN1		Fibronectin	Canis familiaris	9615	protein
	O97758	O97758	TJP1	ZO1	Tight junction protein ZO-1	Canis familiaris	9615	protein
	P25322	P25322	Ccnd1	Cyl-1	G1/S-specific cyclin-D1,	Mus musculus	10090	protein
	P02463	P02463	Col4a1		Collagen alpha-	Mus musculus	10090	protein
	P45481	P45481	Crebbp	Cbp	CREB-binding protein	Mus musculus	10090	protein
	P11276	P11276	Fn1		Fibronectin	Mus musculus	10090	protein
	Q60631	Q60631	Grb2		Growth factor receptor-bound protein 2	Mus musculus	10090	protein
	P07901	P07901	Hsp90aa1	Hspca	Heat shock protein HSP 90-alpha	Mus musculus	10090	protein
	P62878	P62878	Rbx1		RING-box protein 1	Mus musculus	10090	protein
	Q9Z0H3	Q9Z0H3	Smarcb1	Snf5l1	SWI/SNF-related matrix-associated actin-dependent regulator of chromatin subfamily B member 1	Mus musculus	10090	protein
	P63166	P63166	Sumo1	Ubl1	Small ubiquitin-related modifier 1	Mus musculus	10090	protein
	P70196	P70196	Traf6		TNF receptor-associated factor 6	Mus musculus	10090	protein
	P62994	P62994	Grb2	Ash	Growth factor receptor-bound protein 2	Rattus norvegicus	10116	protein
	P82995	P82995	Hsp90aa1	Hspca	Heat shock protein HSP 90-alpha	Rattus norvegicus	10116	protein
	Q498D8	Q498D8	Rbx1		Ring-box 1	Rattus norvegicus	10116	protein
Tumorigenic and Proliferation	P12931	P12931	SRC	SRC1	Proto-oncogene tyrosine-protein kinase Src	Homo sapiens	9606	protein
	Q28199	Q28199	CDK5R1	NCK5A	Cyclin-dependent kinase 5 activator 1	Bos taurus	9913	protein
	P61809	P61809	Cdk5r1	Nck5a	Cyclin-dependent kinase 5 activator 1	Mus musculus	10090	protein
	P05480	P05480	Src		Neuronal proto-oncogene tyrosine-protein kinase Src	Mus musculus	10090	protein
	P61810	P61810	Cdk5r1	Cdk5r	Cyclin-dependent kinase 5 activator 1	Rattus norvegicus	10116	protein
	Q9WUD9	Q9WUD9	Src		Proto-oncogene tyrosine-protein kinase Src	Rattus norvegicus	10116	protein
Tumorigenic and Colony forming	Q13616	Q13616	CUL1		Cullin-1	Homo sapiens	9606	protein
	Q92769	Q92769	HDAC2		Histone deacetylase 2	Homo sapiens	9606	protein
	O15379	O15379	HDAC3		Histone deacetylase 3	Homo sapiens	9606	protein
	Q16665	Q16665	HIF1A	MOP1	Hypoxia-inducible factor 1 alpha	Homo sapiens	9606	protein
	Q9NUX5	Q9NUX5	POT1		Protection of telomeres protein 1	Homo sapiens	9606	protein
	Q9WTX6	Q9WTX6	Cul1		Cullin-1	Mus musculus	10090	protein
	P70288	P70288	Hdac2	Yy1bp	Histone deacetylase 2	Mus musculus	10090	protein
	Q99PA1	Q99PA1	Hdac2		Histone deacetylase 2	Rattus norvegicus	10116	protein
Tumorigenic and Invasive	P21810	P21810	BGN	SLRR1A	Biglycan	Homo sapiens	9606	protein
	P84022	P84022	SMAD3	MADH3	Mothers against decapentaplegic homolog 3	Homo sapiens	9606	protein
	Q8BUN5	Q8BUN5	Smad3	Madh3	Mothers against decapentaplegic homolog 3	Mus musculus	10090	protein
	Q62703	Q62703	Rcn2	Erc55	Reticulocalbin-2	Rattus norvegicus	10116	protein
	P84025	P84025	Smad3	Madh3	Mothers against decapentaplegic homolog 3	Rattus norvegicus	10116	protein
Invasive and Colony forming	O00311	O00311	CDC7	CDC7L1	Cell division cycle 7-related protein kinase	Homo sapiens	9606	protein
	P01106	P01106	MYC		Myc proto-oncogene protein	Homo sapiens	9606	protein
	P63208	P63208	SKP1	TCEB1L	S-phase kinase-associated protein 1	Homo sapiens	9606	protein
	P01108	P01108	Myc		Myc proto-oncogene protein	Mus musculus	10090	protein
	Q9WTX5	Q9WTX5	Skp1	Skp1a	S-phase kinase-associated protein 1	Mus musculus	10090	protein
	P09416	P09416	Myc		Myc proto-oncogene protein	Rattus norvegicus	10116	protein
Invasive and Proliferation	Q13309	Q13309	SKP2	FBXL1	S-phase kinase-associated protein 2	Homo sapiens	9606	protein
	O70263	O70263	Lnx1	Lnx	E3 ubiquitin-protein ligase LNX	Mus musculus	10090	protein
Colony forming and Proliferation	Q00534	Q00534	CDK6		Cell division protein kinase 6	Homo sapiens	9606	protein
	P05106	P05106	ITGB3	GP3A	Integrin beta-3	Homo sapiens	9606	protein
	O15230	O15230	LAMA5	KIAA1907	Laminin subunit alpha-5	Homo sapiens	9606	protein
	P62136	P62136	PPP1CA	PPP1A	Serine/threonine-protein phosphatase PP1-alpha catalytic subunit	Homo sapiens	9606	protein
	P01137	P01137	TGFB1	TGFB	Transforming growth factor beta-1	Homo sapiens	9606	protein
	Q3T0C7	Q3T0C7	STMN1		Stathmin	Bos taurus	9913	protein
	Q64261	Q64261	Cdk6	Crk2	Cell division protein kinase 6	Mus musculus	10090	protein
	O54890	O54890	Itgb3		Integrin beta-3	Mus musculus	10090	protein
	Q8R2H2	Q8R2H2	Itgb3	itgb3	Integrin beta	Rattus norvegicus	10116	protein
	P62138	P62138	Ppp1ca	Ppp1a	Serine/threonine-protein phosphatase PP1-alpha catalytic subunit	Rattus norvegicus	10116	protein
Tumorigenic	P12643	P12643	BMP2	BMP2A	Bone morphogenetic protein 2	Homo sapiens	9606	protein
	P36894	P36894	BMPR1A	ALK3	Bone morphogenetic protein receptor type-1A	Homo sapiens	9606	protein
	P62158	P62158	CALM1	CAMIII	Calmodulin	Homo sapiens	9606	protein
	O14936	O14936	CASK	LIN2	Peripheral plasma membrane protein CASK	Homo sapiens	9606	protein
	P20963	P20963	CD247	TCRZ	T-cell surface glycoprotein CD3 zeta chain	Homo sapiens	9606	protein
	P60033	P60033	CD81	TSPAN28	CD81 antigen	Homo sapiens	9606	protein
	O75530	O75530	EED		Polycomb protein EED	Homo sapiens	9606	protein
	P00533	P00533	EGFR	ERBB1	Epidermal growth factor receptor	Homo sapiens	9606	protein
	Q99814	Q99814	EPAS1	MOP2	Endothelial PAS domain-containing protein 1	Homo sapiens	9606	protein
	Q15910	Q15910	EZH2	KMT6	Histone-lysine N-methyltransferase EZH2	Homo sapiens	9606	protein
	P28799	P28799	GRN		Granulins	Homo sapiens	9606	protein
	P09382	P09382	LGALS1		Galectin-1	Homo sapiens	9606	protein
	Q02750	Q02750	MAP2K1	PRKMK1	Dual specificity mitogen-activated protein kinase kinase 1	Homo sapiens	9606	protein
	P08581	P08581	MET		Hepatocyte growth factor receptor	Homo sapiens	9606	protein
	P50281	P50281	MMP14		Matrix metalloproteinase-14	Homo sapiens	9606	protein
	P15172	P15172	MYOD1	MYOD	Myoblast determination protein 1	Homo sapiens	9606	protein
	Q15596	Q15596	NCOA2	TIF2	Nuclear receptor coactivator 2	Homo sapiens	9606	protein
	P04150	P04150	NR3C1	GRL	Glucocorticoid receptor	Homo sapiens	9606	protein
	P27986	P27986	PIK3R1	GRB1	Phosphatidylinositol 3-kinase regulatory subunit alpha	Homo sapiens	9606	protein
	Q03405	Q03405	PLAUR	UPAR	Urokinase plasminogen activator surface receptor	Homo sapiens	9606	protein
	Q9NQ66	Q9NQ66	PLCB1	KIAA0581	1-phosphatidylinositol-4,5-bisphosphate phosphodiesterase beta-1	Homo sapiens	9606	protein
	P06400	P06400	RB1		Retinoblastoma-associated protein	Homo sapiens	9606	protein
	P19793	P19793	RXRA	NR2B1	Retinoic acid receptor RXR-alpha	Homo sapiens	9606	protein
	O00422	O00422	SAP18	GIG38	Histone deacetylase complex subunit SAP18	Homo sapiens	9606	protein
	O15105	O15105	SMAD7	MADH8	Mothers against decapentaplegic homolog 7	Homo sapiens	9606	protein
	Q16594	Q16594	TAF9	TAFII31	Transcription initiation factor TFIID subunit 9	Homo sapiens	9606	protein
	P40337	P40337	VHL		Von Hippel-Lindau disease tumor suppressor	Homo sapiens	9606	protein
	P62258	P62258	YWHAE		14-3-3 protein epsilon	Homo sapiens	9606	protein
	P23727	P23727	PIK3R1		Phosphatidylinositol 3-kinase regulatory subunit alpha	Bos taurus	9913	protein
	Q9XSY1	Q9XSY1	RB1		Retinoblastoma protein	Canis familiaris	9615	protein
	O70589	O70589	Cask		Peripheral plasma membrane protein CASK	Mus musculus	10090	protein
	P24161	P24161	Cd247	Tcrz	T-cell surface glycoprotein CD3 zeta chain	Mus musculus	10090	protein
	Q9JIF7	Q9JIF7	Copb1	Copb	Coatomer subunit beta	Mus musculus	10090	protein
	Q01279	Q01279	Egfr		Epidermal growth factor receptor	Mus musculus	10090	protein
	Q61188	Q61188	Ezh2	Enx1h	Histone-lysine N-methyltransferase EZH2	Mus musculus	10090	protein
	P31938	P31938	Map2k1	Prkmk1	Dual specificity mitogen-activated protein kinase kinase 1,	Mus musculus	10090	protein
	P10085	P10085	Myod1	Myod	Myoblast determination protein 1	Mus musculus	10090	protein
	P26450	P26450	Pik3r1		Phosphatidylinositol 3-kinase regulatory subunit alpha	Mus musculus	10090	protein
	P13405	P13405	Rb1	Rb-1	Retinoblastoma-associated protein	Mus musculus	10090	protein
	P43407	P43407	Sdc2	Synd2	Syndecan-2	Mus musculus	10090	protein
	Q8VI33	Q8VI33	Taf9	Taf2g	Transcription initiation factor TFIID subunit 9	Mus musculus	10090	protein
	P62259	P62259	Ywhae		14-3-3 protein epsilon	Mus musculus	10090	protein
	P62161	P62161	Calm1	Camc	Calmodulin	Rattus norvegicus	10116	protein
	Q62915	Q62915	Cask		Peripheral plasma membrane protein CASK	Rattus norvegicus	10116	protein
	P63170	P63170	Dynll1	Pin	Dynein light chain 1, cytoplasmic	Rattus norvegicus	10116	protein
	Q9QX70	Q9QX70	Egfr		Epidermal growth factor receptor	Rattus norvegicus	10116	protein
	Q04589	Q04589	Fgfr1	Flg	Basic fibroblast growth factor receptor 1	Rattus norvegicus	10116	protein
	P48508	P48508	Gclm	Glclr	Glutamate--cysteine ligase regulatory subunit	Rattus norvegicus	10116	protein
	P06536	P06536	Nr3c1	Grl	Glucocorticoid receptor	Rattus norvegicus	10116	protein
	P10687	P10687	Plcb1		1-phosphatidylinositol-4,5-bisphosphate phosphodiesterase beta-1	Rattus norvegicus	10116	protein
	P34900	P34900	Sdc2	Synd2	Syndecan-2	Rattus norvegicus	10116	protein
	Q64259	Q64259	Vhl		Von Hippel-Lindau disease tumor suppressor	Rattus norvegicus	10116	protein
	P31000	P31000	Vim		Vimentin	Rattus norvegicus	10116	protein
	P62260	P62260	Ywhae		14-3-3 protein epsilon	Rattus norvegicus	10116	protein
Invasive	P48047	P48047	ATP5O	ATPO	ATP synthase subunit O, mitochondrial	Homo sapiens	9606	protein
	Q13618	Q13618	CUL3	KIAA0617	Cullin-3	Homo sapiens	9606	protein
	P01100	P01100	FOS	G0S7	Proto-oncogene protein c-fos	Homo sapiens	9606	protein
	P50148	P50148	GNAQ	GAQ	Guanine nucleotide-binding protein	Homo sapiens	9606	protein
	Q9Y5Q9	Q9Y5Q9	GTF3C3		General transcription factor 3C polypeptide 3	Homo sapiens	9606	protein
	P54198	P54198	HIRA	TUPLE1	Protein HIRA	Homo sapiens	9606	protein
	O14920	O14920	IKBKB	IKKB	Inhibitor of nuclear factor kappa-B kinase subunit beta	Homo sapiens	9606	protein
	P07942	P07942	LAMB1		Laminin subunit beta-1	Homo sapiens	9606	protein
	Q07954	Q07954	LRP1	APR	Prolow-density lipoprotein receptor-related protein 1	Homo sapiens	9606	protein
	P16234	P16234	PDGFRA		Alpha-type platelet-derived growth factor receptor	Homo sapiens	9606	protein
	P20936	P20936	RASA1	RASA	Ras GTPase-activating protein 1	Homo sapiens	9606	protein
	Q16576	Q16576	RBBP7	RBAP46	Histone-binding protein RBBP7	Homo sapiens	9606	protein
	P42766	P42766	RPL35		60S ribosomal protein L35	Homo sapiens	9606	protein
	Q14683	Q14683	SMC1A	SMC1L1	Structural maintenance of chromosomes protein 1A	Homo sapiens	9606	protein
	Q92900	Q92900	UPF1	RENT1	Regulator of nonsense transcripts 1	Homo sapiens	9606	protein
	P26651	P26651	ZFP36	TTP	Tristetraproline	Homo sapiens	9606	protein
	P13621	P13621	ATP5O		ATP synthase subunit O, mitochondrial	Bos taurus	9913	protein
	O97593	O97593	SMC1A	SMC1L1	Structural maintenance of chromosomes protein 1A	Bos taurus	9913	protein
	P16967	P16967	SSR1		Translocon-associated protein subunit alpha	Canis familiaris	9615	protein
	Q9JLV5	Q9JLV5	Cul3		Cullin-3	Mus musculus	10090	protein
	Q9DC51	Q9DC51	Gnai3		Guanine nucleotide-binding protein	Mus musculus	10090	protein
	P21279	P21279	Gnaq		Guanine nucleotide-binding protein	Mus musculus	10090	protein
	O88351	O88351	Ikbkb	Ikkb	Inhibitor of nuclear factor kappa-B kinase subunit beta	Mus musculus	10090	protein
	P52946	P52946	Pdx1	Ipf1	Pancreas/duodenum homeobox protein 1	Mus musculus	10090	protein
	Q91YX7	Q91YX7	Rasa1		RAS p21 protein activator 1	Mus musculus	10090	protein
	Q60973	Q60973	Rbbp7	Rbap46	Histone-binding protein RBBP7	Mus musculus	10090	protein
	Q9CU62	Q9CU62	Smc1a	Smcb	Structural maintenance of chromosomes protein 1A	Mus musculus	10090	protein
	O08838	O08838	Amph	Amph1	Amphiphysin	Rattus norvegicus	10116	protein
	Q06647	Q06647	Atp5o		ATP synthase subunit O, mitochondrial	Rattus norvegicus	10116	protein
	P12841	P12841	Fos		Proto-oncogene protein c-fos	Rattus norvegicus	10116	protein
	P08753	P08753	Gnai3	Gnai-3	Guanine nucleotide-binding protein	Rattus norvegicus	10116	protein
	P82471	P82471	Gnaq		Guanine nucleotide-binding protein	Rattus norvegicus	10116	protein
	Q9QY78	Q9QY78	Ikbkb	Ikkb	Inhibitor of nuclear factor kappa-B kinase subunit beta	Rattus norvegicus	10116	protein
	P50904	P50904	Rasa1	Rasa	Ras GTPase-activating protein 1	Rattus norvegicus	10116	protein
	Q9JIR1	Q9JIR1	Rimbp2	Rbp2	RIMS-binding protein 2	Rattus norvegicus	10116	protein
Colony forming	P60709	P60709	ACTB		Actin, cytoplasmic 1	Homo sapiens	9606	protein
	P63261	P63261	ACTG1	ACTG	Actin, cytoplasmic 2	Homo sapiens	9606	protein
	P12644	P12644	BMP4	DVR4	Bone morphogenetic protein 4	Homo sapiens	9606	protein
	Q15834	Q15834	CCDC85B	DIPA	Coiled-coil domain-containing protein 85B	Homo sapiens	9606	protein
	P99999	P99999	CYCS	CYC	Cytochrome c	Homo sapiens	9606	protein
	Q96KQ7	Q96KQ7	EHMT2	NG36	Histone-lysine N-methyltransferase, H3 lysine-9 specific 3	Homo sapiens	9606	protein
	P03372	P03372	ESR1	NR3A1	Estrogen receptor	Homo sapiens	9606	protein
	Q8WXI9	Q8WXI9	GATAD2B	KIAA1150	Transcriptional repressor p66-beta	Homo sapiens	9606	protein
	P16104	P16104	H2AFX	H2AX	Histone H2A.x	Homo sapiens	9606	protein
	Q13547	Q13547	HDAC1	RPD3L1	Histone deacetylase 1	Homo sapiens	9606	protein
	Q6IT96	Q6IT96	HDAC1	hCG_41610	HDAC1 protein	Homo sapiens	9606	protein
	P62805	P62805	HIST1H4A	HIST4H4	Histone H4	Homo sapiens	9606	protein
	P61978	P61978	HNRNPK	HNRPK	Heterogeneous nuclear ribonucleoprotein K,	Homo sapiens	9606	protein
	P08238	P08238	HSP90AB1	HSPCB	Heat shock protein HSP 90-beta,	Homo sapiens	9606	protein
	P42858	P42858	HTT	IT15	Huntingtin	Homo sapiens	9606	protein
	P20700	P20700	LMNB1	LMNB	Lamin-B1	Homo sapiens	9606	protein
	Q9UDY8	Q9UDY8	MALT1	MLT	Mucosa-associated lymphoid tissue lymphoma translocation protein 1	Homo sapiens	9606	protein
	P27361	P27361	MAPK3	PRKM3	Mitogen-activated protein kinase 3	Homo sapiens	9606	protein
	P61244	P61244	MAX		Protein max	Homo sapiens	9606	protein
	P40692	P40692	MLH1	COCA2	DNA mismatch repair protein Mlh1	Homo sapiens	9606	protein
	Q9Y6Q9	Q9Y6Q9	NCOA3	TRAM1	Nuclear receptor coactivator 3	Homo sapiens	9606	protein
	P51970	P51970	NDUFA8		NADH dehydrogenase [ubiquinone] 1 alpha subcomplex subunit 8	Homo sapiens	9606	protein
	O75380	O75380	NDUFS6		NADH dehydrogenase [ubiquinone] iron-sulfur protein 6, mitochondrial	Homo sapiens	9606	protein
	P63151	P63151	PPP2R2A		Serine/threonine-protein phosphatase 2A 55 kDa regulatory subunit B alpha isoform	Homo sapiens	9606	protein
	P13861	P13861	PRKAR2A	PRKAR2	cAMP-dependent protein kinase type II-alpha regulatory subunit	Homo sapiens	9606	protein
	P49768	P49768	PSEN1	PSNL1	Presenilin-1,	Homo sapiens	9606	protein
	O14818	O14818	PSMA7		Proteasome subunit alpha type-7	Homo sapiens	9606	protein
	P20618	P20618	PSMB1	PSC5	Proteasome subunit beta type-1	Homo sapiens	9606	protein
	P62834	P62834	RAP1A	KREV1	Ras-related protein Rap-1A	Homo sapiens	9606	protein
	P28749	P28749	RBL1		Retinoblastoma-like protein 1	Homo sapiens	9606	protein
	O95347	O95347	SMC2	PRO0324	Structural maintenance of chromosomes protein 2	Homo sapiens	9606	protein
	Q9UQE7	Q9UQE7	SMC3	SMC3L1	Structural maintenance of chromosomes protein 3	Homo sapiens	9606	protein
	Q07889	Q07889	SOS1		Son of sevenless homolog 1	Homo sapiens	9606	protein
	Q15554	Q15554	TERF2	TRF2	Telomeric repeat-binding factor 2	Homo sapiens	9606	protein
	P36897	P36897	TGFBR1		TGF-beta receptor type-1	Homo sapiens	9606	protein
	Q04725	Q04725	TLE2		Transducin-like enhancer protein 2	Homo sapiens	9606	protein
	Q12933	Q12933	TRAF2	TRAP3	TNF receptor-associated factor 2	Homo sapiens	9606	protein
	Q13263	Q13263	TRIM28	TIF1B	Transcription intermediary factor 1-beta	Homo sapiens	9606	protein
	Q9Y4A5	Q9Y4A5	TRRAP	PAF400	Transformation/transcription domain-associated protein	Homo sapiens	9606	protein
	P63027	P63027	VAMP2	SYB2	Vesicle-associated membrane protein 2,	Homo sapiens	9606	protein
	P11473	P11473	VDR	NR1I1	Vitamin D3 receptor	Homo sapiens	9606	protein
	Q9UBQ0	Q9UBQ0	VPS29	MDS007	Vacuolar protein sorting-associated protein 29	Homo sapiens	9606	protein
	P12956	P12956	XRCC6	G22P1	ATP-dependent DNA helicase 2 subunit 1	Homo sapiens	9606	protein
	Q8IZH2	Q8IZH2	XRN1	2016-09-01	5''''''''-3'''''''' exoribonuclease 1,	Homo sapiens	9606	protein
	Q04917	Q04917	YWHAH	YWHA1	14-3-3 protein eta	Homo sapiens	9606	protein
	Q76LV1	Q76LV1	HSP90AB1	HSPCB	Heat shock protein HSP 90-beta	Bos taurus	9913	protein
	P42029	P42029	NDUFA8		NADH dehydrogenase [ubiquinone] 1 alpha subcomplex subunit 8	Bos taurus	9913	protein
	P23934	P23934	NDUFS6		NADH dehydrogenase [ubiquinone] iron-sulfur protein 6, mitochondrial	Bos taurus	9913	protein
	P63026	P63026	VAMP2	SYB2	Vesicle-associated membrane protein 2	Bos taurus	9913	protein
	P60710	P60710	Actb		Actin, cytoplasmic 1	Mus musculus	10090	protein
	P63260	P63260	Actg1	Actg	Actin, cytoplasmic 2	Mus musculus	10090	protein
	Q8VHR5	Q8VHR5	Gatad2b		Transcriptional repressor p66-beta	Mus musculus	10090	protein
	O35668	O35668	Hap1		Huntingtin-associated protein 1	Mus musculus	10090	protein
	O09106	O09106	Hdac1		Histone deacetylase 1	Mus musculus	10090	protein
	P62806	P62806	Hist1h4a	Hist4h4	Histone H4	Mus musculus	10090	protein
	P11499	P11499	Hsp90ab1	Hspcb	Heat shock protein HSP 90-beta	Mus musculus	10090	protein
	P42859	P42859	Htt	Hdh	Huntingtin	Mus musculus	10090	protein
	Q63844	Q63844	Mapk3	Prkm3	Mitogen-activated protein kinase 3	Mus musculus	10090	protein
	Q61166	Q61166	Mapre1		Microtubule-associated protein RP/EB family member 1	Mus musculus	10090	protein
	P28574	P28574	Max	Myn	Protein max	Mus musculus	10090	protein
	Q8BMV0	Q8BMV0	Nck1		Putative uncharacterized protein	Mus musculus	10090	protein
	Q9DCJ5	Q9DCJ5	Ndufa8		NADH dehydrogenase [ubiquinone] 1 alpha subcomplex subunit 8	Mus musculus	10090	protein
	P52503	P52503	Ndufs6	Ip13	NADH dehydrogenase [ubiquinone] iron-sulfur protein 6, mitochondrial	Mus musculus	10090	protein
	P49769	P49769	Psen1	Psnl1	Presenilin-1,	Mus musculus	10090	protein
	Q9Z2U0	Q9Z2U0	Psma7		Proteasome subunit alpha type-7	Mus musculus	10090	protein
	O09061	O09061	Psmb1		Proteasome subunit beta type-1	Mus musculus	10090	protein
	P62835	P62835	Rap1a	Krev-1	Ras-related protein Rap-1A	Mus musculus	10090	protein
	Q64701	Q64701	Rbl1		Retinoblastoma-like protein 1	Mus musculus	10090	protein
	Q8CG48	Q8CG48	Smc2	Smc2l1	Structural maintenance of chromosomes protein 2	Mus musculus	10090	protein
	Q9CW03	Q9CW03	Smc3	Smcd	Structural maintenance of chromosomes protein 3	Mus musculus	10090	protein
	Q62245	Q62245	Sos1		Son of sevenless homolog 1	Mus musculus	10090	protein
	Q2M4G6	Q2M4G6	Sos1		Son of sevenless like-protein 1	Mus musculus	10090	protein
	Q64729	Q64729	Tgfbr1		TGF-beta receptor type-1	Mus musculus	10090	protein
	P39429	P39429	Traf2		TNF receptor-associated factor 2	Mus musculus	10090	protein
	P63044	P63044	Vamp2	Syb2	Vesicle-associated membrane protein 2	Mus musculus	10090	protein
	P48281	P48281	Vdr	Nr1i1	Vitamin D3 receptor	Mus musculus	10090	protein
	Q9QZ88	Q9QZ88	Vps29		Vacuolar protein sorting-associated protein 29	Mus musculus	10090	protein
	P23475	P23475	Xrcc6	Ku70	ATP-dependent DNA helicase 2 subunit 1	Mus musculus	10090	protein
	P68510	P68510	Ywhah		14-3-3 protein eta	Mus musculus	10090	protein
	P60711	P60711	Actb		Actin, cytoplasmic 1	Rattus norvegicus	10116	protein
	P63259	P63259	Actg1	Actg	Actin, cytoplasmic 2	Rattus norvegicus	10116	protein
	P06211	P06211	Esr1	Nr3a1	Estrogen receptor	Rattus norvegicus	10116	protein
	P54256	P54256	Hap1		Huntingtin-associated protein 1	Rattus norvegicus	10116	protein
	Q99PA2	Q99PA2	Hdac1	HdaC1	Histone deacetylase 1	Rattus norvegicus	10116	protein
	P34058	P34058	Hsp90ab1	Hspcb	Heat shock protein HSP 90-beta	Rattus norvegicus	10116	protein
	P51111	P51111	Htt	Hdh	Huntingtin	Rattus norvegicus	10116	protein
	P12368	P12368	Prkar2a		cAMP-dependent protein kinase type II-alpha regulatory subunit	Rattus norvegicus	10116	protein
	P97887	P97887	Psen1	Psnl1	Presenilin-1	Rattus norvegicus	10116	protein
	Q496Z7	Q496Z7	Tle2		Transducin-like enhancer of split 2	Rattus norvegicus	10116	protein
	P63045	P63045	Vamp2	Syb2	Vesicle-associated membrane protein 2	Rattus norvegicus	10116	protein
Proliferation	P63010	P63010	AP2B1	CLAPB1	AP-2 complex subunit beta-1	Homo sapiens	9606	protein
	P12277	P12277	CKB	CKBB	Creatine kinase B-type	Homo sapiens	9606	protein
	P61586	P61586	RHOA	RHO12	Transforming protein RhoA	Homo sapiens	9606	protein
	P61585	P61585	RHOA	RHO12	Transforming protein RhoA	Bos taurus	9913	protein
	Q04447	Q04447	Ckb	Ckbb	Creatine kinase B-type	Mus musculus	10090	protein
	Q3TN61	Q3TN61	Rhoa		Putative uncharacterized protein	Mus musculus	10090	protein
	P62944	P62944	Ap2b1	Clapb1	AP-2 complex subunit beta-1	Rattus norvegicus	10116	protein
	P07335	P07335	Ckb	Ckbb	Creatine kinase B-type	Rattus norvegicus	10116	protein

## Sheet: Sheet 4
Sheet 4
Information of complete list of complexes present in CORUM . Grey shaded cells contain complexes with involvement of c-MYC protein.
Ontology_CORUM_12.10.2012	Name of the complex	gene id
CORUM:2649	MYC-DNMT3A-ZBTB17 complex	1788|4609|7709
CORUM:2653	MYC-MAX-BLOC1S1 complex	2647|4149|4609
CORUM:2655	MYC-MAX complex	4149|4609
CORUM:1170	cMYC-ATPase-helicase complex	86|4609|8607|10856|8295
CORUM:1171	c-MYC-ATPase-helicase complex	86|4609|8607|10856|8295
CORUM:3830	ADRB2 homodimer complex	154
CORUM:1985	AIRE homodimer complex	326
CORUM:2580	Survivin homodimer complex	332
CORUM:2711	Amyloid beta protein oligomer	351
CORUM:5369	ATM homodimer complex	472
CORUM:2010	AXL homodimer complex	558
CORUM:2000	BAX homo-oligomer complex	581
CORUM:3492	Bax homooligomeric complex, after apoptotic stimulation	581
CORUM:5217	Calreticulin oligomer complex	811
CORUM:2462	Caveolin-1 homodimer complex	857
CORUM:1986	Endoglin homodimer complex	2022
CORUM:5442	EPOR receptor complex	2057
CORUM:3182	FHL2 homodimer complex	2274
CORUM:3184	FHL3 homodimer complex	2275
CORUM:2540	BCR-ABL (p210 fusion protein)-GRB2 complex	2885
CORUM:2892	BCR-ABL (p185 fusion protein)-GRB2 complex	2885
CORUM:1991	PRMT2 homodimer complex	3275
CORUM:5710	PRMT2 homo-oligomer complex	3275
CORUM:1731	PRMT1 complex	3276
CORUM:5421	HTR1A homodimer complex	3350
CORUM:5415	HTR1B homodimer complex	3351
CORUM:5412	HTR1D homodimer complex	3352
CORUM:404	Isocitrate dehydrogenase, cytoplasmic	3417
CORUM:2016	IL12A homodimer complex	3592
CORUM:5549	IL-12 subunit p40 homodimer complex	3593
CORUM:1992	LEPR homodimer complex	3953
CORUM:5530	Homodimeric complex LTBR	4055
CORUM:1976	MTNR1A homodimer complex	4543
CORUM:1977	MTNR1B homodimer complex	4544
CORUM:3335	Homotetrameric complex NIAP	4671
CORUM:1899	NTF4 homodimer complex	4909
CORUM:2231	PCNA homotrimer complex	5111
CORUM:1984	PEX14 homodimer complex	5195
CORUM:3161	PRL receptor (PRLR) dimer complex	5618
CORUM:2007	PRNP homo-oligomer complex	5621
CORUM:2003	COX1 homodimer complex	5742
CORUM:1439	PTGS2 homodimer complex	5743
CORUM:2005	PTPRA homodimer complex	5786
CORUM:1982	CACY homodimer complex	6277
CORUM:1993	SLC1A2 homotrimer complex	6506
CORUM:1072	SNX complex (SNX2), oligomeric	6643
CORUM:5372	SRI homodimer complex	6717
CORUM:1522	STAT3 homodimer copmplex	6774
CORUM:2023	STAT5A homodimer complex	6776
CORUM:2013	STAT5B homodimer complex	6777
CORUM:2219	TERF1 homodimer complex	7013
CORUM:3041	TGF-beta-receptor type II homodimer complex	7048
CORUM:3125	TLE1 homodimer complex	7088
CORUM:3123	TLE2 homodimer complex	7089
CORUM:2681	p53 homotetramer complex	7157
CORUM:2074	TRAF6 oligomer complex	7189
CORUM:1957	DAP12 signaling homodimer complex	7305
CORUM:6066	Xanthine oxidase	7498
CORUM:3849	TCL1(homotrimer) complex	8115
CORUM:3988	ClpP complex, heptameric	8192
CORUM:1813	MAD1L1 homodimer complex	8379
CORUM:2123	IKBKG homodimer complex	8517
CORUM:5730	IKBKG homotrimer complex	8517
CORUM:5827	IKBKG tetramer complex	8517
CORUM:1987	MYOM1 homodimer complex	8736
CORUM:1989	BANF1 homodimer protein	8815
CORUM:5918	KSR1 homooligomer complex	8844
CORUM:2052	BCL10 oligomer complex	8915
CORUM:2513	N-WASp homomer	8976
CORUM:1561	NMI homodimer complex	9111
CORUM:3185	ACT homodimer complex	9457
CORUM:29	PA28gamma complex	10197
CORUM:5926	CNK1 homodimer complex	10256
CORUM:2001	NOD1 homodimer complex	10392
CORUM:1748	PRMT5 complex	10419
CORUM:2004	C1D homodimer protein	10438
CORUM:5691	TALL1 homo-oligomer complex	10673
CORUM:3991	ClpX complex, hexameric	10845
CORUM:2051	MALT1 oligomer complex	10892
CORUM:2592	SIRT1 homotrimer complex	23411
CORUM:2811	BRCA1-cABL complex	25672
CORUM:3270	Delta1 homodimer complex	28514
CORUM:3173	CIN85 homotetramer complex	30011
CORUM:1530	Girdin homo-oligomer complex	55704
CORUM:201	HUIC complex	580672
CORUM:1972	BMP4-BGN complex	633652
CORUM:5770	RUNX1-CBF-beta-DNA complex	865861
CORUM:5557	CDC2-CCNA2 complex	890983
CORUM:5543	CCNB1-CDC2 complex	891983
CORUM:5542	CCNB2-CDC2 complex	9133983
CORUM:2160	AOF2-AR complex	23028367
CORUM:816	MRIP-RHOA complex	23164387
CORUM:2029	BNIP2-ARHGAP8 complex	23779663
CORUM:702	ARD1-NATH complex	80155373
CORUM:2788	BRCA1 B complex	571580672
CORUM:2818	BRCA1-BARD1-BRCA2-DNA damage complex III	580672675
CORUM:3043	BMP2-BRIA complex	650652657
CORUM:5550	CDC2-CCNB1-CCNF complex	891899983
CORUM:2294	ABI1-WASF2 complex	10006|10163
CORUM:186	Wave-2 complex	10006|55845|23191|10787|10163
CORUM:2297	ABI1-WASL complex	10006|8976
CORUM:5210	TANK-TRAF2-TRAF3 complex	10010|7186|7187
CORUM:5772	ZO1-(beta)cadherin-(VE)cadherin-VEGFR2 complex	1003|1499|3791|7082
CORUM:826	PAR-3-VE-cadherin-beta-catenin complex	1003|1499|56288
CORUM:829	PAR-6-VE-cadherin complex, endothelial	1003|50855|84552
CORUM:831	PAR-6-PAR-3-VE-cadherin complex, endothelial	1003|56288|50855|84552
CORUM:2233	Replication-coupled CAF-1-MBD1-ETDB1 complex	10036|4152|9869
CORUM:1259	Chromatin assembly complex (CAF-1 complex)	10036|8208|5928
CORUM:641	RANBPM-SMP1 complex	10048|23585
CORUM:5756	SUA1-UBA2 complex	10055|10054
CORUM:5755	SUMO1-SUA1-UBA2 complex	10055|7341|10054
CORUM:4200	DLP1-hFIS1 complex	10059|51024
CORUM:1335	SNW1 complex	10061|988|1642|9416|1915|1937|9343|3192|3309|9782|4436|5211|10594|6421|23020|22938|203068|51366
CORUM:27	Arp2/3 protein complex	10097|10096|10095|10109|10094|10093|10092
CORUM:2989	ITGA9-ITGB1-ADAM8 complex	101|3680|3688
CORUM:520	KCNQ1 macromolecular complex	10142|3784|5499|5500|5501|5566|5567|5568|5576|5577
CORUM:3140	CRLR-RAMP2 complex	10203|10266
CORUM:1300	CRLR-RAMP1 complex	10203|10267
CORUM:3141	CRLR-RAMP3 complex	10203|10268
CORUM:2638	HES1 promoter corepressor complex	1022|1387|2033|5430|3516|6830
CORUM:876	SNARE complex (VAMP3, STX6, VTI1A)	10228|9341|143187
CORUM:874	SNARE complex (VAMP3, VAMP4, VAMP8, STX6)	10228|9341|8674|8673
CORUM:2625	CDK8-MED6-PARP1 complex	1024|10001|142
CORUM:909	ARC92-Mediator complex	1024|5469|9968|9969|9282|51586|10025|9440|9439|81857|9441|10001|9443
CORUM:1191	RNA pol II containing coactivator complex Tat-SF	1025|27336|4691|5430|6829
CORUM:3229	Heterodimer complex (CDK9, IL6ST)	1025|3572
CORUM:2833	SRm160-SRm300 complex	10250|23524
CORUM:5924	RAF1-CNK1 complex, RAS stimulated	10256|5894
CORUM:5928	CNK1-SRC-RAF1 complex	10256|5894|6714
CORUM:314	PCNA-p21 complex	1026|5111
CORUM:5622	HSP90-CIP1-FKBPL complex	1026|63943|3320
CORUM:1183	CDC5L complex	10286|9689|988|51503|1778|10985|3312|3608|5356|8493|5499|5591|27339|22828|27316|23451|10992|10262|9814|6421|6426|6427|6626|6627|6632|6633|6634|10250|6925|7153
CORUM:1182	CDC5L core complex	10286|988|10985|3312|5356|27339
CORUM:220	ARF-Mule complex	1029|10075|4869
CORUM:1734	SF3A1-SF3A2-SF3A3 complex	10291|8175|10946
CORUM:906	ADAR1-CDK2 complex	103|1017
CORUM:3102	DHX9-ADAR-vigilin-DNA-PK-Ku antigen complex	103|1660|3069|5591|7520|2547
CORUM:60	Interferon-stimulated gene factor 3 transcription complex ISGF3	10379|6772|6773
CORUM:1826	SMAD3-HEF1-APC10-CDH1 complex	10393|999|4739|4088
CORUM:1539	G protein complex (GNG2, GNB2L1, RAF1)	10399|54331|5894
CORUM:13	MUS81-CDS1 complex	1040|80198
CORUM:127	NDC80 kinetochore complex	10403|83540|147841|57405
CORUM:660	TIM (TIMM23, TIMM50) complex, mitochondrial	10431|92609
CORUM:605	TIM (TIMM17ab, TIMM23, TIMM44) complex, mitochondrial	10440|10245|10431|10469
CORUM:3097	TIMM17-TIMM23 complex	10440|10431
CORUM:2758	TRIKA2 protein kinase complex (TAK1, TAB1, TAB2)	10454|23118|6885
CORUM:3529	Ternary COG subcomplex	10466|57511|91949
CORUM:3545	COG5-COG6-COG7 subcomplex	10466|57511|91949
CORUM:3525	Tetrameric COG subcomplex	10466|57511|91949|84342
CORUM:3530	Binary COG subcomplex	10466|91949
CORUM:1552	TNPO2-RAN-NXF1 complex	10482|5901|30000
CORUM:814	Postsplicing complex	10482|9939|10921|5976|26019|65110|65109
CORUM:746	C/EBPalpha-HNF6 complex	1050|3175
CORUM:6068	ESR1-CEBPB complex	1051|2099
CORUM:2379	ITGA2B-ITGB3-CIB1 complex	10519|3674|3690
CORUM:3082	DGCR8 multiprotein complex	10521|1655|54487|1660|2521|3187|10236|3192|3309|3609|4691
CORUM:2755	17S U2 snRNP	10523|9879|1665|22826|10362|3329|84844|22827|84991|10291|8175|10946|23451|51639|10992|23450|10262|83443|6426|10285|6627|6628|6629|6632|6633|6634|6635|6636|6637|23350|10131|7307|11338
CORUM:5656	CEBPE-E2F1-RB1 complex	1053|1869|5925
CORUM:2863	Serine-palmitoyltransferase (SPT) complex	10558|9517|55304
CORUM:5239	CAP(C)-CAP(E) complex	10592|10051
CORUM:1195	Exon junction complex (mRNA splicing-dependent)	10594|10250
CORUM:927	CENP-A nucleosome associated complex	1060|64946|79019|55839|80152|79682
CORUM:644	ASPP1-SAM68 complex	10657|23368
CORUM:2578	Sam68-p120GAP complex	10657|5921
CORUM:1728	CTCF-nucleophosmin-PARP-HIS-KPNA-LMNA-TOP complex	10664|3015|723790|3836|3839|4000|4869|142|7153
CORUM:2705	SMAD3-SMAD4-CTCF protein-DNA complex	10664|4088|4089
CORUM:5154	CTCF-nucleophosmin complex	10664|4869
CORUM:5153	CTFC-TAF1 complex	10664|6418
CORUM:67	AP4 adaptor complex	10717|23431|9179|11154
CORUM:2486	GIPC1-LHCGR complex	10755|3973
CORUM:2487	GIPC1-NTRK1-RGS19 complex	10755|4914|10287
CORUM:681	(C-CFTR)2-NHERF-ezrin complex	1080|7430|9368
CORUM:682	C-CFTR-NHERF(PDZ1 domain)-ezrin complex	1080|7430|9368
CORUM:683	C-CFTR-NHERF(PDZ2 domain)-ezrin complex	1080|7430|9368
CORUM:794	SNARE complex (VAMP2, SNAP25, STX1a, CPLX2)	10814|6616|6804|6844
CORUM:1139	SNARE complex (VAMP2, SNAP25, STX1a, STX3, CPLX1, CPLX3, CPLX4)	10815|594855|339302|6616|6804|6809|6844
CORUM:1137	SNARE complex (VAMP2, SNAP25, STX1a, CPLX1, CPLX3)	10815|594855|6616|6804|6844
CORUM:1140	Complexin complex (STX3, CPLX1, CPLX3)	10815|594855|6809
CORUM:793	SNARE complex (VAMP2, SNAP25, STX1a, CPLX1)	10815|6616|6804|6844
CORUM:5233	TNF-alpha/NF-kappa B signaling complex 5	10849|1147|8454|23291|3551|8517|10788|3838|10128|4163|4528|4790|4791|4793|5134|25885|84172|51082|64425|5437|5441|9462|5966|5970|6500
CORUM:1990	PGRMC1-SCAP complex	10857|22937
CORUM:1774	MICA-KLRK1-HCST complex	10870|22914|4276
CORUM:1772	MICB-KLRK1-HCST complex	10870|22914|4277
CORUM:1773	ULBP3-KLRK1-HCST complex	10870|22914|79465
CORUM:1775	ULBP2-KLRK1-HCST complex	10870|22914|80328
CORUM:3213	ULBP1-KLRK1-HCST complex	10870|22914|80329
CORUM:2589	PGC-1-SRp40-SRp55-SRp75 complex	10891|6429|6430|6431
CORUM:2744	TRAF2-MALT1 complex	10892|7186
CORUM:2743	TRAF6-MALT1 complex	10892|7189
CORUM:2715	Ubiquitin E3 ligase (CSN1, CSN8, HRT1, SKP1, SKP2, CUL1, CUL2, CUL3)	10920|8454|8453|8452|2873|9978|6500|6502
CORUM:724	MAF2 complex	10933|84148
CORUM:722	MRG15-PAM14-RB complex	10933|93621|5925
CORUM:723	MAF1 complex	10933|93621|5925
CORUM:123	Rnase/Mrp complex	10940|10775|51367|10248|11102|79897|54913|10556|10557|10799
CORUM:5685	Membrane protein complex (VCP, UFD1L, SEC61B)	10952|7353|7415
CORUM:5283	tRNA splicing endonuclease	10978|116461|80746|79042|283989
CORUM:5284	RNA endonuclease (SEN2deltaEx8, SEN54, CLP1)	10978|80746|283989
CORUM:1057	DIPA-MCRS1 complex	11007|10445
CORUM:2430	ITGA2-ITGB1-CHAD complex	1101|3673|3688
CORUM:1768	CPSF6-EWSR1-ITCH-NUDT21-POLR2A-UBAP2L complex	11052|2130|83737|11051|5430|9898
CORUM:1769	CPSF6-ITCH-NUDT21-POLR2A complex	11052|83737|11051|5430
CORUM:1767	CPSF6-ITCH-NUDT21-POLR2A-UBAP2L complex	11052|83737|11051|5430|9898
CORUM:649	HDAC1-associated core complex cII	1107|3065|8932|53615|9219|5928|5931|23186|54815|57459
CORUM:650	HDAC2-asscociated core complex	1107|3066|53615|9219|5928|5931|54815|57459
CORUM:587	NuRD.1 complex	1108|3065|3066|53615|9112|57504|5928|5931
CORUM:61	Mi2/NuRD complex	1108|3065|3066|53615|9219|5928|5931
CORUM:888	MTA2 complex	1108|3065|3066|53615|9219|5928|5931|25942|23309
CORUM:62	MeCP1 complex	1108|3065|3066|8932|53615|9219|5928|5931
CORUM:1495	PID complex	1108|3065|53615|9219|5928
CORUM:2171	Ubiquitin E3 ligase (CHEK1, CUL4A)	1111|8451
CORUM:2714	Ubiquitin E3 ligase (CHEK1, CUL1)	1111|8454
CORUM:2417	ITGA4-ITGB1-EMILIN1 complex	11117|3676|3688
CORUM:5266	TNF-alpha/NF-kappa B signaling complex 6	11140|1147|2091|3320|3326|3551|8517|9020|6156|6124|6128|6132|6205|6207
CORUM:5285	TNF-alpha/NF-kappa B signaling complex 9	11140|1147|2289|3326|4793
CORUM:5268	TNF-alpha/NF-kappa B signaling complex 7	11140|2289|3320|3326|6885|10454|23118|257397
CORUM:5269	TNF-alpha/NF-kappa B signaling complex 8	11140|2289|3320|3326|9641|3895
CORUM:5199	Kinase maturation complex 1	11140|3320|3326|3308|5607|4215|2011|81572|5202|84231|7529|7531|7532|7533|10971|7534
CORUM:5234	IKBKB-CDC37-KIAA1967-HSP90AB1-HSP90AA1 complex	11140|3320|3326|3551|57805
CORUM:2112	CDC37-HSP90AA1-HSP90AB1-MAP3K11 complex	11140|3320|3326|4296
CORUM:5849	HSP90-CDC37-LRRK2 complex	11140|3326|120892
CORUM:5695	TIP5-DNMT-HDAC1 complex	11176|1786|1789|3065
CORUM:5694	Nucleolar remodeling complex (NoRC complex)	11176|8467
CORUM:282	SNF2h-cohesin-NuRD complex	11177|1107|3065|3066|8932|53615|9112|9219|5885|5928|5931|8467|8243|9126|10274|10735
CORUM:234	HuCHRAC complex	11177|54108|54107|8467
CORUM:925	WCRF complex	11177|8467
CORUM:94	ATP-utilizing chromatin assembly and remodeling factor (hACF) complex	11177|8467
CORUM:1749	SMN-PolII-RHA complex	11218|1660|50628|2959|5430|8487|6628|6629|6638|6908
CORUM:3296	SMN complex (GEMIN5,4,3), SMN-independent intermediate	11218|50628|25929
CORUM:3284	SMN complex (GEMIN5,2,3,4, SMN)	11218|50628|25929|8487|6606
CORUM:1750	PPP4C-PPP4R2-Gemin3-Gemin4 complex	11218|50628|5531|151987
CORUM:824	Anti-SMN protein complex	11218|50628|8487|6606|6628
CORUM:1142	SMN complex	11218|8487|6606|6628|6632|6633|6634|6635|6636|6637
CORUM:5277	HIF1A-OS9-EGLN3 complex	112399|3091|10956
CORUM:1187	ESCRT-II complex	11267|84313|51028
CORUM:1856	CDCA5-PDS5A-RAD21-SMC1A-PDS5B-SMC3 complex	113130|23244|23047|5885|8243|9126
CORUM:5432	Sororin-cohesin complex	113130|23244|23047|5885|8243|9126
CORUM:5830	DJ-1-SNCA complex, high molecular weight complex	11315|6622
CORUM:1737	SF3b complex	11325|84844|23451|51639|10992|23450|10262|83443
CORUM:2258	VILIP-1-AChR-alpha-4-AChR-beta-2 complex	1137|1141|7447
CORUM:324	39S ribosomal subunit, mitochondrial	114294|65008|124995|65003|6182|28998|64928|29088|54948|63875|29074|9801|51069|55052|219927|29093|6150|79590|51264|10573|11222|51263|64983|9553|64981|51318|64979|51253|64978|54148|51073|64976|64975|28977|84545|65080|84311|26589|57129|51642|740|54534|51258|122704|116540|116541|128308|65005
CORUM:2727	SRC-3 complex	1147|1387|3551|8517|10499|8202|6738
CORUM:5232	TNF-alpha/Nf-kappa B signaling complex (RPL6, RPL30, RPS13, CHUK, DDX3X, NFKB2, NFKBIB, REL, IKBKG, NFKB1, MAP3K8, RELB, GLG1, NFKBIA, RELA, TNIP2, GTF2I)	1147|1654|2734|2969|8517|1326|4790|4791|4792|4793|5966|5970|5971|6156|6128|6207|79155
CORUM:2124	IKK-alpha--ER-alpha-AIB1 complex	1147|2099|8202
CORUM:2118	CHUK-ERC1-IKBKB-IKBKG	1147|23085|3551|8517
CORUM:2101	IKKA-IKKB complex	1147|3551
CORUM:2121	CHUK-IKBKB-IKBKG complex	1147|3551|8517
CORUM:5844	I-kappa-B kinase (IKK) complex	1147|3551|8517
CORUM:2100	CHUK-IKBKB-MAP3K14 complex	1147|3551|9020
CORUM:5194	TNF-alpha/NF-kappa B signaling complex (SEC16A, CHUK, IKBKB, NFKB2, REL, IKBKG, MAP3K14, RELA, FBXW7, USP2)	1147|55294|3551|8517|9020|4791|5966|5970|9919|9099
CORUM:5829	IKBKG-CHUK complex	1147|8517
CORUM:5193	TNF-alpha/NF-kappa B signaling complex (CHUK, KPNA3, NFKB2, NFKBIB, REL, IKBKG, NFKB1, NFKBIE, RELB, NFKBIA, RELA, TNIP2)	1147|8517|3839|4790|4791|4792|4793|4794|5966|5970|5971|79155
CORUM:2105	IkappaB kinase complex (IKBKB, CHUK, IKBKAP, NFKBIA, RELA, MAP3K14)	1147|8518|3551|9020|4792|5970
CORUM:5230	CHUK-NFKB2-REL-IKBKG-SPAG9-NFKB1-NFKBIE-COPB2-TNIP1-NFKBIA-RELA-TNIP2 complex	1147|9276|8517|4790|4791|4792|4794|5966|5970|9043|10318|79155
CORUM:3153	GNAQ-GEFT-RHOA complex	115557|2776|387
CORUM:3036	Ubiquitin E3 ligase (SKP1A, SKP2, CUL1, CKS1B, RBX1)	1163|8454|9978|6500|6502
CORUM:836	20S methyltransferase core complex	1207|10419
CORUM:825	JBP1-pICln complex	1207|10419|6628
CORUM:834	20S methylosome and RG-containing Sm protein complex	1207|10419|6628|6632|6633|6634
CORUM:819	20S methylosome-SmD complex	1207|10419|6632|6634
CORUM:2838	AR coactivator complex	1207|10419|79084
CORUM:837	20S methyltransferase complex	1207|10419|79084
CORUM:832	Anti-Sm protein complex	1207|11218|50628|10419|8487|6606|6628
CORUM:835	6S methyltransferase and RG-containing Sm proteins complex	1207|6628|6632|6633|6634|6635|6636|6637
CORUM:833	6S methyltransferase complex	1207|6632|6634
CORUM:974	EED-EZH2 complex	121536|8726|2146|5928|23512
CORUM:2920	Respiratory chain complex I (lambda subunit) mitochondrial	126328|55967|51079|4695|4698|4701|4719|4720|4722|4724|4726|374291|4728|4723|4729|4731
CORUM:5579	CNTF-CNTFR-gp130-LIFR complex	1270|1271|3572|3977
CORUM:3059	ITGA11-ITGB1-COL1A1 complex	1277|22801|3688
CORUM:2365	ITGAV-ITGB3-COL4A3 complex	1285|3685|3690
CORUM:2434	ITGA1-ITGB1-COL6A3 complex	1293|3672|3688
CORUM:2431	ITGA2-ITGB1-COL6A3 complex	1293|3673|3688
CORUM:2882	ITGA5-ITGB3-COL6A3 complex	1293|3678|3690
CORUM:5228	REL-MAP3K8-RELA-TNIP2-PAPOLA complex	1326|10914|5966|5970|79155
CORUM:575	ABIN2-NFKB1-MAP3K8 complex	1326|4790|79155
CORUM:3189	FHL2-CREB complex	1385|2274
CORUM:3190	FHL3-CREB complex	1385|2275
CORUM:3181	LMO4-CREB complex	1385|8543
CORUM:3191	ACT-CREB complex	1385|9457
CORUM:5264	TCF4-CTNNB1-CREBBP complex	1387|1499|6925
CORUM:4	Multisubunit ACTR coactivator complex	1387|2033|8202|8850
CORUM:3137	MASH1 promoter-coactivator complex	1387|3280|554313|4841|142|8850|5430|6714|3020|8350|126961
CORUM:2958	SMAD1-CBP complex	1387|4086
CORUM:3749	CREBBP-SMAD2 hexameric complex	1387|4087
CORUM:3753	CREBBP-SMAD2-SMAD4 pentameric complex	1387|4087|4089
CORUM:3750	CREBBP-SMAD3 hexameric complex	1387|4088
CORUM:3754	CREBBP-SMAD3-SMAD4 pentameric complex	1387|4088|4089
CORUM:5198	CBP-RARA-RXRA-DNA complex, ligand stimulated	1387|5914|6256
CORUM:5573	Stat1-alpha-dimer-CBP DNA-protein complex	1387|6772
CORUM:2728	SRC-1 complex	1387|8648|10499|6738
CORUM:3062	RNA polymerase II complex, incomplete (CBP, RPBI, PCAF, BAF47), chromatin structure modifying	1387|8850|5430|6598
CORUM:2476	CRKL-PDGFRA-CRK-RAPGEF1 complex	1398|1399|5156|2889
CORUM:5343	ELMO1-DOCK1-CRKII complex	1398|1793|9844
CORUM:5444	CRKII-C3G complex	1398|2889
CORUM:2511	CRKL-WIPF1-WAS complex	1399|7454|7456
CORUM:2510	ZAP70-CRKL-WIPF1-WAS complex	1399|7454|7456|7535
CORUM:5762	CRMP-MICAL-PlexinA1 complex, induced by SEMA3A	1400|64780|5361
CORUM:209	Ubiquitin E3 ligase (ASB6, TCEB1, TCEB2, CUL5, RNF7)	140459|8065|9616|6921|6923
CORUM:210	Ubiquitin E3 ligase (ASB7, TCEB1, TCEB2, CUL5, RNF7)	140460|8065|9616|6921|6923
CORUM:2772	Ubiquitin E3 ligase (CRY1, SKP1A, CUL1, FBXL3)	1407|8454|26224|6500
CORUM:2773	Ubiquitin E3 ligase (CRY2, SKP1A, CUL1, FBXL3)	1408|8454|26224|6500
CORUM:558	Channel complex TRPM6-TRPM7	140803|54822
CORUM:5611	Emerin complex 24	140836|708|2010|3024|8350|3192|4000|4001|4171|4173|4175|9111|5925|5934|79595
CORUM:5235	WRN-Ku70-Ku80-PARP1 complex	142|7486|7520|2547
CORUM:211	Ubiquitin E3 ligase (ASB12, TCEB1, TCEB2, CUL5, RNF7)	142689|8065|9616|6921|6923
CORUM:5215	CS-MAP3K7IP1-MAP3K7IP2 complex	1431|10454|23118
CORUM:2720	Casein kinase II complex	1457|1459|1460
CORUM:5224	Casein kinase II (beta-dimer, alpha, alpha')	1457|1459|1460
CORUM:2719	Casein kinase II-HMG1 complex	1457|1459|1460|3146
CORUM:938	FACT complex, UV-activated	1457|1459|1460|6749|11198
CORUM:5225	Casein kinase II (beta-dimer, alpha-dimer)	1457|1460
CORUM:5223	Casein kinase II (beta-dimer, alpha'-dimer)	1459|1460
CORUM:1146	Cleavage stimulation factor	1477|1478|1479
CORUM:1714	TICAM1-TICAM2-TLR4 complex	148022|353376|7099
CORUM:2921	SHARP-CtBP complex	1487|1488|23013
CORUM:2923	SHARP-CtBP1-CtIP complex	1487|5932|23013
CORUM:2931	SHARP-CtBP1-CtIP-RBP-Jkappa corepressor complex	1487|5932|3516|23013
CORUM:2254	CTGF/Hcs24-actin complex	1490|60|71
CORUM:4096	Catenin (alpha) - catenin (beta) complex	1495|1499
CORUM:5260	TCF4-CTNNB1-SUMO1-EP300-HADAC6 complex	1499|2033|10013|7341|6925
CORUM:5261	TCF4-CTNNB1-EP300 complex	1499|2033|6925
CORUM:1816	JUN-TCF4-CTNNB1 complex	1499|3725|6925
CORUM:5262	TCF4-CTNNB1 complex	1499|6925
CORUM:3155	Bipartite complex (TFC4, CTNNB1)	1499|6934
CORUM:5747	2AR-mGluR2 complex	150|2891
CORUM:828	TRPC1-STIM1-ORAI1 complex	1501|84876|7220
CORUM:5475	MURR1-NF(kappa)Bp65-IKBA complex	150684|4792|5970
CORUM:5389	SERPINA3-CTSG complex	1511|12
CORUM:5391	SERPINA1-CTSG complex	1511|5265
CORUM:4869	beta(1)-AR receptosome (ADRB1-SAP97-AKAP79-PRKAR2A)	153|9495|1739|5576
CORUM:879	PRKAC-AKAP5-ADRB1 complex	153|9495|5566|5567|5568
CORUM:687	CFTR-NHERF-beta(2)AR signaling complex	154|1080|9368
CORUM:672	BKCA-beta2AR complex	154|3778
CORUM:668	BKCA-beta2AR-AKAP79 signaling complex	154|9495|3778
CORUM:848	RICH1/AMOT polarity complex, Flag-Amot precipitated	154796|154810|51421|55114|10207|8777|64398|143098
CORUM:846	RICH1/AMOT polarity complex, Flag-Rich1 precipitated	154796|55114|832|23607|10207|64398|30011|829|830
CORUM:1200	Oligosaccharyltransferase complex (Stt3B variant)	1603|1650|84061|6184|6185|201595|7991
CORUM:1199	Oligosaccharyltransferase complex (Stt3A variant)	1603|1650|84061|6184|6185|3703
CORUM:1063	GRASP-GRP1 complex	160622|9265
CORUM:3040	Multisynthetase complex	1615|9521|2058|3376|7965|3735|51520|4141|5859|5917|9255
CORUM:1490	DAXX-DNMT1-DMAP1 complex	1616|55929|1786
CORUM:36	AP1 adaptor complex	162|164|8906|8907|10053|1174|8905|130340
CORUM:144	Gamma-BAR-AP1 complex	162|164|8906|8907|10053|1174|8905|130340|55435
CORUM:5165	AP1G1-PACS1-FURIN complex	164|5045|55690
CORUM:1090	APLG1-Rababtin5 complex	164|9135|79874
CORUM:790	DDB complex	1642|1643
CORUM:5383	TRIB3-DDIT3 complex	1649|57761
CORUM:1332	Large Drosha complex	1653|10521|1654|1655|54487|1665|2130|2521|3187|4670|3192|11100|9987|3608|3609|22913|29102|6732|8148|23435
CORUM:1148	snRNP-free U1A (SF-A) complex	1655|4841|6421|6626
CORUM:3129	STAT6-p100-RHA complex	1660|27044|6778
CORUM:3618	GammaH2AFX-NDHII-Ku70-DNA complex	1660|3014|2547
CORUM:822	mRNA decay complex (UPF1, UPF2, UPF3B, DCP2, XRN1, XRN2, EXOSC2, EXOSC4, EXOSC10, PARN)	167227|5394|23404|54512|5073|5976|26019|65109|54464|22803
CORUM:5641	PSD95-FYN-NR2A complex	1742|2534|2903
CORUM:862	DNMT1-G9a complex	1786|10919
CORUM:860	DNMT1-G9a-PCNA complex	1786|10919|5111
CORUM:1488	DNMT1-RB1-HDAC1-E2F1 complex	1786|1869|3065|5925
CORUM:5117	pRb2/p130-multimolecular complex (DNMT1, E2F4, SuV39H1, HDAC1, RBL2)	1786|1874|3065|5934|6839
CORUM:1470	pRb2/p130-multimolecular complex (DNMT1, E2F5, SuV39H1, HDAC1, RBL2)	1786|1875|3065|5934|6839
CORUM:2651	DNMT3L-DNMT3A	1788|29947
CORUM:2650	DNMT3B-DNMT3L complex	1789|29947
CORUM:49	DNMT3B complex	1789|3065|24137|25942|8467|10592|10051
CORUM:551	TDT-TDIF2-core-histone complex	1791|30836|9555|55506
CORUM:5337	ELMO1-DOCK1 complex	1793|9844
CORUM:5342	ELMO1-DOCK1-RAC1 complex	1793|9844|5879
CORUM:5341	ELMO1-DOCK2 complex	1794|9844
CORUM:1000	TorsinA-TorsinB complex	1861|27348
CORUM:3900	GABP(gamma)1-E2F1-DP1 complex	1869|126626|7027
CORUM:1250	pRB-E2F-1 complex	1869|5925
CORUM:5143	E2F1-Rb complex	1869|5925
CORUM:1474	SMAD3/4-E2F4/5-p107-DP1 complex	1874|1875|5933|4088|4089|7027
CORUM:2975	SMAD3-E2F4/5-p107-DP1 complex	1874|1875|5933|4088|7027
CORUM:5118	pRb2/p130-multimolecular complex (RB2, E2F4, HDAC1, SUV39H1, P300)	1874|2033|3065|5934|6839
CORUM:5596	LINC complex, quiescent cells	1874|55957|91750|132660|286826|5928|5934
CORUM:5099	RB1(hypophosphorylated)-E2F4 complex	1874|5925
CORUM:5160	E2F4-p130 complex	1874|5934
CORUM:1471	pRb2/p130-multimolecular complex (RB2, E2F5, HDAC1, SUV39H1, P300)	1875|2033|3065|5934|6839
CORUM:1473	E2F5-RB2-DP1 complex	1875|5934|7027
CORUM:1194	E2F-6 complex	1876|79813|10919|2707|83746|4149|23269|84108|6015|6045|7027|10138
CORUM:5422	HTR1A-EDG1 complex	1901|3350
CORUM:5411	EDG1-HTR1D complex	1901|3352
CORUM:5420	HTR1A-EDG3 complex	1903|3350
CORUM:1386	TTP-AGO4 complex	192670|7538
CORUM:5190	TIAM1-EFNB1-EPHA2 complex	1947|1969|7074
CORUM:6036	PARK2-EPS15-EGFR	1956|2060|5071
CORUM:1185	EGFR-containing signaling complex	1956|2064|5286|5287
CORUM:2369	ITGAV-ITGB3-EGFR complex	1956|3685|3690
CORUM:1095	SNX complex (SNX1a, SNX2, SNX4, EGFR)	1956|6642|6643|8723
CORUM:3678	RIN1-STAM2-EGFR complex, EGF stimulated	1956|9610|10254
CORUM:5375	EGR-EP300 complex	1958|2033
CORUM:1211	Ubiquitin E3 ligase (AHR, ARNT, DDB1, TBL3, CUL4B, RBX1)	196|405|8450|1642|9978|10607
CORUM:1551	IPO13-RAN-EIF1AX complex	1964|9670|5901
CORUM:5183	DNA-PK-Ku-eIF2-NF90-NF45 complex	1965|8894|1968|3608|3609|5591|7520|2547
CORUM:149	PBAF complex (Polybromo- and BAF containing complex)	196528|55193|6597|6598|6599|6601|6602|6605|60|71|86|51412
CORUM:5253	MNK1-eIF4F complex	1973|1977|8569|1981|1982
CORUM:5876	PPP2R1A-PPP2R1B-PPP2CA-PPME1-EIF4A1 complex	1973|51400|5515|5518|5519
CORUM:5388	SERPINA1-ELA2 complex	1991|5265
CORUM:2710	LRP-1-Alpha-2-M-annexin VI complex	2|309|4035
CORUM:5162	ELK1-SRF-ELK3 complex	2002|2004|6722
CORUM:1890	ELK1-SRF-ELK4 complex	2002|2005|6722
CORUM:5318	DDEF1-CTTN-PXN complex	2017|50807|5829
CORUM:1130	Hip1R-cortactin complex	2017|9026
CORUM:1831	PIAS3-SMAD3-P300 complex	2033|10401|4088
CORUM:1158	p33ING1b-p300 complex	2033|3621
CORUM:1160	ING1-p300-PCNA complex	2033|3621|5111
CORUM:2642	SMAD1-P300 complex	2033|4086
CORUM:98	p300-MDM2-p53 protein complex	2033|4193|7157
CORUM:5856	AK2-FADD-caspase-10 (AFAC10) complex	204|843|8772
CORUM:5446	EPO-EPOR complex	2056|2057
CORUM:5385	GAIT complex	2058|2597|23521|10492
CORUM:3231	Eps15-stonin2 complex	2060|85439
CORUM:2528	ERBB2-MEMO-SHC complex	2064|51072|6464
CORUM:368	ERCC1-ERCC4-MSH2 complex	2067|2072|4436
CORUM:2220	RAD52-ERCC4-ERCC1 complex	2067|2072|5893
CORUM:531	XPA-ERCC1-ERCC4 complex	2067|2072|7507
CORUM:103	RNA polymerase II holoenzyme complex	2068|2071|2959|2960|2961|2962|2963|2965|2966|2967|2968|5430|5431|5432|5433|5434|5435|5436|5437|5438|5439|5440|5441|6908
CORUM:2159	AR-AKT-APPL complex	207|26060|367
CORUM:5718	eNOS-HSP90-AKT complex, VEGF induced	207|3320|4846
CORUM:2156	YBX1-AKT1 complex	207|4904
CORUM:3847	TCL1(trimer)-AKT1 complex	207|8115
CORUM:1037	TFIIH transcription factor core complex	2071|2965|2966|2967|2968
CORUM:2789	ETS2-ERG complex	2078|2114
CORUM:2694	ERG-JUN-FOS DNA-protein complex	2078|2353|3725
CORUM:3138	POSH-AKT2 complex	208|57630
CORUM:3848	TCL1(trimer)-AKT2 complex	208|8115
CORUM:6069	ESR1-GRIP1 complex	2099|23426
CORUM:2699	ER-alpha-GRIP1-c-Jun complex	2099|23426|3725
CORUM:441	TFTC-type histone acetyl transferase complex	2099|2648|5469|9968|9969|9282|10025|9440|9439|9862|8295
CORUM:2700	ER-alpha-c-Jun complex	2099|3725
CORUM:2670	Er-alpha-p53-hdm2 complex	2099|4193|7157
CORUM:6067	ESR1-SP1 complex	2099|6667
CORUM:784	SMG-1-Upf1-eRF1-eRF3 complex (SURF)	2107|23049|5976|2935|23708
CORUM:809	eRF1-eRF3-GTP-Mg(2+) complex	2107|2935|23708
CORUM:2790	ETS2-ETS1 complex	2113|2114
CORUM:2695	ETS2-FOS-JUN complex	2114|2353|3725
CORUM:5293	ETS2-SMARCA4-INI1 complex	2114|6597|6598
CORUM:3162	TF-FVIIa-FXa-TFPI complex	2159|2152|2155|7035
CORUM:1623	FA core complex 1 (Fanconi anemia core complex 1)	2175|2176|2178|2188|2189
CORUM:3083	Nucleic and chromatin Fanconi complex	2175|2176|2178|2188|2189
CORUM:91	FA complex (Fanconi anemia complex), cytoplasmic	2175|2176|2188|2189
CORUM:1152	FA complex (Fanconi anemia complex)	2175|2187|2176|2178|2188|2189|55120|57697
CORUM:100	hNURF complex	2186|5928|5931|6594
CORUM:306	Ribosome, cytoplasmic	2197|6134|4736|6135|6136|6137|23521|9045|6138|6139|6141|6142|6143|6144|6146|9349|6147|6152|6154|6155|6157|6158|6159|6122|6156|6160|6161|6164|11224|6165|25873|6173|6167|6168|6169|6170|6124|6171|6125|6128|6129|6130|6132|6133|6175|6176|6181|6204|6205|6206|6207|6208|6209|6210|6217|6218|6222|6223|6187|6224|6227|6228|6229|6230|6231|6232|6233|6234|6235|6188|6189|6191|6193|6194|6201|6202|6203|3921|7311|6…
CORUM:305	40S ribosomal subunit, cytoplasmic	2197|6204|6205|6206|6207|6208|6209|6210|6217|6218|6222|6223|6187|6224|6227|6228|6229|6230|6231|6232|6233|6234|6235|6188|6189|6191|6193|6194|6201|6202|6203|3921|6192|140032
CORUM:2909	PLC-gamma-2-Syk-LAT-FcR-gamma complex	2209|27040|5336|6850
CORUM:2910	PLC-gamma-2-Lyn-FcR-gamma complex	2209|4067|5336
CORUM:2197	FEN1-9-1-1 complex	2237|3364|5810|5883
CORUM:2945	RBP-Jkappa-RING1-KyoT2 complex	2273|3516|6015
CORUM:3187	FHL2-FHL3 complex	2274|2275
CORUM:2590	FOXO1-FHL2-SIRT1 complex	2274|2308|23411
CORUM:577	FHL2-p53-HIPK2 complex	2274|28996|7157
CORUM:3188	FHL2-ACT complex	2274|9457
CORUM:2446	ITGA9-ITGB1-FIGF complex	2277|3680|3688
CORUM:5733	NRP2-VEGFD complex, heparin dependent	2277|8828
CORUM:5734	NRP1-VEGFD complex, heparin dependent	2277|8829
CORUM:772	eIF4AIII-Btz complex	22794|9775
CORUM:740	Exon junction complex, EIF4A3-MLN51-MAGOH-Y14 (RNA-protein complex)	22794|9775|4116|9939
CORUM:744	Exon junction complex (EIF4A3-MLN51-MAGOH-Y14)	22794|9775|4116|9939
CORUM:769	Exon junction complex (EIF4A3-MLN51-MAGOH-Y14), RNA-protein complex	22794|9775|4116|9939
CORUM:754	Exon junction complex (EIF4A3-MLN51-UPF3B-MAGOH-Y14)	22794|9775|4116|9939|65109
CORUM:755	Exon junction complex (F4A3-MLN51-UPF3B-MAGOH-Y14-PYM)	22794|9775|4116|9939|65109|84305
CORUM:3544	COG2-COG3-COG4 subcomplex	22796|83548|25839
CORUM:3058	ITGA11-ITGB1 complex	22801|3688
CORUM:788	Exosome	22894|51013|23404|51010|54512|56915|118460|23016|11340|5393
CORUM:2707	SMAD3-SMAD4-FOXO3-FOXG1 complex	2290|2309|4088|4089
CORUM:997	KIN17-PCNA-RPA70 complex	22944|5111|6117
CORUM:760	Apoptosis- and splicing-associated protein complex (ASAP-L), SAP18-RNPS1-Acinus-L	22985|10921|10284
CORUM:761	Apoptosis- and splicing-associated protein complex (ASAP-S), SAP18-RNPS1-Acinus-S	22985|10921|10284
CORUM:351	Spliceosome	22985|9716|7919|10286|84811|8896|29105|58509|79002|10421|51362|988|1153|11052|51755|51340|51747|56259|51503|57703|10521|9416|1654|51428|9879|1655|8220|1665|8449|9785|1659|1660|22826|9343|9775|55660|94104|27336|10643|3550|57461|25962|57819|27258|25804|11157|51690|4116|4236|4343|4686|22916|4809|11051|26986|5356|10450|10465|51645|23759|53938|5496|23398|8559|27339|9129|26121|9128|55660|8899|24148|105…
CORUM:632	Anti-HDAC2 complex	23028|1107|1108|23199|2969|3065|3066|10362|9112|9219|51317|5928|5931|23186|7750|9203|25942|23309
CORUM:614	NRD complex (Nucleosome remodeling and deacetylation complex)	23028|1107|1108|3065|3066|9112|5928
CORUM:646	HDAC1-associated protein complex	23028|1107|3065|8932|53615|9219|5928|5931|23186
CORUM:1257	ALL-1 supercomplex	23028|1107|53981|9343|3065|3066|53615|4297|9219|5901|5928|5929|5931|10284|8819|25942|6595|8467|6598|6599|6601|8189|6872|6883|6878|6880|6908|11091
CORUM:643	CtBP core complex	23028|1487|1488|79813|10919|3065|3066|23186|6935
CORUM:626	LSD1 complex	23028|1487|3065|10363|10362|3303|51317|112885|23186|55758|6239|7750|7764
CORUM:624	LSD1-CoREST complex	23028|23186
CORUM:633	anti-BHC110 complex	23028|23199|2969|3065|3066|10362|51317|23186|7750|9203|7764
CORUM:1492	BHC110 complex	23028|23199|3065|3066|10362|51317|23186|7750|7764|9658
CORUM:634	XFIM complex	23028|2969|3065|3066|9203
CORUM:648	HDAC1-associated core complex cI	23028|3065|23186
CORUM:636	BHC complex	23028|3065|3066|10362|51317|23186
CORUM:620	CoREST-HDAC complex	23028|3065|3066|10362|51317|23186|7764
CORUM:871	BRAF53-BRCA2 complex	23028|675|3065|3066|10362|51317|23186
CORUM:642	CtBP complex	23028|8535|9425|1487|1488|79813|10919|3065|3066|84458|23186|55758|6239|6935|9839|7764|9658
CORUM:5179	NCOA6-DNA-PK-Ku-PARP1 complex	23054|142|5591|7520|2547
CORUM:2761	SMAD3-SMAD4-FOXO1 complex	2308|4088|4089
CORUM:2593	FOXO3-SIRT1 complex, oxidative stress stimulated	2309|23411
CORUM:2760	SMAD3-SMAD4-FOXO3 complex	2309|4088|4089
CORUM:2678	FOXO3-TP53 complex, oxidative stress stimulated	2309|7157
CORUM:1338	FOXO3-PCAF complex, oxidative stress stimulated	2309|8850
CORUM:5654	SEMA4A-PlexinD1 complex	23129|64218
CORUM:817	MRIP-MBS complex	23164|4659
CORUM:815	MRIP-MBS-RHOA complex	23164|4659|387
CORUM:1232	REST-CoREST-mSIN3A complex	23186|5978|25942
CORUM:5740	NRP2-VEGFR3 complex	2324|8828
CORUM:5196	TNF-alpha/NF-kappa B signaling complex (CHUK, BTRC, NFKB2, PPP6C, REL, CUL1, IKBKE, SAPS2, SAPS1, ANKRD28, RELA, SKP1)	23243|8945|1147|8454|9641|4791|5537|5966|5970|22870|9701|6500
CORUM:160	Condensin II	23310|54892|29781|10592|10051
CORUM:2351	ITGB6-FYN-FN1 complex	2335|2534|3694
CORUM:2376	ITGA2B-ITGB3-FN1-TGM2 complex	2335|3674|3690|7052
CORUM:2850	ITGA5-ITGB1-FN-1-NOV complex	2335|3678|3688|4856
CORUM:2383	ITGA5-ITGB1-FN1-TGM2 complex	2335|3678|3688|7052
CORUM:2375	FN1-TGM2 complex	2335|7052
CORUM:419	Farnesyltransferase	2339|2342
CORUM:1385	DICER1-NCOA6-AGO2 complex	23405|27161|23054
CORUM:3032	RNA-induced silencing complex, RISC	23405|27161|3326|6895
CORUM:5378	TRBP containing complex (DICER, TRBP, AGO2, RPL7A, EIF6, MOV10)	23405|27161|3692|4343|6130|6895
CORUM:2821	hSIR2-p53 complex	23411|7157
CORUM:460	CRB1-MPP5-INADL complex	23418|10207|64398
CORUM:461	MPP4-MPP5-CRB1 complex	23418|58538|64398
CORUM:2763	MBD1-Suv39h1-HP1 complex	23468|4152|6839
CORUM:1464	Mis12 centromere complex	23468|79980|79003|25936|11243|11130
CORUM:2203	BRD4-RFC complex	23476|5981|5982|5983|5984|5985
CORUM:2875	BRD4-P-TEFb complex	23476|904|1025
CORUM:2601	P-TEFb-BRD4-TRAP220 complex	23476|904|1025|5469
CORUM:2600	BRD4 complex	23476|904|1025|5469|9968|9282|9440|9862
CORUM:928	SCRIB-VANGL2 complex	23513|57216
CORUM:5189	YWHAQ-CALM1-CABIN1 complex	23523|805|10971
CORUM:2692	SMAD3-SMAD4-cJun-cFos complex	2353|3725|4088|4089
CORUM:2693	NFAT-JUN-FOS DNA-protein complex	2353|3725|4773
CORUM:2754	JUND-FOSB-SMAD3-SMAD4 complex	2354|3727|4088|4089
CORUM:2717	Ubiquitin E3 ligase (TRIM25, DDX58)	23586|7706
CORUM:4039	PAR4-BACE1 complex	23621|5074
CORUM:2859	ING5 complex	23774|7862|27154|64769|84289|11143|7994|23522|23338|9767|79960
CORUM:2985	mTOR-signaling complex	2475|57521
CORUM:2991	mTOR-signaling complex (mTOR/FRAP1, RAPTOR)	2475|57521
CORUM:1893	mTOR-RICTOR complex	2475|64223|253260
CORUM:1895	RICTOR-mTOR complex	2475|64223|253260
CORUM:2969	mTORC2 complex (mTOR/FRAP1, LST8, mAVO3/RICTOR)	2475|64223|253260
CORUM:1897	RAPTOR-mTOR complex	2475|64223|57521
CORUM:2970	mTORC1 complex (mTOR/FRAP1, LST8, RAPTOR)	2475|64223|57521
CORUM:2990	mTOR-signaling complex (FRAP1/mTOR, GBL, RAPTOR)	2475|64223|57521
CORUM:3980	mTOR-RAPTOR complex	2475|64223|57521
CORUM:3979	mTORC2 complex (mTOR/FRAP1, LST8, mAVO3/RICTOR, SIN1)	2475|64223|79109|253260
CORUM:2321	ITGA6-ITGB4-FYN complex	2534|3655|3691
CORUM:2565	CD20-LCK-LYN-FYN-p75/80 complex, (Raji human B cell line)	2534|3932|4067|931
CORUM:2879	CD20-LCK-FYN-p75/80 complex	2534|3932|931
CORUM:2564	p21(ras)GAP-Fyn-Lyn-Yes complex, thrombin stimulated	2534|4067|5921|7525
CORUM:904	SHC3-GAB1 complex	2549|53358
CORUM:5809	GABAA receptor	2554|2561|2566
CORUM:2937	PTF1-bHLH complex	256297|6938
CORUM:5371	Grancalcin-sorcin complex	25801|6717
CORUM:2235	ASF1-interacting protein complex	25842|55723|10036|8208|7290|8350
CORUM:1149	Histone H3.1 complex	25842|55723|10036|8208|8520|8350|554313|79711|4678|5928
CORUM:1150	Histone H3.3 complex	25842|55723|3020|8520|7290|554313|79711|4678|5928
CORUM:2236	ASF1-histone containing complex	25842|55723|8208|11200|8350|4678|6767
CORUM:3071	CTLH complex	25852|10296|4289|10048|64795
CORUM:696	BRMS1-SIN3-HDAC complex	25855|3065|3066|5928|5931|8819|25942|23309
CORUM:1206	TRF-Rap1 complex I, 2MD	25913|7013|7014|54386|26277|8658
CORUM:1207	TRF2-Rap1 complex II	25913|7014|54386|26277
CORUM:281	NELF complex (Negative elongation factor complex)	25920|7936|51497|7469
CORUM:3298	SMN complex (GEMIN2,5, SMN)	25929|8487|6606
CORUM:280	HMGB1-HMGB2-HSC70-ERP60-GAPDH complex	2597|3146|3148|3312|2923
CORUM:1258	Ubiquitin E3 ligase (GLMN, FBXW8, SKP1A, RBX1)	26259|11146|9978|6500
CORUM:3917	Ternary complex (GATA4, SRF, MYOCD)	2626|93649|6722
CORUM:23	BLOC-1 (biogenesis of lysosome-related organelles complex 1)	2647|282991|388552|55330|84062|63915|26258|23557
CORUM:654	BLOC1-BLOC2 complex	2647|282991|388552|55330|84062|84343|11234|79803|63915|26258|23557
CORUM:475	STAGA complex (SPT3-TAF9-GCN5 acetyltransferase complex)	2648|23450|8464|9913|117143|10474|6881|6883|27097|10629|6880|8295
CORUM:478	STAGA core complex (SPT3-TAF9-GCN5 acetyltransferase complex)	2648|8464|6880
CORUM:623	TIM (TIMM9, TIMM10) complex, mitochondrial	26519|26520
CORUM:4977	gp78-p97/VCP-DERL1 complex	267|79139|7415
CORUM:5220	CHUK-IQGAP2-AKAP8L-RELA-TNIP2 complex	26993|1147|10788|5970|79155
CORUM:1784	RNF11-SMURF2-STAMBP complex	26994|64750|10617
CORUM:1700	ABL2-HRAS-RIN1 complex	27|3265|9610
CORUM:232	ARC complex	27034|5469|9968|9969|9282|51586|9440|9439|9862|81857|9441|29079|10001|9443|112950
CORUM:2955	LCK-SLP76-PLC-gamma-1-LAT complex, pervanadate-activated	27040|3932|3937|5335
CORUM:2547	PLC-gamma-1-SLP-76-SOS1-LAT complex	27040|3937|5335|6654
CORUM:2913	PLC-gamma-2-LAT complex	27040|5336
CORUM:1255	Ubiquitin E3 ligase (SIAH1, SIP, SKP1A, TBL1X)	27101|6477|6500|6907
CORUM:1387	TTP-AGO2 complex	27161|7538
CORUM:5360	AGO2-FXR1-TNF(alpha)ARE-RNP complex	27161|8087
CORUM:6061	DISC1-ZNF365 complex	27185|22891
CORUM:6041	DISC-FEZ1 complex	27185|9638
CORUM:6043	DISC-FEZ1-F-actin complex	27185|9638
CORUM:561	LSm1-7 complex	27257|57819|27258|25804|23658|11157|51690
CORUM:1348	GLE1-NUPL2-NUP155 complex	2733|9631|11097
CORUM:1123	WNK1-SPAk complex	27347|65125
CORUM:5317	LATS1-HTRA2-BIRC4 complex	27429|9113|331
CORUM:917	CERF complex (CECR2-containing remodeling factor complex)	27443|6594
CORUM:3110	ITGAV-P2RY2-GNA12 complex	2768|3685|5029
CORUM:2966	NuMA-LGN-G-alpha-i-1 complex	2770|29899|4926
CORUM:1612	Heterotrimeric G protein complex (GNG2, GNB1, GNAS)	2778|2782|54331
CORUM:1619	G protein complex (HDAC5, GNB1, GNG2)	2782|54331|10014
CORUM:1614	G protein complex (MCF2, GNB1, GNG2)	2782|54331|4168
CORUM:1618	G protein complex (PTHR1, GNB1, GNG2)	2782|54331|5745
CORUM:1620	G protein complex (HDAC4, GNB1, GNG2)	2782|54331|9759
CORUM:474	Prolyl 4-hydroxylase (alpha(III)-type)	283208|5034
CORUM:610	MSL complex	284058|55167|10943|84148
CORUM:5419	HTR1A-GPR26 complex	2849|3350
CORUM:839	LIN9-BMYB complex	286826|4605
CORUM:425	MSH4-MSH5-GPS2 complex	2874|4438|4439
CORUM:741	NCOR-HDAC3 complex	2874|8841|9611|6907|79718
CORUM:58	SMRT complex	2874|8841|9612|6907|79718
CORUM:2957	LAT-GRB2 complex, Fyn-mLck(KA) or Syk kinase activated	2885|27040
CORUM:2922	LAT-PLC-gamma-1-p85-GRB2-SOS signaling complex, C305 activated	2885|27040|5295|5335|6654
CORUM:3096	ITGA6-ITGB4-SHC1-GRB2 complex	2885|3655|3691|6464
CORUM:2536	PLC-gamma-2-SLP-76-Lyn-Grb2 complex	2885|3937|4067|5336
CORUM:3186	GRB2-SHP-2 complex, PDGF stimulated	2885|5781
CORUM:2895	SHC-GRB2 complex	2885|6464
CORUM:2893	BCR-ABL (p210 fusion protein)-GRB2-SOS1 complex	2885|6654
CORUM:2917	Grb2-Sos complex, Fc receptor gamma-R1 stimulated	2885|6654
CORUM:2272	PICK1-GRIP1-GLUR2 complex	2891|23426|9463
CORUM:5226	p14-Mp1-ERK2 complex	28956|5594|8649
CORUM:1810	ITGA4-PXN-GIT1 complex	28964|3676|5829
CORUM:5409	TIAM1-GRIN1 complex	2902|7074
CORUM:5426	ANCO1-HDAC3 complex	29123|8841
CORUM:757	Prune-GSK3beta complex	2932|58497
CORUM:756	Prune-Gelsolin complex	2934|58497
CORUM:489	TFIIA complex	2957|2958
CORUM:493	DAB complex	2957|2958|2959|6872|6881|6882|6883|6884|6873|83860|6874|6877|6878|6879|6880|6908
CORUM:492	DA complex	2957|2958|6872|6881|6882|6883|6884|6873|83860|6874|6877|6878|6879|6880|6908
CORUM:1221	TFIIA-TRF2 complex	2957|2958|7014
CORUM:152	TFIIE complex	2960|2961
CORUM:153	TFIIF complex (transcription factor IIF)	2962|2963
CORUM:5363	Actin-ribonucleoprotein complex (POLR2A, GTF2F1, HNRNPU)	2962|3192|5430
CORUM:1113	5S-DNA-TFIIIA-TFIIIC2 subcomplex	2971|2975|2976|9330|9329|9328
CORUM:1101	TFIIIC containing complex TFIIIC2	2975|2976|9330|9329|9328
CORUM:1105	TFIIIC containing complex	2975|2976|9330|9329|9328
CORUM:1106	TFIIIC containing-TOP1-SUB1 complex	2975|2976|9330|9329|9328|10923|7150
CORUM:3174	CIN85-BLNK complex	29760|30011
CORUM:407	Guanylyl cyclase, soluble (GUCY1A2, GUCY1B3)	2977|2983
CORUM:408	Guanylyl cyclase, soluble (GUCY1A3, GUCY1B3)	2982|2983
CORUM:1144	Cleavage and polyadenylation factor (CPSF)	29894|53981|51692|10898|81608
CORUM:1147	Polyadenylation complex (CSTF1, CSTF2, CSTF3, SYMPK CPSF1, CPSF2, CPSF3)	29894|53981|51692|1477|1478|1479|8189
CORUM:2774	MDC1-H2AFX-TP53BP1 complex	3014|9656|7158
CORUM:3127	TLE-Histone H3 complex	3020|8350|126961|7088|7089|7090|7091
CORUM:2241	HD-RAB8A-OPTN complex	3064|10133|4218
CORUM:2243	TGM2-HD complex	3064|7052
CORUM:3263	HERP1/HEY2-NCOR-SIN3A complex	3065|23493|9612|25942
CORUM:3961	SMAD3-cSKI-SIN3A-HDAC1 complex	3065|25942|6497|4088
CORUM:720	PU.1-SIN3A-HDAC complex	3065|25942|6688
CORUM:3149	NK-3-Groucho-HIPK2-SIN3A-RbpA48-HDAC1 complex	3065|28996|5928|25942|4824|579|7088|7089|7090|7091|79816
CORUM:3053	mSin3A-HDAC1-HDAC2 complex	3065|3066|25942
CORUM:749	MeCP2-SIN3A-HDAC complex	3065|3066|4204|25942
CORUM:886	MTA1 complex	3065|3066|53615|9112|5928|5931
CORUM:283	Sin3 complex	3065|3066|5928|5931|10284|8819|25942
CORUM:54	SIN3 complex	3065|3066|5928|5931|10284|8819|25942
CORUM:732	SIN3 complex	3065|3066|5928|5931|10284|8819|25942
CORUM:3048	mSin3A complex	3065|3066|5928|5931|25942
CORUM:3167	NCOR-SIN3-HDAC-HESX1 complex	3065|3066|8820|9612|25942|23309
CORUM:1505	NCOR2 complex	3065|3066|8841|9611|9612|8819|25942
CORUM:889	MTA1-HDAC core complex	3065|3066|9112|5928|5931
CORUM:1159	p33ING1b-HDAC1 complex	3065|3621
CORUM:5184	SWI/SNF chromatin-remodeling complex	3065|4204|25942|6595|6605
CORUM:3853	Rb-HDAC1 complex	3065|5925
CORUM:3269	RB1-HDAC1-BRG1 complex	3065|5925|6597
CORUM:3044	SKI-NCOR1-SIN3A-HDAC1 complex	3065|9611|25942|6497
CORUM:747	NCOR-SIN3-HDAC1 complex	3065|9612|25942
CORUM:3156	CBF1-HDAC1-SMRT complex	3065|9612|3516
CORUM:1233	CoREST-HDAC2 complex	3066|23186
CORUM:3054	MAD1-mSin3A-HDAC2 complex	3066|4084|25942
CORUM:1458	SNF2h-HDAC12 complex	3066|8467
CORUM:745	NCOR-SIN3-RPD3 complex	3066|9612|25942|23309
CORUM:1571	Vigilin-DNA-PK-Ku antigen complex	3069|5591|7520|2547
CORUM:2541	HGF-Met complex	3082|4233
CORUM:5273	VHL-TBP1-HIF1A complex	3091|5702|7428
CORUM:1248	Apoptosome	317|54205
CORUM:5816	Apoptosome-procaspase 9 complex	317|842|54205
CORUM:1028	HNF4A-SUB1 complex	3172|10923
CORUM:999	p23 protein complex	3181|10016|10728
CORUM:1306	PIN1-AUF1 complex	3184|5300
CORUM:1287	HNRPF-HNRPH1 complex	3185|3187
CORUM:1288	DCS complex (PTBP1, PTBP2, HNRPH1, HNRPF)	3185|3187|5725|58155
CORUM:4216	GR-hnRNP U complex	3192|2908
CORUM:3207	LIN2-LIN7-SAP97-MINT1 complex	320|8573|1739|8825
CORUM:617	CASK-LIN7C-APBA1 complex	320|8573|55327
CORUM:4090	SMAD6-HOXA9 complex	3205|4091
CORUM:5870	FE65-TSHZ3-HDAC1 complex	322|3065|57616
CORUM:143	APP-FE65-LRP complex	322|351|4035
CORUM:4089	SMAD6-HOXC8 complex	3224|4091
CORUM:1909	APC-DLG4 complex	324|1742
CORUM:933	SCRIB-APC complex	324|23513
CORUM:3004	APC-Axin-1-beta-catenin complex	324|8312|1499
CORUM:3166	AXIN-APC-betaCatenin-GSK3B complex	324|8312|1499|2932
CORUM:3008	60S APC containing complex	324|8826|7846|10376|84790|7283|27175
CORUM:11	BLOC-3 (biogenesis of lysosome-related organelles complex 3)	3257|89781
CORUM:298	VEGF transcriptional complex	328|3091|6774|4435|10370|163732
CORUM:2808	RAD9-RAD1-HUS1-APE1 complex	328|3364|5810|5883
CORUM:5531	Tumor necrosis factor receptor 1 signaling complex	329|7132|8717|7186
CORUM:5529	TRAF2-cIAP1/BIRC2 complex	329|7186
CORUM:655	HSF1-HSF2 complex	3297|3298
CORUM:2145	HSF1-YWHAE complex	3297|7531
CORUM:2129	DNAJB2-HSPA8-PSMA3 complex	3300|3312|5684
CORUM:1308	PABPC1-HSPA8-HNRPD-EIF4G1 complex	3303|1981|3184|3312|26986
CORUM:432	N-NOS-CHIP-HSP70-1 complex	3303|4842|10273
CORUM:6037	CHIP-HSC70 complex	3312|10273
CORUM:1120	Chromosomal passenger complex CPC (INCENP, CDCA8, BIRC5)	332|55143|3619
CORUM:2581	RasGAP-AURKA/AURKB-survivin complex	332|5921|6790|9212
CORUM:1117	CRM1-Survivin mitotic complex	332|7514
CORUM:5716	eNOS-HSP90 complex, VEGF induced	3320|4846
CORUM:5980	LRRK2-CHIP-HSP90 complex	3326|27185|10273
CORUM:5416	HTR1A-HTR1B complex	3350|3351
CORUM:5414	HTR1A-HTR1D complex	3350|3352
CORUM:5417	HTR1D-HTR1B complex	3351|3352
CORUM:2196	LIG1-9-1-1 complex	3364|3978|5810|5883
CORUM:2198	RAD9-RAD1-HUS1-POLB complex	3364|5423|5810|5883
CORUM:267	Checkpoint 9-1-1 complex	3364|5810|5883
CORUM:2809	9-1-1 complex	3364|5810|5883
CORUM:268	Checkpoint Rad complex	3364|5810|5884|5883|5982|5983|5984|5985
CORUM:274	RAD17-RFC-9-1-1 checkpoint supercomplex	3364|5810|5884|5883|5982|5983|5984|5985
CORUM:3115	ITGA2B-ITGB3-ICAM4 complex	3386|3674|3690
CORUM:2345	ITGAV-ITGB5-ICAM4 complex	3386|3685|3693
CORUM:1064	IFP35-NMI complex	3430|9111
CORUM:552	IFNB1-IFNAR1-IFNAR2- complex	3454|3455|3456
CORUM:541	IGF1-IGFBP3-ALS complex	3479|3483|3486
CORUM:1088	PRNP-ApolopoproteinE3 complex	348|5621
CORUM:5280	RAB9-TIP47-MPRI complex	3482|10226|9367
CORUM:2437	ITGA6-ITGB1-CYR61 complex	3491|3655|3688
CORUM:2348	ITGAV-ITGB5-CYR61 complex	3491|3685|3693
CORUM:1703	IGHM-VPREB1-IGLL1 complex	3507|3543|7441
CORUM:3093	APP-TIMM23 complex	351|10431
CORUM:3092	APP-TOMM40 complex	351|10452
CORUM:2908	RBP-Jkappa-SHARP complex	3516|23013
CORUM:845	PCI-PSA-SCG2 complex	354|7857|5104
CORUM:5828	IKBKG-IKBKB complex	3551|8517
CORUM:2104	IKKB-NIK complex	3551|9020
CORUM:1707	IL2-IL2RA-IL2RB complex	3558|3559|3560
CORUM:1515	IL4-IL4R-IL2RG complex	3561|3565|3566
CORUM:1514	IL4-IL4R complex	3565|3566
CORUM:5564	LMO4-gp130 complex	3572|3716|8543|5781|9021
CORUM:5582	LIFR-LIF-gp130 complex	3572|3976|3977
CORUM:1519	IL6ST-PRKCD-STAT3 complex	3572|5580|6774
CORUM:2018	IL12A-IL12B complex	3592|3593
CORUM:5548	IL-12 heterodimer complex	3592|3593
CORUM:2019	IL12A-IL12B-IL12RB1 complex	3592|3593|3594
CORUM:2021	IL12A-IL12B-IL12RB2 complex	3592|3593|3595
CORUM:2020	IL12B-IL12RB1-IL12RB2 complex	3593|3594|3595
CORUM:2026	IL12RB1-IL12RB2 complex	3594|3595
CORUM:2028	JAK2-IL12RB2 complex	3595|3717
CORUM:3080	ILF3-XPO5 complex	3609|57510
CORUM:1163	ING1-PCNA complex	3621|5111
CORUM:1040	p33ING1b-PCNA complex	3621|9768
CORUM:2577	Sam68-p85 P13K-IRS-1-IR signaling complex	3643|3667|10657|5295
CORUM:1093	SNX complex (SNX1a, SNX2, SNX4, INSR)	3643|6642|6643|8723
CORUM:1945	IRAK1-IRAK3 complex	3654|11213
CORUM:1944	IRAK1-IRAK2 complex	3654|3656
CORUM:2413	ITGA6-ITGB1 complex	3655|3688
CORUM:2323	ITGA6-ITGB4 complex	3655|3691
CORUM:2322	ITGA6-ITGB4-LAMA5 complex	3655|3691|3911
CORUM:2318	ITGA6-ITGB4-Laminin10/12 complex	3655|3691|3911|3912|3915
CORUM:299	IRF3-CBP complex	3661|4435|10370|163732
CORUM:2435	ITGA1-ITGB1-PTPN2 complex	3672|3688|5771
CORUM:2432	ITGA2-ITGB1 complex	3673|3688
CORUM:2381	ITGA2B-ITGB3 complex	3674|3690
CORUM:2378	ITGA2b-ITGB3-TLN1 complex	3674|3690|7094
CORUM:2406	ITGA3-ITGB1 complex	3675|3688
CORUM:2401	ITGA3-ITGB1-THBS1 complex	3675|3688|7057
CORUM:2418	ITGA4-ITGB1 complex	3676|3688
CORUM:2422	ITGA4-ITGB1-JAM2 complex	3676|3688|58494
CORUM:2426	ITGA4-ITGB1-THBS1 complex	3676|3688|7057
CORUM:2428	ITGA4-ITGB1-THBS2 complex	3676|3688|7058
CORUM:2421	ITGA4-ITGB1-VCAM1 complex	3676|3688|7412
CORUM:2385	ITGA5-ITGB4 complex	3678|3688
CORUM:3112	ITGA5-ITGB1-SPP1 complex	3678|3688|6696
CORUM:2397	ITGA7-ITGB1-ITGB1BP3 complex	3679|3688|27231
CORUM:2444	ITGB1-ITGA9 complex	3680|3688
CORUM:2443	ITGA9-ITGB1-TNC complex	3680|3688|3371
CORUM:3111	ITGA9-ITGB1-SPP1 complex	3680|3688|6696
CORUM:2442	ITGA9-ITGB1-VCAM1 complex	3680|3688|7412
CORUM:2972	ITGA9-ITGB1-VEGFA complex	3680|3688|7422
CORUM:2971	ITGA9-ITGB1-VEGFC complex	3680|3688|7424
CORUM:2436	ITGAV-ITGB1 complex	3685|3688
CORUM:2885	ITGAV-ITGB1-SPP1 complex	3685|3688|6696
CORUM:2816	ITGAV-ITGB3 complex	3685|3690
CORUM:2363	ITGAV-ITGB3-PXN-PTK2b complex	3685|3690|2185|5829
CORUM:2374	ITGAV-ITGB3-LAMA4 complex	3685|3690|3910
CORUM:2849	ITGAV-ITGB3-NOV complex	3685|3690|4856
CORUM:3103	ITGAV-ITGB3-SLC3A2 complex	3685|3690|6520
CORUM:2358	ITGAV-ITGB3-SPP1 complex	3685|3690|6696
CORUM:2846	ITGAV-ITGB3-THBS1 complex	3685|3690|7057
CORUM:2826	ITGB3-ITGAV-VTN complex	3685|3690|7448
CORUM:2366	ITGAV-ITGB3-PPAP2b complex	3685|3690|8613
CORUM:2350	ITGAV-ITGB5 complex	3685|3693
CORUM:2343	ITGAV-ITGB5-PLAUR complex	3685|3693|5329
CORUM:2347	ITGAV-ITGB5-SPP1 complex	3685|3693|6696
CORUM:3117	ITGB5-ITGAV-VTN complex	3685|3693|7448
CORUM:2354	ITGAV-ITGB6 complex	3685|3694
CORUM:2352	ITGAV-ITGB6-SPP1 complex	3685|3694|6696
CORUM:2353	ITGAV-ITGB6-TGFB3 complex	3685|3694|7043
CORUM:2342	ITGAV-ITGB8-MMP14-TGFB1 complex	3685|3696|4323|7040
CORUM:3035	LAT2-ITGB1 complex	3688|23428
CORUM:2390	CD98-LAT2-ITGB1 complex	3688|23428|6520|8140
CORUM:2416	ITGB1-RAP1A-PKD1 complex	3688|5310|5906
CORUM:3104	ITGB1-NRP1 complex	3688|8829
CORUM:5712	FAK-beta5 integrin complex, VEGF induced	3693|5747
CORUM:2726	PXN-ITGB5-PTK2 complex	3693|5747|5829
CORUM:2963	ITK-SLP-76 complex, anti-TCR stimulated	3702|3937
CORUM:2960	SLP-76-PLC-gamma-1-ITK complex, alpha-TCR stimulated	3702|3937|5335
CORUM:553	RHOA-IP3R-TRPC1 complex	3708|387|7220
CORUM:2708	SMAD3-SMAD4-cJUN complex	3725|4088|4089
CORUM:1179	CENP-A NAC-CAD complex	378708|1060|64946|64105|91687|79019|55839|79172|401541|55166|80152|23421|79682
CORUM:4062	NRP1-VEGFR2-VEGF(165) complex	3791|8829|7422
CORUM:5696	VEGFA(165)-KDR-NRP1 complex	3791|8829|7422
CORUM:5698	VEGFA(165)-VEGFR2-NRP1 complex	3791|8829|7422
CORUM:5401	PLEKHM2-KIF5B complex	3799|23207
CORUM:1554	RANBP1-RAN-KPNB1 complex	3837|5901|5902
CORUM:2944	Notch1-p56lck-PI3K complex	3932|4851|5295
CORUM:2961	SLP-76-PLC-gamma-1-VAV complex, alpha-TCR stimulated	3937|5335|7409
CORUM:2912	PLC-gamma-2-SLP-76 complex	3937|5336
CORUM:1091	SNX complex (SNX1a, SNX2, SNX4, LEPR)	3953|6642|6643|8723
CORUM:1108	DNA synthesome complex (15 subunits)	3978|5111|5422|23649|5424|5425|10714|57804|5426|5427|54107|56655|5557|5558|5981
CORUM:362	DNA ligase III-XRCC1-PNK-DNA-pol III multiprotein complex	3980|11284|5423|7515
CORUM:5243	XRCC1-LIG3-PNK-TDP1 complex	3980|11284|55775|7515
CORUM:1085	DNA repair complex NEIL2-PNK-Pol(beta)-LigIII(alpha)-XRCC1	3980|252969|8566|5423|7515
CORUM:212	DNA ligase III-XRCC1 complex	3980|7515
CORUM:1086	DNA repair complex NEIL1-PNK-Pol(beta)-LigIII(alpha)-XRCC1	3980|79661|8566|5423|7515
CORUM:353	DNA ligase IV-condensin complex	3981|10592|10051
CORUM:350	DNA ligase IV-XRCC4-PNK complex	3981|11284|7518
CORUM:1189	DNA double-strand break end-joining complex	3981|4361|4683|10111|7518|7520|2547
CORUM:213	DNA ligase IV-XRCC1 complex	3981|7515
CORUM:206	DNA ligase IV-XRCC4 complex	3981|7518
CORUM:344	DNA ligase IV-XRCC4 complex (LX complex)	3981|7518
CORUM:359	DNA ligase IV-XRCC4-XLF complex	3981|79840|7518
CORUM:926	SCRIB-LGL2 complex	3993|23513
CORUM:955	LLGL2-PAR-6B-PRKCI complex	3993|84612|5584
CORUM:959	LLGL1-PAR-6B-PRKCI complex	3996|84612|5584
CORUM:2709	MMP-9-TIMP-1-LRP complex	4035|4318|7076
CORUM:120	Lymphotoxin beta receptor complex	4049|4050|4055
CORUM:4043	NEMO-HIF2(alpha)-ARNT complex	405|2034|8517
CORUM:5382	ARNT-HIF1A complex	405|3091
CORUM:2152	ARNT-HLF complex	405|3131
CORUM:1141	CF IIAm complex (Cleavage factor IIAm complex)	4076|10978|51692|11052|79869|8449|2071|2968|4361|11051|51585|5725|6421|7082|7307|11338
CORUM:2834	SMAD4-SMAD2-SMAD3 complex	4087|4088|4089
CORUM:2830	TIF1gamma-SMAD2-SMAD3 complex	4087|4088|51592
CORUM:2706	SMAD3-SMAD4-SP1 complex	4088|4089|6667
CORUM:5735	TGF-beta receptor-SMAD3 complex	4088|7046|7048
CORUM:2704	Ectodermin-SMAD4 complex	4089|51592
CORUM:1297	MKK4-ARRB2-ASK1 complex	409|6416|4217
CORUM:1298	MKK4-ARRB2-JNK3 complex	409|6416|5602
CORUM:2992	SMAD7-SMURF2 complex	4092|64750
CORUM:763	Y14-Magoh complex	4116|9939
CORUM:3051	MAD-MAX complex	4149|4084
CORUM:387	MCM complex	4171|4172|4173|4174|4175|4176
CORUM:2792	MCM2-MCM4-MCM6-MCM7 complex	4171|4173|4175|4176
CORUM:1452	MCM2-MCM6-MCM7 complex	4171|4175|4176
CORUM:2791	MCM4-MCM6-MCM7 complex	4173|4175|4176
CORUM:5331	YY1-MDM2-p53 complex	4193|7157|7528
CORUM:3172	NUMB-TP53-MDM2 complex	4193|8650|7157
CORUM:5158	SMARCA2/BRM-BAF57-MECP2 complex	4204|6595|6605
CORUM:426	Meprin A	4224|4225
CORUM:376	PCNA-MutS-alpha-MutL-alpha-DNA complex	4292|4436|2956|5111|5395
CORUM:370	MSH2-MSH6-PMS1-MLH1 complex	4292|4436|2956|5378
CORUM:369	MSH2-MSH6-PMS2-MLH1 complex	4292|4436|2956|5395
CORUM:290	MSH2-MLH1-PMS2-PCNA DNA-repair initiation complex	4292|4436|5111|5395
CORUM:291	MSH2-MLH1-PMS2 DNA-repair initiation complex	4292|4436|5395
CORUM:285	PCNA-MLH1-PMS1 complex	4292|5111|5378
CORUM:380	MutL-beta complex	4292|5378
CORUM:292	MutL-alpha complex	4292|5395
CORUM:1299	POSH-MLK3 complex	4296|57630
CORUM:1401	MOF complex	4297|8085|84148|5929|6045|9739|6872|6878|6880|11091
CORUM:1457	AFF1-MLLT1-CBX8 complex	4299|57332|4298
CORUM:2762	SMAD3-SMAD4-FOXO4 complex	4303|4088|4089
CORUM:428	Molybdopterin synthase	4338|4338
CORUM:72	R/M complex (RAD50-MRE11 complex)	4361|10111
CORUM:2766	TERF2-RAP1 complex	4361|10111|7014|54386|26277|7520|2547
CORUM:1193	Rap1 complex	4361|142|10111|7014|54386|7520|2547
CORUM:2767	RAD50-MRE11-NBN-p200-p350 complex	4361|4683|10111
CORUM:71	MRN complex (MRE11-RAD50-NBS1 complex)	4361|4683|10111
CORUM:73	MRN complex (MRE11-RAD50-NBN complex)	4361|4683|10111
CORUM:619	MRE11A-RAD50-NBN-TRF2 complex	4361|4683|10111|7014
CORUM:627	MRN-TRRAP complex (MRE11A-RAD50-NBN-TRRAP complex)	4361|4683|10111|8295
CORUM:2740	MutS-alpha complex	4436|2956
CORUM:374	MSH2-MSH6 complex	4436|2956
CORUM:286	PCNA-MSH2-MSH6 complex	4436|2956|5111
CORUM:377	PCNA-MutS-alpha-DNA initial complex	4436|2956|5111
CORUM:2226	MutS-alpha-PK-zeta complex	4436|2956|5590
CORUM:375	MSH2-MSH3 complex	4436|4437
CORUM:378	MutS-beta complex	4436|4437
CORUM:684	PAX9-MSX1 complex	4487|5083
CORUM:178	Respiratory chain complex I (holoenzyme), mitochondrial	4535|4536|4537|4539|4540|4541|4694|4705|126328|55967|51079|4695|4696|4697|4698|4700|4701|4702|4704|4706|4707|4716|54539|4708|4709|4710|4711|4712|4713|4714|4715|4717|4718|4719|4720|4722|4724|4725|4726|374291|4728|4723|4729|4731
CORUM:2919	Respiratory chain complex I (gamma subunit) mitochondrial	4535|4536|4537|4539|4541|4694|4705|4696|4700|4702|4704|4717|4725
CORUM:2886	Respiratory chain complex I (incomplete intermediate ND1, ND2, ND3, CIA30 assembly), mitochondrial	4535|4536|4537|51103
CORUM:2904	Respiratory chain complex I (intermediate VII/650kD), mitochondrial	4535|4695|4700|4704|4720|4722|4724|4725|374291|4729
CORUM:2903	Respiratory chain complex I (intermediate V/380kD and VI/480kD), mitochondrial	4535|4695|4704|4720|4722
CORUM:2884	Respiratory chain complex I (early intermediate NDUFAF1 assembly), mitochondrial	4535|4700|4704|51103|4712|4722|374291
CORUM:2901	Respiratory chain complex I (intermediate IV/310kD), mitochondrial	4535|4704|4720|4722
CORUM:2943	Respiratory chain complex I (incomplete NDUFAF1 assembly), mitochondrial	4535|51103
CORUM:2914	Respiratory chain complex I (beta subunit) mitochondrial	4538|4540|4697|4706|4707|4716|54539|4708|4709|4710|4711|4712|4713|4714|4715|4718
CORUM:1978	MTNR1A-MTNR1B complex	4543|4544
CORUM:2641	p300/CBP-PCAF-MyoD complex	4654|8850|1387|2033
CORUM:775	CBC complex (cap binding complex)	4686|22916
CORUM:1174	PHAX-CBC complex (cap binding complex)	4686|22916|51808
CORUM:1176	CRM1-RAN-PHAX-CBC complex (cap binding complex)	4686|22916|5901|51808|7514
CORUM:1190	NCBP-NIP1 complex	4686|63941
CORUM:2898	Respiratory chain complex I (intermediate I/200kD and III/250kD), mitochondrial	4704|4720|4722
CORUM:2948	Respiratory chain complex I (incomplete intermediate), mitochondrial	4705|4704|4714|4719|4720|4724|4726|374291|4723|4729|4731
CORUM:2217	MDC1-MRN-ATM-FANCD2 complex	472|2177|9656|4361|4683|10111
CORUM:2723	ATM-NBS1 complex	472|4683
CORUM:433	BASC complex (BRCA1-associated genome surveillance complex)	472|641|672|4292|4361|4436|2956|4683|10111|5981|5982|5984
CORUM:435	BASC (Ab 81) complex (BRCA1-associated genome surveillance complex)	472|672|4292|5981|5982|5984
CORUM:2906	Respiratory chain complex I (intermediate II/230kD), mitochondrial	4724|374291|4729
CORUM:2084	NFKB1-NFKB2-REL-RELA-RELB complex	4790|4791|5966|5970|5971
CORUM:2086	NFKB1-NFKB2-RELA-RELB complex	4790|4791|5970|5971
CORUM:5464	I(kappa)B(alpha)-NF(kappa)Bp50-NF(kappa)Bp65 complex	4790|4792|5970
CORUM:5492	IKBA-NF(kappa)Bp65-NF(kappa)Bp50 complex	4790|4792|5970
CORUM:3045	hs4 enhancer complex (faster migrating complex)	4790|5451|5452|5970|7528
CORUM:5460	p50-p65 NF(kappa)B complex	4790|5970
CORUM:5467	IKB(alpha)-RELA-cREL complex	4792|5966|5970
CORUM:5466	IKB(beta)-RELA-cREL complex	4793|5966|5970
CORUM:5465	IKB(epsilon)-RELA-cREL complex	4794|5966|5970
CORUM:4478	CBF-DNA complex	4800|4801|4802
CORUM:5424	NGF-p75 complex	4803|4804
CORUM:1795	SORT1-NGFR-NGFB complex	4803|4804|6272
CORUM:5407	NGF-TrkA complex	4803|4914
CORUM:5408	Neurotrophin-3-p75 complex	4804|4908
CORUM:1794	SORT1-NGFR complex	4804|6272
CORUM:3150	NK-3-Groucho complex	4824|579|7088|7089|7090|7091|79816
CORUM:771	NDPKA-AMPKalpha1 complex	4830|5562
CORUM:758	Prune/Nm23-H1 complex	4830|58497
CORUM:330	PSF-p54(nrb) complex	4841|6421
CORUM:1760	TOP1-PSF-P54 complex	4841|6421|7150
CORUM:2907	RBP-Jkappa-Notch1 complex	4851|3516
CORUM:2946	YY1-Notch1-RBP-Jkappa complex	4851|3516|7528
CORUM:2947	YY1-Notch1 complex	4851|7528
CORUM:3154	Notch2(N-TM)-Notch2(N-EC)-Delta complex	4853|28514|10683|54567
CORUM:563	F1F0-ATP synthase (EC 3.6.3.14), mitochondrial	498|506|509|513|514|515|516|10476|521|522|9551|10632|539|93974|4508|4509
CORUM:1038	ORC 1-5 complex (origin recognition 1-5 complex)	4998|4999|23595|5000|5001
CORUM:389	ORC complex (origin recognition complex)	4998|4999|23595|5000|5001|23594
CORUM:2205	ORC5-ORC1 complex	4998|5001
CORUM:1032	ORC 2-4 complex (origin recognition 2-4 complex)	4999|23595|5000
CORUM:5251	Ku-ORC complex	4999|23595|5000|23594|7520|2547
CORUM:1034	ORC 2-5 complex (origin recognition 2-5 complex)	4999|23595|5000|5001
CORUM:472	Prolyl 4-hydroxylase (alpha(I)-type)	5033|5034
CORUM:3151	Sulphiredoxin-peroxiredoxin complex	5052|140809
CORUM:1746	SMN containing complex	50628|3956|3958|8487|6606|6632|6633|6634
CORUM:5837	PPD complex	5071|11315|65018
CORUM:2803	PAX6-SOX2 DNA-protein complex	5080|6657
CORUM:2382	ITGA2B-ITGB3-F11R complex	50848|3674|3690
CORUM:2362	ITAGV-ITGB3-F11R complex	50848|3685|3690
CORUM:1779	TGF-beta-receptor-PAR6 complex	50855|7046|7048
CORUM:1377	hASC-1 complex	51008|84164|10973|9325
CORUM:4998	p97/VCP-VIMP-DERL2 complex	51009|55829|7415
CORUM:2734	APH1A-PSEN1-NCSTN complex	51107|23385|5663
CORUM:43	Gamma-secretase complex (APH1A, PSEN1, PSENEN, NCSTN variant)	51107|23385|5663|55851
CORUM:466	Gamma-secretase complex (APH1A, PSEN1, PSENEN, NCSTN)	51107|23385|5663|55851
CORUM:2735	APH1A-PSEN2-NCSTN complex	51107|23385|5664
CORUM:468	Gamma-secretase complex (APH1A, PSEN2, PSENEN, NCSTN)	51107|23385|5664|55851
CORUM:3271	Gamma-secretase-Delta1 complex	51107|28514|23385|5663|55851
CORUM:142	CD147-gamma-secretase complex (APH-1a, PS-1, PEN-2, NCT variant)	51107|682|23385|5663|55851
CORUM:1099	DNA synthesome complex (17 subunits)	5111|5422|23649|5424|5425|10714|57804|5426|5427|54107|56655|5557|5558|5981|6117|7150|7153|7155
CORUM:1107	DNA synthesome core complex	5111|5422|23649|5424|5425|10714|57804|5557|5558|5981
CORUM:1098	DNA synthesome complex (13 subunits)	5111|5422|23649|5424|5425|10714|57804|5557|5558|5981|6117|7150|7153|7155
CORUM:297	PCNA-DNA polymerase delta complex	5111|5424|5425|10714|57804
CORUM:2201	PCNA-RFC2-5 complex	5111|5982|5983|5984|5985
CORUM:1092	PCNA-KU antigen complex	5111|7520|2547
CORUM:3714	Pericentrin-GCP complex	5116|10844|10426
CORUM:5380	TRBP containing complex (DICER, RPL7A, EIF6, MOV10 and subunits of the 60S ribosomal particle)	51187|23405|3692|4343|4736|6135|6136|6137|9045|6138|6142|6143|6144|6155|6158|6156|6161|6164|6165|25873|6168|6129|6130|6176|6181
CORUM:1186	ESCRT-III complex	5119|57132|27243|25978|29082|128866|92421|51510|79643|51652
CORUM:2936	Ecsit complex (ECSIT, MT-CO2, GAPDH, TRAF6, NDUFAF1)	51295|2597|4513|51103|7189
CORUM:2939	Ecsit complex (ECSIT, MT-CO2, NDUFA1, MT-ND1, TRAF6, NDUFAF1)	51295|4513|4535|4694|51103|7189
CORUM:2938	Ecsit complex (ECSIT, NDUFS3, TOM20)	51295|4722|9804
CORUM:2942	Ecsit complex (ECSIT, NDUFS3, NDUFAF1)	51295|51103|4722
CORUM:5361	Cell division cycle complex (CDC27, CDC16, ANAPC7)	51434|8881|996
CORUM:2551	PDGFRA-PLC-gamma-1-PI3K-SHP-2 complex, PDGF stimulated	5156|5295|5335|5781
CORUM:3183	PDGFRA-SHP-2 complex, PDGF stimulated	5156|5781
CORUM:1096	SNX complex (SNX1,1a,2,4, PDGF receptor)	5156|6642|6643|8723
CORUM:208	Ubiquitin E3 ligase (ASB1, TCEB1, TCEB2, CUL5, RNF7)	51665|8065|9616|6921|6923
CORUM:207	Ubiquitin E3 ligase (ASB2, TCEB1, TCEB2, CUL5, RNF7)	51676|8065|9616|6921|6923
CORUM:6053	LKB1-STRAD-MO25 complex	51719|6794|92335
CORUM:697	BRMS1-RBP1 complex	51742|25855
CORUM:738	SIN3-ING1b complex I	51742|3065|3066|3621|5928|5931|10284|8819|25942
CORUM:691	SIN3-SAP25 complex	51742|3065|3066|5928|5931|79595|10284|751865|8819|25942|64426
CORUM:591	SAP complex (Sin3-associated protein complex)	51742|3065|3066|5928|5931|79595|8819|25942
CORUM:596	SIN3-HDAC-SAP30-ARID4 complex	51742|3065|3066|5928|5931|8819|25942
CORUM:5370	ERAP1-ERAP2 complex	51752|64167
CORUM:923	SNF2L-RSF1 complex	51773|6594
CORUM:921	Remodeling and spacing factor (RSF) complex	51773|8467
CORUM:5213	Pex26-Pex6-Pex1 complex	5189|55670|5190
CORUM:112	Prefoldin complex	5201|5202|5203|5204|10471|7411
CORUM:33	Prefoldin	5201|5202|5203|5204|10471|7411
CORUM:118	GPI-GnT activity complex	5277|5279|5283|9091
CORUM:429	Phosphatidylinositol 3-kinase complex (PIK3C3, PIK3R4)	5289|30849
CORUM:3133	Phosphatidylinositol 3-kinase (PIK3CA, PIK3R1)	5290|5295
CORUM:5211	RAF1-PPP2-PIN1 complex	5300|5516|5518|5520|5894
CORUM:1071	PKD2-FPC complex	5311|5314
CORUM:2537	PKC-alpha-PLD1-PLC-gamma-2 signaling complex, lacritin stimulated	5336|5337|5578
CORUM:5757	PLXNA1-RANBPM complex	5361|10048
CORUM:5758	PLXNA2-RANBPM complex	5362|10048
CORUM:1827	PML-SMAD2/3-SARA complex	5371|4087|4088|9372
CORUM:1055	ZNF198-PML complex	5371|7750
CORUM:1100	DNA polymerase alpha-primase complex	5422|23649|5557|5558
CORUM:104	RNA polymerase II core complex	5430|5431|5432|5433|5434|5435|5436|5437|5438|5439|5440|5441
CORUM:2812	RPAP1-RPB2-RPB3 complex	5431|5432|26015
CORUM:3056	Microprocessor complex	54487|29102
CORUM:3079	DGCR8-ILF3 complex	54487|3609
CORUM:3078	DGCR8-NCL complex	54487|4691
CORUM:1134	ATR-HDAC2-CHD4 complex	545|1108|3066
CORUM:1133	ATR-HDAC2 complex	545|3066
CORUM:265	ATR-ATRIP complex	545|84126
CORUM:3122	OCT1-OBF1-DNA complex	5450|5451
CORUM:3120	OCT1-OBF1-DNA-TLE1 complex	5450|5451|7088
CORUM:2802	OCT1-SOX2 DNA-protein complex	5451|6657
CORUM:3159	RIAM-profilin complex	54518|5216
CORUM:2256	RIAM-Rap1-GTP complex	54518|5906
CORUM:3160	RIAM-VASP complex	54518|7408
CORUM:3121	OCT2-TLE4 complex	5452|7091
CORUM:5276	HIF1A-OS9-EGLN1 complex	54583|3091|10956
CORUM:2839	ATRX-DAXX complex	546|1616
CORUM:2801	OCT4-SOX2 DNA-protein complex	5460|6657
CORUM:867	TRAP-SMCC mediator complex	5469|400569|9440|54797|6837|81857|55588|29079|112950|219541
CORUM:217	CRSP complex	5469|9282|9440|9439|9862|9441|9442|9443
CORUM:66	TRAP complex	5469|9968|9282|10025|9440|9862|7067|9967
CORUM:548	DRIP complex	5469|9968|9969|9282|10025|9440|9439|9862|9441|29079|10001|9443|6257|7421
CORUM:1379	GALNS-lysosomal hydrolase 1.27 MDa complex	5476|2588|2720|4758
CORUM:5451	MED18-MED20-MED29 mediator subcomplex	54797|9477|55588
CORUM:1178	BCOR complex	54880|84678|3312|84759|6015|6045|23429|6500
CORUM:2805	CTF8-DCC1 subcomplex	54921|79075
CORUM:1153	Integrator complex	54973|26173|55174|57117|57508|65123|92105|80789|26512|25896|55656|55756
CORUM:1155	Integrator-RNAPII complex	54973|26173|55174|57117|57508|65123|92105|80789|26512|25896|55656|55756|5430|5431
CORUM:180	PNUTS-PP1 complex	5499|5514
CORUM:639	RANBPM-Muskelin-TWA1-HSMpp8 complex	54994|4289|54737|10048
CORUM:5286	TNF-alpha/NF-kappa B signaling complex 10	55054|55749|11140|1147|3320|3326|8517|4793|29110|200081
CORUM:847	RICH1-PAR3-aPKC polarity complex	55114|56288|5584
CORUM:1543	PPP2CA-PPP2R1A complex	5515|5518
CORUM:1544	PPP2CA-PPP2R1A-PPP2R3A complex	5515|5518|5523
CORUM:1131	RFC2-RIalpha complex	5518|5982
CORUM:1380	Elongator holo complex	55250|55140|26610|8518
CORUM:2716	Elongator core complex	55250|55140|8518
CORUM:533	IMP3-IMP4-MPP10 complex	55272|92856|10199
CORUM:2266	PPP3CA-PPP3CA-RCAN1 complex	5530|5532|1827
CORUM:6023	Calcineurin	5530|5534
CORUM:1245	Protein phosphatase 4 complex	5531|151987
CORUM:5759	PLXNA3-RANBPM complex	55558|10048
CORUM:1927	PKD2-PACS1 complex	55690|5311
CORUM:2759	MBD1-MCAF complex	55729|4152
CORUM:2238	MBD1-MCAF1-SETDB1 complex	55729|4152|9869
CORUM:2749	SETDB1-containing HMTase complex	55729|9869
CORUM:1345	Septin complex	55752|4735|989|23176|10801
CORUM:89	Sec6/8 exocyst complex	55763|55770|11336|60412|10640|54536|23265|149371
CORUM:1296	DCP1A-DCP2 Decapping complex	55802|167227
CORUM:559	Decapping complex	55802|167227|1656|80153|23644
CORUM:1114	5S-DNA-TFIIIA-TFIIIC2-TFIIIB subcomplex	55814|2972|2971|2975|2976|9330|9329|9328|6908
CORUM:944	Class C Vps complex (VPS11, VPS18, VPS16)	55823|64601|57617
CORUM:224	CAND1-CUL4B-RBX1 complex	55832|8450|9978
CORUM:223	CAND1-CUL4A-RBX1 complex	55832|8451|9978
CORUM:222	CAND1-CUL3-RBX1 complex	55832|8452|9978
CORUM:221	CAND1-CUL2-RBX1 complex	55832|8453|9978
CORUM:219	CAND1-CUL1-RBX1 complex	55832|8454|9978
CORUM:322	DNA-PK-Ku complex	5591|7520|2547
CORUM:355	DNA-PK-Ku antigen complex	5591|7520|2547
CORUM:1491	RGS6-DNMT1-DMAP1 complex	55929|1786|9628
CORUM:5589	LINC complex, S-phase	55957|91750|132660|286826|4605|5928|5933
CORUM:5593	LINC core complex	55957|91750|132660|286826|5928
CORUM:5222	p14-Mp1-MEK1 complex	5604|28956|8649
CORUM:5873	RAF1-MAP2K1-YWHAE complex	5604|5894|7531
CORUM:2143	MAP2K5-PRKCI-SQSTM1 complex	5607|5584|8878
CORUM:3157	Prolactin (PRL) - PRL receptor (PRLR) complex	5617|5618
CORUM:1165	RNF20-RNF40-UbE2E1 complex	56254|9810|7324
CORUM:5534	PLCB1-PARD3-PARD6A complex	56288|50855|23236
CORUM:5535	PLCB3-PARD3-PARD6A complex	56288|50855|5331
CORUM:956	PAR-3-PAR-6B-PRKCI complex	56288|84612|5584
CORUM:191	20S proteasome	5682|5683|5684|5685|5686|5687|5688|5689|5690|5691|5692|5693|5694|5695
CORUM:194	PA28gamma-20S proteasome	5682|5683|5684|5685|5686|5687|5688|5689|5690|5691|5692|5693|5694|5695|10197
CORUM:193	PA700-20S-PA28 complex	5682|5683|5684|5685|5686|5687|5688|5689|5690|5691|5692|5693|5694|5695|5700|5701|5702|5704|5705|5706|5707|5716|5717|5718|5719|10213|5708|5709|5710|5711|9861|5713|5714|5715|5720|5721
CORUM:181	26S proteasome	5682|5683|5684|5685|5686|5687|5688|5689|5690|5691|5692|5693|5694|5695|5700|5701|5702|5704|5705|5706|5719|5710
CORUM:192	PA28-20S proteasome	5682|5683|5684|5685|5686|5687|5688|5689|5690|5691|5692|5693|5694|5695|5720|5721
CORUM:5209	Ubiquilin-proteasome complex	5682|5683|5687|7337|29979|29978
CORUM:32	PA700 complex	5700|5701|5702|5704|5705|5706|5707|5716|5717|5718|5719|10213|5708|5709|5710|5711|9861|5713|5714|5715
CORUM:443	BP-SMAD complex	571|2071|10804|7071|4601|5702|4093|7045
CORUM:2817	BRCA1-BARD1-BACH1-DNA damage complex I	571|580|672|4292|2956|11073
CORUM:2815	BRCA1-BARD1-BACH1-DNA damage complex II	571|580|672|4361|4683|10111|5932|11073
CORUM:1347	NPC subcomplex (NUP98, NUP107, NUP133, NUP160)	57122|55746|23279|4928
CORUM:87	Nup 107-160 subcomplex	57122|55746|23279|79023|348995|79902|4928|6396|81929
CORUM:705	SNARE complex (RINT1, ZW10, p31)	5714|60561|9183
CORUM:30	PA28 complex	5720|5721
CORUM:2829	RSmad complex	57492|1387|8202|4087|4088|4089|6597|6599|6601|51592
CORUM:595	Kv4.2-DPP10 channel complex	57628|3751
CORUM:5823	MCL1-BAK1 complex	578|4170
CORUM:562	LSm2-8 complex	57819|27258|25804|23658|11157|51690|51691
CORUM:2211	BARD1-BRCA1-CSTF complex	580|672|1477|1478|1479
CORUM:2783	BARD1-BRCA1-CSTF64 complex	580|672|1478
CORUM:2213	BRCA1-BARD1-POLR2A complex	580|672|5430
CORUM:2787	BRCA1 C complex	580|672|5932|51720
CORUM:2822	BRCA1-BARD1-UbcH5c complex	580|672|7323
CORUM:2823	BRCA1-BARD1-UbcH7c complex	580|672|7332
CORUM:2786	BRCA1 A complex	580|672|84142|51720
CORUM:5288	P53-BARD1-Ku70 complex	580|7157|2547
CORUM:266	RAD17-RFC complex	5884|5982|5983|5984|5985
CORUM:2810	Rad17-RFC complex	5884|5982|5983|5984|5985
CORUM:164	Cohesin-SA1 complex	5885|8243|9126|10274
CORUM:63	Mitotic 14S cohesin 1 complex	5885|8243|9126|10274
CORUM:163	Cohesin-SA2 complex	5885|8243|9126|10735
CORUM:64	Mitotic 14S cohesin 2 complex	5885|8243|9126|10735
CORUM:5683	hRAD51C-hXRCC3 complex	5888|7516
CORUM:256	RAD51B-RAD51C complex	5889|5890
CORUM:68	BCDX2 complex	5889|5890|5892|7516
CORUM:261	RAD51B-RAD51C-RAD51D-XRCC2-XRCC3 complex	5889|5890|5892|7516|7517
CORUM:252	RAD51C-XRCC3 complex	5889|7517
CORUM:262	RAD51L3-XRCC2 complex	5892|7516
CORUM:5922	RAF1-RAS complex, EGF induced	5894|3265|3845|4893
CORUM:5384	RAG1-RAG2 tetramer complex	5896|5897
CORUM:486	WIP-WASp-actin-myosin-IIa complex	59|10627|4627|4637|7454|7456
CORUM:3055	Nop56p-associated pre-rRNA complex	59|72|55299|9188|1660|10969|1915|1938|2091|26354|8971|3007|8342|3178|4670|3192|10642|3608|3609|51631|55646|10514|4673|4691|4809|51602|10528|9221|4869|11137|55131|6134|4736|6135|6136|6137|23521|9045|6138|6139|6141|6142|6143|6144|6146|9349|6147|6152|6154|6155|6157|6158|6159|6122|6156|6160|6161|11224|6165|25873|6173|6168|6170|6124|6125|6128|6129|6130|6132|6133|6175|6176|6181|6205|6206|6207|6208|6209…
CORUM:1045	Snurportin-CRM1-RanGTP complex	5901|10073|7514
CORUM:5663	TRIM27-RB1 complex	5925|5987
CORUM:5146	RB1-TFAP2A complex	5925|7020
CORUM:2851	ING2 complex	5926|25855|84312|3065|3066|3622|5928|5931|79595|8819|25942|64426
CORUM:2930	SHARP-CtIP-RBP-Jkappa complex	5932|3516|23013
CORUM:1138	SNARE complex (VAMP2, SNAP25, STX1a, CPLX3, CPLX4)	594855|339302|6616|6804|6844
CORUM:311	Cell cycle kinase complex CDK2	595|1017|1026|5111
CORUM:3084	CCND1-CDK4 complex	595|1019
CORUM:5287	CDK4-CCND1 complex	595|1019
CORUM:1633	CyclinD1-CDK4-CDK6 complex	595|1019|1021
CORUM:312	Cell cycle kinase complex CDK4	595|1019|1026|5111
CORUM:3087	CCND1-CDK6 complex	595|1021
CORUM:2635	BETA2-Cyclin D1 complex	595|4760
CORUM:313	Cell cycle kinase complex CDK5	595|896|1020|1026|5111
CORUM:1062	BAR-BCL2-CASP8 complex	596|51283|841
CORUM:5526	CALM1-FKBP38-BCL2 complex	596|805|23770
CORUM:3046	hs4 enhancer complex (slow migrating complex)	5971|7528
CORUM:813	Upf complex (UPF1, UPF2, UPF3b)	5976|26019|65109
CORUM:812	Upf complex (UPF1, UPF2, UPF3a)	5976|26019|65110
CORUM:903	RET-Rai complex	5979|53358
CORUM:5749	MRIT complex	598|841|8837
CORUM:277	RFC complex	5981|5982|5983|5984|5985
CORUM:279	RFC complex (activator A 1 complex)	5981|5982|5983|5984|5985
CORUM:2200	RFC2-5 subcomplex	5982|5983|5984|5985
CORUM:278	RFC core complex	5982|5984|5985
CORUM:2255	Cofilin-actin-CAP1 complex	60|10487|1072
CORUM:5604	Emerin complex 1	60|1266|2010|4008|4627|4643|80143|6709
CORUM:5614	Emerin complex 32	60|140836|1108|84661|2010|3065|8841|8350|4001|29079|9111|5933|5934|23186|10284|6598|6599|6601|6709|79718|90665|10155
CORUM:5608	Emerin architectural complex	60|2010|4000|4001|9111|6709
CORUM:5607	Emerin-actin-NMI complex	60|2010|9111
CORUM:5606	Emerin-actin-NMI-(alphaII)spectrin complex	60|2010|9111|6709
CORUM:2300	Profilin 2 complex	60|23191|1759|3312|10787|5217|9475|6853|6854
CORUM:1729	TLE1 corepressor complex (MASH1 promoter-corepressor complex)	60|3308|4628|4691|4841|4869|142|10111|7088|7155
CORUM:5736	Pre-initiation complex (PIC)	60|5430|6908
CORUM:1166	p400-associated complex	60|57634|8607|10856|8295|86|51412
CORUM:725	P2X7 receptor signalling complex	60|81|3326|3303|3312|3689|3909|4356|29665|5297|5787|6840
CORUM:86	NUMAC complex (nucleosomal methylation activator complex)	60|8289|10498|57410|6597|6598|6599|6601|6602|6605
CORUM:5615	Emerin complex 52	60|8539|708|1152|10212|2010|3068|3024|3190|3191|3192|3609|8826|23592|4001|51691|9111|27250|5934|6632|7067|7531|10971
CORUM:778	LARC complex (LCR-associated remodeling complex)	60|86|8289|1108|5977|57459|3065|3066|3183|8932|53615|9219|5928|6597|6598|6599|6601|6603|6605
CORUM:5609	Emerin regulatory complex	60|8815|2010|3065|8841|3024|8350|4008|5933
CORUM:5613	Emerin complex 25	60|8815|56647|11140|2010|10146|3190|4001|57819|51691|79595|6632|6741|7529|7531|9406
CORUM:1054	ESR1-RELA-BCL3-NCOA3 complex	602|2099|8202|5970
CORUM:2	BCL6-HDAC5 complex	604|10014
CORUM:585	Mi2/NuRD-BCL6-MTA3 complex	604|1108|3065|53615|57504
CORUM:41	Mi-2/NuRD-MTA2 complex	604|3065|53615|9219|57504
CORUM:3	BCL6-HDAC7 complex	604|51564
CORUM:1508	BCL6-ZBTB17 complex	604|7709
CORUM:1	BCL6-HDAC4 complex	604|9759
CORUM:5229	RPA complex	6117|6118|6119
CORUM:5231	53BP1-containing complex	6117|6118|7158|7520|2547
CORUM:308	60S ribosomal subunit, cytoplasmic	6134|4736|6135|6136|6137|23521|9045|6138|6139|6141|6142|6143|6144|6146|9349|6147|6152|6154|6155|6157|6158|6159|6122|6156|6160|6161|6164|11224|6165|25873|6173|6167|6168|6169|6170|6124|6171|6125|6128|6129|6130|6132|6133|6175|6176|6181|7311
CORUM:5367	THRB-RXRB complex	6257|7068
CORUM:445	TFTC complex (TATA-binding protein-free TAF-II-containing complex)	6314|2648|23450|8464|10474|6881|6883|6873|6874|6877|27097|6878|10629|6879|6880|8295
CORUM:386	Ubiquitin E3 ligase (UBADC1, RNF123)	63891|10422
CORUM:1874	SNARE complex (SNAP25, VAMP3, VAMP2, NAPB, STX13)	63908|6616|23673|6844|9341
CORUM:2797	PCNA-CHL12-RFC2-5 complex	63922|5111|5982|5983|5984|5985
CORUM:2806	CTF8-CTF18-DCC1 subcomplex	63922|54921|79075
CORUM:612	CTF18-CTF8-DCC1 complex	63922|54921|79075
CORUM:3070	CTF18-cohesion-RFC-POLH complex	63922|54921|79075|5429|5982|5983|5984|5985
CORUM:2804	CTF18-cohesion-RFC complex	63922|54921|79075|5982|5983|5984|5985
CORUM:613	CTF18-CTF8-DCC1-RFC3 complex	63922|54921|79075|5983
CORUM:2199	CTF18-RFC subcomplex	63922|5982|5983|5984|5985
CORUM:2202	CHL12-RFC2-5 complex	63922|5982|5983|5984|5985
CORUM:244	BRAFT complex	641|2175|2176|2178|2188|2189|55120|4292|80010|6117|6118|6119|7156
CORUM:246	BLM complex III	641|4292|80010|7156
CORUM:5197	PTIP-DNA damage response complex	641|4361|4683|22976|10111|7158
CORUM:2224	MSH2/6-BLM-p53-RAD51 complex	641|4436|2956|5888|7157
CORUM:2228	BLM-RAD51L3-XRCC2 complex	641|5892|7516
CORUM:434	BASC (Ab 80) complex (BRCA1-associated genome surveillance complex)	641|672|4292|4436|2956|5981|5982|5984
CORUM:2223	BLM-TOP3A complex	641|7156
CORUM:2222	BLM complex II	641|80010|6117|6118|6119|7156
CORUM:629	BLM-TRF2 complex	641|9519
CORUM:6073	SRp30c-SRp55 complex	6431|8683
CORUM:6072	TRA2B1-SRp30c-SRp55 complex	6431|8683|6434
CORUM:5212	Kinase maturation complex 2	64343|11140|3320|3326|10010|29110|9755|7186
CORUM:5441	NRG1-IKZF4 complex	64375|3084
CORUM:918	PAR3-PAR6-PALS1 complex	64398|56288|50855
CORUM:343	Sarcoglycan-sarcospan complex SG-SPN	6442|6443|6444|6445|8082
CORUM:360	Artemis-DNA-PK complex	64421|5591
CORUM:2455	CIN85-SH3GL2 complex	6456|30011
CORUM:2457	CIN85-SH3GL3 complex	6457|30011
CORUM:93	Anaphase-promoting complex	64682|29882|29945|51433|51434|8881|8697|996
CORUM:2847	ING4 complex (ING4, MYST2, C1orf149, PHF15)	64769|51147|11143|23338
CORUM:1352	ING4 complex (ING4, MYST2, C1orf149, PHF17)	64769|51147|11143|79960
CORUM:2848	ING4 complex (ING4, MYST2, C1orf149, PHF16)	64769|51147|11143|9767
CORUM:2858	HBO1 complex	64769|51147|84289|11143|23338|9767|79960
CORUM:5518	BMI1-HPH1-HPH2 complex	648|1911|1912
CORUM:1462	hPRC1L complex	648|1912|6015|6045
CORUM:929	CEN complex	648|55717|11335|57332|1058|1059|1060|64946|2491|64105|91687|79019|79172|22837|8451|1642|9785|2091|3309|3312|25962|9493|79948|79682|9688|29127|6015|6045|51773|79801|8467|51593|6749|11198|9589|23091|80829
CORUM:1224	Ubiquitin E3 ligase (BMI1, SPOP, CUL3)	648|8452|8405
CORUM:115	Polycomb repressive complex 1 (PRC1, hPRC-H)	648|84733|8535|57332|3303|1911|1912|80012|6015|6045|22955|8467
CORUM:5513	Polycomb repressive complex	648|8535|1911|6015
CORUM:2471	SRC-PRKCD-CDCP1 complex	64866|5580|6714
CORUM:3198	SMAD2-SKI complex	6497|4087
CORUM:3729	SKI-SMAD2 hexameric complex	6497|4087
CORUM:3739	SKI-SMAD2-SMAD4 pentameric complex	6497|4087|4089
CORUM:3199	SMAD3-SKI complex	6497|4088
CORUM:3733	SKI-SMAD3 hexameric complex	6497|4088
CORUM:3740	SKI-SMAD3-SMAD4 pentameric complex	6497|4088|4089
CORUM:3959	SMAD3-SMAD4-cSKI, TGF(beta)-dependent	6497|4088|4089
CORUM:3200	SMAD4-SKI complex	6497|4089
CORUM:3197	SMAD4-SNO-SKI complex	6497|6498|4089
CORUM:3972	SMURF2-SMAD3-SnoN complex, TGF(beta)-dependent	6498|4088|64750
CORUM:1168	SKI complex	6499|9652|80349
CORUM:3710	CHL2-BMP2 complex	650|25884
CORUM:3711	CHL2-BMP2-TSG complex	650|25884|57045
CORUM:5832	PINK1-MIRO2-Milton complex	65018|89941|22906
CORUM:1197	TRF1-TIN2 complex	65057|25913|7013|7014|54386|26277
CORUM:138	Telosome complex	65057|25913|7013|7014|54386|26277
CORUM:1198	TIN2 complex	65057|25913|7014|26277
CORUM:1970	BMP4-TWSG1 complex	652|57045
CORUM:189	BAF complex	6595|6597|6598|6599|6601|6602|6605|60|71|86|51412|8289|57492
CORUM:3098	TIM50a-SMN1 complex	6606|92609
CORUM:707	SNARE complex (VAMP2, SNAP25, STX13)	6616|23673|6844
CORUM:114	SNAPc (small nuclear RNA-activating protein) complex	6617|6618|6619|6621|10302
CORUM:1261	SRm160/300 complex	6625|6627|10250|23524|6434
CORUM:2077	B-raf-MAP3K11 complex	6635|4296
CORUM:1743	(E.F.G) complex	6635|6636|6637
CORUM:1058	SNX complex (SNX1, SNX6)	6642|58533
CORUM:1060	Retromer complex (SNX1, SNX2, VPS35, VPS29, VPS26B)	6642|6643|112936|51699|55737
CORUM:1070	SNX complex (SNX1a, SNX2, SNX4)	6642|6643|8723
CORUM:1104	SNX complex (SNX1a, SNX2, SNX4, TFRC)	6642|6643|8723|7037
CORUM:657	Retromer complex (SNX1, SNX2, VPS35, VPS29, VPS26A)	6642|6643|9559|51699|55737
CORUM:2679	p53-SP1 complex	6667|7157
CORUM:721	PU.1-TBP complex	6688|6908
CORUM:2073	TNFRSF11A-TRAF6-SRC complex	6714|8792|7189
CORUM:2776	RAD50-BRCA1 complex	672|10111
CORUM:2819	BRCA1-CtIP-CtBP complex	672|1487|5932
CORUM:2825	BRCA1-RNA polymerase II complex	672|2068|2071|2959|2960|2961|2962|2963|2965|2966|2967|2968|9412|5430|5431|5432|5433|5434|5435|5436|5437|5438|5439|5440|5441|6908
CORUM:438	GCN5-TRRAP histone acetyltransferase complex	672|2648|4436|2956|8464|10474|6881|27097|6880|8295
CORUM:436	BASC (Ab C-20) complex (BRCA1-associated genome surveillance complex)	672|2956|10111
CORUM:2814	BRCA1-HDAC1-HDAC2 complex	672|3065|3066
CORUM:2813	BRCA1-SMAD3 complex	672|4088
CORUM:202	BRCA1-RAD50-MRE11-NBS1 complex	672|4361|4683|10111
CORUM:2686	BRCA1-core RNA polymerase II complex	672|5430|5431|5432|5433|5434|5435|5436|5437|5438|5439|5440|5441
CORUM:2824	BRCA1-RAD51 complex	672|5888
CORUM:240	BRCA1-CTIP-ZBRK1 repressor complex	672|5932|59348
CORUM:5400	BRCC complex	672|675|79184|9577|5888
CORUM:2820	BRCA1-VCP complex	672|7415
CORUM:242	BRCA1-BACH1 complex	672|83990
CORUM:2215	BRCA1-LMO4-CTIP complex	672|8543|5932
CORUM:2214	LMO4-BRCA1-CTIP-LDB1 complex	672|8861|8543|5932
CORUM:2210	BRCA1-IRIS-pre-replication complex	672|990|51053|4998
CORUM:5925	BRAF-CNK1 complex, not RAS stimulated	673|10256
CORUM:5872	BRAF-MAP2K1-MAP2K2-YWHAE complex	673|5604|5605|7531
CORUM:5923	RAF1-BRAF complex, RAS stimulated	673|5894
CORUM:5919	BRAF-RAF1-14-3-3 complex	673|5894|2810|7529|7531|7532|7533|10971|7534
CORUM:5921	KSR1-BRAF-MEK complex	673|8844|5604|5605
CORUM:5877	MAP2K1-BRAF-RAF1-YWHAE-KSR1 complex	673|8844|5604|5894|7531
CORUM:936	FACT complex	6749|11198
CORUM:1154	DSS1 complex	675|54973|55174|57508|92105|80789|26512|25896|55656|55756|114823|66406|7979
CORUM:631	Tacc1-chTOG-AuroraA complex	6790|9793|6867
CORUM:733	SNARE complex (STX4, VAMP1, VAMP7)	6810|6843|6845
CORUM:2398	ITGA3-ITGB1-BSG complex	682|3675|3688
CORUM:2860	DSIF complex (DRB sensitivity-inducing factor complex)	6827|6829
CORUM:155	TFIID complex	6872|6881|6882|6873|6874|6877|6878|6880|6908
CORUM:485	TFIID complex, B-cell specific	6872|6881|6882|6883|6884|6874|6875|6877|6878|6879|6880|6908
CORUM:463	TFIID-beta complex	6872|6881|6882|6883|6884|6874|6877|6878|6879|6880|6908
CORUM:1318	Transcription initiation factor complex (TAF1, TAF5, TAF11, TAF12, TBP)	6872|6882|6883|6877|6908
CORUM:1321	Transcription initiation factor complex (TAF5, TAF6, TAF9, TAF11, TBP)	6882|6877|6878|6880|6908
CORUM:497	TAF4-TAF12 subcomplex of TFIID complex	6883|6874
CORUM:3010	TFIID subcomplex	6883|6874|6877|6878|6880
CORUM:1520	STAT3-NLK-MAP3K7 complex	6885|51701|6774
CORUM:748	TRAF6-TAK1 complex	6885|7189
CORUM:5267	VHL-VDU1-TCEB1-TCEB2 complex	6921|6923|23032|7428
CORUM:5270	VHL-TCEB1-TCEB2 complex	6921|6923|7428
CORUM:1615	G protein complex (BTK, GNG1, GNG2)	695|2782|54331
CORUM:126	CCT micro-complex	6950|10576|7203|10575|22948|908|10574|10694
CORUM:1851	BUB1-BUB3 complex	699|9184
CORUM:190	Mitotic checkpoint complex (MCC)	701|9184|991|4085
CORUM:1202	TRF1 telomere length regulation complex	7013|26277|8658
CORUM:1219	Tankyrin 1-tankyrin 2-TRF1 complex	7013|8658|80351
CORUM:1205	TRF2-Rap1 complex III	7014|54386
CORUM:1217	WRN-TRF2 complex	7014|7486
CORUM:1220	TRF2-Ku complex	7014|7520|2547
CORUM:3027	TGF-beta receptor II-TGF-beta receptor I-TGF-beta1 complex	7040|7046|7048
CORUM:3026	TGF-beta receptor II-TGF-beta1 complex	7040|7048
CORUM:3042	TGF-beta-receptor II-TGF-beta1 complex	7040|7048
CORUM:3028	TGF-beta receptor II-TGF-beta receptor I-TGF-beta3 complex	7043|7046|7048
CORUM:3025	TGF-beta receptor II-TGF-beta3 complex	7043|7048
CORUM:1231	FIB-associated protein complex	708|2091|3276|10419|7846|81027
CORUM:4498	p32-CBF-DNA complex	708|4800|4801|4802
CORUM:3124	TLE1-TLE2 complex	7088|7089
CORUM:2837	Profilin 1 complex	71|1213|3312|5216|347733|7415
CORUM:536	TRPC1-TRPC3-TRPC7 complex	7220|7222|57113
CORUM:527	TRPC3-TRPC4 channel complex, redox-sensitive	7222|7223
CORUM:75	TSC1-TSC2 complex	7248|7249
CORUM:1192	ESCRT-I complex	7251|51160|55048
CORUM:1863	TSG101-VPS37B-VPS28 complex	7251|51160|79720
CORUM:2748	Ubiquitin-protein ligase (UBE2N, UBE2V2/MMS2)	7334|387522
CORUM:6025	UBC13-UEV1a complex	7334|387522|7335
CORUM:2756	Ubiquitin-protein-ligase (UBE2N, UBE2V2/MMS2)	7334|7336
CORUM:1056	ZNF198-SUMO1 complex	7341|7750
CORUM:3176	USP1-UAF1 complex	7398|57599
CORUM:15	NCOR complex	7464|2874|8841|9611|6907|79718
CORUM:2183	Kaiso-NCOR complex	7464|2874|8841|9682|3832|9611|6907|79718|51592|10009
CORUM:4082	Ku70/Ku86/Werner complex	7486|7520|2547
CORUM:328	Ku antigen complex	7520|2547
CORUM:4081	Ku70/Ku86 complex	7520|2547
CORUM:2918	Ku antigen-YY1-alphaMyHC promoter complex	7520|2547|7528
CORUM:1617	G protein complex (CACNA1A, GNB1, GNG2)	773|2782|54331
CORUM:1307	Multiprotein complex (mRNA turnover)	7812|3184|26986|10605|10492
CORUM:320	55S ribosome, mitochondrial	7818|114294|65008|124995|65003|6182|28998|64928|29088|54948|63875|29074|9801|51069|55052|219927|29093|6150|79590|51264|10573|11222|51263|64983|9553|64981|51318|64979|51253|64978|54148|51073|64976|64975|28977|84545|65080|84311|26589|57129|51642|740|54534|51258|122704|116540|116541|128308|65005|55173|64963|6183|63931|64960|51021|51373|55168|28973|51023|51116|54460|56945|51649|64951|64432|64949|2310…
CORUM:315	28S ribosomal subunit, mitochondrial	7818|55173|64963|6183|63931|64960|51021|51373|55168|28973|51023|51116|54460|56945|51649|64951|64432|64949|23107|28957|10884|10240|51650|65993|60488|92259|64969|64968|51081|64965
CORUM:336	DNA ligase IV-XRCC4-AHNK complex	79026|3981|7518
CORUM:5449	Splicing-associated factors complex	7913|9939|10921|10250|10189
CORUM:4976	SVIP-p97/VCP-DERL1 complex	79139|258010|7415
CORUM:156	Retrotranslocation complex	79139|50628|84447
CORUM:4999	p97/VCP-VIMP-DERL1-DERL2-HRD1-SEL1L complex	79139|51009|6400|55829|84447|7415
CORUM:4997	p97/VCP-VIMP-DERL1 complex	79139|55829|7415
CORUM:5684	Membrane protein complex (DERL1, SELS, VCP)	79139|55829|7415
CORUM:785	Exon junction complex	7919|9775|4116|9939|10921|10250|10189|65109
CORUM:770	TREX complex	7919|9984|57187|84321|10189|8563|79228|80145
CORUM:1167	Paf complex	79577|9646|123169|54623|80349
CORUM:1068	12S U11 snRNP	79622|154007|10081|79706|6432|6628|6632|6633|6634|6635|6636|6637|114034|11066|4904
CORUM:430	18S U11/U12 snRNP	79622|154007|1665|10081|10594|55599|23451|51639|10992|23450|10262|83443|6628|6632|6633|6634|6635|6636|6637|11066|4904|85437|55954|8233
CORUM:5274	Cell-cell junction complex (ARHGAP10-CTNNA1)	79658|1495
CORUM:3297	SMN complex (GEMIN6,7, UNRIP), SMN-independent intermediate	79833|79760|11171
CORUM:1932	NEK2-NEK11 complex	79858|4751
CORUM:2237	SP1-MCAF2 complex	80063|6667
CORUM:95	Ku antigen-NARG1 complex	80155|7520|2547
CORUM:245	FA core complex (Fanconi anemia core complex)	80233|2175|2187|2176|2178|2188|2189|55120|80010
CORUM:2447	ITGA9-ITGB1-ADAM12 complex	8038|3680|3688
CORUM:4158	HSP90-FKBP38-CAM-Ca(2+) complex	805|23770|3320|3326
CORUM:2242	TGM2-HD-CALM1 complex	805|3064|7052
CORUM:1223	H2AX complex, isolated from cells without IR exposure	805|811|51386|3014|554313|128312|10236|3309|4869|26986|6741|6749|11198
CORUM:214	Ubiquitin E3 ligase (WSB1, TCEB1, TCEB2, CUL5, RBX1)	8065|9978|6921|6923|26118
CORUM:2853	ITGA5-ITGB1-CAL4A3 complex	80781|3678|3688
CORUM:5655	Ternary complex (LRRC7, CAMK2a, ACTN4)	81|815|57554
CORUM:1226	H2AX complex I	811|22907|3014|128312|3309|4869|142
CORUM:1227	H2AX complex II	811|8531|3014|3018|8342|554313|128312|3309|4869|55037
CORUM:3099	TIM50a-coilin complex	8161|92609
CORUM:2172	Ubiquitin E3 ligase (CDT1, DDB1, CUL4A, RBX1)	81620|8451|1642|9978
CORUM:519	AMY-1-S-AKAP84-RII-beta complex	8165|26292|5577
CORUM:3142	CAMK2-delta-MASH1 promoter-coactivator complex	817|1387|3280|4841|142|8850|5430|6714
CORUM:2559	p56(LCK)-CAML complex	819|3932
CORUM:3992	ClpXP complex	8192|10845
CORUM:5241	SMC1-SMC3 complex	8243|9126
CORUM:571	p300-CBP-p270 complex	8289|1387|2033
CORUM:570	p300-CBP-p270-SWI/SNF complex	8289|1387|2033|6597|6598|6599|6601
CORUM:764	Dysferlin-affixin complex	8291|29780
CORUM:2998	Axin-PP2A A-PP2A C-GSK3-beta-beta-catenin complex	8312|1499|2932|5525
CORUM:3168	DAXX-AXIN complex	8312|1616
CORUM:2842	DAXX-Axin-p53-HIPK2 complex	8312|1616|28996|7157
CORUM:3170	Daxx-Axin-p53 complex	8312|1616|7157
CORUM:2844	Axin-p53-HIPK2 complex	8312|28996|7157
CORUM:2968	Axin-SMAD3 complex	8312|4088
CORUM:1828	TGF-beta receptor I-Axin-SMAD3 complex	8312|4088|7046
CORUM:1812	AXIN-MEKK4-CCD1 complex	8312|85458|4216
CORUM:947	CDC7-DBF7 complex	8317|10926
CORUM:3128	Gamma-secretase complex (APH1B, PSEN1, PSENEN, NCSTN)	83464|23385|5663|55851
CORUM:467	Gamma-secretase complex (APH1B, PSEN2, PSENEN, NCSTN)	83464|23385|5664|55851
CORUM:129	PIDDsome complex	835|8738|55367
CORUM:783	ITCH-FAM/USP9x complex	83737|8239
CORUM:1814	MAD1L1-MAD2L1 complex	8379|4085
CORUM:254	TBPIP/HOP2-MND1 complex	84057|29893
CORUM:5991	LRRK2-FADD-CASP8	841|8772
CORUM:5473	FAS-FADD-CASP8 complex	841|8772|355
CORUM:5800	Death-inducing signaling complex DISC (type I cells associated), stimulated	841|8772|355
CORUM:5798	Death induced signaling complex II (FADD, CASP8, CFLAR), cytosolic, CD95L induced	841|8837|8772
CORUM:5799	Death induced signaling complex DISC (FAS, FADD, CASP8, CFLAR), membrane-associated, CD95L induced	841|8837|8772|355
CORUM:2572	RAB5-EEA1 complex	8411|5868
CORUM:2573	Class C VPS/HOPS complex	8411|5868|55823|64601|57617|23339
CORUM:943	Class C Vps complex (VPS11, VPS18, STX7)	8417|55823|57617
CORUM:1558	POLR1B-RRN3 complex	84172|54700
CORUM:300	PC2 complex	84246|9282|10025|9440|9477|9412|9862|9442|51003|10001|9443|9967
CORUM:3033	PAC3-PAC4 complex	84262|389362
CORUM:5859	FAS-FADD-CASP8-CASP10 complex	843|841|8772|355
CORUM:5861	FAS-FADD-CASP10 complex	843|8772|355
CORUM:5575	SHP-NR5A2 complex	8431|2494
CORUM:12	BLOC-2 (biogenesis of lysosome-related organelles complex 2)	84343|11234|79803
CORUM:1214	Ubiquitin E3 ligase (DET1, DDB1, CUL4A, RBX1, COP1)	8451|1642|55070|9978|64326
CORUM:391	Ubiquitin E3 ligase (DDB1, CUL4A, RBX1)	8451|1642|9978
CORUM:1162	Ubiquitin E3 ligase (DDB1, DDB2, CUL4A, CUL4B, RBX1)	8451|8450|1642|1643|9978
CORUM:1243	Ubiquitin E3 ligase (SPOP, DAXX, CUL3)	8452|1616|8405
CORUM:1225	Ubiquitin E3 ligase (H2AFY, SPOP, CUL3)	8452|9555|8405
CORUM:622	Ubiquitin E3 ligase (VHL, TCEB1, TCEB2, CUL2)	8453|6921|6923|7428
CORUM:205	Ubiquitin E3 ligase (VHL, TCEB1, TCEB2, CUL2, RBX1)	8453|9978|6921|6923|7428
CORUM:2725	Ubiquitin E3 ligase (NFKBIA, FBXW11, CUL1, SKP1A)	8454|23291|4792|6500
CORUM:1052	Ubiquitin E3 ligase (FBXW11, SKP1A, CUL1, RBX1)	8454|23291|9978|6500
CORUM:390	Ubiquitin E3 ligase (SKP1A, FBXW2, CUL1)	8454|26190|6500
CORUM:781	URI complex (Unconventional prefoldin RPB5 Interactor)	8454|5202|5434|8725|8607|10856|6500|6502|26228
CORUM:1215	Ubiquitin E3 ligase (FBXW7, CUL1, SKP1A, RBX1)	8454|55294|9978|6500
CORUM:226	Ubiquitin E3 ligase (SKP1A, SKP2, CUL1)	8454|6500|6502
CORUM:729	Ubiquitin E3 ligase (FBXO31, SKP1A, CUL1, RBX1)	8454|79791|9978|6500
CORUM:1260	Neddylin ligase (FBXO11, SKP1, CUL1, RBX1)	8454|80204|9978|6500
CORUM:2191	Ubiquitin E3 ligase (FBXO18, SKP1A, CUL1, RBX1)	8454|84893|9978|6500
CORUM:2881	Ubiquitin E3 ligase (CUL1, RBX1, SKP1A)	8454|9978|6500
CORUM:4072	Heterotrimeric SKP1-CUL1-ROC1 complex	8454|9978|6500
CORUM:2192	Ubiquitin E3 ligase (NIPA, SKP1A, CUL1, RBX1)	8454|9978|6500|51530
CORUM:1051	Ubiquitin E3 ligase (SKP1A, SKP2, CUL1, RBX1)	8454|9978|6500|6502
CORUM:80	Ubiquitin E3 ligase (Skp1A, Skp2, Cul1, Rbx1)	8454|9978|6500|6502
CORUM:5709	ArgBP2a-CBL-PTK2B complex	8470|867|2185
CORUM:140	E-box sequence-binding complex	84707|8861|4005|4808
CORUM:177	OGT-TRAK1-TRAK2 complex	8473|22906|66008
CORUM:3118	SMN1-SIP1-SNRP complex	8487|6606|6628|6632|6633|6634|6635
CORUM:1793	LINGO-1-Nogo-66-p75 signaling complex	84894|4804|65078
CORUM:2736	TAJ-NgR1-LINGO-1 signaling complex	84894|65078|55504
CORUM:827	NgR-TROY-LINGO1 complex	84894|65078|55504
CORUM:2757	SMN complex, U7 snRNA specific	84967|134353|6628|6634|6635|6636|6637
CORUM:1787	Nogo-potassium channel complex	8506|3736|3737|57142
CORUM:3057	ITGA10-ITGB1 complex	8515|3688
CORUM:2439	ITGA8-ITGB1 complex	8516|3688
CORUM:1069	FIF-FGR2 complex	8539|2247
CORUM:635	AGPS-GNPAT complex	8540|8443
CORUM:3828	DRIP78-PHLP complex	85406|5082
CORUM:59	AP3 adapter complex	8546|8120|8943|26985|10947|1176|10239
CORUM:652	AP3-BLOC1 complex	8546|8120|8943|26985|10947|1176|10239|2647|282991|388552|55330|84062|63915|26258|23557
CORUM:753	UTM-SGCE-DAG1-CAV1-NOS3 complex	857|1605|4846|8910|7402
CORUM:5862	CAV1-VDAC1-ESR1 complex	857|2099|7416
CORUM:557	TRP1-G alpha-11-IP3R3-CAV1 signaling complex	857|2767|3710|7220
CORUM:5714	eNOS-CAV1 complex	857|4846
CORUM:550	NOS3-CAV1-NOSTRIN complex	857|4846|115677
CORUM:3208	LIN2-LIN7 complex	8573|8825
CORUM:422	Beta-dystroglycan-caveolin-3 complex	859|1605
CORUM:525	TIP60 histone acetylase complex	86|10524|8607|10856|8295
CORUM:799	DMAP1-associated complex	86|10902|55929|57634|80314|8607|10856|10847|8295|6944
CORUM:528	NuA4/Tip60 HAT complex	86|10902|64769|55929|57634|80314|10524|54556|10933|9643|55257|8607|10856|8295|8089
CORUM:798	NuA4/Tip60-HAT complex A	86|10902|64769|55929|57634|80314|26122|10524|54556|10933|55257|8607|10856|8295|8089
CORUM:787	NuA4/Tip60-HAT complex B	86|55929|80314|10524|10933|8607|10856|8295
CORUM:1239	EBAFb complex	86|57492|4298|6597|6598|6599|6601|6602|6603|6605
CORUM:304	SRCAP-associated chromatin remodeling complex	86|64431|55840|3015|8607|10856|10847|6944|8089|10467
CORUM:2852	Brg1-based SWI/SNF chromatin remodeling complex	86|6598|6599|6601
CORUM:238	SWI-SNF chromatin remodeling-related-BRCA1 complex	86|672|6595|6597|6598|6599|6601|6603|6605|8289|57492
CORUM:302	INO80 chromatin remodeling complex	86|79913|93973|125476|283899|54891|54617|10445|4798|8607|10856|6929|83444
CORUM:808	BRM-associated complex	86|8289|10419|6595|6598|6599|6601|6602|6603|6605
CORUM:711	Brm-associated complex	86|8289|10419|6595|6598|6599|6601|6605|6602|6603|6604
CORUM:3063	Brg1-associated complex II	86|8289|10419|6597|6598|6599|6601
CORUM:807	BRG1-associated complex	86|8289|10419|6597|6598|6599|6601|6602|6605
CORUM:710	Brg1-associated complex I	86|8289|10419|6597|6598|6599|6601|6605|6602|6603|6604
CORUM:714	BRM-SIN3A complex	86|8289|3065|3066|10419|5928|25942|6595|6598|6599|6601|6602|6603|6604|6605
CORUM:806	BRM-SIN3A-HDAC complex	86|8289|3066|10419|25942|6595|6598|6599|6601|6602|6603|6605
CORUM:803	BRG1-SIN3A-HDAC containing SWI/SNF remodeling complex I	86|8289|3066|10419|25942|6597|6598|6599|6601|6602|6605
CORUM:713	BRG1-SIN3A complex	86|8289|3066|10419|5928|25942|6597|6598|6599|6601|6602|6603|6604|6605
CORUM:1252	EBAFa complex	86|8289|4298|6597|6598|6599|6601|6602|6603|6605
CORUM:739	SIN3-ING1b complex II	86|8289|51742|3065|3066|3621|5928|5931|10284|8819|25942|6597|6598|6599|6601|6602
CORUM:1230	WINAC complex	86|8289|9031|10036|6595|6597|6598|6599|6601|6602|6605|11198|7155|7421
CORUM:1175	TRRAP-BAF53-HAT complex	86|8295
CORUM:1173	TIP49-TIP48-BAF53 complex	86|8607|10856
CORUM:3034	PAC1-PAC2 complex	8624|56984
CORUM:1042	SRA-SRC-1 ribonucleoprotein complex	8648|10011
CORUM:786	MR-UBC9-SRC1 complex	8648|4306|5530
CORUM:3634	NR3C2-UBC9-SRC-1 complex	8648|4306|7329
CORUM:5461	p50-p65 NF(kappa)B-SRC1 complex	8648|4790|5970
CORUM:742	eIF3 complex (EIF3S6, EIF3S5, EIF3S4, EIF3S3, EIF3S6IP, EIF3S2, EIF3S9, EIF3S12, EIF3S10, EIF3S8, EIF3S1, EIF3S7)	8661|8662|8663|8664|3646|51386|8665|8666|8667|8668|8669|27335
CORUM:1097	eIF3 complex (EIF3S6, EIF3S5, EIF3S4, EIF3S3, EIF3S6IP, EIF3S2, EIF3S9, EIF3S12, EIF3S10, EIF3S8, EIF3S1, EIF3S7, PCID1)	8661|8662|8663|8664|3646|51386|8665|8666|8667|8668|8669|27335|10480
CORUM:4392	EIF3 complex (EIF3A, EIF3B, EIF3G, EIF3I, EIF3C)	8661|8662|8663|8666|8668
CORUM:4389	EIF3 core complex (EIF3A, EIF3B, EIF3G, EIF3I)	8661|8662|8666|8668
CORUM:4403	EIF3 complex (EIF3A, EIF3B, EIF3G, EIF3I, EIF3J)	8661|8662|8666|8668|8669
CORUM:4395	EIF3 complex (EIF3B, EIF3G, EIF3I)	8662|8666|8668
CORUM:4399	EIF3 complex (EIF3B, EIF3J, EIF3I)	8662|8668|8669
CORUM:2542	EGFR-CBL-GRB2 complex	867|1956|2885
CORUM:2454	CIN85-CBL-SH3GL2-EGFR complex, EGF stimulated	867|1956|6456|30011
CORUM:2563	FGFR2-c-Cbl-Lyn-Fyn complex	867|2263|2534|4067
CORUM:5713	SH3P2/OSTF1-CBL-SRC complex	867|26578|6714
CORUM:2956	PLC-gamma-1-LAT-c-CBL complex, OKT3 stimulated	867|27040|5335
CORUM:2529	LAT-PLC-gamma-1-p85-GRB2-CBL-VAV-SLP-76 signaling complex, C305 activated	867|2885|27040|3937|5295|5335|7409
CORUM:2534	Cbl-SLP-76-Grb2 complex, Fc receptor gamma-R1 stimulated	867|2885|3937
CORUM:2535	SLP-76-Cbl-Grb2-Shc complex, Fc receptor gamma-R1 stimulated	867|2885|3937|6464
CORUM:3175	CIN85-c-CBL complex	867|30011
CORUM:5720	CIN85-CBL complex	867|30011
CORUM:2456	MET-CIN85-SH3GL3-CBL complex, HGF stimulated	867|4233|6457|30011
CORUM:5721	CIN85-CBL-SH3GL2 complex	867|6456|30011
CORUM:5724	CIN85-SH3GL3-CBL complex	867|6457|30011
CORUM:877	SNARE complex (VAMP4, STX6, STX16, VTI1a, VTI1b)	8675|10228|8674|143187|10490
CORUM:875	SNARE complex (VAMP3, VAMP4, STX16)	8675|9341|8674
CORUM:5171	SH3KBP1-CBLB-EGFR complex	868|1956|30011
CORUM:2453	Multiprotein complex (monoubiquitination)	868|1956|30011|7314
CORUM:4025	Affixin-actinin(alpha) complex	87|29780
CORUM:5177	Polycystin-1 multiprotein complex (ACTN1, CDH1, SRC, JUP, VCL, CTNNB1, PXN, BCAR1, PKD1, PTK2, TLN1)	87|9564|999|1499|3728|5310|5747|5829|6714|7094|7414
CORUM:5540	TRAF2-TRADD complex	8717|7186
CORUM:5521	EED-EZH polycomb complex	8726|2146
CORUM:1177	Polycomb repressive complex 4 (PRC4)	8726|2146|23411
CORUM:105	Polycomb repressive complex 2 (PRC 2)	8726|2146|5928|5931|23512
CORUM:995	Polycomb repressive complex 3 (PRC3)	8726|2146|5928|5931|23512
CORUM:996	Polycomb repressive complex 2 (PRC2)	8726|2146|5928|5931|23512
CORUM:5502	EED-EZH-YY1 polycomb complex	8726|2146|7528
CORUM:4095	Catulin (alpha) - catenin (beta) complex	8727|1499
CORUM:994	GAA1-GPI8-PIGT-PIG-PIGS complex	8733|10026|94005|51604|128869
CORUM:2364	ITGAV-ITGB3-ADAM23 complex	8745|3685|3690
CORUM:2384	ITGA5-ITGB1-ADAM15 complex	8751|3678|3688
CORUM:2445	ITGA9-ITGB1-ADAM15 complex	8751|3680|3688
CORUM:2359	ITGAV-ITGB3-ADAM15 complex	8751|3685|3690
CORUM:2440	ITGA9-ITGB1-ADAM9 complex	8754|3680|3688
CORUM:2346	ITGAV-ITGB5-ADAM9 complex	8754|3685|3693
CORUM:3941	RCP-Rab11 complex	8766|80223
CORUM:5541	Ternary complex (TRAF2, FADD, TRADD)	8772|8717|7186
CORUM:820	SNARE complex (STX6, SNAP23)	8773|10228
CORUM:801	SNARE complex (STX2, SNAP23)	8773|2054
CORUM:915	SNARE complex (SNAP23, STX1A)	8773|6804
CORUM:805	SNARE complex (STX4, SNAP23)	8773|6810
CORUM:730	SNARE complex (STX4, SNAP23, VAMP1)	8773|6810|6843
CORUM:731	SNARE complex (STX4, SNAP23, VAMP2)	8773|6810|6844
CORUM:1169	SNARE complex (STX4, VAMP8, VAMP3, SNAP23)	8773|6810|9341|8673
CORUM:797	SNARE complex (STX11, VAMP2, SNAP23)	8773|8676|6844
CORUM:393	Succinyl-CoA synthetase, GDP-forming	8802|8801
CORUM:394	Succinyl-CoA synthetase, ADP-forming	8803|8802
CORUM:1083	P-TEFb.4 complex	8812|1025
CORUM:5244	Dolichol-phosphate mannose (DPM) synthase	8813|8818|54344
CORUM:3164	HESX1-TLE1 complex	8820|7088
CORUM:1089	VAM1-VELI1 complex	8825|51678
CORUM:5732	NRP2-VEGFC complex	8828|7424
CORUM:5658	Nrp1-PlexinD1 complex	8829|23129
CORUM:5745	PlexinA1-NRP1 complex	8829|5361
CORUM:5746	PlexinA1-NRP1-SEMA3A complex	8829|5361|10371
CORUM:5689	SEMA6D-PlexinA1-NRP1 complex	8829|5361|80031
CORUM:5701	NRP1-VEGF(165/121) complex	8829|7422
CORUM:5731	NRP1-VEGFC complex, heparin dependent	8829|7424
CORUM:1413	NCOR1 complex	8841|9611|10291|23450|6597|6598|6599|6601|10847|10155
CORUM:752	SMRT core complex	8841|9612|6907
CORUM:5920	KSR1-RAF1-MEK complex	8844|5894|5604|5605
CORUM:5373	Chromatin remodeling complex (TACC2, TACC3, PCAF)	8850|10579|10460
CORUM:471	PCAF complex	8850|8464|6871|10474|6881|6883|27097|10629|6880|8295
CORUM:1372	Rb-tal-1-E2A-Lmo2-Ldb1 complex	8861|4005|5925|6886|6929
CORUM:930	Scrib-beta-PIX-GIT1 complex	8874|28964|23513
CORUM:2162	APPBP1-UBA3 complex	8883|9039
CORUM:5556	CDK2-CCNA2 complex	890|1017
CORUM:1004	RC complex during S-phase of cell cycle	890|1017|3978|142|5422|5424|5426|5981|5982|6117|6118|6119|7150
CORUM:1003	RC complex (Replication competent complex)	890|1017|5422|23649|5981|5982|5983|5984|5985
CORUM:5144	E2F1-p107-cyclinA complex	890|1869|5933
CORUM:1661	E2F4-p107-cyclinA complex	890|1874|5933
CORUM:1005	RC complex during G2/M-phase of cell cycle	890|891|983|142|5422|5424|5426|5981|5982|6117|6118|6119|7150
CORUM:5559	CDC2-CCNA2-CDK2 complex	890|983|1017
CORUM:247	RalBP1-CCNB1-AP2A-NUMB-EPN1 complex	891|29924|8650|10928|160|161
CORUM:310	Cell cycle kinase complex CDC2	891|9133|595|983|1026|5111
CORUM:5546	CDC2-PCNA-CCNB1-GADD45G complex	891|983|10912|5111
CORUM:243	RalBP1-CDC2-CCNB1 complex	891|983|10928
CORUM:5544	CDC2-PCNA-CCNB1-GADD45A complex	891|983|1647|5111
CORUM:5545	CDC2-PCNA-CCNB1-GADD45B complex	891|983|4616|5111
CORUM:5551	CDC2-CCNB1-PTCH1 complex	891|983|5727
CORUM:2053	BCL10-MALT1 complex	8915|10892
CORUM:2745	Ubiquitin ligase complex (TRAF6, TAB2, MALT1, UEV1A, BCL10)	8915|10892|23118|7189|387522
CORUM:2056	BCL10-CHUK-BCL10-IKBKB complex	8915|841|1147|3551
CORUM:2055	CASP8-CHUK-IKBKB-MALT1-BCL10 complex	8915|841|1147|3551|10892
CORUM:2054	CASP8-FADD-MALT1-BCL10 complex	8915|841|8772|10892
CORUM:2752	CARMA1-BCL10-MALT1 complex	8915|84433|10892
CORUM:2753	FYB-CARMA1-BCL-10-MALT1 complex	8915|84433|2533|10892
CORUM:2628	CCNC-CDK3 complex	892|1018
CORUM:897	CDK8-CyclinC-Mediator complex	892|1024
CORUM:3064	RNA polymerase II complex, chromatin structure modifying	892|1024|10589|2959|2960|2962|2965|9412|54760|5430|6598|6599|6601|6908|6595|6597|6602|6603|6604
CORUM:3061	RNA polymerase II complex (CBP, PCAF, RPB1, BAF47, CYCC, CDK8), chromatin structure modifying	892|1024|1387|8850|5430|6598
CORUM:3060	RNA polymerase II complex (RPB1, RAP74, CDK8, CYCC, SRB7, BAF190, BAF47), chromatin structure modifying	892|1024|2962|9412|5430|6598|6595|6597
CORUM:2626	CCNC-CDK8-MED1-MED6-MED7 xcomplex	892|1024|5469|10001|9443
CORUM:228	SMCC complex	892|1024|5469|9282|9412|9862|51003|10001
CORUM:287	ARC-L complex	892|1024|5469|9968|9969|9282|51586|9440|9412|9439|9862|81857|10001|9443
CORUM:229	NAT complex	892|1024|84246|9282|9412|9439|10001
CORUM:898	Mediator complex 1	892|1024|9282|9439|10001
CORUM:896	hMediator complex (MED23, CDK8, CCNC)	892|1024|9439
CORUM:895	hMediator complex (MED23, CDK8, CCNC, MED7)	892|1024|9439|9443
CORUM:230	Mediator complex	892|23097|1024|5469|84246|400569|9968|9969|23389|9282|51586|10025|9440|54797|9477|9412|6837|9439|9862|81857|9441|9442|80306|55588|90390|51003|29079|10001|9443|112950|55090|219541
CORUM:3067	RNA polymerase II complex, incomplete (CDK8 complex), chromatin structure modifying	892|902|1024|2962|9412|6598|6599|6601
CORUM:3039	SMAD2-FAST1 complex	8928|4087
CORUM:3038	SMAD2-SMAD4-FAST1 complex	8928|4087|4089
CORUM:3085	CCND2-CDK4 complex	894|1019
CORUM:1642	p16-cyclin D2-CDK4 complex	894|1019|1029
CORUM:5107	p34(SEI-1)-CDK4-CyclinD2 complex	894|1019|29950
CORUM:3088	CCND2-CDK6 complex	894|1021
CORUM:2307	AP3D1-AP3S2 complex	8943|10239
CORUM:2308	AP3D1-AP3S1 complex	8943|1176
CORUM:2880	SCF subcomplex (WEE1, SKP2, BTRC)	8945|6502|7465
CORUM:2187	Ubiquitin E3 ligase (NFKBIA, FBXW11, BTRC, CUL1, SKP1A)	8945|8454|23291|4792|6500
CORUM:2188	Ubiquitin E3 ligase (CDC34, NEDD8, BTRC, CUL1, SKP1A, RBX1)	8945|8454|4738|9978|6500
CORUM:2724	Ubiquitin E3 ligase (NFKBIA, BTRC, CUL1, SKP1A)	8945|8454|4792|6500
CORUM:227	Ubiquitin E3 ligase (SKP1A, BTRC, CUL1)	8945|8454|6500
CORUM:2189	Ubiquitin E3 ligase (SMAD3, BTRC, CUL1, SKP1A, RBX1)	8945|8454|9978|6500|4088
CORUM:3086	CCND3-CDK4 complex	896|1019
CORUM:5100	CyclinD3-CDK4-CDK6 complex	896|1019|1021
CORUM:5101	CyclinD3-CDK4-CDK6-p21 complex	896|1019|1021|1026
CORUM:3089	CCND3-CDK6 complex	896|1021
CORUM:5560	CDK2-CCNE1 complex	898|1017
CORUM:1656	p27-cyclinE-CDK2 complex	898|1017|1027
CORUM:3015	p27-cyclinE-Cdk2 - Ubiquitin E3 ligase (SKP1A, SKP2, CUL1, CKS1B, RBX1) complex	898|1017|1027|1163|8454|9978|6500|6502
CORUM:5159	E2F4-p107-cyclinE complex	898|1874|5933
CORUM:5836	MIRO2-Milton complex	89941|22906
CORUM:5727	TBP-TAF complex	9015|9014|9013|6908
CORUM:1007	CAK core complex (Cdk-activating kinase core complex)	902|1022
CORUM:5495	TFIIH transcription factor complex (ERCC2, ERCC3, GTF2H1, CDK7, CCNH, GTF2H2)	902|1022|2068|2071|2965|2966
CORUM:107	TFIIH transcription factor complex	902|1022|2068|2071|2965|2966|2967|2968|4331
CORUM:1030	CAK-ERCC2 complex	902|1022|2068|4331
CORUM:2660	ERCC2/CAK complex	902|1022|2068|4331
CORUM:2657	ESR1-CDK7-CCNH-MNAT1-MTA1-HDAC2 complex	902|1022|2099|3066|4331|9112
CORUM:1008	CAK complex (Cdk-activating kinase complex)	902|1022|4331
CORUM:236	WICH complex	9031|8467
CORUM:2639	HES1 promoter-Notch enhancer complex	904|1022|1024|1025|2033|9794|5469|4851|5430|3516|51763|11198|6830
CORUM:1079	P-TEFb.1 complex	904|1025
CORUM:2602	P-TEFb-7SKRNA-HEXIM1 complex	904|1025|10614
CORUM:2605	Heterotrimeric complex (CCNT1, CDK9, GRN)	904|1025|2896
CORUM:2599	POLR2A-CCNT1-CDK9-NCL-LEM6-CPSF2 complex	904|1025|53981|4691|5430|10891
CORUM:2604	P-TEFb-SKP2 complex	904|1025|6502
CORUM:2603	Transcription elongation factor complex (SUPT5H, CDK9, CCNT1)	904|1025|6829
CORUM:1080	P-TEFb.2 complex	905|1025
CORUM:5386	MLL1-WDR5 complex	9070|124944|125476|57680|1876|3054|3308|284058|81887|10445|8972|4297|84148|27043|51230|26121|5929|6045|8607|26168|6872|6874|6878|6879|6880|54881|11091
CORUM:2730	Set1B complex	9070|219771|5929|23067|11091|80335
CORUM:2731	Set1A complex	9070|219771|5929|9739|11091|80335
CORUM:2721	HCF-1 complex	9070|3054|3065|3066|3308|3309|3312|8473|5928|5931|8819|9739|25942|23309|6667|64426|11091|3320|3326
CORUM:1256	MLL-HCF complex	9070|3054|4221|4297|5929|3053|11091
CORUM:3075	UTX-MLL2/3 complex	9070|80209|8085|58508|55728|23054|22976|5929|55291|7403|11091|23528
CORUM:1400	ASCOM complex	9070|8085|58508|23054|5929|7277|203068
CORUM:1399	WDR5-ASH2L-RBBP5-MLL2 complex	9070|8085|5929|11091
CORUM:1254	Menin-associated histone methyltransferase complex	9070|84661|4221|5431|5929|9757|11091
CORUM:5195	PTIP-HMT complex	9070|84661|58508|23054|79447|22976|5929|7403|9757|11091
CORUM:2798	MMP-2-claudin-1 complex	9076|4313
CORUM:2688	MT1-MMP-claudin-1 complex	9076|4323
CORUM:1557	NMI-POLR1B-RRN3 complex	9111|84172|54700
CORUM:5843	AIF-CYPA-DNA complex	9131|5478
CORUM:3177	GNA14-p115RhoGEF complex	9138|9630
CORUM:706	SNARE complex (HGS, SNAP25, STX13)	9146|6616|23673
CORUM:3677	RIN1-STAM2-HRS complex	9146|9610|10254
CORUM:810	FCP1-associated protein complex	9150|2079|2962|5431|10419|11329|79084
CORUM:2685	RNA polymerase II (RNAPII)	9150|2959|2962|2963|5430|5431|5432|5433|5434|5435|5436|5437|5438|5439|5440|5441|26015
CORUM:424	EXO1-MLH1-PCNA complex	9156|4292|5111
CORUM:415	EXO1-MLH1-PMS2 complex	9156|4292|5395
CORUM:5760	PLXNA4-RANBPM complex	91584|10048
CORUM:934	FACT-NEK9 complex	91754|6749|11198
CORUM:924	Toposome	9188|1660|3183|10594|6732|6749|7153
CORUM:2489	NCR3-CD247 complex	919|259197
CORUM:2579	Chromosomal passenger complex CPC (INCENP, BIRC5, AURKB)	9212|332|3619
CORUM:2582	Chromosomal passenger complex CPC (CDCA8, AURKB, BIRC5)	9212|332|55143
CORUM:1118	Chromosomal passenger complex CPC (INCENP, CDCA8, BIRC5, AURKB)	9212|332|55143|3619
CORUM:1116	CRM1-Survivin-AuroraB mitotic complex	9212|332|7514
CORUM:1087	BIRC5-AURKB-INCENP-EVI5 complex	9212|332|7813|3619
CORUM:1067	CD8A-LCK complex	925|3932
CORUM:2770	ITGA6-ITGB4-CD9 complex	928|3655|3691
CORUM:2370	ITGA2b-ITGB3-CD9 complex	928|3674|3690
CORUM:2396	ITGA7-ITGB1-CD9 complex	928|3679|3688
CORUM:910	CRSP-Mediator 2 complex	9282|51586|10025|9440|54797|9439|9862|29079|10001|9443
CORUM:900	Mediator complex 2	9282|9439|10001
CORUM:2574	CD19-Vav-PI 3-kinase (p85 subunit) complex	930|5295|7409
CORUM:2174	COP9 signalosome complex	9318|8533|51138|10987|10980|10920|2873|50813|64708
CORUM:728	CSA-POLIIa complex	9318|8533|51138|10987|10980|10920|8451|1642|1161|2873|5430|9978|50813|64708
CORUM:727	CSA complex	9318|8533|51138|10987|10980|10920|8451|1642|1161|2873|9978|50813|64708
CORUM:726	DDB2 complex	9318|8533|51138|10987|10980|10920|8451|1642|1643|2873|9978|50813|64708
CORUM:2179	CNS-P53 complex	9318|8533|51138|10987|10980|50813|10920|2873|7157
CORUM:873	SNARE complex (STX1A, SNAP29)	9342|6804
CORUM:3552	COG1-COG8-COG5-COG6-COG7 subcomplex	9382|10466|57511|91949|84342
CORUM:162	Conserved oligomeric Golgi (COG) complex	9382|22796|83548|25839|10466|57511|91949|84342
CORUM:3522	COG complex	9382|22796|83548|25839|10466|57511|91949|84342
CORUM:3551	COG1-COG8-COG2-COG3-COG4 subcomplex	9382|22796|83548|25839|84342
CORUM:3532	COG1-COG8 subcomplex	9382|84342
CORUM:92	CD28-transactivation complex	940|4691
CORUM:3196	FHL4/STX11-ACT complex	9457|8676
CORUM:5499	PARVB-ARHGEF6 complex	9459|29780
CORUM:5498	ILK-PARVB-ARHGEF6 complex	9459|3611|29780
CORUM:517	Kinase-scaffold-phosphatase complex, PKA-AKAP79-CaN	9495|5530|5576
CORUM:1695	SCAMP1-SCAMP2 complex	9522|10066
CORUM:3262	SCAMP1-SCAMP2-SCAMP3 complex	9522|10066|10067
CORUM:5423	HSP70-BAG5-PARK2 complex	9529|5071|3303|3308
CORUM:680	RANBMP-CD39 complex	953|5902
CORUM:6052	BAG3-HSC70-HSPB8-CHIP complex	9531|3312|26353|10273
CORUM:656	VPS35-VPS29-VPS26A complex	9559|51699|55737
CORUM:2962	CRK-BCAR1-DOCK1 complex	9564|1398|1793
CORUM:2470	p130Cas-ER-alpha-cSrc-kinase- PI3-kinase p85-subunit complex	9564|2099|5295|6714
CORUM:5282	CAS-SRC-FAK complex	9564|5747|6714
CORUM:2480	CIN85 complex (CIN85, CRK, BCAR1, CBL, PIK3R1, GRB2, SOS1)	9564|867|1398|2885|5295|30011|6654
CORUM:5418	GABBR2-HTR1A complex	9568|3350
CORUM:518	AKAP250-PKA-PDE4D complex	9590|5144|5566|5567|5568
CORUM:2355	ITGAV-ITGB3-CD47-FCER2 complex	961|2208|3685|3690
CORUM:2429	ITGA2-ITGB1-CD47 complex	961|3673|3688
CORUM:2896	ITGA2b-ITGB3-CD47-FAK complex	961|3674|3690|5747
CORUM:2377	ITGA2b-ITGB3-CD47-SRC complex	961|3674|3690|6714
CORUM:2423	ITGA4-ITGB1-CD47 complex	961|3676|3688
CORUM:2356	ITGB3-ITGAV-CD47 complex	961|3685|3690
CORUM:2872	ITGA2b-ITGB3-CD9-GP1b-CD47 complex	961|928|3674|3690|2811|2812
CORUM:3204	SMAD2-SKI-NCOR complex	9611|6497|4087
CORUM:3205	SMAD3-SKI-NCOR complex	9611|6497|4088
CORUM:3206	SMAD4-SKI-NCOR complex	9611|6497|4089
CORUM:2911	SMRT-SKIP-CBF1 complex	9612|3516|22938
CORUM:2420	ITGA4-ITGB1-CD53 complex	963|3676|3688
CORUM:2218	MDC1-MRE11-RAD50-NBS1 complex	9656|4361|4683|10111
CORUM:5176	MGC1-DNA-PKcs-Ku complex	9656|5591|7520|2547
CORUM:2775	MDC1-p53BP1-SMC1 complex	9656|8243|7158
CORUM:2399	ITGA3-ITGB1-CD63 complex	967|3675|3688
CORUM:2424	ITGA4-ITGB1-CD63 complex	967|3676|3688
CORUM:2153	ITGAM-ITGB2-CD11 complex	967|3684|3689
CORUM:1293	IPO13-RBM8A-MAGOH complex	9670|4116|9939
CORUM:5642	Securin-separase complex	9700|9232
CORUM:1181	C complex spliceosome	9716|58509|51362|988|51340|51503|57703|9416|51428|1655|8220|60625|9785|1659|9343|9775|2483|55094|3178|3181|220988|3183|3185|3187|3190|4670|10236|3192|57461|57819|27258|4116|84292|26986|5356|5411|10450|51645|53938|23398|27339|8899|24148|10594|22913|55696|9939|27316|9092|10283|10291|8175|10946|23451|10992|23450|6426|23517|10569|23020|9410|6627|6628|6629|6632|6633|6634|6635|6636|6637|22938|10250|235…
CORUM:2419	ITGA4-ITGB1-CD81 complex	975|3676|3688
CORUM:117	GPR56-CD81-Galphaq/11-Gbeta complex	975|9289|2767|2776|2782|2783|2784|59345
CORUM:57	HDAC4-ERK2 complex	9759|5594
CORUM:55	HDAC4-ERK1 complex	9759|5595
CORUM:1039	PCNA-PAF complex	9768|5111
CORUM:2411	ITGA6-ITGB1-CD151 complex	977|3655|3688
CORUM:2320	ITGA6-ITGB4-CD151 complex	977|3655|3691
CORUM:2400	ITGA3-ITGB1-CD151 complex	977|3675|3688
CORUM:2395	ITGA7-ITGB1-CD151 complex	977|3679|3688
CORUM:335	p54(nrb)-PSF-matrin3 complex	9782|4841|6421
CORUM:2890	Notch1-fraction 30 complex	9794|4851|3516
CORUM:2897	RBPJ-NotchIC-Mastermind complex	9794|4851|3516
CORUM:3113	MAML1-RBP-Jkappa-Notch1 complex	9794|4851|3516
CORUM:5805	PGAM5-KEAP1-NRF2 complex	9817|4780|192111
CORUM:81	Ubiquitin E3 ligase (SKP1A, FBXW8, CUL7, RBX1)	9820|26259|9978|6500
CORUM:5643	ESPL1-CDC2 complex	983|9700
CORUM:678	GINS complex	9837|51659|64785|84296
CORUM:5646	FARP2-NRP1-PlexinA1 complex	9855|8829|5361
CORUM:5647	FARP2-NRP1-PlexinA2 complex	9855|8829|5362
CORUM:5648	FARP2-NRP1-PlexinA3 complex	9855|8829|55558
CORUM:5649	FARP2-NRP1-PlexinA4 complex	9855|8829|91584
CORUM:2204	MCM8-ORC2-CDC6 complex	990|84515|4999
CORUM:2718	MAD2-CDC20 complex	991|4085
CORUM:10	13S condensin complex	9918|64151|23397|10592|10051
CORUM:157	Condensin I complex	9918|64151|23397|10592|10051
CORUM:159	Condensin I-PARP-1-XRCC1 complex	9918|64151|23397|142|10592|10051|7515
CORUM:1121	WNK1-OSR1 complex	9943|65125
CORUM:2170	Ubiquitin E3 ligase (CDC34, CUL1, RBX1)	997|8454|9978
CORUM:5558	PAR6-CDC42 complex	998|84612
CORUM:774	THO complex	9984|57187|8563|79228|80145
CORUM:5319	CDH1-CKS1B complex	999|1163
CORUM:5281	Cell-cell junction complex (CDH1-CTNNB1)	999|1499
CORUM:522	Polycystin-1-E-cadherin-beta-catenin-Flotillin-2 complex	999|1499|2319|5310
CORUM:521	Polycystin-1-E-cadherin-beta-catenin complex	999|1499|5310
CORUM:1834	ITGAE-ITGB7-CDH1 complex	999|3682|3695
CORUM:5320	CDH1-SKP2 complex	999|6502
