# Supplementary material for: Multitype Network-Guided Target Controllability in Phenotypically Characterized Osteosarcoma: Role of Tumor Microenvironment
Source: Front Immunol. 2017 Jul 31;8:918. doi: 10.3389/fimmu.2017.00918 (PMC5536125; doi:10.3389/fimmu.2017.00918)
Supplement: Supplementary Data S1 — Sheet 1: Comparison of log (FC) of miRNAs analyzed by Namløs et al. (10) and log(FC) computed in each OS phenotype. Sheet 2: Differential expression of miRNAs in (A) tumorigenic, (B) invasive, (C) colony forming, and (D) proliferation. Sheet 3: Centrality statistics of gene–gene co-expression and miRNA-target genes. Hubs in both networks. Sheet 4: Various centrality measures of DEGs in Tp (tumorigenic Vs non-tumorigenic cell lines). Sheet 5: Various centrality measures of DEGs in Ip (invasive Vs non-invasive cell lines). Sheet 6: Various centrality measures of DEGs in Cp (colony forming Vs non-colony forming cell lines). Sheet 7: Various centrality measures of DEGs in Pp (proliferation Vs non-proliferating cell lines). [file data_sheet_1.zip › Supplementary data files/Supplementary data S5.xls]

## Sheet:  Sheet1
Sheet 1
Molecular functions of top-10 overlapping core proteins of identified modules in Tumorigenic PPI-1st order network for DEGs in OS Phenotypes.
	GO-ID	Description	p-value	corr p-value	number of proteins	total number of proteins
Module 1	30235	nitric-oxide synthase regulator activity	2.3462e-06	0.00022758	2	HSP90AA1|ESR1
	10843	promoter binding	2.0796e-05	0.00074634	3	CTNNB1|ESR1|TP53
	44212	DNA regulatory region binding	2.3083e-05	0.00074634	3	CTNNB1|ESR1|TP53
	19903	protein phosphatase binding	0.00024026	0.0057345	2	CTNNB1|TP53
	19902	phosphatase binding	0.00029559	0.0057345	2	CTNNB1|TP53
	34056	estrogen response element binding	0.000518	0.0072861	1	ESR1
	31625	ubiquitin protein ligase binding	0.0005258	0.0072861	2	SUMO2|TP53
	3690	double-stranded DNA binding	0.0010234	0.010047	2	CTNNB1|TP53
	30284	estrogen receptor activity	0.0010358	0.010047	1	ESR1
	35033	histone deacetylase regulator activity	0.0010358	0.010047	1	TP53
	30911	TPR domain binding	0.0015533	0.013697	1	HSP90AA1
	8134	transcription factor binding	0.0018934	0.015305	3	CTNNB1|ESR1|TP53
	739	DNA strand annealing activity	0.0020706	0.01545	1	TP53
	43566	structure-specific DNA binding	0.0023301	0.016144	2	CTNNB1|TP53
	19899	enzyme binding	0.0032733	0.018852	3	SUMO2|CTNNB1|TP53
	43565	sequence-specific DNA binding	0.0032881	0.018852	3	CTNNB1|ESR1|TP53
	3682	chromatin binding	0.003304	0.018852	2	CTNNB1|TP53
	45294	alpha-catenin binding	0.0036211	0.019514	1	CTNNB1
	42802	identical protein binding	0.0041148	0.021007	3	HSP90AA1|CDK2|ELAVL1
	19900	kinase binding	0.0047468	0.022687	2	CTNNB1|TP53
	51721	protein phosphatase 2A binding	0.0051695	0.022687	1	TP53
	70411	I-SMAD binding	0.0051695	0.022687	1	CTNNB1
	70412	R-SMAD binding	0.0056851	0.022687	1	CTNNB1
	35035	histone acetyltransferase binding	0.0056851	0.022687	1	TP53
	5515	protein binding	0.0058471	0.022687	8	HSP90AA1|SUMO2|CDK2|FN1|CTNNB1|ELAVL1|ESR1|TP53
	32403	protein complex binding	0.0062286	0.023237	2	CTNNB1|ESR1
	70491	transcription repressor binding	0.0067157	0.024127	1	CTNNB1
	30234	enzyme regulator activity	0.0078017	0.027027	3	HSP90AA1|ESR1|TP53
	3700	transcription factor activity	0.010285	0.034402	3	CTNNB1|ESR1|TP53
	45296	cadherin binding	0.010829	0.035013	1	CTNNB1
	2020	protease binding	0.014416	0.044044	1	TP53
	4693	cyclin-dependent protein kinase activity	0.014927	0.044044	1	CDK2
	51087	chaperone binding	0.015438	0.044044	1	TP53
	50681	androgen receptor binding	0.015438	0.044044	1	CTNNB1
	50839	cell adhesion molecule binding	0.018501	0.049827	1	CTNNB1
	16563	transcription activator activity	0.019291	0.049827	2	CTNNB1|TP53
	166	nucleotide binding	0.019385	0.049827	4	HSP90AA1|CDK2|ELAVL1|TP53
	5518	collagen binding	0.01952	0.049827	1	FN1
Module 2	19899	enzyme binding	0.00017046	0.014318	4	HSPA5|CUL3|CTNNB1|A2M
	31625	ubiquitin protein ligase binding	0.0005258	0.020567	2	HSPA5|CUL3
	51082	unfolded protein binding	0.0014437	0.020567	2	HSP90AA1|HSPA5
	30911	TPR domain binding	0.0015533	0.020567	1	HSP90AA1
	19959	interleukin-8 binding	0.0015533	0.020567	1	A2M
	4866	endopeptidase inhibitor activity	0.0023942	0.020567	2	HSPA5|A2M
	61135	endopeptidase regulator activity	0.0024266	0.020567	2	HSPA5|A2M
	43008	ATP-dependent protein binding	0.0025877	0.020567	1	HSPA5
	30235	nitric-oxide synthase regulator activity	0.0025877	0.020567	1	HSP90AA1
	51787	misfolded protein binding	0.0025877	0.020567	1	HSPA5
	30414	peptidase inhibitor activity	0.0026933	0.020567	2	HSPA5|A2M
	61134	peptidase regulator activity	0.0035337	0.023398	2	HSPA5|A2M
	45294	alpha-catenin binding	0.0036211	0.023398	1	CTNNB1
	19958	C-X-C chemokine binding	0.0041374	0.023782	1	A2M
	30332	cyclin binding	0.0046536	0.023782	1	CUL3
	70411	I-SMAD binding	0.0051695	0.023782	1	CTNNB1
	19966	interleukin-1 binding	0.0051695	0.023782	1	A2M
	70412	R-SMAD binding	0.0056851	0.023782	1	CTNNB1
	5515	protein binding	0.0058471	0.023782	8	KISS1|HSP90AA1|HSPA5|CUL3|CTNNB1|FBLN1|A2M|YWHAZ
	43027	caspase inhibitor activity	0.0062005	0.023782	1	HSPA5
	43120	tumor necrosis factor binding	0.0062005	0.023782	1	A2M
	32403	protein complex binding	0.0062286	0.023782	2	CTNNB1|YWHAZ
	70491	transcription repressor binding	0.0067157	0.024527	1	CTNNB1
	43022	ribosome binding	0.0077454	0.026214	1	HSPA5
	30234	enzyme regulator activity	0.0078017	0.026214	3	HSP90AA1|HSPA5|A2M
	4857	enzyme inhibitor activity	0.0084739	0.027377	2	HSPA5|A2M
	45296	cadherin binding	0.010829	0.03369	1	CTNNB1
	19956	chemokine binding	0.013392	0.040176	1	A2M
	51087	chaperone binding	0.015438	0.041867	1	HSPA5
	50681	androgen receptor binding	0.015438	0.041867	1	CTNNB1
	19904	protein domain specific binding	0.015946	0.041867	2	HSP90AA1|YWHAZ
	43028	caspase regulator activity	0.015949	0.041867	1	HSPA5
	50839	cell adhesion molecule binding	0.018501	0.046847	1	CTNNB1
	43021	ribonucleoprotein binding	0.01901	0.046847	1	HSPA5
	4869	cysteine-type endopeptidase inhibitor activity	0.01952	0.046847	1	HSPA5
Module 3	5179	hormone activity	1.8159e-05	0.0010895	3	NPPC|EDN1|ADM
	31707	endothelin A receptor binding	0.00051803	0.015541	1	EDN1
	30911	TPR domain binding	0.0015534	0.018641	1	HSP90AA1
	31705	bombesin receptor binding	0.0015534	0.018641	1	EDN1
	31708	endothelin B receptor binding	0.0015534	0.018641	1	EDN1
	30235	nitric-oxide synthase regulator activity	0.0025878	0.025878	1	HSP90AA1
	51428	peptide hormone receptor binding	0.0036213	0.03104	1	NPPC
	3924	GTPase activity	0.0048373	0.03628	2	EEF1A1|TUBA1A
Module 4	1635	calcitonin gene-related polypeptide receptor activity	0.0006475	0.029461	1	CALCRL
	70123	transforming growth factor beta receptor activity, type III	0.0006475	0.029461	1	TGFBR3
Module 5	8613	diuretic hormone activity	0.000518	0.02849	1	NPPB
	4222	metalloendopeptidase activity	0.0012015	0.032769	2	ADAM2|MMP2
	30955	potassium ion binding	0.0031045	0.032769	1	HDAC4
	8237	metallopeptidase activity	0.0036909	0.032769	2	ADAM2|MMP2
	33613	transcription activator binding	0.0041374	0.032769	1	HDAC4
	19864	IgG binding	0.0046536	0.032769	1	FCGR2C
	31420	alkali metal ion binding	0.0051695	0.032769	1	HDAC4
	1968	fibronectin binding	0.0056851	0.032769	1	ITGA4
	5515	protein binding	0.0058471	0.032769	8	ADAM2|ITGB1|HDAC4|NPPB|ITGA4|MMP2|THBS2|FCGR2C
	32403	protein complex binding	0.0062286	0.032769	2	ADAM2|FCGR2C
	70491	transcription repressor binding	0.0067157	0.032769	1	HDAC4
	33558	protein deacetylase activity	0.0077454	0.032769	1	HDAC4
	4407	histone deacetylase activity	0.0077454	0.032769	1	HDAC4
	19865	immunoglobulin binding	0.0087741	0.034057	1	FCGR2C
	19213	deacetylase activity	0.0092882	0.034057	1	HDAC4
Module 6	5161	platelet-derived growth factor receptor binding	1.9864e-05	0.00147	2	PDGFRA|PDGFC
	5018	platelet-derived growth factor alpha-receptor activity	0.00058275	0.021562	1	PDGFRA
	70851	growth factor receptor binding	0.0009786	0.024139	2	PDGFRA|PDGFC
	5017	platelet-derived growth factor receptor activity	0.0017473	0.032326	1	PDGFRA
	4713	protein tyrosine kinase activity	0.0027778	0.041112	2	PDGFRA|OBSCN
	31432	titin binding	0.0040729	0.047313	1	OBSCN
	5021	vascular endothelial growth factor receptor activity	0.0046536	0.047313	1	PDGFRA
	42813	Wnt receptor activity	0.0052339	0.047313	1	FZD8
	48407	platelet-derived growth factor binding	0.0063937	0.047313	1	PDGFRA
	4926	non-G-protein coupled 7TM receptor activity	0.0063937	0.047313	1	FZD8
Module 7	3143	embryonic heart tube morphogenesis	0.00017676	0.041716	2	SRF|BBS7
	1947	heart looping	0.00017676	0.041716	2	SRF|BBS7
	35050	embryonic heart tube development	0.00030504	0.043127	2	SRF|BBS7
	48513	organ development	0.0005129	0.043127	6	EGR1|JUN|SRF|PLXNA2|BBS7|CYP19A1
	35026	leading edge cell differentiation	0.00069901	0.043127	1	JUN
	21934	hindbrain tangential cell migration	0.00069901	0.043127	1	PLXNA2
	21935	granule cell precursor tangential migration	0.00069901	0.043127	1	PLXNA2
	7389	pattern specification process	0.00073096	0.043127	3	SRF|PLXNA2|BBS7
	60429	epithelium development	0.0013747	0.045465	3	JUN|SRF|BBS7
	51365	cellular response to potassium ion starvation	0.0013976	0.045465	1	JUN
	10735	positive regulation of transcription via serum response element binding	0.0013976	0.045465	1	SRF
	71505	response to mycophenolic acid	0.0013976	0.045465	1	EGR1
	71504	cellular response to heparin	0.0013976	0.045465	1	EGR1
	71506	cellular response to mycophenolic acid	0.0013976	0.045465	1	EGR1
	3007	heart morphogenesis	0.0015939	0.045465	2	SRF|BBS7
	48646	anatomical structure formation involved in morphogenesis	0.0018693	0.045465	3	JUN|SRF|PLXNA2
	51640	organelle localization	0.0019363	0.045465	2	PLXNA2|BBS7
	45944	positive regulation of transcription from RNA polymerase II promoter	0.0020611	0.045465	3	EGR1|JUN|SRF
	51877	pigment granule aggregation in cell center	0.0020957	0.045465	1	BBS7
	71503	response to heparin	0.0020957	0.045465	1	EGR1
	60261	positive regulation of transcription initiation from RNA polymerase II promoter	0.0020957	0.045465	1	SRF
	34097	response to cytokine stimulus	0.0023982	0.045465	2	JUN|SRF
	48731	system development	0.0026407	0.045465	6	EGR1|JUN|SRF|PLXNA2|BBS7|CYP19A1
	7611	learning or memory	0.0026701	0.045465	2	EGR1|JUN
	51642	centrosome localization	0.0027934	0.045465	1	PLXNA2
	45657	positive regulation of monocyte differentiation	0.0027934	0.045465	1	JUN
	60174	limb bud formation	0.0027934	0.045465	1	PLXNA2
	43923	positive regulation by host of viral transcription	0.0027934	0.045465	1	JUN
	2042	cell migration involved in sprouting angiogenesis	0.0027934	0.045465	1	SRF
	42110	T cell activation	0.0029558	0.046505	2	EGR1|VAV1
	60562	epithelial tube morphogenesis	0.0033067	0.047044	2	SRF|BBS7
	21535	cell migration in hindbrain	0.0034906	0.047044	1	PLXNA2
	31953	negative regulation of protein amino acid autophosphorylation	0.0034906	0.047044	1	JUN
	60055	angiogenesis involved in wound healing	0.0034906	0.047044	1	SRF
	71398	cellular response to fatty acid	0.0034906	0.047044	1	EGR1
	7184	SMAD protein nuclear translocation	0.0041875	0.047044	1	JUN
	45655	regulation of monocyte differentiation	0.0041875	0.047044	1	JUN
	45893	positive regulation of transcription, DNA-dependent	0.0042381	0.047044	3	EGR1|JUN|SRF
	48856	anatomical structure development	0.0043047	0.047044	6	EGR1|JUN|SRF|PLXNA2|BBS7|CYP19A1
	7568	aging	0.0043528	0.047044	2	JUN|SRF
	51254	positive regulation of RNA metabolic process	0.004383	0.047044	3	EGR1|JUN|SRF
	30155	regulation of cell adhesion	0.0045303	0.047044	2	SRF|VAV1
	6355	regulation of transcription, DNA-dependent	0.0046486	0.047044	5	EGR1|JUN|MAF|SRF|STAT4
	1525	angiogenesis	0.0047723	0.047044	2	JUN|SRF
	52312	modulation of transcription in other organism involved in symbiotic interaction	0.0048838	0.047044	1	JUN
	52472	modulation by host of symbiont transcription	0.0048838	0.047044	1	JUN
	50434	positive regulation of viral transcription	0.0048838	0.047044	1	JUN
	71396	cellular response to lipid	0.0048838	0.047044	1	EGR1
	43921	modulation by host of viral transcription	0.0048838	0.047044	1	JUN
	51252	regulation of RNA metabolic process	0.0052318	0.049388	5	EGR1|JUN|MAF|SRF|STAT4
	51489	regulation of filopodium assembly	0.0055798	0.049691	1	SRF
	51491	positive regulation of filopodium assembly	0.0055798	0.049691	1	SRF
	60037	pharyngeal system development	0.0055798	0.049691	1	PLXNA2
Module 8	5201	extracellular matrix structural constituent	1.6246e-05	0.0009585	3	COL3A1|COL4A2|COL19A1
	19838	growth factor binding	0.0020261	0.041903	2	COL3A1|CD36
	70053	thrombospondin receptor activity	0.0025879	0.041903	1	CD36
	8035	high-density lipoprotein binding	0.0045249	0.041903	1	CD36
	17025	TATA-binding protein binding	0.0058143	0.041903	1	CAND1
	5198	structural molecule activity	0.0058682	0.041903	3	COL3A1|COL4A2|COL19A1
	50431	transforming growth factor beta binding	0.0064585	0.041903	1	CD36
	8199	ferric iron binding	0.0071022	0.041903	1	TF
	48407	platelet-derived growth factor binding	0.0071022	0.041903	1	COL3A1
	5041	low-density lipoprotein receptor activity	0.0071022	0.041903	1	CD36
Module 9	42056	chemoattractant activity	3.1574e-05	0.0027153	2	FGF7|CCL5
	46904	calcium oxalate binding	0.00058275	0.025052	1	AMBP
	70851	growth factor receptor binding	0.0009786	0.025052	2	FGF7|GRB2
	19862	IgA binding	0.0011652	0.025052	1	AMBP
	19855	calcium channel inhibitor activity	0.0023292	0.040062	1	AMBP
	5515	protein binding	0.003074	0.040403	9	SS18|FGF7|SGCA|AMBP|CCL5|ADAM12|DAG1|KRT34|GRB2
	43237	laminin-1 binding	0.003492	0.040403	1	DAG1
	5111	type 2 fibroblast growth factor receptor binding	0.0040729	0.040403	1	FGF7
	51393	alpha-actinin binding	0.0046536	0.040403	1	DAG1
	17166	vinculin binding	0.0052339	0.040403	1	DAG1
	1784	phosphotyrosine binding	0.0058139	0.040403	1	GRB2
	42805	actinin binding	0.0063937	0.040403	1	DAG1
	43560	insulin receptor substrate binding	0.0069731	0.040403	1	GRB2
	5154	epidermal growth factor receptor binding	0.0075522	0.040403	1	GRB2
	8200	ion channel inhibitor activity	0.0087096	0.040403	1	AMBP
	51635	bacterial cell surface binding	0.0087096	0.040403	1	DAG1
	45309	protein phosphorylated amino acid binding	0.0087096	0.040403	1	GRB2
	16248	channel inhibitor activity	0.0092879	0.040403	1	AMBP
	5246	calcium channel regulator activity	0.0092879	0.040403	1	AMBP
	19865	immunoglobulin binding	0.0098658	0.040403	1	AMBP
	43236	laminin binding	0.0098658	0.040403	1	DAG1
Module 10		NO annotations
Module 11	50923	regulation of negative chemotaxis	8.2081e-07	0.00018914	2	ROBO2|SLIT2
	42330	taxis	1.2386e-06	0.00018914	4	ROBO2|PLAU|ITGA1|SLIT2
	6935	chemotaxis	1.2386e-06	0.00018914	4	ROBO2|PLAU|ITGA1|SLIT2
	1554	luteolysis	1.6412e-06	0.00018914	2	ROBO2|SLIT2
	21891	olfactory bulb interneuron development	2.7345e-06	0.00025212	2	ROBO2|SLIT2
	1657	ureteric bud development	3.8703e-06	0.00029737	3	ROBO2|MYC|SLIT2
	21889	olfactory bulb interneuron differentiation	5.7392e-06	0.00033072	2	ROBO2|SLIT2
	50922	negative regulation of chemotaxis	5.7392e-06	0.00033072	2	ROBO2|SLIT2
	7626	locomotory behavior	8.4288e-06	0.00043174	4	ROBO2|PLAU|ITGA1|SLIT2
	35295	tube development	1.1936e-05	0.00055026	4	ROBO2|MYC|ITGA1|SLIT2
	48521	negative regulation of behavior	1.5015e-05	0.00062925	2	ROBO2|SLIT2
	21772	olfactory bulb development	2.4821e-05	0.00094281	2	ROBO2|SLIT2
	21988	olfactory lobe development	2.8632e-05	0.00094281	2	ROBO2|SLIT2
	31290	retinal ganglion cell axon guidance	2.8632e-05	0.00094281	2	ROBO2|SLIT2
	14910	regulation of smooth muscle cell migration	5.1738e-05	0.0015901	2	PLAU|SLIT2
	40011	locomotion	5.5527e-05	0.0015999	4	ROBO2|PLAU|ITGA1|SLIT2
	7610	behavior	6.9536e-05	0.0018856	4	ROBO2|PLAU|ITGA1|SLIT2
	32101	regulation of response to external stimulus	0.0001249	0.0030447	3	ROBO2|PLAU|SLIT2
	50772	positive regulation of axonogenesis	0.00012623	0.0030447	2	ROBO2|SLIT2
	9605	response to external stimulus	0.00013374	0.0030447	4	ROBO2|PLAU|ITGA1|SLIT2
	48812	neuron projection morphogenesis	0.00013897	0.0030447	3	ROBO2|ITGA1|SLIT2
	35239	tube morphogenesis	0.0001453	0.0030447	3	MYC|ITGA1|SLIT2
	1656	metanephros development	0.00016134	0.0032339	2	ROBO2|SLIT2
	9653	anatomical structure morphogenesis	0.00019893	0.0038212	5	ROBO2|PLAU|MYC|ITGA1|SLIT2
	48858	cell projection morphogenesis	0.00022205	0.0040946	3	ROBO2|ITGA1|SLIT2
	40012	regulation of locomotion	0.00024844	0.0042422	3	ROBO2|PLAU|SLIT2
	31175	neuron projection development	0.00025456	0.0042422	3	ROBO2|ITGA1|SLIT2
	32990	cell part morphogenesis	0.00025766	0.0042422	3	ROBO2|ITGA1|SLIT2
	50920	regulation of chemotaxis	0.00034419	0.0047743	2	ROBO2|SLIT2
	3018	vascular process in circulatory system	0.00034419	0.0047743	2	ITGA1|SLIT2
	7155	cell adhesion	0.00036076	0.0047743	4	ROBO2|PDZD2|ITGA1|SLIT2
	22610	biological adhesion	0.00036271	0.0047743	4	ROBO2|PDZD2|ITGA1|SLIT2
	32102	negative regulation of response to external stimulus	0.00041515	0.0047743	2	ROBO2|SLIT2
	22603	regulation of anatomical structure morphogenesis	0.00047758	0.0047743	3	ROBO2|MYC|SLIT2
	42221	response to chemical stimulus	0.000479	0.0047743	5	ROBO2|PLAU|MYC|ITGA1|SLIT2
	50770	regulation of axonogenesis	0.00052545	0.0047743	2	ROBO2|SLIT2
	902	cell morphogenesis	0.0005355	0.0047743	3	ROBO2|ITGA1|SLIT2
	90259	regulation of retinal ganglion cell axon guidance	0.00055925	0.0047743	1	SLIT2
	90260	negative regulation of retinal ganglion cell axon guidance	0.00055925	0.0047743	1	SLIT2
	90287	regulation of cellular response to growth factor stimulus	0.00055925	0.0047743	1	SLIT2
	90288	negative regulation of cellular response to growth factor stimulus	0.00055925	0.0047743	1	SLIT2
	10593	negative regulation of lamellipodium assembly	0.00055925	0.0047743	1	SLIT2
	21957	corticospinal tract morphogenesis	0.00055925	0.0047743	1	SLIT2
	21966	corticospinal neuron axon guidance	0.00055925	0.0047743	1	SLIT2
	21972	corticospinal neuron axon guidance through the spinal cord	0.00055925	0.0047743	1	SLIT2
	35555	initiation of Roundabout signal transduction	0.00055925	0.0047743	1	SLIT2
	50924	positive regulation of negative chemotaxis	0.00055925	0.0047743	1	SLIT2
	50929	induction of negative chemotaxis	0.00055925	0.0047743	1	SLIT2
	90024	negative regulation of neutrophil chemotaxis	0.00055925	0.0047743	1	SLIT2
	90095	regulation of metanephric cap mesenchymal cell proliferation	0.00055925	0.0047743	1	MYC
	90096	positive regulation of metanephric cap mesenchymal cell proliferation	0.00055925	0.0047743	1	MYC
	71671	regulation of smooth muscle cell chemotaxis	0.00055925	0.0047743	1	SLIT2
	71672	negative regulation of smooth muscle cell chemotaxis	0.00055925	0.0047743	1	SLIT2
	71676	negative regulation of mononuclear cell migration	0.00055925	0.0047743	1	SLIT2
	31346	positive regulation of cell projection organization	0.0005942	0.0049211	2	ROBO2|SLIT2
	48666	neuron development	0.00059779	0.0049211	3	ROBO2|ITGA1|SLIT2
	65008	regulation of biological quality	0.00061013	0.0049346	5	ROBO2|PLAU|MYC|ITGA1|SLIT2
	50795	regulation of behavior	0.00063013	0.0050084	2	ROBO2|SLIT2
	50769	positive regulation of neurogenesis	0.00064848	0.0050669	2	ROBO2|SLIT2
	8585	female gonad development	0.00066709	0.0051004	2	ROBO2|SLIT2
	22602	ovulation cycle process	0.00068595	0.0051004	2	ROBO2|SLIT2
	40013	negative regulation of locomotion	0.00068595	0.0051004	2	ROBO2|SLIT2
	51094	positive regulation of developmental process	0.00072378	0.0052962	3	ROBO2|MYC|SLIT2
	32989	cellular component morphogenesis	0.00074837	0.0053906	3	ROBO2|ITGA1|SLIT2
	21537	telencephalon development	0.00078415	0.0054772	2	ROBO2|SLIT2
	46545	development of primary female sexual characteristics	0.00078415	0.0054772	2	ROBO2|SLIT2
	30030	cell projection organization	0.00081878	0.0055946	3	ROBO2|ITGA1|SLIT2
	42698	ovulation cycle	0.00082523	0.0055946	2	ROBO2|SLIT2
	46660	female sex differentiation	0.00088877	0.005938	2	ROBO2|SLIT2
	10720	positive regulation of cell development	0.0009324	0.0060647	2	ROBO2|SLIT2
	48754	branching morphogenesis of a tube	0.0010694	0.0060647	2	MYC|SLIT2
	70887	cellular response to chemical stimulus	0.0010786	0.0060647	3	ROBO2|ITGA1|SLIT2
	7411	axon guidance	0.0011171	0.0060647	2	ROBO2|SLIT2
	10769	regulation of cell morphogenesis involved in differentiation	0.0011171	0.0060647	2	ROBO2|SLIT2
	21823	cerebral cortex tangential migration using cell-cell interactions	0.0011182	0.0060647	1	SLIT2
	21825	substrate-dependent cerebral cortex tangential migration	0.0011182	0.0060647	1	SLIT2
	21827	postnatal olfactory bulb interneuron migration	0.0011182	0.0060647	1	SLIT2
	21836	chemorepulsion involved in postnatal olfactory bulb interneuron migration	0.0011182	0.0060647	1	SLIT2
	70099	regulation of chemokine-mediated signaling pathway	0.0011182	0.0060647	1	SLIT2
	70100	negative regulation of chemokine-mediated signaling pathway	0.0011182	0.0060647	1	SLIT2
	72215	regulation of metanephros development	0.0011182	0.0060647	1	MYC
	35385	Roundabout signaling pathway	0.0011182	0.0060647	1	SLIT2
	48846	axon extension involved in axon guidance	0.0011182	0.0060647	1	SLIT2
	50925	negative regulation of negative chemotaxis	0.0011182	0.0060647	1	ROBO2
	71504	cellular response to heparin	0.0011182	0.0060647	1	SLIT2
	1822	kidney development	0.0013181	0.0070654	2	ROBO2|SLIT2
	72001	renal system development	0.0013976	0.0074055	2	ROBO2|SLIT2
	30182	neuron differentiation	0.0014517	0.0076048	3	ROBO2|ITGA1|SLIT2
	10975	regulation of neuron projection development	0.0014793	0.0076626	2	ROBO2|SLIT2
	48589	developmental growth	0.0016496	0.0081078	2	PLAU|SLIT2
	2689	negative regulation of leukocyte chemotaxis	0.0016769	0.0081078	1	SLIT2
	51961	negative regulation of nervous system development	0.0016769	0.0081078	1	ROBO2
	51964	negative regulation of synaptogenesis	0.0016769	0.0081078	1	ROBO2
	33563	dorsal/ventral axon guidance	0.0016769	0.0081078	1	SLIT2
	71503	response to heparin	0.0016769	0.0081078	1	SLIT2
	51239	regulation of multicellular organismal process	0.0016884	0.0081078	4	ROBO2|PLAU|MYC|SLIT2
	6928	cellular component movement	0.0017768	0.0084442	3	ROBO2|ITGA1|SLIT2
	1763	morphogenesis of a branching structure	0.0019218	0.0090403	2	MYC|SLIT2
	60562	epithelial tube morphogenesis	0.0020817	0.0095966	2	MYC|SLIT2
	48585	negative regulation of response to stimulus	0.0020817	0.0095966	2	ROBO2|SLIT2
	8406	gonad development	0.0021144	0.0096308	2	ROBO2|SLIT2
	31344	regulation of cell projection organization	0.0021474	0.0096308	2	ROBO2|SLIT2
	90184	positive regulation of kidney development	0.0022353	0.0096308	1	MYC
	43116	negative regulation of vascular permeability	0.0022353	0.0096308	1	SLIT2
	60763	mammary duct terminal end bud growth	0.0022353	0.0096308	1	SLIT2
	22028	tangential migration from the subventricular zone to the olfactory bulb	0.0022353	0.0096308	1	SLIT2
	2042	cell migration involved in sprouting angiogenesis	0.0022353	0.0096308	1	SLIT2
	48583	regulation of response to stimulus	0.0023845	0.010178	3	ROBO2|PLAU|SLIT2
	51128	regulation of cellular component organization	0.0025715	0.010876	3	ROBO2|MYC|SLIT2
	1655	urogenital system development	0.0026345	0.011041	2	ROBO2|SLIT2
	45137	development of primary sexual characteristics	0.0027451	0.011198	2	ROBO2|SLIT2
	21800	cerebral cortex tangential migration	0.0027935	0.011198	1	SLIT2
	10591	regulation of lamellipodium assembly	0.0027935	0.011198	1	SLIT2
	16199	axon midline choice point recognition	0.0027935	0.011198	1	ROBO2
	71675	regulation of mononuclear cell migration	0.0027935	0.011198	1	SLIT2
	22604	regulation of cell morphogenesis	0.0028959	0.011384	2	ROBO2|SLIT2
	23046	signaling process	0.0029138	0.011384	5	ROBO2|PLAU|ITGA1|SLIT2|MYO9A
	23060	signal transmission	0.0029138	0.011384	5	ROBO2|PLAU|ITGA1|SLIT2|MYO9A
	48511	rhythmic process	0.0029728	0.011516	2	ROBO2|SLIT2
	1525	angiogenesis	0.0030115	0.011569	2	PLAU|SLIT2
	44087	regulation of cellular component biogenesis	0.0032493	0.012196	2	ROBO2|SLIT2
	32870	cellular response to hormone stimulus	0.0033305	0.012196	2	ROBO2|SLIT2
	51414	response to cortisol stimulus	0.0033514	0.012196	1	SLIT2
	50919	negative chemotaxis	0.0033514	0.012196	1	SLIT2
	16198	axon choice point recognition	0.0033514	0.012196	1	ROBO2
	90022	regulation of neutrophil chemotaxis	0.0033514	0.012196	1	SLIT2
	30900	forebrain development	0.0033715	0.012196	2	ROBO2|SLIT2
	48699	generation of neurons	0.0033949	0.012196	3	ROBO2|ITGA1|SLIT2
	48608	reproductive structure development	0.0034126	0.012196	2	ROBO2|SLIT2
	71495	cellular response to endogenous stimulus	0.0036648	0.012996	2	ROBO2|SLIT2
	45664	regulation of neuron differentiation	0.0037507	0.013199	2	ROBO2|SLIT2
	14912	negative regulation of smooth muscle cell migration	0.003909	0.013405	1	SLIT2
	2686	negative regulation of leukocyte migration	0.003909	0.013405	1	SLIT2
	42730	fibrinolysis	0.003909	0.013405	1	PLAU
	7548	sex differentiation	0.0039254	0.013405	2	ROBO2|SLIT2
	7409	axonogenesis	0.0040142	0.013559	2	ROBO2|SLIT2
	48468	cell development	0.00405	0.013559	3	ROBO2|ITGA1|SLIT2
	51129	negative regulation of cellular component organization	0.0040589	0.013559	2	ROBO2|SLIT2
	22008	neurogenesis	0.0041416	0.013736	3	ROBO2|ITGA1|SLIT2
	8015	blood circulation	0.0042402	0.013863	2	ITGA1|SLIT2
	3013	circulatory system process	0.0042402	0.013863	2	ITGA1|SLIT2
	90183	regulation of kidney development	0.0044663	0.0145	1	MYC
	48667	cell morphogenesis involved in neuron differentiation	0.0046618	0.015029	2	ROBO2|SLIT2
	48731	system development	0.0049263	0.015771	5	ROBO2|PLAU|MYC|ITGA1|SLIT2
	2009	morphogenesis of an epithelium	0.0054577	0.017352	2	MYC|SLIT2
	40007	growth	0.0055094	0.017368	2	PLAU|SLIT2
	48675	axon extension	0.0055801	0.017368	1	SLIT2
	1960	negative regulation of cytokine-mediated signaling pathway	0.0055801	0.017368	1	SLIT2
	50767	regulation of neurogenesis	0.0056135	0.017368	2	ROBO2|SLIT2
	30334	regulation of cell migration	0.005985	0.018252	2	PLAU|SLIT2
	3008	system process	0.0060443	0.018252	4	ROBO2|ITGA1|SLIT2|MYO9A
	45123	cellular extravasation	0.0061367	0.018252	1	ITGA1
	43403	skeletal muscle tissue regeneration	0.0061367	0.018252	1	PLAU
	33628	regulation of cell adhesion mediated by integrin	0.0061367	0.018252	1	PLAU
	2040	sprouting angiogenesis	0.0061367	0.018252	1	SLIT2
	48514	blood vessel morphogenesis	0.0062023	0.018328	2	PLAU|SLIT2
	51130	positive regulation of cellular component organization	0.0063122	0.018535	2	ROBO2|SLIT2
	9888	tissue development	0.0065912	0.018814	3	PLAU|MYC|SLIT2
	51960	regulation of nervous system development	0.0065912	0.018814	2	ROBO2|SLIT2
	21952	central nervous system projection neuron axonogenesis	0.0066929	0.018814	1	SLIT2
	32204	regulation of telomere maintenance	0.0066929	0.018814	1	MYC
	43534	blood vessel endothelial cell migration	0.0066929	0.018814	1	SLIT2
	6929	substrate-bound cell migration	0.0066929	0.018814	1	SLIT2
	8045	motor axon guidance	0.0066929	0.018814	1	SLIT2
	9966	regulation of signal transduction	0.0071466	0.019868	3	PLAU|ITGA1|SLIT2
	71310	cellular response to organic substance	0.0072246	0.019868	2	ROBO2|SLIT2
	43114	regulation of vascular permeability	0.0072489	0.019868	1	SLIT2
	23051	regulation of signaling process	0.0072767	0.019868	3	PLAU|ITGA1|SLIT2
	51270	regulation of cellular component movement	0.0072835	0.019868	2	PLAU|SLIT2
	904	cell morphogenesis involved in differentiation	0.0073427	0.019912	2	ROBO2|SLIT2
	48856	anatomical structure development	0.0074547	0.019999	5	ROBO2|PLAU|MYC|ITGA1|SLIT2
	33043	regulation of organelle organization	0.0074616	0.019999	2	MYC|SLIT2
	50793	regulation of developmental process	0.0076488	0.020382	3	ROBO2|MYC|SLIT2
	48588	developmental cell growth	0.0078046	0.020678	1	SLIT2
	60284	regulation of cell development	0.0079463	0.020933	2	ROBO2|SLIT2
	22414	reproductive process	0.00806	0.021112	3	ROBO2|PLAU|SLIT2
	3	reproduction	0.0081439	0.021211	3	ROBO2|PLAU|SLIT2
	45597	positive regulation of cell differentiation	0.0082563	0.021383	2	ROBO2|SLIT2
	21955	central nervous system neuron axonogenesis	0.00836	0.021411	1	SLIT2
	51963	regulation of synaptogenesis	0.00836	0.021411	1	ROBO2
	1568	blood vessel development	0.0088929	0.022582	2	PLAU|SLIT2
	51058	negative regulation of small GTPase mediated signal transduction	0.0089151	0.022582	1	SLIT2
	42127	regulation of cell proliferation	0.0092521	0.023307	3	PLAU|MYC|SLIT2
	1944	vasculature development	0.0094178	0.023346	2	PLAU|SLIT2
	21795	cerebral cortex cell migration	0.00947	0.023346	1	SLIT2
	42311	vasodilation	0.00947	0.023346	1	ITGA1
	10596	negative regulation of endothelial cell migration	0.00947	0.023346	1	SLIT2
	48729	tissue morphogenesis	0.0095512	0.023421	2	MYC|SLIT2
	16477	cell migration	0.0099565	0.024285	2	ITGA1|SLIT2
	30593	neutrophil chemotaxis	0.010025	0.024323	1	ITGA1
	60560	developmental growth involved in morphogenesis	0.010579	0.025401	1	SLIT2
	50807	regulation of synapse organization	0.010579	0.025401	1	ROBO2
	16337	cell-cell adhesion	0.010649	0.025436	2	ROBO2|SLIT2
	3006	reproductive developmental process	0.010861	0.025809	2	ROBO2|SLIT2
	43525	positive regulation of neuron apoptosis	0.011133	0.026185	1	ITGA1
	22029	telencephalon cell migration	0.011133	0.026185	1	SLIT2
	48513	organ development	0.011288	0.026416	4	ROBO2|PLAU|MYC|SLIT2
	7420	brain development	0.011435	0.026625	2	ROBO2|SLIT2
	2053	positive regulation of mesenchymal cell proliferation	0.011687	0.026671	1	MYC
	10469	regulation of receptor activity	0.011687	0.026671	1	PLAU
	21885	forebrain cell migration	0.011687	0.026671	1	SLIT2
	1959	regulation of cytokine-mediated signaling pathway	0.011687	0.026671	1	SLIT2
	60491	regulation of cell projection assembly	0.01224	0.02718	1	SLIT2
	60603	mammary gland duct morphogenesis	0.01224	0.02718	1	SLIT2
	50803	regulation of synapse structure and activity	0.01224	0.02718	1	ROBO2
	8038	neuron recognition	0.01224	0.02718	1	ROBO2
	7275	multicellular organismal development	0.01226	0.02718	5	ROBO2|PLAU|MYC|ITGA1|SLIT2
	51674	localization of cell	0.012322	0.02718	2	ITGA1|SLIT2
	48870	cell motility	0.012322	0.02718	2	ITGA1|SLIT2
	90066	regulation of anatomical structure size	0.012473	0.02728	2	ITGA1|SLIT2
	32501	multicellular organismal process	0.012486	0.02728	6	ROBO2|PLAU|MYC|ITGA1|SLIT2|MYO9A
	10464	regulation of mesenchymal cell proliferation	0.013347	0.028782	1	MYC
	30195	negative regulation of blood coagulation	0.013347	0.028782	1	PLAU
	7165	signal transduction	0.013361	0.028782	4	PLAU|ITGA1|SLIT2|MYO9A
	43542	endothelial cell migration	0.013899	0.029803	1	SLIT2
	51716	cellular response to stimulus	0.014062	0.029965	3	ROBO2|ITGA1|SLIT2
	60429	epithelium development	0.014105	0.029965	2	MYC|SLIT2
	7566	embryo implantation	0.014452	0.030421	1	PLAU
	50819	negative regulation of coagulation	0.014452	0.030421	1	PLAU
	23052	signaling	0.015393	0.032255	5	ROBO2|PLAU|ITGA1|SLIT2|MYO9A
	1658	branching involved in ureteric bud morphogenesis	0.015556	0.032303	1	MYC
	2688	regulation of leukocyte chemotaxis	0.015556	0.032303	1	SLIT2
	60443	mammary gland morphogenesis	0.016659	0.033981	1	SLIT2
	60675	ureteric bud morphogenesis	0.016659	0.033981	1	MYC
	21954	central nervous system neuron development	0.016659	0.033981	1	SLIT2
	6879	cellular iron ion homeostasis	0.016659	0.033981	1	MYC
	48522	positive regulation of cellular process	0.016797	0.034112	4	ROBO2|MYC|ITGA1|SLIT2
	42246	tissue regeneration	0.01721	0.034645	1	PLAU
	48519	negative regulation of biological process	0.017242	0.034645	4	ROBO2|PLAU|MYC|SLIT2
	48646	anatomical structure formation involved in morphogenesis	0.017285	0.034645	2	PLAU|SLIT2
	32502	developmental process	0.017734	0.035292	5	ROBO2|PLAU|MYC|ITGA1|SLIT2
	30837	negative regulation of actin filament polymerization	0.017761	0.035292	1	SLIT2
	21987	cerebral cortex development	0.018861	0.037318	1	SLIT2
	32272	negative regulation of protein polymerization	0.019411	0.038242	1	SLIT2
	61180	mammary gland epithelium development	0.019961	0.038992	1	SLIT2
	55072	iron ion homeostasis	0.019961	0.038992	1	MYC
	10646	regulation of cell communication	0.021493	0.041507	3	PLAU|ITGA1|SLIT2
	7399	nervous system development	0.021543	0.041507	3	ROBO2|ITGA1|SLIT2
	30193	regulation of blood coagulation	0.021609	0.041507	1	PLAU
	31345	negative regulation of cell projection organization	0.021609	0.041507	1	SLIT2
	31333	negative regulation of protein complex assembly	0.022157	0.042035	1	SLIT2
	2685	regulation of leukocyte migration	0.022157	0.042035	1	SLIT2
	1933	negative regulation of protein amino acid phosphorylation	0.022157	0.042035	1	SLIT2
	35150	regulation of tube size	0.022706	0.04255	1	ITGA1
	50880	regulation of blood vessel size	0.022706	0.04255	1	ITGA1
	50921	positive regulation of chemotaxis	0.022706	0.04255	1	SLIT2
	21510	spinal cord development	0.023254	0.042786	1	SLIT2
	33044	regulation of chromosome organization	0.023254	0.042786	1	MYC
	10594	regulation of endothelial cell migration	0.023254	0.042786	1	SLIT2
	30595	leukocyte chemotaxis	0.023254	0.042786	1	ITGA1
	9725	response to hormone stimulus	0.023374	0.042786	2	ROBO2|SLIT2
	48518	positive regulation of biological process	0.023536	0.042786	4	ROBO2|MYC|ITGA1|SLIT2
	43065	positive regulation of apoptosis	0.023574	0.042786	2	ITGA1|SLIT2
	7417	central nervous system development	0.023574	0.042786	2	ROBO2|SLIT2
	61041	regulation of wound healing	0.023802	0.042826	1	PLAU
	50818	regulation of coagulation	0.023802	0.042826	1	PLAU
	43068	positive regulation of programmed cell death	0.023875	0.042826	2	ITGA1|SLIT2
	10942	positive regulation of cell death	0.024279	0.043383	2	ITGA1|SLIT2
	48520	positive regulation of behavior	0.025991	0.046083	1	SLIT2
	60326	cell chemotaxis	0.025991	0.046083	1	ITGA1
	21543	pallium development	0.027629	0.048801	1	SLIT2
Module 12	2158	osteoclast proliferation	0.00069911	0.038737	1	NPR3
	3413	chondrocyte differentiation involved in endochondral bone morphogenesis	0.00069911	0.038737	1	NPPC
	3416	endochondral bone growth	0.00069911	0.038737	1	NPPC
	3417	growth plate cartilage development	0.00069911	0.038737	1	NPPC
	3418	growth plate cartilage chondrocyte differentiation	0.00069911	0.038737	1	NPPC
	3419	growth plate cartilage chondrocyte proliferation	0.00069911	0.038737	1	NPPC
	40014	regulation of multicellular organism growth	0.00073684	0.038737	2	NPPC|AFG3L2
Module 13	no annotations
Module 14	31146	SCF-dependent proteasomal ubiquitin-dependent protein catabolic process	1.9294e-05	0.0061891	2	FBXO2|CUL1
	7050	cell cycle arrest	3.4006e-05	0.0061891	3	CDKN1C|CUL1|RPRM
	45786	negative regulation of cell cycle	0.00014561	0.017668	3	CDKN1C|CUL1|RPRM
	9887	organ morphogenesis	0.0004052	0.036873	4	MYBPC3|MMP2|CUL1|TGM2
	18153	isopeptide cross-linking via N6-(L-isoglutamyl)-L-lysine	0.0012579	0.045926	1	TGM2
	18199	peptidyl-glutamine modification	0.0012579	0.045926	1	TGM2
	18262	isopeptide cross-linking	0.0012579	0.045926	1	TGM2
	60346	bone trabecula formation	0.0012579	0.045926	1	MMP2
	50790	regulation of catalytic activity	0.0015631	0.045926	4	CDKN1C|MYBPC3|CUL1|TGM2
	21700	developmental maturation	0.0016206	0.045926	2	CDKN1C|MMP2
	51329	interphase of mitotic cell cycle	0.001754	0.045926	2	CDKN1C|CUL1
	60605	tube lumen cavitation	0.0018863	0.045926	1	TGM2
	32971	regulation of muscle filament sliding	0.0018863	0.045926	1	MYBPC3
	60662	salivary gland cavitation	0.0018863	0.045926	1	TGM2
	51325	interphase	0.0018925	0.045926	2	CDKN1C|CUL1
	51726	regulation of cell cycle	0.0021973	0.049988	3	CDKN1C|CUL1|RPRM
Module 15	2376	immune system process	1.7573e-07	8.8918e-05	7	IL1A|TNFRSF13B|IRAK1|TOLLIP|TRAF6|IL1R2|MYD88
	70555	response to interleukin-1	5.5962e-07	0.00014158	3	IRAK1|TRAF6|MYD88
	32675	regulation of interleukin-6 production	1.9524e-06	0.00032931	3	IL1A|TRAF6|MYD88
	70498	interleukin-1-mediated signaling pathway	3.5148e-06	0.00043864	2	IRAK1|TRAF6
	6916	anti-apoptosis	4.3344e-06	0.00043864	4	IL1A|IRAK1|TRAF6|MYD88
	7249	I-kappaB kinase/NF-kappaB cascade	6.3917e-06	0.00048738	3	IRAK1|TRAF6|MYD88
	19221	cytokine-mediated signaling pathway	9.2279e-06	0.00048738	3	IL1A|IRAK1|TRAF6
	23036	initiation of signal transduction	9.632e-06	0.00048738	3	IL1A|IRAK1|TRAF6
	23038	signal initiation by diffusible mediator	9.632e-06	0.00048738	3	IL1A|IRAK1|TRAF6
	23049	signal initiation by protein/peptide mediator	9.632e-06	0.00048738	3	IL1A|IRAK1|TRAF6
	6955	immune response	1.6267e-05	0.00074828	5	IL1A|TOLLIP|TRAF6|IL1R2|MYD88
	7250	activation of NF-kappaB-inducing kinase activity	2.7344e-05	0.0010664	2	IRAK1|TRAF6
	80134	regulation of response to stress	2.7983e-05	0.0010664	4	IL1A|IRAK1|TRAF6|MYD88
	1819	positive regulation of cytokine production	2.9504e-05	0.0010664	3	IL1A|TRAF6|MYD88
	34097	response to cytokine stimulus	3.3072e-05	0.0011156	3	IRAK1|TRAF6|MYD88
	43123	positive regulation of I-kappaB kinase/NF-kappaB cascade	4.1036e-05	0.0012978	3	IL1A|TRAF6|MYD88
	43066	negative regulation of apoptosis	5.3296e-05	0.0014946	4	IL1A|IRAK1|TRAF6|MYD88
	43122	regulation of I-kappaB kinase/NF-kappaB cascade	5.5197e-05	0.0014946	3	IL1A|TRAF6|MYD88
	43069	negative regulation of programmed cell death	5.612e-05	0.0014946	4	IL1A|IRAK1|TRAF6|MYD88
	60548	negative regulation of cell death	6.0865e-05	0.0015399	4	IL1A|IRAK1|TRAF6|MYD88
	32755	positive regulation of interleukin-6 production	8.0743e-05	0.0018843	2	IL1A|MYD88
	51223	regulation of protein transport	8.1927e-05	0.0018843	3	IL1A|TRAF6|NFKBIE
	70201	regulation of establishment of protein localization	9.6112e-05	0.0021145	3	IL1A|TRAF6|NFKBIE
	32880	regulation of protein localization	0.00013603	0.0028679	3	IL1A|TRAF6|NFKBIE
	32663	regulation of interleukin-2 production	0.00015165	0.0030694	2	IL1A|TRAF6
	48583	regulation of response to stimulus	0.00019359	0.0037675	4	IL1A|IRAK1|TRAF6|MYD88
	1817	regulation of cytokine production	0.00021883	0.004101	3	IL1A|TRAF6|MYD88
	10740	positive regulation of intracellular protein kinase cascade	0.00028903	0.0052232	3	IL1A|TRAF6|MYD88
	42108	positive regulation of cytokine biosynthetic process	0.00044146	0.0075932	2	IL1A|TRAF6
	48519	negative regulation of biological process	0.00045019	0.0075932	6	IL1A|TNFRSF13B|IRAK1|TRAF6|NFKBIE|MYD88
	48584	positive regulation of response to stimulus	0.0005023	0.0076488	3	IL1A|IRAK1|TRAF6
	2757	immune response-activating signal transduction	0.0005135	0.0076488	2	IRAK1|TRAF6
	51092	positive regulation of NF-kappaB transcription factor activity	0.0005135	0.0076488	2	IRAK1|TRAF6
	7166	cell surface receptor linked signaling pathway	0.00052735	0.0076488	5	IL1A|TNFRSF13B|IRAK1|TRAF6|MYD88
	9967	positive regulation of signal transduction	0.00054742	0.0076488	3	IL1A|TRAF6|MYD88
	51240	positive regulation of multicellular organismal process	0.0005591	0.0076488	3	IL1A|TRAF6|MYD88
	23033	signaling pathway	0.0005593	0.0076488	6	IL1A|TNFRSF13B|IRAK1|TOLLIP|TRAF6|MYD88
	23056	positive regulation of signaling process	0.00057691	0.007682	3	IL1A|TRAF6|MYD88
	2764	immune response-regulating signaling pathway	0.00061105	0.0077641	2	IRAK1|TRAF6
	31666	positive regulation of lipopolysaccharide-mediated signaling pathway	0.00062911	0.0077641	1	TRAF6
	32747	positive regulation of interleukin-23 production	0.00062911	0.0077641	1	MYD88
	50708	regulation of protein secretion	0.0007169	0.0086224	2	IL1A|TRAF6
	60341	regulation of cellular localization	0.00073273	0.0086224	3	IL1A|TRAF6|NFKBIE
	9966	regulation of signal transduction	0.00085646	0.0096536	4	IL1A|IRAK1|TRAF6|MYD88
	10627	regulation of intracellular protein kinase cascade	0.00086578	0.0096536	3	IL1A|TRAF6|MYD88
	23051	regulation of signaling process	0.0008776	0.0096536	4	IL1A|IRAK1|TRAF6|MYD88
	46328	regulation of JNK cascade	0.0009282	0.009993	2	IL1A|TRAF6
	42035	regulation of cytokine biosynthetic process	0.0010045	0.01059	2	IL1A|TRAF6
	51091	positive regulation of transcription factor activity	0.0011383	0.010608	2	IRAK1|TRAF6
	90047	positive regulation of transcription regulator activity	0.0011383	0.010608	2	IRAK1|TRAF6
	70302	regulation of stress-activated protein kinase signaling cascade	0.001166	0.010608	2	IL1A|TRAF6
	42127	regulation of cell proliferation	0.0012145	0.010608	4	IL1A|TNFRSF13B|TRAF6|CAPN1
	48871	multicellular organismal homeostasis	0.0012224	0.010608	2	IL1A|TRAF6
	7243	intracellular protein kinase cascade	0.0012243	0.010608	3	IRAK1|TRAF6|MYD88
	23014	signal transmission via phosphorylation event	0.0012243	0.010608	3	IRAK1|TRAF6|MYD88
	42981	regulation of apoptosis	0.0012362	0.010608	4	IL1A|IRAK1|TRAF6|MYD88
	34134	toll-like receptor 2 signaling pathway	0.0012579	0.010608	1	IRAK1
	1660	fever	0.0012579	0.010608	1	IL1A
	32667	regulation of interleukin-23 production	0.0012579	0.010608	1	MYD88
	42942	D-serine transport	0.0012579	0.010608	1	NFKBIE
	43067	regulation of programmed cell death	0.0012804	0.010621	4	IL1A|IRAK1|TRAF6|MYD88
	10941	regulation of cell death	0.00132	0.010694	4	IL1A|IRAK1|TRAF6|MYD88
	10033	response to organic substance	0.0013314	0.010694	4	IL1A|IRAK1|TRAF6|MYD88
	35468	positive regulation of signaling pathway	0.0013863	0.010961	3	IL1A|TRAF6|MYD88
	43388	positive regulation of DNA binding	0.001461	0.011201	2	IRAK1|TRAF6
	50670	regulation of lymphocyte proliferation	0.001461	0.011201	2	TNFRSF13B|TRAF6
	32944	regulation of mononuclear cell proliferation	0.0014923	0.01127	2	TNFRSF13B|TRAF6
	70663	regulation of leukocyte proliferation	0.0015239	0.01134	2	TNFRSF13B|TRAF6
	2253	activation of immune response	0.0015558	0.011409	2	IRAK1|TRAF6
	10647	positive regulation of cell communication	0.0017623	0.012739	3	IL1A|TRAF6|MYD88
	10193	response to ozone	0.0018863	0.013174	1	IL1A
	32740	positive regulation of interleukin-17 production	0.0018863	0.013174	1	MYD88
	2682	regulation of immune system process	0.0019006	0.013174	3	TNFRSF13B|IRAK1|TRAF6
	51099	positive regulation of binding	0.0019997	0.013674	2	IRAK1|TRAF6
	32496	response to lipopolysaccharide	0.0022609	0.015142	2	IL1A|IRAK1
	35466	regulation of signaling pathway	0.0022743	0.015142	4	IL1A|IRAK1|TRAF6|MYD88
	32147	activation of protein kinase activity	0.002497	0.015328	2	IRAK1|TRAF6
	34142	toll-like receptor 4 signaling pathway	0.0025143	0.015328	1	IRAK1
	32329	serine transport	0.0025143	0.015328	1	NFKBIE
	2726	positive regulation of T cell cytokine production	0.0025143	0.015328	1	TRAF6
	33591	response to L-ascorbic acid	0.0025143	0.015328	1	IL1A
	32660	regulation of interleukin-17 production	0.0025143	0.015328	1	MYD88
	31649	heat generation	0.0025143	0.015328	1	IL1A
	2237	response to molecule of bacterial origin	0.0027024	0.016279	2	IL1A|IRAK1
	48523	negative regulation of cellular process	0.0028425	0.016735	5	IL1A|TNFRSF13B|IRAK1|TRAF6|MYD88
	80135	regulation of cellular response to stress	0.0028722	0.016735	2	IL1A|TRAF6
	7165	signal transduction	0.0030874	0.016735	5	IL1A|IRAK1|TOLLIP|TRAF6|MYD88
	51090	regulation of transcription factor activity	0.0030915	0.016735	2	IRAK1|TRAF6
	90046	regulation of transcription regulator activity	0.0030915	0.016735	2	IRAK1|TRAF6
	19886	antigen processing and presentation of exogenous peptide antigen via MHC class II	0.003142	0.016735	1	TRAF6
	2495	antigen processing and presentation of peptide antigen via MHC class II	0.003142	0.016735	1	TRAF6
	2724	regulation of T cell cytokine production	0.003142	0.016735	1	TRAF6
	2755	MyD88-dependent toll-like receptor signaling pathway	0.003142	0.016735	1	IRAK1
	31664	regulation of lipopolysaccharide-mediated signaling pathway	0.003142	0.016735	1	TRAF6
	42940	D-amino acid transport	0.003142	0.016735	1	NFKBIE
	51049	regulation of transport	0.0032758	0.017266	3	IL1A|TRAF6|NFKBIE
	50778	positive regulation of immune response	0.003553	0.018534	2	IRAK1|TRAF6
	45410	positive regulation of interleukin-6 biosynthetic process	0.0037694	0.018884	1	TRAF6
	2478	antigen processing and presentation of exogenous peptide antigen	0.0037694	0.018884	1	TRAF6
	10893	positive regulation of steroid biosynthetic process	0.0037694	0.018884	1	IL1A
	32743	positive regulation of interleukin-2 production	0.0037694	0.018884	1	TRAF6
	10646	regulation of cell communication	0.0038152	0.018926	4	IL1A|IRAK1|TRAF6|MYD88
	23034	intracellular signaling pathway	0.0038639	0.018982	4	IRAK1|TOLLIP|TRAF6|MYD88
	51249	regulation of lymphocyte activation	0.0040958	0.019738	2	TNFRSF13B|TRAF6
	51101	regulation of DNA binding	0.0040958	0.019738	2	IRAK1|TRAF6
	48522	positive regulation of cellular process	0.0041358	0.019742	5	IL1A|IRAK1|TRAF6|CAPN1|MYD88
	43408	regulation of MAPKKK cascade	0.0043022	0.019862	2	IL1A|TRAF6
	31347	regulation of defense response	0.0043022	0.019862	2	IRAK1|MYD88
	45084	positive regulation of interleukin-12 biosynthetic process	0.0043964	0.019862	1	TRAF6
	30889	negative regulation of B cell proliferation	0.0043964	0.019862	1	TNFRSF13B
	19884	antigen processing and presentation of exogenous antigen	0.0043964	0.019862	1	TRAF6
	45672	positive regulation of osteoclast differentiation	0.0043964	0.019862	1	TRAF6
	45087	innate immune response	0.004567	0.02045	2	TOLLIP|MYD88
	23052	signaling	0.0049528	0.021984	6	IL1A|TNFRSF13B|IRAK1|TOLLIP|TRAF6|MYD88
	45075	regulation of interleukin-12 biosynthetic process	0.005023	0.022101	1	TRAF6
	2694	regulation of leukocyte activation	0.0052901	0.023076	2	TNFRSF13B|TRAF6
	6952	defense response	0.0055933	0.023623	3	IL1A|TOLLIP|MYD88
	43011	myeloid dendritic cell differentiation	0.0056493	0.023623	1	TRAF6
	1782	B cell homeostasis	0.0056493	0.023623	1	TNFRSF13B
	2833	positive regulation of response to biotic stimulus	0.0056493	0.023623	1	TRAF6
	51023	regulation of immunoglobulin secretion	0.0056493	0.023623	1	TRAF6
	23046	signaling process	0.0057424	0.023623	5	IL1A|IRAK1|TOLLIP|TRAF6|MYD88
	23060	signal transmission	0.0057424	0.023623	5	IL1A|IRAK1|TOLLIP|TRAF6|MYD88
	50865	regulation of cell activation	0.0060017	0.024491	2	TNFRSF13B|TRAF6
	42088	T-helper 1 type immune response	0.0062753	0.024807	1	TRAF6
	2720	positive regulation of cytokine production involved in immune response	0.0062753	0.024807	1	TRAF6
	1773	myeloid dendritic cell activation	0.0062753	0.024807	1	TRAF6
	31663	lipopolysaccharide-mediated signaling pathway	0.0062753	0.024807	1	IRAK1
	48518	positive regulation of biological process	0.0063688	0.024982	5	IL1A|IRAK1|TRAF6|CAPN1|MYD88
	51098	regulation of binding	0.0065628	0.025544	2	IRAK1|TRAF6
	31293	membrane protein intracellular domain proteolysis	0.0069009	0.026254	1	TRAF6
	2711	positive regulation of T cell mediated immunity	0.0069009	0.026254	1	TRAF6
	32494	response to peptidoglycan	0.0069009	0.026254	1	IRAK1
	50794	regulation of cellular process	0.0070698	0.026589	8	IL1A|TNFRSF13B|IRAK1|TOLLIP|TRAF6|CAPN1|NFKBIE|MYD88
	10557	positive regulation of macromolecule biosynthetic process	0.007094	0.026589	3	IL1A|IRAK1|TRAF6
	32874	positive regulation of stress-activated MAPK cascade	0.0075261	0.028002	1	IL1A
	45086	positive regulation of interleukin-2 biosynthetic process	0.008151	0.029861	1	IL1A
	10575	positive regulation vascular endothelial growth factor production	0.008151	0.029861	1	IL1A
	31328	positive regulation of cellular biosynthetic process	0.0084879	0.029861	3	IL1A|IRAK1|TRAF6
	9617	response to bacterium	0.0086725	0.029861	2	IL1A|IRAK1
	32879	regulation of localization	0.0087185	0.029861	3	IL1A|TRAF6|NFKBIE
	45408	regulation of interleukin-6 biosynthetic process	0.0087755	0.029861	1	TRAF6
	45453	bone resorption	0.0087755	0.029861	1	TRAF6
	2702	positive regulation of production of molecular mediator of immune response	0.0087755	0.029861	1	TRAF6
	50869	negative regulation of B cell activation	0.0087755	0.029861	1	TNFRSF13B
	51930	regulation of sensory perception of pain	0.0087755	0.029861	1	IL1A
	51931	regulation of sensory perception	0.0087755	0.029861	1	IL1A
	42994	cytoplasmic sequestering of transcription factor	0.0087755	0.029861	1	NFKBIE
	45321	leukocyte activation	0.0088179	0.029861	2	TOLLIP|TRAF6
	9891	positive regulation of biosynthetic process	0.008852	0.029861	3	IL1A|IRAK1|TRAF6
	50776	regulation of immune response	0.0089644	0.02991	2	IRAK1|TRAF6
	45860	positive regulation of protein kinase activity	0.009038	0.02991	2	IRAK1|TRAF6
	42221	response to chemical stimulus	0.0090439	0.02991	4	IL1A|IRAK1|TRAF6|MYD88
	2224	toll-like receptor signaling pathway	0.0093997	0.030329	1	IRAK1
	10574	regulation of vascular endothelial growth factor production	0.0093997	0.030329	1	IL1A
	15804	neutral amino acid transport	0.0093997	0.030329	1	NFKBIE
	51046	regulation of secretion	0.0094105	0.030329	2	IL1A|TRAF6
	33674	positive regulation of kinase activity	0.0097134	0.031107	2	IRAK1|TRAF6
	32872	regulation of stress-activated MAPK cascade	0.010024	0.031503	1	IL1A
	34605	cellular response to heat	0.010024	0.031503	1	IL1A
	45940	positive regulation of steroid metabolic process	0.010024	0.031503	1	IL1A
	50789	regulation of biological process	0.010333	0.032068	8	IL1A|TNFRSF13B|IRAK1|TOLLIP|TRAF6|CAPN1|NFKBIE|MYD88
	42592	homeostatic process	0.010365	0.032068	3	IL1A|TNFRSF13B|TRAF6
	51347	positive regulation of transferase activity	0.010411	0.032068	2	IRAK1|TRAF6
	71222	cellular response to lipopolysaccharide	0.010647	0.032068	1	IRAK1
	46688	response to copper ion	0.010647	0.032068	1	IL1A
	2709	regulation of T cell mediated immunity	0.010647	0.032068	1	TRAF6
	70534	protein K63-linked ubiquitination	0.010647	0.032068	1	TRAF6
	50896	response to stimulus	0.010818	0.032292	6	IL1A|IRAK1|TOLLIP|TRAF6|IL1R2|MYD88
	65008	regulation of biological quality	0.010849	0.032292	4	IL1A|TNFRSF13B|TRAF6|NFKBIE
	51220	cytoplasmic sequestering of protein	0.01127	0.032654	1	NFKBIE
	2221	pattern recognition receptor signaling pathway	0.01127	0.032654	1	IRAK1
	2504	antigen processing and presentation of peptide or polysaccharide antigen via MHC class II	0.01127	0.032654	1	TRAF6
	2718	regulation of cytokine production involved in immune response	0.01127	0.032654	1	TRAF6
	2684	positive regulation of immune system process	0.011293	0.032654	2	IRAK1|TRAF6
	45076	regulation of interleukin-2 biosynthetic process	0.011893	0.033808	1	IL1A
	33619	membrane protein proteolysis	0.011893	0.033808	1	TRAF6
	42992	negative regulation of transcription factor import into nucleus	0.011893	0.033808	1	NFKBIE
	1775	cell activation	0.012124	0.034271	2	TOLLIP|TRAF6
	71219	cellular response to molecule of bacterial origin	0.012515	0.034418	1	IRAK1
	1659	temperature homeostasis	0.012515	0.034418	1	IL1A
	2758	innate immune response-activating signal transduction	0.012515	0.034418	1	IRAK1
	2763	positive regulation of myeloid leukocyte differentiation	0.012515	0.034418	1	TRAF6
	46849	bone remodeling	0.012515	0.034418	1	TRAF6
	35556	intracellular signal transduction	0.01268	0.034682	3	IRAK1|TRAF6|MYD88
	2218	activation of innate immune response	0.013138	0.035173	1	IRAK1
	46330	positive regulation of JNK cascade	0.013138	0.035173	1	IL1A
	42308	negative regulation of protein import into nucleus	0.013138	0.035173	1	NFKBIE
	32655	regulation of interleukin-12 production	0.013138	0.035173	1	TRAF6
	1959	regulation of cytokine-mediated signaling pathway	0.013759	0.036643	1	IRAK1
	51865	protein autoubiquitination	0.014381	0.037899	1	TRAF6
	46889	positive regulation of lipid biosynthetic process	0.014381	0.037899	1	IL1A
	51785	positive regulation of nuclear division	0.015002	0.038533	1	IL1A
	2637	regulation of immunoglobulin production	0.015002	0.038533	1	TRAF6
	50852	T cell receptor signaling pathway	0.015002	0.038533	1	TRAF6
	46823	negative regulation of nucleocytoplasmic transport	0.015002	0.038533	1	NFKBIE
	45840	positive regulation of mitosis	0.015002	0.038533	1	IL1A
	2260	lymphocyte homeostasis	0.015623	0.039195	1	TNFRSF13B
	45670	regulation of osteoclast differentiation	0.015623	0.039195	1	TRAF6
	2824	positive regulation of adaptive immune response based on somatic recombination of immune receptors built from immunoglobulin superfamily domains	0.015623	0.039195	1	TRAF6
	48002	antigen processing and presentation of peptide antigen	0.015623	0.039195	1	TRAF6
	6954	inflammatory response	0.015707	0.039195	2	IL1A|TOLLIP
	65007	biological regulation	0.015725	0.039195	8	IL1A|TNFRSF13B|IRAK1|TOLLIP|TRAF6|CAPN1|NFKBIE|MYD88
	10332	response to gamma radiation	0.016243	0.039898	1	IL1A
	32088	negative regulation of NF-kappaB transcription factor activity	0.016243	0.039898	1	IRAK1
	2821	positive regulation of adaptive immune response	0.016243	0.039898	1	TRAF6
	70304	positive regulation of stress-activated protein kinase signaling cascade	0.016863	0.04122	1	IL1A
	90317	negative regulation of intracellular protein transport	0.017483	0.041727	1	NFKBIE
	50715	positive regulation of cytokine secretion	0.017483	0.041727	1	IL1A
	50810	regulation of steroid biosynthetic process	0.017483	0.041727	1	IL1A
	2705	positive regulation of leukocyte mediated immunity	0.017483	0.041727	1	TRAF6
	2708	positive regulation of lymphocyte mediated immunity	0.017483	0.041727	1	TRAF6
	10604	positive regulation of macromolecule metabolic process	0.017658	0.041834	3	IL1A|IRAK1|TRAF6
	6950	response to stress	0.017693	0.041834	4	IL1A|TOLLIP|TRAF6|MYD88
	48661	positive regulation of smooth muscle cell proliferation	0.018102	0.042603	1	TRAF6
	32387	negative regulation of intracellular transport	0.018721	0.043855	1	NFKBIE
	51094	positive regulation of developmental process	0.018868	0.043984	2	IL1A|TRAF6
	31325	positive regulation of cellular metabolic process	0.01895	0.043984	3	IL1A|IRAK1|TRAF6
	70664	negative regulation of leukocyte proliferation	0.019339	0.04428	1	TNFRSF13B
	32945	negative regulation of mononuclear cell proliferation	0.019339	0.04428	1	TNFRSF13B
	50672	negative regulation of lymphocyte proliferation	0.019339	0.04428	1	TNFRSF13B
	51707	response to other organism	0.019907	0.045083	2	IL1A|IRAK1
	30888	regulation of B cell proliferation	0.019958	0.045083	1	TNFRSF13B
	1776	leukocyte homeostasis	0.019958	0.045083	1	TNFRSF13B
	51716	cellular response to stimulus	0.020077	0.04515	3	IL1A|IRAK1|TRAF6
	60606	tube closure	0.020576	0.045664	1	TRAF6
	70374	positive regulation of ERK1 and ERK2 cascade	0.020576	0.045664	1	IL1A
	1843	neural tube closure	0.020576	0.045664	1	TRAF6
	45859	regulation of protein kinase activity	0.021187	0.046814	2	IRAK1|TRAF6
	9893	positive regulation of metabolic process	0.021809	0.047775	3	IL1A|IRAK1|TRAF6
	50851	antigen receptor-mediated signaling pathway	0.021811	0.047775	1	TRAF6
	8285	negative regulation of cell proliferation	0.022279	0.048291	2	IL1A|TNFRSF13B
	50707	regulation of cytokine secretion	0.022427	0.048291	1	IL1A
	14020	primary neural tube formation	0.022427	0.048291	1	TRAF6
	2831	regulation of response to biotic stimulus	0.022427	0.048291	1	TRAF6
	43549	regulation of kinase activity	0.022723	0.048719	2	IRAK1|TRAF6
	42475	odontogenesis of dentine-containing tooth	0.023044	0.048993	1	TRAF6
	45639	positive regulation of myeloid cell differentiation	0.023044	0.048993	1	TRAF6
	43507	positive regulation of JUN kinase activity	0.02366	0.049677	1	TRAF6
	2573	myeloid leukocyte differentiation	0.02366	0.049677	1	TRAF6
	6953	acute-phase response	0.02366	0.049677	1	IL1A
	GO-ID	Description	p-value	corr p-value	x	Genes in test set
Module 16	5089	Rho guanyl-nucleotide exchange factor activity	0.00096778	0.021479	2	ARHGEF17|ARHGEF16
	8426	protein kinase C inhibitor activity	0.0012947	0.021479	1	SFN
	5088	Ras guanyl-nucleotide exchange factor activity	0.001371	0.021479	2	ARHGEF17|ARHGEF16
	5085	guanyl-nucleotide exchange factor activity	0.0038009	0.044661	2	ARHGEF17|ARHGEF16
Module 17	no annotations
Module 18	9931	calcium-dependent protein serine/threonine kinase activity	0.00051803	0.014502	1	PRKACA
	4698	calcium-dependent protein kinase C activity	0.00051803	0.014502	1	PRKACA
	5098	Ran GTPase activator activity	0.00051803	0.014502	1	RANGAP1
	35403	histone kinase activity (H3-T6 specific)	0.0010358	0.014502	1	PRKACA
	5093	Rab GDP-dissociation inhibitor activity	0.0010358	0.014502	1	GDI2
	10857	calcium-dependent protein kinase activity	0.0010358	0.014502	1	PRKACA
	35184	histone threonine kinase activity	0.0015534	0.018641	1	PRKACA
	4862	cAMP-dependent protein kinase inhibitor activity	0.0025878	0.027172	1	PRKACA
	5092	GDP-dissociation inhibitor activity	0.0031047	0.027654	1	GDI2
	4691	cAMP-dependent protein kinase activity	0.0036213	0.027654	1	PRKACA
	35173	histone kinase activity	0.0036213	0.027654	1	PRKACA
	4690	cyclic nucleotide-dependent protein kinase activity	0.0046539	0.032577	1	PRKACA
	8536	Ran GTPase binding	0.0056855	0.034678	1	RANBP2
	5096	GTPase activator activity	0.0057797	0.034678	2	GDI2|RANGAP1
	4697	protein kinase C activity	0.0077459	0.040966	1	PRKACA
	30234	enzyme regulator activity	0.0078031	0.040966	3	GDI2|PRKACA|RANGAP1
	5083	small GTPase regulator activity	0.0091315	0.043348	2	GDI2|RANGAP1
	30291	protein serine/threonine kinase inhibitor activity	0.0092888	0.043348	1	PRKACA
	3746	translation elongation factor activity	0.010316	0.045608	1	EEF1A1
	8047	enzyme activator activity	0.012818	0.049226	2	GDI2|RANGAP1
	4181	metallocarboxypeptidase activity	0.012881	0.049226	1	CPA4
	8270	zinc ion binding	0.012892	0.049226	4	RANBP2|ARIH1|PRKACA|CPA4
Module 19	9931	calcium-dependent protein serine/threonine kinase activity	0.00051803	0.014502	1	PRKACA
	4698	calcium-dependent protein kinase C activity	0.00051803	0.014502	1	PRKACA
	5098	Ran GTPase activator activity	0.00051803	0.014502	1	RANGAP1
	35403	histone kinase activity (H3-T6 specific)	0.0010358	0.014502	1	PRKACA
	5093	Rab GDP-dissociation inhibitor activity	0.0010358	0.014502	1	GDI2
	10857	calcium-dependent protein kinase activity	0.0010358	0.014502	1	PRKACA
	35184	histone threonine kinase activity	0.0015534	0.018641	1	PRKACA
	4862	cAMP-dependent protein kinase inhibitor activity	0.0025878	0.027172	1	PRKACA
	5092	GDP-dissociation inhibitor activity	0.0031047	0.027654	1	GDI2
	4691	cAMP-dependent protein kinase activity	0.0036213	0.027654	1	PRKACA
	35173	histone kinase activity	0.0036213	0.027654	1	PRKACA
	4690	cyclic nucleotide-dependent protein kinase activity	0.0046539	0.032577	1	PRKACA
	8536	Ran GTPase binding	0.0056855	0.034678	1	RANBP2
	5096	GTPase activator activity	0.0057797	0.034678	2	GDI2|RANGAP1
	4697	protein kinase C activity	0.0077459	0.040966	1	PRKACA
	30234	enzyme regulator activity	0.0078031	0.040966	3	GDI2|PRKACA|RANGAP1
	5083	small GTPase regulator activity	0.0091315	0.043348	2	GDI2|RANGAP1
	30291	protein serine/threonine kinase inhibitor activity	0.0092888	0.043348	1	PRKACA
	3746	translation elongation factor activity	0.010316	0.045608	1	EEF1A1
	8047	enzyme activator activity	0.012818	0.049226	2	GDI2|RANGAP1
	4181	metallocarboxypeptidase activity	0.012881	0.049226	1	CPA4
	8270	zinc ion binding	0.012892	0.049226	4	RANBP2|ARIH1|PRKACA|CPA4
Module 20	31997	N-terminal myristoylation domain binding	0.00058275	0.035622	1	CALM1
	5093	Rab GDP-dissociation inhibitor activity	0.0011652	0.035622	1	GDI1
	30618	transforming growth factor beta receptor, pathway-specific cytoplasmic mediator activity	0.0029107	0.035622	1	SMAD2
	5515	protein binding	0.003074	0.035622	9	EEF1A1|SMAD2|DAZAP2|GDI1|GLRX3|DCUN1D1|SCRIB|CALM1|SOCS5
	5092	GDP-dissociation inhibitor activity	0.003492	0.035622	1	GDI1
	31996	thioesterase binding	0.003492	0.035622	1	CALM1
	34713	type I transforming growth factor beta receptor binding	0.0040729	0.035622	1	SMAD2
	31432	titin binding	0.0040729	0.035622	1	CALM1
	70410	co-SMAD binding	0.0046536	0.035622	1	SMAD2
	19899	enzyme binding	0.0047615	0.035622	3	SMAD2|GLRX3|CALM1
	70411	I-SMAD binding	0.0058139	0.035622	1	SMAD2
	5072	transforming growth factor beta receptor, cytoplasmic mediator activity	0.0058139	0.035622	1	SMAD2
	70412	R-SMAD binding	0.0063937	0.035622	1	SMAD2
	5071	transmembrane receptor protein serine/threonine kinase signaling protein activity	0.0063937	0.035622	1	SMAD2
	5154	epidermal growth factor receptor binding	0.0075522	0.039272	1	SOCS5
	15035	protein disulfide oxidoreductase activity	0.0087096	0.042459	1	GLRX3
	5160	transforming growth factor beta receptor binding	0.010443	0.045231	1	SMAD2
	50699	WW domain binding	0.011021	0.045231	1	DAZAP2
	3746	translation elongation factor activity	0.011598	0.045231	1	EEF1A1
	15036	disulfide oxidoreductase activity	0.011598	0.045231	1	GLRX3
Module 21	8017	microtubule binding	0.00081581	0.033861	2	PRNP|MLPH
	31489	myosin V binding	0.0012946	0.033861	1	MLPH
	8160	protein tyrosine phosphatase activator activity	0.0012946	0.033861	1	IGFBP3
	15631	tubulin binding	0.0018057	0.033861	2	PRNP|MLPH
	19870	potassium channel inhibitor activity	0.0019414	0.033861	1	KCNA5
	16361	activin receptor activity, type I	0.0019414	0.033861	1	ACVRL1
	19838	growth factor binding	0.0020259	0.033861	2	ACVRL1|IGFBP3
	17002	activin receptor activity	0.0025877	0.034395	1	ACVRL1
	19211	phosphatase activator activity	0.0032337	0.034395	1	IGFBP3
	50998	nitric-oxide synthase binding	0.0032337	0.034395	1	CAV1
	5025	transforming growth factor beta receptor activity, type I	0.0032337	0.034395	1	ACVRL1
	31994	insulin-like growth factor I binding	0.0038793	0.037824	1	IGFBP3
	15271	outward rectifier potassium channel activity	0.0051695	0.046525	1	KCNA5
	48185	activin binding	0.0058139	0.047224	1	ACVRL1
	51010	microtubule plus-end binding	0.006458	0.047224	1	MLPH
	50431	transforming growth factor beta binding	0.006458	0.047224	1	ACVRL1
	5243	gap junction channel activity	0.0071018	0.048877	1	GJB2
Module 22	50827	toxin receptor binding	0.00045325	0.028639	1	ATN1
	19959	interleukin-8 binding	0.0013592	0.028639	1	A2M
	42975	peroxisome proliferator activated receptor binding	0.0018119	0.028639	1	EP300
	8432	JUN kinase binding	0.0018119	0.028639	1	ATN1
	19899	enzyme binding	0.0021097	0.028639	3	ATN1|EP300|A2M
	19901	protein kinase binding	0.0025826	0.028639	2	ATN1|EP300
	35259	glucocorticoid receptor binding	0.0027169	0.028639	1	EP300
	51019	mitogen-activated protein kinase binding	0.0027169	0.028639	1	EP300
	19900	kinase binding	0.0035917	0.028639	2	ATN1|EP300
	43425	bHLH transcription factor binding	0.0036211	0.028639	1	EP300
	19958	C-X-C chemokine binding	0.0036211	0.028639	1	A2M
	19966	interleukin-1 binding	0.0045246	0.032803	1	A2M
	50750	low-density lipoprotein receptor binding	0.0054274	0.033727	1	DNAJA1
	43120	tumor necrosis factor binding	0.0054274	0.033727	1	A2M
	5102	receptor binding	0.0061901	0.035903	3	DNAJA1|ATN1|EP300
	70325	lipoprotein receptor binding	0.0072309	0.039318	1	DNAJA1
	51059	NF-kappaB binding	0.0081316	0.041355	1	EP300
	4402	histone acetyltransferase activity	0.0090316	0.041355	1	EP300
	4468	lysine N-acetyltransferase activity	0.0090316	0.041355	1	EP300
	3712	transcription cofactor activity	0.0107	0.046543	2	ATN1|EP300
	19956	chemokine binding	0.011727	0.048585	1	A2M
Module 23	51015	actin filament binding	0.00032193	0.0169	2	FLNA|EGFR
	34987	immunoglobulin receptor binding	0.00058275	0.0169	1	FLNA
	34988	Fc-gamma receptor I complex binding	0.00058275	0.0169	1	FLNA
	34989	GTP-Ral binding	0.00058275	0.0169	1	FLNA
	4710	MAP/ERK kinase kinase activity	0.0011652	0.022527	1	EGFR
	5006	epidermal growth factor receptor activity	0.0011652	0.022527	1	EGFR
	17160	Ral GTPase binding	0.0017473	0.025337	1	FLNA
	30023	extracellular matrix constituent conferring elasticity	0.0017473	0.025337	1	ELN
	8092	cytoskeletal protein binding	0.0025481	0.032842	3	FLNA|BRCA1|EGFR
Module 24	46811	histone deacetylase inhibitor activity	0.00058275	0.014371	1	SKI
	31625	ubiquitin protein ligase binding	0.00067411	0.014371	2	SKI|RB1
	16564	transcription repressor activity	0.00076435	0.014371	3	SKI|RB1|HDAC1
	30528	transcription regulator activity	0.00079111	0.014371	5	SKI|RB1|SUPT16H|NFIX|HDAC1
	31386	protein tag	0.0011652	0.014371	1	ISG15
	35033	histone deacetylase regulator activity	0.0011652	0.014371	1	SKI
	8134	transcription factor binding	0.0027692	0.029274	3	SKI|RB1|HDAC1
	8159	positive transcription elongation factor activity	0.003492	0.032301	1	SUPT16H
	19899	enzyme binding	0.0047615	0.03915	3	SKI|RB1|HDAC1
	19900	kinase binding	0.0060494	0.044765	2	SKI|RB1
	70491	transcription repressor binding	0.0075522	0.049578	1	SKI
	33558	protein deacetylase activity	0.0087096	0.049578	1	HDAC1
	4407	histone deacetylase activity	0.0087096	0.049578	1	HDAC1
Module 25	16900	oxidoreductase activity, acting on the CH-OH group of donors, disulfide as acceptor	0.0006475	0.011115	1	VKORC1
	51575	5'-deoxyribose-5-phosphate lyase activity	0.0006475	0.011115	1	XRCC6
	51577	MyoD binding	0.0006475	0.011115	1	CREBBP
	43426	MRF binding	0.0006475	0.011115	1	CREBBP
	47057	vitamin-K-epoxide reductase (warfarin-sensitive) activity	0.0006475	0.011115	1	VKORC1
	47058	vitamin-K-epoxide reductase (warfarin-insensitive) activity	0.0006475	0.011115	1	VKORC1
	4677	DNA-dependent protein kinase activity	0.0019414	0.022218	1	PRKDC
	3909	DNA ligase activity	0.0019414	0.022218	1	LIG4
	3910	DNA ligase (ATP) activity	0.0019414	0.022218	1	LIG4
	42975	peroxisome proliferator activated receptor binding	0.0025877	0.026654	1	CREBBP
	16886	ligase activity, forming phosphoric ester bonds	0.0032337	0.030279	1	LIG4
	8022	protein C-terminus binding	0.0038515	0.033059	2	XRCC6|LIG4
	43425	bHLH transcription factor binding	0.0051695	0.040958	1	CREBBP
Module 26	no annotations
Module 27	46332	SMAD binding	1.0313e-11	1.2995e-09	6	ACVR1|SMAD1|SMAD4|BMP2|SMURF2|SMURF1
	70411	I-SMAD binding	1.5881e-07	1.0005e-05	3	SMAD1|SMAD4|SMURF1
	42802	identical protein binding	6.7985e-06	0.00028554	7	ACVR1|SMAD1|HK3|SMAD4|BMP2|COL2A1|SMURF2
	48185	activin binding	4.5983e-05	0.0012628	2	ACVR1|SMURF1
	5072	transforming growth factor beta receptor, cytoplasmic mediator activity	5.7439e-05	0.0012628	2	SMAD1|SMAD4
	70412	R-SMAD binding	7.0155e-05	0.0012628	2	SMAD4|SMURF1
	5071	transmembrane receptor protein serine/threonine kinase signaling protein activity	7.0155e-05	0.0012628	2	SMAD1|SMAD4
	5515	protein binding	0.00016216	0.002554	17	ACVR1|ACTR2|SMAD1|SMAD4|SMURF2|SMURF1|BMP2|COL2A1|BMP1
	5057	receptor signaling protein activity	0.00075221	0.010013	3	ACVR1|SMAD1|SMAD4
	8083	growth factor activity	0.00079471	0.010013	3	GRN|BMP2|BMP1
	30616	transforming growth factor beta receptor, common-partner cytoplasmic mediator activity	0.0011657	0.013353	1	SMAD4
	5125	cytokine activity	0.001449	0.015215	3	GRN|BMP2|BMP1
	48184	follistatin binding	0.0023302	0.020886	1	ACVR1
	4820	glycine-tRNA ligase activity	0.0023302	0.020886	1	SMAD1
	3702	RNA polymerase II transcription factor activity	0.0024864	0.020886	3	SMAD1|GFI1B|HOXA1
	46983	protein dimerization activity	0.0039111	0.0308	4	ACVR1|SMAD1|SMAD4|BMP2
	19211	phosphatase activator activity	0.0058158	0.036619	1	BMP2
	4396	hexokinase activity	0.0058158	0.036619	1	HK3
	70700	BMP receptor binding	0.0058158	0.036619	1	BMP2
	30618	transforming growth factor beta receptor, pathway-specific cytoplasmic mediator activity	0.0058158	0.036619	1	SMAD1
	19838	growth factor binding	0.0066483	0.036619	2	ACVR1|COL2A1
	19955	cytokine binding	0.0067703	0.036619	2	ACVR1|ELANE
	70696	transmembrane receptor protein serine/threonine kinase binding	0.0069751	0.036619	1	BMP2
	30020	extracellular matrix structural constituent conferring tensile strength	0.0069751	0.036619	1	COL2A1
	33612	receptor serine/threonine kinase binding	0.0081332	0.040991	1	BMP2
	4175	endopeptidase activity	0.0087138	0.041805	3	HK3|BMP1|ELANE
	42803	protein homodimerization activity	0.0089717	0.041805	3	ACVR1|SMAD4|BMP2
	70410	co-SMAD binding	0.00929	0.041805	1	SMAD1

## Sheet: Sheet2
Sheet 2
Molecular functions of top-10 overlapping core proteins of identified modules of Invasive PPI-1st order network for DEGs in OS Phenotypes.
	GO-ID	Description	p-value	corr p-value	number of proteins	Genes in test set
Module 1	30332	cyclin binding	1.0845e-05	0.0011712	2	CDK6|CUL3
	4693	cyclin-dependent protein kinase activity	0.00012157	0.0065647	2	CDK6|CDK2
	34056	estrogen response element binding	0.00058275	0.018201	1	ESR1
	31625	ubiquitin protein ligase binding	0.00067411	0.018201	2	CUL3|TP53
	30284	estrogen receptor activity	0.0011652	0.020974	1	ESR1
	35033	histone deacetylase regulator activity	0.0011652	0.020974	1	TP53
	8201	heparin binding	0.0017832	0.022868	2	APP|FN1
	10843	promoter binding	0.0018473	0.022868	2	ESR1|TP53
	44212	DNA regulatory region binding	0.0019786	0.022868	2	ESR1|TP53
	33130	acetylcholine receptor binding	0.0023292	0.022868	1	APP
	739	DNA strand annealing activity	0.0023292	0.022868	1	TP53
	30235	nitric-oxide synthase regulator activity	0.0029107	0.024239	1	ESR1
	5515	protein binding	0.003074	0.024239	9	EEF1A1|APP|CDK6|CUL3|CDK2|FN1|GRB2|ESR1|TP53
	5539	glycosaminoglycan binding	0.003142	0.024239	2	APP|FN1
	30247	polysaccharide binding	0.0037963	0.025625	2	APP|FN1
	1871	pattern binding	0.0037963	0.025625	2	APP|FN1
	51721	protein phosphatase 2A binding	0.0058139	0.034884	1	TP53
	1784	phosphotyrosine binding	0.0058139	0.034884	1	GRB2
	35035	histone acetyltransferase binding	0.0063937	0.036343	1	TP53
	43560	insulin receptor substrate binding	0.0069731	0.037655	1	GRB2
	5154	epidermal growth factor receptor binding	0.0075522	0.03884	1	GRB2
	45309	protein phosphorylated amino acid binding	0.0087096	0.042756	1	GRB2
Module 2	4866	endopeptidase inhibitor activity	6.6684e-05	0.0018326	3	SERPINA3|APP|HSPA5
	61135	endopeptidase regulator activity	6.8054e-05	0.0018326	3	SERPINA3|APP|HSPA5
	30414	peptidase inhibitor activity	7.9678e-05	0.0018326	3	SERPINA3|APP|HSPA5
	61134	peptidase regulator activity	0.00012016	0.0020728	3	SERPINA3|APP|HSPA5
	4857	enzyme inhibitor activity	0.00045198	0.0062373	3	SERPINA3|APP|HSPA5
	31625	ubiquitin protein ligase binding	0.00067411	0.0077522	2	HSPA5|CUL3
	30234	enzyme regulator activity	0.00096013	0.0094642	4	SERPINA3|APP|HSP90AA1|HSPA5
	4867	serine-type endopeptidase inhibitor activity	0.0012564	0.010837	2	SERPINA3|APP
	30911	TPR domain binding	0.0017473	0.012746	1	HSP90AA1
	51082	unfolded protein binding	0.0018473	0.012746	2	HSP90AA1|HSPA5
	33130	acetylcholine receptor binding	0.0023292	0.01355	1	APP
	43008	ATP-dependent protein binding	0.0029107	0.01355	1	HSPA5
	30235	nitric-oxide synthase regulator activity	0.0029107	0.01355	1	HSP90AA1
	51787	misfolded protein binding	0.0029107	0.01355	1	HSPA5
	5515	protein binding	0.003074	0.01355	9	KISS1|SERPINA3|APP|HSP90AA1|COPS5|HSPA5|CUL3|BGN|YWHAZ
	5539	glycosaminoglycan binding	0.003142	0.01355	2	APP|BGN
	30247	polysaccharide binding	0.0037963	0.014553	2	APP|BGN
	1871	pattern binding	0.0037963	0.014553	2	APP|BGN
	30332	cyclin binding	0.0052339	0.019007	1	CUL3
	43027	caspase inhibitor activity	0.0069731	0.024057	1	HSPA5
	43022	ribosome binding	0.0092879	0.030517	1	HSPA5
	16504	peptidase activator activity	0.013903	0.043605	1	APP
	51087	chaperone binding	0.017352	0.047572	1	HSPA5
	50840	extracellular matrix binding	0.017352	0.047572	1	BGN
	30246	carbohydrate binding	0.017874	0.047572	2	APP|BGN
	43028	caspase regulator activity	0.017926	0.047572	1	HSPA5
Module 3		No annotations
Module 4	5006	epidermal growth factor receptor activity	3.0188e-07	2.7472e-05	2	ERBB2|EGFR
	4716	receptor signaling protein tyrosine kinase activity	3.1574e-05	0.0014366	2	ERBB2|EGFR
	5539	glycosaminoglycan binding	6.9441e-05	0.0016841	3	APP|FN1|DCN
	30247	polysaccharide binding	9.2535e-05	0.0016841	3	APP|FN1|DCN
	1871	pattern binding	9.2535e-05	0.0016841	3	APP|FN1|DCN
	5518	collagen binding	0.00020993	0.0031839	2	FN1|DCN
	19899	enzyme binding	0.0002969	0.0035072	4	ERBB2|SUMO2|RAC1|EGFR
	19903	protein phosphatase binding	0.00030832	0.0035072	2	ERBB2|EGFR
	19902	phosphatase binding	0.00037924	0.0038346	2	ERBB2|EGFR
	4714	transmembrane receptor protein tyrosine kinase activity	0.00061607	0.0055767	2	ERBB2|EGFR
	31625	ubiquitin protein ligase binding	0.00067411	0.0055767	2	ERBB2|SUMO2
	19199	transmembrane receptor protein kinase activity	0.00093172	0.0068697	2	ERBB2|EGFR
	30246	carbohydrate binding	0.00098138	0.0068697	3	APP|FN1|DCN
	4710	MAP/ERK kinase kinase activity	0.0011652	0.0075738	1	EGFR
	4867	serine-type endopeptidase inhibitor activity	0.0012564	0.0076222	2	SERPINA3|APP
	8201	heparin binding	0.0017832	0.010142	2	APP|FN1
	33130	acetylcholine receptor binding	0.0023292	0.011775	1	APP
	43125	ErbB-3 class receptor binding	0.0023292	0.011775	1	ERBB2
	4713	protein tyrosine kinase activity	0.0027778	0.012825	2	ERBB2|EGFR
	4866	endopeptidase inhibitor activity	0.0030593	0.012825	2	SERPINA3|APP
	5515	protein binding	0.003074	0.012825	9	SERPINA3|APP|ERBB2|SUMO2|FN1|RAC1|EGFR|DCN|NFKB1
	61135	endopeptidase regulator activity	0.0031005	0.012825	2	SERPINA3|APP
	30414	peptidase inhibitor activity	0.00344	0.01284	2	SERPINA3|APP
	31996	thioesterase binding	0.003492	0.01284	1	RAC1
	5057	receptor signaling protein activity	0.0035275	0.01284	2	ERBB2|EGFR
	61134	peptidase regulator activity	0.004509	0.015782	2	SERPINA3|APP
	51879	Hsp90 protein binding	0.0052339	0.01764	1	ERBB2
	3677	DNA binding	0.0057373	0.018109	5	SERPINA3|APP|ERBB2|EGFR|NFKB1
	30742	GTP-dependent protein binding	0.0058139	0.018109	1	RAC1
	42802	identical protein binding	0.00597	0.018109	3	APP|ERBB2|EGFR
	46982	protein heterodimerization activity	0.0065114	0.019114	2	ERBB2|EGFR
	4857	enzyme inhibitor activity	0.010766	0.030391	2	SERPINA3|APP
	4709	MAP kinase kinase kinase activity	0.011021	0.030391	1	EGFR
	16504	peptidase activator activity	0.013903	0.037211	1	APP
	50840	extracellular matrix binding	0.017352	0.045115	1	DCN
Module 5	31625	ubiquitin protein ligase binding	4.2592e-08	3.5777e-06	4	CUL3|SUMO2|CUL1|TP53
	30332	cyclin binding	1.0845e-05	0.00034752	2	CDK6|CUL3
	19899	enzyme binding	1.2412e-05	0.00034752	5	CDC42|CUL3|SUMO2|CUL1|TP53
	35033	histone deacetylase regulator activity	0.0011652	0.024469	1	TP53
	739	DNA strand annealing activity	0.0023292	0.03913	1	TP53
	5515	protein binding	0.003074	0.041904	9	CDC42|GAL|CDK6|CUL3|SUMO2|CUL1|GRB2|TP53|ELAVL1
	31996	thioesterase binding	0.003492	0.041904	1	CDC42
Module 6		No Annotations
Module 7		No Annotations
Module 8	5057	receptor signaling protein activity	2.0588e-06	9.1646e-05	4	STAT1|MAPK6|JAK2|JAK1
	4718	Janus kinase activity	2.2629e-06	9.1646e-05	2	JAK2|JAK1
	5131	growth hormone receptor binding	3.7701e-06	0.00010179	2	JAK2|JAK1
	4716	receptor signaling protein tyrosine kinase activity	3.945e-05	0.00079886	2	JAK2|JAK1
	4715	non-membrane spanning protein tyrosine kinase activity	0.00029054	0.0047067	2	JAK2|JAK1
	35400	histone tyrosine kinase activity	0.00064754	0.007493	1	JAK2
	35401	histone kinase activity (H3-Y41 specific)	0.00064754	0.007493	1	JAK2
	166	nucleotide binding	0.0011873	0.012022	6	TUBA1A|NCL|MAPK6|JAK2|ACTG1|JAK1
	51427	hormone receptor binding	0.0014662	0.013196	2	JAK2|JAK1
	5143	interleukin-12 receptor binding	0.0019415	0.015726	1	JAK2
	33130	acetylcholine receptor binding	0.0025879	0.019056	1	JAK2
	5062	hematopoietin/interferon-class (D200-domain) cytokine receptor signal transducer activity	0.0032339	0.019607	1	STAT1
	4713	protein tyrosine kinase activity	0.0034523	0.019607	2	JAK2|JAK1
	32553	ribonucleotide binding	0.0036309	0.019607	5	TUBA1A|MAPK6|JAK2|ACTG1|JAK1
	32555	purine ribonucleotide binding	0.0036309	0.019607	5	TUBA1A|MAPK6|JAK2|ACTG1|JAK1
	17076	purine nucleotide binding	0.0044157	0.020362	5	TUBA1A|MAPK6|JAK2|ACTG1|JAK1
	51428	peptide hormone receptor binding	0.0045249	0.020362	1	JAK2
	35173	histone kinase activity	0.0045249	0.020362	1	JAK2
	4672	protein kinase activity	0.0048943	0.020865	3	MAPK6|JAK2|JAK1
	5198	structural molecule activity	0.0058682	0.022745	3	TUBA1A|RPL18A|ACTG1
	5126	cytokine receptor binding	0.0060932	0.022745	2	JAK2|JAK1
	43395	heparan sulfate proteoglycan binding	0.0064585	0.022745	1	GPC2
	43548	phosphoinositide 3-kinase binding	0.0064585	0.022745	1	JAK2
	43560	insulin receptor substrate binding	0.0077456	0.026126	1	JAK2
	16773	phosphotransferase activity, alcohol group as acceptor	0.0081187	0.026126	3	MAPK6|JAK2|JAK1
	43394	proteoglycan binding	0.0083887	0.026126	1	GPC2
	42162	telomeric DNA binding	0.0090313	0.026126	1	NCL
	4707	MAP kinase activity	0.0090313	0.026126	1	MAPK6
	16301	kinase activity	0.010247	0.028622	3	MAPK6|JAK2|JAK1
	5524	ATP binding	0.010816	0.029202	4	MAPK6|JAK2|ACTG1|JAK1
	32559	adenyl ribonucleotide binding	0.011421	0.029842	4	MAPK6|JAK2|ACTG1|JAK1
	30554	adenyl nucleotide binding	0.013732	0.03476	4	MAPK6|JAK2|ACTG1|JAK1
	1883	purine nucleoside binding	0.014853	0.036151	4	MAPK6|JAK2|ACTG1|JAK1
	1882	nucleoside binding	0.015174	0.036151	4	MAPK6|JAK2|ACTG1|JAK1
	5515	protein binding	0.016188	0.036482	9	TUBA1A|RPL18A|MDK|STAT1|NCL|GPC2|JAK2|ACTG1|JAK1
	16772	transferase activity, transferring phosphorus-containing groups	0.016214	0.036482	3	MAPK6|JAK2|JAK1
	42169	SH2 domain binding	0.017352	0.037986	1	JAK2
	5102	receptor binding	0.01855	0.039541	3	MDK|JAK2|JAK1
Module 9	32556	pyrimidine deoxyribonucleotide binding	0.0006475	0.02654	1	DCTPP1
	47840	dCTP diphosphatase activity	0.0006475	0.02654	1	DCTPP1
	19103	pyrimidine nucleotide binding	0.0012946	0.02654	1	DCTPP1
	5093	Rab GDP-dissociation inhibitor activity	0.0012946	0.02654	1	GDI1
	32552	deoxyribonucleotide binding	0.0019414	0.031838	1	DCTPP1
	19788	NEDD8 ligase activity	0.0025877	0.035366	1	UBE2F
	47429	nucleoside-triphosphate diphosphatase activity	0.0038793	0.039763	1	DCTPP1
	5092	GDP-dissociation inhibitor activity	0.0038793	0.039763	1	GDI1
Module 10		No Annotations
Module 11	5201	extracellular matrix structural constituent	1.1415e-05	0.00074199	3	COL5A2|PXN|COL8A2
	5518	collagen binding	0.00020995	0.0050109	2	ITGA2|ITGA1
	5198	structural molecule activity	0.00025267	0.0050109	4	COL5A2|PXN|COL8A2|VCL
	8013	beta-catenin binding	0.00030836	0.0050109	2	PXN|VCL
	5178	integrin binding	0.00057888	0.0075255	2	ITGA2|ITGA1
	2166	beta-dystroglycan binding	0.0011653	0.012624	1	VCL
	2162	dystroglycan binding	0.0017475	0.016226	1	VCL
	8330	protein tyrosine/threonine phosphatase activity	0.0029109	0.020636	1	PTPRZ1
	5515	protein binding	0.0030723	0.020636	9	PTPRZ1|ITGA2|ITGA1|COL5A2|PXN|COL8A2|KLHL12|UBQLN4|VCL
	30353	fibroblast growth factor receptor antagonist activity	0.0034922	0.020636	1	PXN
	5152	interleukin-1 receptor antagonist activity	0.0034922	0.020636	1	PXN
	45294	alpha-catenin binding	0.0040732	0.022063	1	VCL
	17166	vinculin binding	0.0052342	0.026171	1	PXN
	48019	receptor antagonist activity	0.0063941	0.026456	1	PXN
	30547	receptor inhibitor activity	0.0063941	0.026456	1	PXN
	46982	protein heterodimerization activity	0.0065122	0.026456	2	ITGA2|ITGA1
	32403	protein complex binding	0.0079282	0.030314	2	ITGA2|ITGA1
	43236	laminin binding	0.0098664	0.033943	1	ITGA2
	5001	transmembrane receptor protein tyrosine phosphatase activity	0.010444	0.033943	1	PTPRZ1
	19198	transmembrane receptor protein phosphatase activity	0.010444	0.033943	1	PTPRZ1
	45296	cadherin binding	0.012175	0.037686	1	VCL
	30545	receptor regulator activity	0.013328	0.038378	1	PXN
	5102	receptor binding	0.01358	0.038378	3	ITGA2|ITGA1|PXN
	5104	fibroblast growth factor receptor binding	0.014479	0.039215	1	PXN
	17048	Rho GTPase binding	0.016779	0.041615	1	VCL
	50840	extracellular matrix binding	0.017353	0.041615	1	ITGA2
	16684	oxidoreductase activity, acting on peroxide as acceptor	0.017927	0.041615	1	PXN
	4601	peroxidase activity	0.017927	0.041615	1	PXN
	50839	cell adhesion molecule binding	0.020791	0.046601	1	VCL
Module 12		no annotations
Module 13		no annotations
Module 14	4024	alcohol dehydrogenase activity, zinc-dependent	1.9553e-10	1.5838e-08	3	ADH4|ADH1B|ADH1A
	4022	alcohol dehydrogenase (NAD) activity	1.0931e-08	4.4272e-07	3	ADH4|ADH1B|ADH1A
	16616	oxidoreductase activity, acting on the CH-OH group of donors, NAD or NADP as acceptor	3.3422e-05	0.00090241	3	ADH4|ADH1B|ADH1A
	16614	oxidoreductase activity, acting on CH-OH group of donors	4.5274e-05	0.0009168	3	ADH4|ADH1B|ADH1A
	19115	benzaldehyde dehydrogenase activity	0.00064754	0.0087418	1	ADH4
	5503	all-trans retinal binding	0.00064754	0.0087418	1	ADH4
	4031	aldehyde oxidase activity	0.0012947	0.011652	1	ADH4
	35276	ethanol binding	0.0012947	0.011652	1	ADH4
	16623	oxidoreductase activity, acting on the aldehyde or oxo group of donors, oxygen as acceptor	0.0012947	0.011652	1	ADH4
	50897	cobalt ion binding	0.0019415	0.015726	1	PML
	3960	NADPH:quinone reductase activity	0.0025879	0.017468	1	ADH4
	50815	phosphoserine binding	0.0025879	0.017468	1	YWHAE
	15057	thrombin receptor activity	0.0032339	0.02015	1	GP1BA
	19841	retinol binding	0.0064585	0.033418	1	ADH4
	4745	retinol dehydrogenase activity	0.0071022	0.033418	1	ADH4
	48019	receptor antagonist activity	0.0071022	0.033418	1	ADH4
	30547	receptor inhibitor activity	0.0071022	0.033418	1	ADH4
	16918	retinal binding	0.0077456	0.033418	1	ADH4
	42802	identical protein binding	0.0082514	0.033418	3	CBY1|FBXO4|PML
	16491	oxidoreductase activity	0.0082514	0.033418	3	ADH4|ADH1B|ADH1A
	45309	protein phosphorylated amino acid binding	0.0096736	0.037312	1	YWHAE
Module 15	4175	endopeptidase activity	1.8248e-06	4.524e-05	5	MMP2|KLK3|CELA1|KLK2|KLKB1
	4252	serine-type endopeptidase activity	1.9556e-06	4.524e-05	4	KLK3|CELA1|KLK2|KLKB1
	8236	serine-type peptidase activity	3.3188e-06	4.524e-05	4	KLK3|CELA1|KLK2|KLKB1
	17171	serine hydrolase activity	3.5483e-06	4.524e-05	4	KLK3|CELA1|KLK2|KLKB1
	70011	peptidase activity, acting on L-amino acid peptides	1.2328e-05	0.00012357	5	MMP2|KLK3|CELA1|KLK2|KLKB1
	8233	peptidase activity	1.4537e-05	0.00012357	5	MMP2|KLK3|CELA1|KLK2|KLKB1
	48407	platelet-derived growth factor binding	2.069e-05	0.00015074	2	PDGFB|PDGFA
	5161	platelet-derived growth factor receptor binding	2.482e-05	0.00015822	2	PDGFB|PDGFA
	19838	growth factor binding	3.6415e-05	0.00020635	3	PDGFB|PDGFA|A2M
	5518	collagen binding	0.000262	0.0013362	2	PDGFB|PDGFA
	43498	cell surface binding	0.00030529	0.0014154	2	PDGFB|PDGFA
	70851	growth factor receptor binding	0.001219	0.0051809	2	PDGFB|PDGFA
	42803	protein homodimerization activity	0.0015241	0.0059792	3	PDGFB|PDGFA|SHBG
	19959	interleukin-8 binding	0.0019414	0.0070721	1	A2M
	5497	androgen binding	0.0025877	0.0087983	1	SHBG
	8083	growth factor activity	0.0045449	0.014487	2	PDGFB|PDGFA
	46983	protein dimerization activity	0.0051392	0.014647	3	PDGFB|PDGFA|SHBG
	19958	C-X-C chemokine binding	0.0051695	0.014647	1	A2M
	19966	interleukin-1 binding	0.006458	0.017335	1	A2M
	43120	tumor necrosis factor binding	0.0077451	0.01889	1	A2M
	46982	protein heterodimerization activity	0.008065	0.01889	2	PDGFB|PDGFA
	42802	identical protein binding	0.0082499	0.01889	3	PDGFB|PDGFA|SHBG
	16787	hydrolase activity	0.008519	0.01889	5	MMP2|KLK3|CELA1|KLK2|KLKB1
	19956	chemokine binding	0.016713	0.035515	1	A2M
	5102	receptor binding	0.018547	0.037782	3	PDGFB|PDGFA|TGFBI
	50840	extracellular matrix binding	0.019262	0.037782	1	TGFBI
Module 16	19787	small conjugating protein ligase activity	0.00021614	0.009065	3	UEVLD|UBE2D4|TRAF6
	16881	acid-amino acid ligase activity	0.00034843	0.009065	3	UEVLD|UBE2D4|TRAF6
	16879	ligase activity, forming carbon-nitrogen bonds	0.00048992	0.009065	3	UEVLD|UBE2D4|TRAF6
	5163	nerve growth factor receptor binding	0.0006475	0.009065	1	NGF
	35325	Toll-like receptor binding	0.0006475	0.009065	1	TOLLIP
	5165	neurotrophin receptor binding	0.0012946	0.015104	1	NGF
	5102	receptor binding	0.0019821	0.018308	4	IL1A|TOLLIP|NDN|NGF
	16874	ligase activity	0.0020923	0.018308	3	UEVLD|UBE2D4|TRAF6
	43422	protein kinase B binding	0.0032337	0.022636	1	TRAF6
	31435	mitogen-activated protein kinase kinase kinase binding	0.0032337	0.022636	1	TRAF6
	4842	ubiquitin-protein ligase activity	0.0052921	0.03012	2	UBE2D4|TRAF6
	5126	cytokine receptor binding	0.0060924	0.03012	2	IL1A|NGF
	5123	death receptor binding	0.0071018	0.03012	1	NGF
	43015	gamma-tubulin binding	0.0071018	0.03012	1	NDN
	5149	interleukin-1 receptor binding	0.0071018	0.03012	1	IL1A
	5031	tumor necrosis factor receptor activity	0.0071018	0.03012	1	TNFRSF19
	19900	kinase binding	0.0074953	0.03012	2	TOLLIP|TRAF6
	43120	tumor necrosis factor binding	0.0077451	0.03012	1	TNFRSF19
	5035	death receptor activity	0.0083881	0.030904	1	TNFRSF19
Module 17	31014	troponin T binding	1.9553e-10	1.6816e-08	3	TNNT1|TNNC1|TNNI2
	8092	cytoskeletal protein binding	2.2561e-07	9.7013e-06	6	TRIM63|TNNT1|TNNC1|TNNI2|CALM1|ACTB
	31432	titin binding	7.9118e-06	0.00022681	2	TRIM63|CALM1
	31997	N-terminal myristoylation domain binding	0.00064754	0.013922	1	CALM1
	47485	protein N-terminus binding	0.0010484	0.018033	2	TAF11|CALM1
	19855	calcium channel inhibitor activity	0.0025879	0.027812	1	TNNC1
	30172	troponin C binding	0.0025879	0.027812	1	TNNC1
	5497	androgen binding	0.0025879	0.027812	1	SHBG
	31013	troponin I binding	0.0032339	0.027812	1	TNNC1
	50998	nitric-oxide synthase binding	0.0032339	0.027812	1	ACTB
	31996	thioesterase binding	0.0038796	0.030331	1	CALM1
	19901	protein kinase binding	0.0054125	0.03879	2	TNNC1|ACTB
	19899	enzyme binding	0.0065981	0.042978	3	TNNC1|CALM1|ACTB
	19894	kinesin binding	0.0071022	0.042978	1	ACTB
	19900	kinase binding	0.0074962	0.042978	2	TNNC1|ACTB
	5523	tropomyosin binding	0.0090313	0.044357	1	TNNT1
	8200	ion channel inhibitor activity	0.0096736	0.044357	1	TNNC1
	42809	vitamin D receptor binding	0.010316	0.044357	1	TAF11
	16248	channel inhibitor activity	0.010316	0.044357	1	TNNC1
	5246	calcium channel regulator activity	0.010316	0.044357	1	TNNC1
Module 18	3690	double-stranded DNA binding	0.0016316	0.048421	2	ZEB1|SMAD3
	45545	syndecan binding	0.0019414	0.048421	1	CHRD
	30618	transforming growth factor beta receptor, pathway-specific cytoplasmic mediator activity	0.0032337	0.048421	1	SMAD3
	43566	structure-specific DNA binding	0.0036992	0.048421	2	ZEB1|SMAD3
	70410	co-SMAD binding	0.0051695	0.048421	1	SMAD3
	3706	ligand-regulated transcription factor activity	0.0058139	0.048421	1	SMAD3
	5072	transforming growth factor beta receptor, cytoplasmic mediator activity	0.006458	0.048421	1	SMAD3
	43565	sequence-specific DNA binding	0.006626	0.048421	3	ZEB1|SMAD3|ISL1
	34185	apolipoprotein binding	0.0071018	0.048421	1	PLG
	70412	R-SMAD binding	0.0071018	0.048421	1	SMAD3
	5071	transmembrane receptor protein serine/threonine kinase signaling protein activity	0.0071018	0.048421	1	SMAD3
Module 19	5126	cytokine receptor binding	0.00019382	0.010563	3	CXCL9|TNF|CX3CL1
	5125	cytokine activity	0.00022962	0.010563	3	CXCL9|TNF|CX3CL1
	8009	chemokine activity	0.00040163	0.011312	2	CXCL9|CX3CL1
	42379	chemokine receptor binding	0.0004918	0.011312	2	CXCL9|CX3CL1
	16908	MAP kinase 2 activity	0.0006475	0.011914	1	MAPK1
	5102	receptor binding	0.0019821	0.029991	4	CXCL9|PLA2G1B|TNF|CX3CL1
	15037	peptide disulfide oxidoreductase activity	0.0025877	0.029991	1	TXN
	5062	hematopoietin/interferon-class (D200-domain) cytokine receptor signal transducer activity	0.0032337	0.029991	1	STAT1
	31435	mitogen-activated protein kinase kinase kinase binding	0.0032337	0.029991	1	MAPK1
	1664	G-protein-coupled receptor binding	0.0032599	0.029991	2	CXCL9|CX3CL1
	32052	bile acid binding	0.0038793	0.032445	1	PLA2G1B
	5057	receptor signaling protein activity	0.0043801	0.033581	2	STAT1|MAPK1
	47498	calcium-dependent phospholipase A2 activity	0.0051695	0.036584	1	PLA2G1B
	1784	phosphotyrosine binding	0.006458	0.039191	1	MAPK1
	4871	signal transducer activity	0.0068158	0.039191	5	CX3CR1|GNG2|STAT1|MAPK1|GNAI2
	60089	molecular transducer activity	0.0068158	0.039191	5	CX3CR1|GNG2|STAT1|MAPK1|GNAI2
	4707	MAP kinase activity	0.0090307	0.048872	1	MAPK1
	45309	protein phosphorylated amino acid binding	0.009673	0.04944	1	MAPK1
Module 20	5201	extracellular matrix structural constituent	1.6243e-05	0.00080692	3	COL2A1|COL5A1|ENAM
	48407	platelet-derived growth factor binding	2.069e-05	0.00080692	2	COL2A1|COL5A1
	5198	structural molecule activity	0.00040797	0.010607	4	COL2A1|MYOC|COL5A1|ENAM
	19838	growth factor binding	0.0020259	0.039504	2	COL2A1|COL5A1
	30345	structural constituent of tooth enamel	0.0038793	0.04165	1	ENAM
	30020	extracellular matrix structural constituent conferring tensile strength	0.0038793	0.04165	1	COL2A1
	30021	extracellular matrix structural constituent conferring compression resistance	0.0038793	0.04165	1	ENAM
	4252	serine-type endopeptidase activity	0.0042718	0.04165	2	PLG|PLAT
	8236	serine-type peptidase activity	0.0055328	0.044589	2	PLG|PLAT
	17171	serine hydrolase activity	0.0057165	0.044589	2	PLG|PLAT
Module 21	4713	protein tyrosine kinase activity	8.1748e-05	0.0058041	3	ALK|LTK|TNK2
	4714	transmembrane receptor protein tyrosine kinase activity	0.000768	0.019466	2	ALK|LTK
	5089	Rho guanyl-nucleotide exchange factor activity	0.00096766	0.019466	2	MCF2|RASGRF1
	19199	transmembrane receptor protein kinase activity	0.0011607	0.019466	2	ALK|LTK
	5088	Ras guanyl-nucleotide exchange factor activity	0.0013708	0.019466	2	MCF2|RASGRF1
	30695	GTPase regulator activity	0.002022	0.021804	3	TNK2|MCF2|RASGRF1
	60589	nucleoside-triphosphatase regulator activity	0.0021497	0.021804	3	TNK2|MCF2|RASGRF1
	5085	guanyl-nucleotide exchange factor activity	0.0038004	0.025039	2	MCF2|RASGRF1
	8022	protein C-terminus binding	0.0038515	0.025039	2	BIN1|NDN
	35254	glutamate receptor binding	0.0038793	0.025039	1	RASGRF1
	4439	phosphatidylinositol-4,5-bisphosphate 5-phosphatase activity	0.0038793	0.025039	1	SYNJ1
	34595	phosphoinositide 5-phosphatase activity	0.0045246	0.025799	1	SYNJ1
	4672	protein kinase activity	0.0048934	0.025799	3	ALK|LTK|TNK2
	34593	phosphatidylinositol bisphosphate phosphatase activity	0.0058139	0.025799	1	SYNJ1
	46030	inositol trisphosphate phosphatase activity	0.0058139	0.025799	1	SYNJ1
	4445	inositol-polyphosphate 5-phosphatase activity	0.0058139	0.025799	1	SYNJ1
	43015	gamma-tubulin binding	0.0071018	0.028013	1	NDN
	5095	GTPase inhibitor activity	0.0071018	0.028013	1	TNK2
	4065	arylsulfatase activity	0.0077451	0.028816	1	ARSE
	16773	phosphotransferase activity, alcohol group as acceptor	0.0081173	0.028816	3	ALK|LTK|TNK2
	16301	kinase activity	0.010246	0.03464	3	ALK|LTK|TNK2
	8484	sulfuric ester hydrolase activity	0.010956	0.035359	1	ARSE
	5083	small GTPase regulator activity	0.014315	0.04263	2	MCF2|RASGRF1
	30234	enzyme regulator activity	0.015376	0.04263	3	TNK2|MCF2|RASGRF1
	4437	inositol or phosphatidylinositol phosphatase activity	0.016075	0.04263	1	SYNJ1
	5515	protein binding	0.016196	0.04263	9	ALK|LTK|SYNJ1|RPL18A|BIN1|TNK2|MCF2|RASGRF1|NDN
	16772	transferase activity, transferring phosphorus-containing groups	0.016211	0.04263	3	ALK|LTK|TNK2
Module 22	30021	extracellular matrix structural constituent conferring compression resistance	5.6533e-06	0.00028549	2	ENAM|AMELX
	30345	structural constituent of tooth enamel	5.6533e-06	0.00028549	2	ENAM|AMELX
	42802	identical protein binding	3.5407e-05	0.001192	5	ATF2|AKT1|ATM|AMELX|TTN
	16900	oxidoreductase activity, acting on the CH-OH group of donors, disulfide as acceptor	0.00064754	0.0093431	1	VKORC1
	31433	telethonin binding	0.00064754	0.0093431	1	TTN
	47057	vitamin-K-epoxide reductase (warfarin-sensitive) activity	0.00064754	0.0093431	1	VKORC1
	47058	vitamin-K-epoxide reductase (warfarin-insensitive) activity	0.00064754	0.0093431	1	VKORC1
	5201	extracellular matrix structural constituent	0.0011899	0.015022	2	ENAM|AMELX
	46848	hydroxyapatite binding	0.0019415	0.018569	1	AMELX
	4677	DNA-dependent protein kinase activity	0.0019415	0.018569	1	ATM
	4674	protein serine/threonine kinase activity	0.0020223	0.018569	3	AKT1|ATM|TTN
	30235	nitric-oxide synthase regulator activity	0.0032339	0.027219	1	AKT1
	31996	thioesterase binding	0.0038796	0.030141	1	CDC42
	8083	growth factor activity	0.0045455	0.032634	2	ATF2|AMELX
	4672	protein kinase activity	0.0048943	0.032634	3	AKT1|ATM|TTN
	51393	alpha-actinin binding	0.0051698	0.032634	1	TTN
	5198	structural molecule activity	0.0058682	0.034158	3	ENAM|AMELX|TTN
	16303	1-phosphatidylinositol-3-kinase activity	0.0064585	0.034158	1	ATM
	42805	actinin binding	0.0071022	0.034158	1	TTN
	43325	phosphatidylinositol-3,4-bisphosphate binding	0.0071022	0.034158	1	AKT1
	35004	phosphoinositide 3-kinase activity	0.0071022	0.034158	1	ATM
	43621	protein self-association	0.0077456	0.03556	1	TTN
	16773	phosphotransferase activity, alcohol group as acceptor	0.0081187	0.035652	3	AKT1|ATM|TTN
	16301	kinase activity	0.010247	0.041675	3	AKT1|ATM|TTN
	5547	phosphatidylinositol-3,4,5-trisphosphate binding	0.010316	0.041675	1	AKT1
Module 23		No Annotations
Module 24		No Annotations

## Sheet: Sheet3
Sheet 3
Molecular functions of top-10 overlapping core proteins of identified modules in Colony forming phenotype PPI-1st order network for DEGs in OS Phenotypes.
	GO-ID	Description	p-value	corrected p-value	Number of proteins	Genes in test set
Module 1	10843	promoter binding	3.1028e-05	0.0015839	3	MYC|ESR1|TP53
	44212	DNA regulatory region binding	3.4433e-05	0.0015839	3	MYC|ESR1|TP53
	34056	estrogen response element binding	0.00058275	0.015504	1	ESR1
	31625	ubiquitin protein ligase binding	0.00067411	0.015504	2	CUL3|TP53
	30284	estrogen receptor activity	0.0011652	0.017866	1	ESR1
	35033	histone deacetylase regulator activity	0.0011652	0.017866	1	TP53
	8201	heparin binding	0.0017832	0.020648	2	APP|FN1
	739	DNA strand annealing activity	0.0023292	0.020648	1	TP53
	33130	acetylcholine receptor binding	0.0023292	0.020648	1	APP
	8134	transcription factor binding	0.0027692	0.020648	3	ESR1|TP53|YWHAZ
	30235	nitric-oxide synthase regulator activity	0.0029107	0.020648	1	ESR1
	70888	E-box binding	0.0029107	0.020648	1	MYC
	5515	protein binding	0.003074	0.020648	9	APP|CUL3|MYC|FN1|GRB2|ESR1|TP53|ELAVL1|YWHAZ
	5539	glycosaminoglycan binding	0.003142	0.020648	2	APP|FN1
	30247	polysaccharide binding	0.0037963	0.021829	2	APP|FN1
	1871	pattern binding	0.0037963	0.021829	2	APP|FN1
	43565	sequence-specific DNA binding	0.0047828	0.025883	3	MYC|ESR1|TP53
	30332	cyclin binding	0.0052339	0.026744	1	CUL3
	51721	protein phosphatase 2A binding	0.0058139	0.026744	1	TP53
	1784	phosphotyrosine binding	0.0058139	0.026744	1	GRB2
	35035	histone acetyltransferase binding	0.0063937	0.02801	1	TP53
	43560	insulin receptor substrate binding	0.0069731	0.02916	1	GRB2
	5154	epidermal growth factor receptor binding	0.0075522	0.030209	1	GRB2
	32403	protein complex binding	0.0079272	0.030388	2	ESR1|YWHAZ
	45309	protein phosphorylated amino acid binding	0.0087096	0.032051	1	GRB2
	30234	enzyme regulator activity	0.011222	0.03971	3	APP|ESR1|TP53
	16504	peptidase activator activity	0.013903	0.047373	1	APP
	3700	transcription factor activity	0.014729	0.048397	3	MYC|ESR1|TP53
Module 2	4714	transmembrane receptor protein tyrosine kinase activity	5.889e-08	3.8867e-06	4	EPHB6|TIE1|ROR2|FGFR3
	19199	transmembrane receptor protein kinase activity	1.3693e-07	4.5185e-06	4	EPHB6|TIE1|ROR2|FGFR3
	4713	protein tyrosine kinase activity	1.2657e-06	2.1416e-05	4	EPHB6|TIE1|ROR2|FGFR3
	16773	phosphotransferase activity, alcohol group as acceptor	1.298e-06	2.1416e-05	6	EPHB6|G6PC|TIE1|ROR2|FGFR3|CAMK1G
	16772	transferase activity, transferring phosphorus-containing groups	5.6862e-06	7.5058e-05	6	EPHB6|G6PC|TIE1|ROR2|FGFR3|CAMK1G
	4672	protein kinase activity	1.4295e-05	0.00015725	5	EPHB6|TIE1|ROR2|FGFR3|CAMK1G
	16301	kinase activity	5.1691e-05	0.00048737	5	EPHB6|TIE1|ROR2|FGFR3|CAMK1G
	5524	ATP binding	0.00011165	0.00089372	6	EPHB6|HSP90AA1|TIE1|ROR2|FGFR3|CAMK1G
	32559	adenyl ribonucleotide binding	0.00012187	0.00089372	6	EPHB6|HSP90AA1|TIE1|ROR2|FGFR3|CAMK1G
	30554	adenyl nucleotide binding	0.00016407	0.0010275	6	EPHB6|HSP90AA1|TIE1|ROR2|FGFR3|CAMK1G
	1883	purine nucleoside binding	0.00018628	0.0010275	6	EPHB6|HSP90AA1|TIE1|ROR2|FGFR3|CAMK1G
	1882	nucleoside binding	0.00019286	0.0010275	6	EPHB6|HSP90AA1|TIE1|ROR2|FGFR3|CAMK1G
	16740	transferase activity	0.00020239	0.0010275	6	EPHB6|G6PC|TIE1|ROR2|FGFR3|CAMK1G
	32553	ribonucleotide binding	0.00039471	0.0017367	6	EPHB6|HSP90AA1|TIE1|ROR2|FGFR3|CAMK1G
	32555	purine ribonucleotide binding	0.00039471	0.0017367	6	EPHB6|HSP90AA1|TIE1|ROR2|FGFR3|CAMK1G
	17076	purine nucleotide binding	0.00050377	0.002078	6	EPHB6|HSP90AA1|TIE1|ROR2|FGFR3|CAMK1G
	166	nucleotide binding	0.0011873	0.0046096	6	EPHB6|HSP90AA1|TIE1|ROR2|FGFR3|CAMK1G
	30911	TPR domain binding	0.0019415	0.0067441	1	HSP90AA1
	4346	glucose-6-phosphatase activity	0.0019415	0.0067441	1	G6PC
	5007	fibroblast growth factor receptor activity	0.0032339	0.010164	1	FGFR3
	30235	nitric-oxide synthase regulator activity	0.0032339	0.010164	1	HSP90AA1
	4888	transmembrane receptor activity	0.0062417	0.018533	4	EPHB6|TIE1|ROR2|FGFR3
	19203	carbohydrate phosphatase activity	0.0064585	0.018533	1	G6PC
	42301	phosphate binding	0.0083887	0.023069	1	G6PC
	17134	fibroblast growth factor binding	0.0096736	0.024556	1	FGFR3
	17147	Wnt-protein binding	0.0096736	0.024556	1	ROR2
	5003	ephrin receptor activity	0.010957	0.025827	1	EPHB6
	43168	anion binding	0.010957	0.025827	1	G6PC
	4683	calmodulin-dependent protein kinase activity	0.012879	0.029312	1	CAMK1G
	4872	receptor activity	0.017272	0.037999	4	EPHB6|TIE1|ROR2|FGFR3
	3824	catalytic activity	0.018513	0.039415	7	EPHB6|G6PC|TIE1|MMP2|ROR2|FGFR3|CAMK1G
Module 3	3958	NADPH-hemoprotein reductase activity	0.00064758	0.032379	1	POR
	4508	steroid 17-alpha-monooxygenase activity	0.00064758	0.032379	1	CYP17A1
	8160	protein tyrosine phosphatase activator activity	0.0012948	0.040427	1	PPP2R4
	30911	TPR domain binding	0.0019416	0.040427	1	HSP90AB1
	31014	troponin T binding	0.0025881	0.040427	1	TNNT1
	19211	phosphatase activator activity	0.0032341	0.040427	1	PPP2R4
	30235	nitric-oxide synthase regulator activity	0.0032341	0.040427	1	HSP90AB1
	5007	fibroblast growth factor receptor activity	0.0032341	0.040427	1	FGFR3
	15288	porin activity	0.0038798	0.043109	1	POR
Module 4	no annotations
module5	43565	sequence-specific DNA binding	2.4178e-05	0.0020793	5	JUN|MAFB|MAF|STAT4|FOSB
	30528	transcription regulator activity	0.00012702	0.004854	6	JUN|MAFB|MAF|STAT4|FOSB|HAP1
	3700	transcription factor activity	0.00016932	0.004854	5	JUN|MAFB|MAF|STAT4|FOSB
	8134	transcription factor binding	0.00023038	0.0049531	4	JUN|MAFB|FOSB|HAP1
	3676	nucleic acid binding	0.0011943	0.020281	7	JUN|MAFB|MAF|DHX37|STAT4|FOSB|HAP1
	3677	DNA binding	0.001415	0.020281	6	JUN|MAFB|MAF|STAT4|FOSB|HAP1
	4528	phosphodiesterase I activity	0.0025879	0.02782	1	HAP1
	4844	uracil DNA N-glycosylase activity	0.0025879	0.02782	1	HAP1
	17154	semaphorin receptor activity	0.0045249	0.038914	1	PLXNA2
	4523	ribonuclease H activity	0.0045249	0.038914	1	HAP1
	3906	DNA-(apurinic or apyrimidinic site) lyase activity	0.0064585	0.049548	1	HAP1
	70412	R-SMAD binding	0.0071022	0.049548	1	JUN
	19104	DNA N-glycosylase activity	0.0077456	0.049548	1	HAP1
	3713	transcription coactivator activity	0.008066	0.049548	2	JUN|HAP1
Module 6	19888	protein phosphatase regulator activity	0.00047305	0.018137	2	PPP2R5B|PTN
	19208	phosphatase regulator activity	0.00051091	0.018137	2	PPP2R5B|PTN
	5515	protein binding	0.0016159	0.038244	10	KISS1|PPP2CA|CTTNBP2|KISS1R|NPTN|PPP2R5B|DVL3|PTN|MYO9A|RHOB
Module 7	3958	NADPH-hemoprotein reductase activity	0.00064758	0.031937	1	POR
	31625	ubiquitin protein ligase binding	0.00084045	0.031937	2	CUL4A|SUMO2
Module 8	70851	growth factor receptor binding	1.6854e-05	0.0011629	3	IL10|IL1B|PDGFB
	4252	serine-type endopeptidase activity	0.00011299	0.0020231	3	CELA1|KLK2|KLKB1
	8083	growth factor activity	0.00012414	0.0020231	3	IL10|IL1B|PDGFB
	5102	receptor binding	0.00014686	0.0020231	5	IL10|IL1B|PDGFB|TGFBI|KNG1
	8236	serine-type peptidase activity	0.0001674	0.0020231	3	CELA1|KLK2|KLKB1
	17171	serine hydrolase activity	0.00017592	0.0020231	3	CELA1|KLK2|KLKB1
	5141	interleukin-10 receptor binding	0.0006475	0.0063825	1	IL10
	19826	oxygen sensor activity	0.0012946	0.011166	1	EGLN2
	4175	endopeptidase activity	0.001478	0.011331	3	CELA1|KLK2|KLKB1
	19959	interleukin-8 binding	0.0019414	0.012708	1	A2M
	19838	growth factor binding	0.0020259	0.012708	2	PDGFB|A2M
	4866	endopeptidase inhibitor activity	0.0038004	0.020443	2	A2M|KNG1
	61135	endopeptidase regulator activity	0.0038515	0.020443	2	A2M|KNG1
	30414	peptidase inhibitor activity	0.0042718	0.020666	2	A2M|KNG1
	70011	peptidase activity, acting on L-amino acid peptides	0.0044927	0.020666	3	CELA1|KLK2|KLKB1
	8233	peptidase activity	0.004942	0.020982	3	CELA1|KLK2|KLKB1
	19958	C-X-C chemokine binding	0.0051695	0.020982	1	A2M
	61134	peptidase regulator activity	0.0055937	0.021305	2	A2M|KNG1
	5126	cytokine receptor binding	0.0060924	0.021305	2	IL10|IL1B
	19966	interleukin-1 binding	0.006458	0.021305	1	A2M
	5125	cytokine activity	0.0068104	0.021305	2	IL10|IL1B
	48407	platelet-derived growth factor binding	0.0071018	0.021305	1	PDGFB
	5149	interleukin-1 receptor binding	0.0071018	0.021305	1	IL1B
	5161	platelet-derived growth factor receptor binding	0.0077451	0.021377	1	PDGFB
	43120	tumor necrosis factor binding	0.0077451	0.021377	1	A2M
	8198	ferrous iron binding	0.0083881	0.022261	1	EGLN2
	4857	enzyme inhibitor activity	0.013298	0.033314	2	A2M|KNG1
	31418	L-ascorbic acid binding	0.013519	0.033314	1	EGLN2
	19956	chemokine binding	0.016713	0.039765	1	A2M
	50840	extracellular matrix binding	0.019262	0.044302	1	TGFBI
	16706	oxidoreductase activity, acting on paired donors, with incorporation or reduction of molecular oxygen, 2-oxoglutarate as one donor, and incorporation of one atom each of oxygen into both donors	0.021169	0.047119	1	EGLN2
Module 9	No annotations
Module 10	3756	protein disulfide isomerase activity	1.3552e-05	0.00039513	2	PDIA3|PDIA2
	16864	intramolecular oxidoreductase activity, transposing S-S bonds	1.3552e-05	0.00039513	2	PDIA3|PDIA2
	16862	intramolecular oxidoreductase activity, interconverting keto- and enol-groups	1.6934e-05	0.00039513	2	PDIA3|PDIA2
	16860	intramolecular oxidoreductase activity	0.00027607	0.0048312	2	PDIA3|PDIA2
	16853	isomerase activity	0.0030272	0.042381	2	PDIA3|PDIA2
	31996	thioesterase binding	0.0038793	0.045259	1	RAC1
Module 11	31997	N-terminal myristoylation domain binding	0.00058275	0.028103	1	CALM1
	5093	Rab GDP-dissociation inhibitor activity	0.0011652	0.028103	1	GDI1
	10843	promoter binding	0.0018473	0.028103	2	SMAD2|NFKB1
	44212	DNA regulatory region binding	0.0019786	0.028103	2	SMAD2|NFKB1
	30618	transforming growth factor beta receptor, pathway-specific cytoplasmic mediator activity	0.0029107	0.028103	1	SMAD2
	5515	protein binding	0.003074	0.028103	9	SMAD2|EEF1A1|GDI1|DCUN1D1|ARHGEF1|SCRIB|CALM1|MCC|NFKB1
	5092	GDP-dissociation inhibitor activity	0.003492	0.028103	1	GDI1
	31996	thioesterase binding	0.003492	0.028103	1	CALM1
	34713	type I transforming growth factor beta receptor binding	0.0040729	0.028103	1	SMAD2
	31432	titin binding	0.0040729	0.028103	1	CALM1
	70410	co-SMAD binding	0.0046536	0.029191	1	SMAD2
	70411	I-SMAD binding	0.0058139	0.029411	1	SMAD2
	5072	transforming growth factor beta receptor, cytoplasmic mediator activity	0.0058139	0.029411	1	SMAD2
	70412	R-SMAD binding	0.0063937	0.029411	1	SMAD2
	5071	transmembrane receptor protein serine/threonine kinase signaling protein activity	0.0063937	0.029411	1	SMAD2
	5096	GTPase activator activity	0.0073578	0.031731	2	GDI1|ARHGEF1
	5160	transforming growth factor beta receptor binding	0.010443	0.042118	1	SMAD2
	5083	small GTPase regulator activity	0.011594	0.042118	2	GDI1|ARHGEF1
	3746	translation elongation factor activity	0.011598	0.042118	1	EEF1A1
Module 12	5062	hematopoietin/interferon-class (D200-domain) cytokine receptor signal transducer activity	3.0161e-06	0.0002051	2	STAT1|STAT3
	43423	3-phosphoinositide-dependent protein kinase binding	0.0011652	0.039617	1	PTK2B
	4713	protein tyrosine kinase activity	0.0027778	0.039979	2	PTK2B|FGFR3
	5007	fibroblast growth factor receptor activity	0.0029107	0.039979	1	FGFR3
	5515	protein binding	0.003074	0.039979	9	HNRNPL|HSPA8|STAT1|CTSK|STAT3|KRT8|PTK2B|FGFR3|GPSM3
	5057	receptor signaling protein activity	0.0035275	0.039979	2	STAT1|STAT3
	19901	protein kinase binding	0.0043618	0.042372	2	STAT3|PTK2B
Module 13	19901	protein kinase binding	0.00016187	0.0096675	3	TRAF6|SQSTM1|RELA
	19900	kinase binding	0.00026568	0.0096675	3	TRAF6|SQSTM1|RELA
	42826	histone deacetylase binding	0.00030529	0.0096675	2	SP1|TRAF6
	19899	enzyme binding	0.00047884	0.011372	4	SP1|TRAF6|SQSTM1|RELA
	5141	interleukin-10 receptor binding	0.0006475	0.012303	1	IL10
	47485	protein N-terminus binding	0.0010483	0.015374	2	TRAF6|RELA
	70851	growth factor receptor binding	0.001219	0.015374	2	IL10|IL1B
	4910	interleukin-1, Type II, blocking receptor activity	0.0012946	0.015374	1	IL1R2
	5515	protein binding	0.0016159	0.0155	10	IL10|EGR1|MAP3K3|SP1|IL1R2|MMP2|IL1B|TRAF6|SQSTM1|RELA
	3690	double-stranded DNA binding	0.0016316	0.0155	2	EGR1|SP1
	16563	transcription activator activity	0.0022081	0.017984	3	EGR1|SP1|RELA
	10843	promoter binding	0.0022981	0.017984	2	SP1|RELA
	44212	DNA regulatory region binding	0.002461	0.017984	2	SP1|RELA
	43422	protein kinase B binding	0.0032337	0.019681	1	TRAF6
	31435	mitogen-activated protein kinase kinase kinase binding	0.0032337	0.019681	1	TRAF6
	43167	ion binding	0.0033146	0.019681	7	EGR1|MAP3K3|SP1|MMP2|TRAF6|SQSTM1|RELA
	43566	structure-specific DNA binding	0.0036992	0.020672	2	EGR1|SP1
	4908	interleukin-1 receptor activity	0.0045246	0.022725	1	IL1R2
	8083	growth factor activity	0.0045449	0.022725	2	IL10|IL1B
	33613	transcription activator binding	0.0051695	0.023849	1	RELA
	8270	zinc ion binding	0.0052719	0.023849	5	EGR1|SP1|MMP2|TRAF6|SQSTM1
	5126	cytokine receptor binding	0.0060924	0.024095	2	IL10|IL1B
	30971	receptor tyrosine kinase binding	0.006458	0.024095	1	SQSTM1
	19966	interleukin-1 binding	0.006458	0.024095	1	IL1R2
	43565	sequence-specific DNA binding	0.006626	0.024095	3	EGR1|SP1|RELA
	5125	cytokine activity	0.0068104	0.024095	2	IL10|IL1B
	5149	interleukin-1 receptor binding	0.0071018	0.024095	1	IL1B
	35035	histone acetyltransferase binding	0.0071018	0.024095	1	SP1
	42301	phosphate binding	0.0083881	0.026562	1	RELA
	70491	transcription repressor binding	0.0083881	0.026562	1	RELA
	46914	transition metal ion binding	0.0092139	0.028236	5	EGR1|SP1|MMP2|TRAF6|SQSTM1
	3702	RNA polymerase II transcription factor activity	0.0098089	0.02912	2	SP1|RELA
	43168	anion binding	0.010956	0.031541	1	RELA
	51059	NF-kappaB binding	0.011597	0.031799	1	RELA
	30528	transcription regulator activity	0.011715	0.031799	4	EGR1|SP1|TRAF6|RELA
	4709	MAP kinase kinase kinase activity	0.012238	0.032295	1	MAP3K3
	42169	SH2 domain binding	0.017351	0.043352	1	SQSTM1
	46872	metal ion binding	0.017707	0.043352	6	EGR1|MAP3K3|SP1|MMP2|TRAF6|SQSTM1
	5102	receptor binding	0.018547	0.043352	3	IL10|IL1B|SQSTM1
	43169	cation binding	0.018632	0.043352	6	EGR1|MAP3K3|SP1|MMP2|TRAF6|SQSTM1
	16564	transcription repressor activity	0.01871	0.043352	2	TRAF6|RELA
	5080	protein kinase C binding	0.019898	0.044392	1	SQSTM1
	3700	transcription factor activity	0.020093	0.044392	3	EGR1|SP1|RELA
	43130	ubiquitin binding	0.021169	0.045707	1	SQSTM1
	32182	small conjugating protein binding	0.021804	0.046032	1	SQSTM1
	3705	RNA polymerase II transcription factor activity, enhancer binding	0.024341	0.049067	1	RELA
	35326	enhancer binding	0.024341	0.049067	1	RELA
	19904	protein domain specific binding	0.024792	0.049067	2	IL1B|SQSTM1
Module 14	4175	endopeptidase activity	6.2657e-05	0.0036064	4	PSMA3|CTRL|CMA1|KLK4
	4252	serine-type endopeptidase activity	0.00011299	0.0036064	3	CTRL|CMA1|KLK4
	8236	serine-type peptidase activity	0.0001674	0.0036064	3	CTRL|CMA1|KLK4
	17171	serine hydrolase activity	0.00017592	0.0036064	3	CTRL|CMA1|KLK4
	70011	peptidase activity, acting on L-amino acid peptides	0.00028348	0.0044117	4	PSMA3|CTRL|CMA1|KLK4
	8233	peptidase activity	0.00032281	0.0044117	4	PSMA3|CTRL|CMA1|KLK4
	5006	epidermal growth factor receptor activity	0.0012946	0.015166	1	ERBB2
	43125	ErbB-3 class receptor binding	0.0025877	0.026524	1	ERBB2
	43539	protein serine/threonine kinase activator activity	0.0038793	0.035345	1	STK4
	51879	Hsp90 protein binding	0.0058139	0.047674	1	ERBB2
Module 15	5200	structural constituent of cytoskeleton	0.00079793	0.043088	2	KRT19|VIM
Module 16	no annotations
Module 17	16900	oxidoreductase activity, acting on the CH-OH group of donors, disulfide as acceptor	0.00064754	0.019426	1	VKORC1
	47057	vitamin-K-epoxide reductase (warfarin-sensitive) activity	0.00064754	0.019426	1	VKORC1
	47058	vitamin-K-epoxide reductase (warfarin-insensitive) activity	0.00064754	0.019426	1	VKORC1
	4582	dolichyl-phosphate beta-D-mannosyltransferase activity	0.0012947	0.029105	1	DPM1
	3909	DNA ligase activity	0.0019415	0.029105	1	LIG4
	3910	DNA ligase (ATP) activity	0.0019415	0.029105	1	LIG4
	4169	dolichyl-phosphate-mannose-protein mannosyltransferase activity	0.0025879	0.029105	1	DPM1
	5007	fibroblast growth factor receptor activity	0.0032339	0.029105	1	FGFR3
	3956	NAD(P)+-protein-arginine ADP-ribosyltransferase activity	0.0032339	0.029105	1	DOK1
	16886	ligase activity, forming phosphoric ester bonds	0.0032339	0.029105	1	LIG4

## Sheet: Sheet4
Sheet 4
Molecular functions of top-10 overlapping core proteins of identified modules in Proliferation phenotype PPI-1st order network for DEGs in OS Phenotypes.
	GO-ID	Description	p-value	corrected p-value	number of proteins involved	Genes in test set
Module 1	31625	ubiquitin protein ligase binding	6.7294e-06	0.00059892	3	CUL3|SUMO2|CUL1
	34056	estrogen response element binding	0.00058275	0.025932	1	ESR1
	30284	estrogen receptor activity	0.0011652	0.033787	1	ESR1
	8201	heparin binding	0.0017832	0.033787	2	APP|FN1
	33130	acetylcholine receptor binding	0.0023292	0.033787	1	APP
	30235	nitric-oxide synthase regulator activity	0.0029107	0.033787	1	ESR1
	5515	protein binding	0.003074	0.033787	9	EEF1A1|APP|CUL3|SUMO2|CDK2|CUL1|FN1|GRB2|ESR1
	5539	glycosaminoglycan binding	0.003142	0.033787	2	APP|FN1
	30247	polysaccharide binding	0.0037963	0.033787	2	APP|FN1
	1871	pattern binding	0.0037963	0.033787	2	APP|FN1
	19899	enzyme binding	0.0047615	0.038525	3	CUL3|SUMO2|CUL1
	30332	cyclin binding	0.0052339	0.038818	1	CUL3
	1784	phosphotyrosine binding	0.0058139	0.039803	1	GRB2
	43560	insulin receptor substrate binding	0.0069731	0.044329	1	GRB2
	5154	epidermal growth factor receptor binding	0.0075522	0.04481	1	GRB2
	45309	protein phosphorylated amino acid binding	0.0087096	0.048447	1	GRB2
Module 2	4867	serine-type endopeptidase inhibitor activity	0.0012564	0.032934	2	SERPINA3|APP
	33130	acetylcholine receptor binding	0.0023292	0.032934	1	APP
	43422	protein kinase B binding	0.0029107	0.032934	1	TRAF6
	50998	nitric-oxide synthase binding	0.0029107	0.032934	1	ACTB
	31435	mitogen-activated protein kinase kinase kinase binding	0.0029107	0.032934	1	TRAF6
	4866	endopeptidase inhibitor activity	0.0030593	0.032934	2	SERPINA3|APP
	61135	endopeptidase regulator activity	0.0031005	0.032934	2	SERPINA3|APP
	30414	peptidase inhibitor activity	0.00344	0.032934	2	SERPINA3|APP
	19901	protein kinase binding	0.0043618	0.032934	2	TRAF6|ACTB
	61134	peptidase regulator activity	0.004509	0.032934	2	SERPINA3|APP
	8237	metallopeptidase activity	0.0047088	0.032934	2	MMP24|COPS5
	19899	enzyme binding	0.0047615	0.032934	3	CUL3|TRAF6|ACTB
	30332	cyclin binding	0.0052339	0.033167	1	CUL3
	1784	phosphotyrosine binding	0.0058139	0.033167	1	GRB2
	19900	kinase binding	0.0060494	0.033167	2	TRAF6|ACTB
	19894	kinesin binding	0.0063937	0.033167	1	ACTB
	43560	insulin receptor substrate binding	0.0069731	0.034045	1	GRB2
	5154	epidermal growth factor receptor binding	0.0075522	0.034824	1	GRB2
	45309	protein phosphorylated amino acid binding	0.0087096	0.038047	1	GRB2
	4857	enzyme inhibitor activity	0.010766	0.044355	2	SERPINA3|APP
	30234	enzyme regulator activity	0.011222	0.044355	3	SERPINA3|APP|MMP24
Module 3	5539	glycosaminoglycan binding	6.9441e-05	0.003177	3	APP|FN1|DCN
	30247	polysaccharide binding	9.2535e-05	0.003177	3	APP|FN1|DCN
	1871	pattern binding	9.2535e-05	0.003177	3	APP|FN1|DCN
	5518	collagen binding	0.00020993	0.0054056	2	FN1|DCN
	31625	ubiquitin protein ligase binding	0.00067411	0.013887	2	SUMO2|BRCA1
	30246	carbohydrate binding	0.00098138	0.014379	3	APP|FN1|DCN
	4710	MAP/ERK kinase kinase activity	0.0011652	0.014379	1	EGFR
	5006	epidermal growth factor receptor activity	0.0011652	0.014379	1	EGFR
	4867	serine-type endopeptidase inhibitor activity	0.0012564	0.014379	2	SERPINA3|APP
	8201	heparin binding	0.0017832	0.018367	2	APP|FN1
	33130	acetylcholine receptor binding	0.0023292	0.02181	1	APP
	4866	endopeptidase inhibitor activity	0.0030593	0.022811	2	SERPINA3|APP
	5515	protein binding	0.003074	0.022811	9	EEF1A1|SERPINA3|APP|SUMO2|FN1|BRCA1|DCN|NFKB1|EGFR
	61135	endopeptidase regulator activity	0.0031005	0.022811	2	SERPINA3|APP
	30414	peptidase inhibitor activity	0.00344	0.023622	2	SERPINA3|APP
	3676	nucleic acid binding	0.0040313	0.025951	6	EEF1A1|SERPINA3|APP|BRCA1|NFKB1|EGFR
	61134	peptidase regulator activity	0.004509	0.027246	2	SERPINA3|APP
	19899	enzyme binding	0.0047615	0.027246	3	SUMO2|BRCA1|EGFR
	3677	DNA binding	0.0057373	0.030745	5	SERPINA3|APP|BRCA1|NFKB1|EGFR
	42802	identical protein binding	0.00597	0.030745	3	APP|BRCA1|EGFR
	4716	receptor signaling protein tyrosine kinase activity	0.0087096	0.042719	1	EGFR
	4857	enzyme inhibitor activity	0.010766	0.049354	2	SERPINA3|APP
	4709	MAP kinase kinase kinase activity	0.011021	0.049354	1	EGFR
	3746	translation elongation factor activity	0.011598	0.049774	1	EEF1A1
Module4	5089	Rho guanyl-nucleotide exchange factor activity	0.00096766	0.027417	2	ARHGEF16|ARHGEF18
	5088	Ras guanyl-nucleotide exchange factor activity	0.0013708	0.027417	2	ARHGEF16|ARHGEF18
	5005	transmembrane-ephrin receptor activity	0.0032337	0.038004	1	EFNB3
	5085	guanyl-nucleotide exchange factor activity	0.0038004	0.038004	2	ARHGEF16|ARHGEF18
	46875	ephrin receptor binding	0.0051695	0.041356	1	EFNB3
Module5		NO annotations
Module6		NO annotations
Module7	30234	enzyme regulator activity	0.00010544	0.0084351	5	STARD13|HSP90AB1|PPP2R4|ARHGAP1|A2M
	4508	steroid 17-alpha-monooxygenase activity	0.0006475	0.025885	1	CYP17A1
	8047	enzyme activator activity	0.00119	0.025885	3	STARD13|PPP2R4|ARHGAP1
	8160	protein tyrosine phosphatase activator activity	0.0012946	0.025885	1	PPP2R4
	30911	TPR domain binding	0.0019414	0.025885	1	HSP90AB1
	19959	interleukin-8 binding	0.0019414	0.025885	1	A2M
	19211	phosphatase activator activity	0.0032337	0.032337	1	PPP2R4
	30235	nitric-oxide synthase regulator activity	0.0032337	0.032337	1	HSP90AB1
	19958	C-X-C chemokine binding	0.0051695	0.045951	1	A2M
	51721	protein phosphatase 2A binding	0.006458	0.046968	1	PPP2R4
	19966	interleukin-1 binding	0.006458	0.046968	1	A2M
Module8	8441	3'(2'),5'-bisphosphate nucleotidase activity	0.00064754	0.039477	1	PIP
	5093	Rab GDP-dissociation inhibitor activity	0.0012947	0.039477	1	GDI1
	4792	thiosulfate sulfurtransferase activity	0.0019415	0.039477	1	TST
	16783	sulfurtransferase activity	0.0032339	0.044366	1	TST
	5092	GDP-dissociation inhibitor activity	0.0038796	0.044366	1	GDI1
	34450	ubiquitin-ubiquitin ligase activity	0.0045249	0.044366	1	UBE2K
	4842	ubiquitin-protein ligase activity	0.0052928	0.044366	2	FBXO4|UBE2K
	8252	nucleotidase activity	0.0064585	0.044366	1	PIP
	19787	small conjugating protein ligase activity	0.0065459	0.044366	2	FBXO4|UBE2K
Module 9	5102	receptor binding	0.00014691	0.011656	5	BMP1|LAMA4|RASGRF1|SNURF|S100B
	46983	protein dimerization activity	0.00034058	0.011656	4	TRIM8|FBXO4|S100B|TP53
	8270	zinc ion binding	0.00062882	0.011656	6	TRIM8|BMP1|SMYD2|SNURF|S100B|TP53
	32183	SUMO binding	0.00064754	0.011656	1	SNURF
	32184	SUMO polymer binding	0.00064754	0.011656	1	SNURF
	46914	transition metal ion binding	0.0012667	0.016646	6	TRIM8|BMP1|SMYD2|SNURF|S100B|TP53
	35033	histone deacetylase regulator activity	0.0012947	0.016646	1	TP53
	42803	protein homodimerization activity	0.0015244	0.017149	3	TRIM8|FBXO4|S100B
	42156	zinc-mediated transcriptional activator activity	0.0019415	0.018834	1	SNURF
	16874	ligase activity	0.0020927	0.018834	3	TRIM8|FBXO4|SNURF
	48154	S100 beta binding	0.0025879	0.019409	1	S100B
	739	DNA strand annealing activity	0.0025879	0.019409	1	TP53
	31491	nucleosome binding	0.0032339	0.02079	1	SNURF
	48156	tau protein binding	0.0032339	0.02079	1	S100B
	35254	glutamate receptor binding	0.0038796	0.023278	1	RASGRF1
	50786	RAGE receptor binding	0.0045249	0.025452	1	S100B
	3682	chromatin binding	0.0052334	0.026464	2	SNURF|TP53
	4842	ubiquitin-protein ligase activity	0.0052928	0.026464	2	FBXO4|SNURF
	51721	protein phosphatase 2A binding	0.0064585	0.029456	1	TP53
	19787	small conjugating protein ligase activity	0.0065459	0.029456	2	FBXO4|SNURF
	35035	histone acetyltransferase binding	0.0071022	0.030438	1	TP53
	42802	identical protein binding	0.0082514	0.033756	3	TRIM8|FBXO4|S100B
	16881	acid-amino acid ligase activity	0.0089565	0.035047	2	FBXO4|SNURF
	16879	ligase activity, forming carbon-nitrogen bonds	0.011199	0.041995	2	FBXO4|SNURF
Module 10	5161	platelet-derived growth factor receptor binding	2.4823e-05	0.0018865	2	PDGFRA|PDGFC
	5018	platelet-derived growth factor alpha-receptor activity	0.00064754	0.024592	1	PDGFRA
	70851	growth factor receptor binding	0.0012192	0.024592	2	PDGFRA|PDGFC
	42803	protein homodimerization activity	0.0015244	0.024592	3	PDGFRA|PDGFC|MAFA
	47894	flavonol 3-sulfotransferase activity	0.0019415	0.024592	1	SULT1A1
	5017	platelet-derived growth factor receptor activity	0.0019415	0.024592	1	PDGFRA
	4062	aryl sulfotransferase activity	0.0032339	0.035111	1	SULT1A1
	46983	protein dimerization activity	0.0051401	0.043656	3	PDGFRA|PDGFC|MAFA
	5021	vascular endothelial growth factor receptor activity	0.0051698	0.043656	1	PDGFRA
	43565	sequence-specific DNA binding	0.0066272	0.04907	3	EGR1|MAF|MAFA
	48407	platelet-derived growth factor binding	0.0071022	0.04907	1	PDGFRA
Module 11	8034	lipoprotein binding	0.00017786	0.0099074	2	LRP1|THBS1
	43498	cell surface binding	0.00024468	0.0099074	2	THBS1|ELANE
	8449	N-acetylglucosamine-6-sulfatase activity	0.00058279	0.0099074	1	GNS
	70051	fibrinogen binding	0.00058279	0.0099074	1	THBS1
	48603	fibroblast growth factor 2 binding	0.00058279	0.0099074	1	THBS1
	19955	cytokine binding	0.0016587	0.018949	2	THBS1|ELANE
	70052	collagen V binding	0.0017475	0.018949	1	THBS1
	8201	heparin binding	0.0017835	0.018949	2	THBS1|ELANE
	5515	protein binding	0.0030723	0.026711	9	COL4A2|LRP1|MMP2|ITSN1|SDC1|ANKFY1|GNS|THBS1|ELANE
	5539	glycosaminoglycan binding	0.0031424	0.026711	2	THBS1|ELANE
	30247	polysaccharide binding	0.0037968	0.026894	2	THBS1|ELANE
	1871	pattern binding	0.0037968	0.026894	2	THBS1|ELANE
	5509	calcium ion binding	0.0046361	0.028919	3	LRP1|ITSN1|THBS1
	1786	phosphatidylserine binding	0.0058143	0.028919	1	THBS1
	50431	transforming growth factor beta binding	0.0058143	0.028919	1	THBS1
	34185	apolipoprotein binding	0.0063941	0.028919	1	LRP1
	1968	fibronectin binding	0.0063941	0.028919	1	THBS1
	16922	ligand-dependent nuclear receptor binding	0.0069736	0.028919	1	LRP1
	43394	proteoglycan binding	0.0075527	0.028919	1	THBS1
	32403	protein complex binding	0.0079282	0.028919	2	LRP1|THBS1
	51635	bacterial cell surface binding	0.0087102	0.028919	1	ELANE
	43499	eukaryotic cell surface binding	0.0087102	0.028919	1	THBS1
	17134	fibroblast growth factor binding	0.0087102	0.028919	1	THBS1
	46872	metal ion binding	0.0089222	0.028919	6	LRP1|MMP2|ITSN1|ANKFY1|GNS|THBS1
	70325	lipoprotein receptor binding	0.0092885	0.028919	1	LRP1
	43169	cation binding	0.0094129	0.028919	6	LRP1|MMP2|ITSN1|ANKFY1|GNS|THBS1
	43167	ion binding	0.009542	0.028919	6	LRP1|MMP2|ITSN1|ANKFY1|GNS|THBS1
	8484	sulfuric ester hydrolase activity	0.0098664	0.028919	1	GNS
	43236	laminin binding	0.0098664	0.028919	1	THBS1
	30169	low-density lipoprotein binding	0.012175	0.034497	1	THBS1
	19209	kinase activator activity	0.015055	0.041279	1	ITSN1
	2020	protease binding	0.016204	0.043043	1	LRP1
	50840	extracellular matrix binding	0.017353	0.04469	1	THBS1
	30246	carbohydrate binding	0.017876	0.04469	2	THBS1|ELANE
	4175	endopeptidase activity	0.018721	0.045465	2	MMP2|ELANE
Module 12	47391	alkylglycerophosphoethanolamine phosphodiesterase activity	0.0006475	0.022339	1	ENPP2
	8613	diuretic hormone activity	0.0006475	0.022339	1	NPPB
	5515	protein binding	0.0016159	0.037167	10	NPPB|HDAC4|RHOT2|RHOT1|CTTN|EWSR1|MGRN1|UBD|SUMO2|ENPP2
	4528	phosphodiesterase I activity	0.0025877	0.044587	1	ENPP2
	4551	nucleotide diphosphatase activity	0.0038793	0.044587	1	ENPP2
	30955	potassium ion binding	0.0038793	0.044587	1	HDAC4
	70628	proteasome binding	0.0045246	0.044587	1	UBD
	33613	transcription activator binding	0.0051695	0.044587	1	HDAC4
	31420	alkali metal ion binding	0.006458	0.049512	1	HDAC4
Module 13		No annotations
Module 14	51087	chaperone binding	0.00016257	0.013006	2	DNAJC1|HSPA5
	51082	unfolded protein binding	0.0022981	0.035778	2	DNAJC1|HSPA5
	43008	ATP-dependent protein binding	0.0032337	0.035778	1	HSPA5
	1671	ATPase activator activity	0.0032337	0.035778	1	DNAJC1
	51787	misfolded protein binding	0.0032337	0.035778	1	HSPA5
	4866	endopeptidase inhibitor activity	0.0038004	0.035778	2	HSPA5|COL7A1
	61135	endopeptidase regulator activity	0.0038515	0.035778	2	HSPA5|COL7A1
	4252	serine-type endopeptidase activity	0.0042718	0.035778	2	CTSG|PRTN3
	30414	peptidase inhibitor activity	0.0042718	0.035778	2	HSPA5|COL7A1
	8236	serine-type peptidase activity	0.0055328	0.035778	2	CTSG|PRTN3
	61134	peptidase regulator activity	0.0055937	0.035778	2	HSPA5|COL7A1
	17171	serine hydrolase activity	0.0057165	0.035778	2	CTSG|PRTN3
	60590	ATPase regulator activity	0.0058139	0.035778	1	DNAJC1
	43027	caspase inhibitor activity	0.0077451	0.044258	1	HSPA5
Module 15	19966	interleukin-1 binding	1.6939e-05	0.001389	2	HAX1|A2M
	16898	oxidoreductase activity, acting on the CH-OH group of donors, cytochrome as acceptor	0.00064758	0.01062	1	DLD
	43544	lipoamide binding	0.00064758	0.01062	1	DLD
	4148	dihydrolipoyl dehydrogenase activity	0.00064758	0.01062	1	DLD
	4458	D-lactate dehydrogenase (cytochrome) activity	0.00064758	0.01062	1	DLD
	5093	Rab GDP-dissociation inhibitor activity	0.0012948	0.017695	1	GDI2
	19959	interleukin-8 binding	0.0019416	0.018808	1	A2M
	19838	growth factor binding	0.0020264	0.018808	2	HAX1|A2M
	19955	cytokine binding	0.0020643	0.018808	2	HAX1|A2M
	5092	GDP-dissociation inhibitor activity	0.0038798	0.028923	1	GDI2
	4457	lactate dehydrogenase activity	0.0038798	0.028923	1	DLD
	31405	lipoic acid binding	0.0045252	0.030922	1	DLD
	19958	C-X-C chemokine binding	0.0051701	0.032612	1	A2M
	16668	oxidoreductase activity, acting on sulfur group of donors, NAD or NADP as acceptor	0.0058147	0.034057	1	DLD
	43120	tumor necrosis factor binding	0.0077461	0.042346	1	A2M
Module 16	42803	protein homodimerization activity	0.0015244	0.046555	3	FBXO4|IRAK3|PML
	50897	cobalt ion binding	0.0019415	0.046555	1	PML
	4024	alcohol dehydrogenase activity, zinc-dependent	0.0025879	0.046555	1	ADH1B
	50815	phosphoserine binding	0.0025879	0.046555	1	YWHAE
	15057	thrombin receptor activity	0.0032339	0.046555	1	GP1BA
	30346	protein phosphatase 2B binding	0.0038796	0.046555	1	RCN2
	35254	glutamate receptor binding	0.0038796	0.046555	1	RASGRF1
Module 17	5201	extracellular matrix structural constituent	8.6474e-10	5.7073e-08	5	COL5A1|COL4A2|COL6A2|COL5A2|PXN
	5198	structural molecule activity	1.9576e-05	0.000646	5	COL5A1|COL4A2|COL6A2|COL5A2|PXN
	5102	receptor binding	0.00014691	0.003232	5	COL5A1|GDNF|ITGA1|PXN|GFRA1
	5178	integrin binding	0.0007217	0.011908	2	COL5A1|ITGA1
	16167	glial cell line-derived neurotrophic factor receptor activity	0.0012947	0.01709	1	GFRA1
	30674	protein binding, bridging	0.001598	0.017578	2	COL6A2|GAB1
	30353	fibroblast growth factor receptor antagonist activity	0.0038796	0.032007	1	PXN
	5152	interleukin-1 receptor antagonist activity	0.0038796	0.032007	1	PXN
	17166	vinculin binding	0.0058143	0.039062	1	PXN
	48019	receptor antagonist activity	0.0071022	0.039062	1	PXN
	48407	platelet-derived growth factor binding	0.0071022	0.039062	1	COL5A1
	30547	receptor inhibitor activity	0.0071022	0.039062	1	PXN
	43394	proteoglycan binding	0.0083887	0.042589	1	COL5A1
	32403	protein complex binding	0.0098101	0.046248	2	COL5A1|ITGA1
Module 18	4175	endopeptidase activity	6.2657e-05	0.0023345	4	MMP2|CELA1|KLK2|KLKB1
	4252	serine-type endopeptidase activity	0.00011299	0.0023345	3	CELA1|KLK2|KLKB1
	8236	serine-type peptidase activity	0.0001674	0.0023345	3	CELA1|KLK2|KLKB1
	17171	serine hydrolase activity	0.00017592	0.0023345	3	CELA1|KLK2|KLKB1
	5126	cytokine receptor binding	0.00019382	0.0023345	3	IL10|IL1B|TNF
	5125	cytokine activity	0.00022962	0.0023345	3	IL10|IL1B|TNF
	70011	peptidase activity, acting on L-amino acid peptides	0.00028348	0.0024614	4	MMP2|CELA1|KLK2|KLKB1
	8233	peptidase activity	0.00032281	0.0024614	4	MMP2|CELA1|KLK2|KLKB1
	5141	interleukin-10 receptor binding	0.0006475	0.0043886	1	IL10
	70851	growth factor receptor binding	0.001219	0.0074361	2	IL10|IL1B
	19959	interleukin-8 binding	0.0019414	0.010076	1	A2M
	5102	receptor binding	0.0019821	0.010076	4	IL10|IL1B|TGFBI|TNF
	5497	androgen binding	0.0025877	0.012142	1	SHBG
	8083	growth factor activity	0.0045449	0.019803	2	IL10|IL1B
	19958	C-X-C chemokine binding	0.0051695	0.021022	1	A2M
	19966	interleukin-1 binding	0.006458	0.024621	1	A2M
	5149	interleukin-1 receptor binding	0.0071018	0.025483	1	IL1B
	43120	tumor necrosis factor binding	0.0077451	0.026247	1	A2M
	5164	tumor necrosis factor receptor binding	0.013519	0.043402	1	TNF
Module 19	5516	calmodulin binding	0.0016866	0.043487	2	EWSR1|MYH4
	4111	creatine kinase activity	0.0018119	0.043487	1	CKB
Module 20	42562	hormone binding	0.00039434	0.018649	2	PIK3R1|ESR1
	34056	estrogen response element binding	0.00058279	0.018649	1	ESR1
	32427	GBD domain binding	0.00058279	0.018649	1	RHOQ
	30284	estrogen receptor activity	0.0011653	0.025404	1	ESR1
	3909	DNA ligase activity	0.0017475	0.025404	1	LIG4
	3910	DNA ligase (ATP) activity	0.0017475	0.025404	1	LIG4
	43125	ErbB-3 class receptor binding	0.0023293	0.025404	1	PIK3R1
	35014	phosphoinositide 3-kinase regulator activity	0.0023293	0.025404	1	PIK3R1
	30235	nitric-oxide synthase regulator activity	0.0029109	0.025404	1	ESR1
	43559	insulin binding	0.0029109	0.025404	1	PIK3R1
	16886	ligase activity, forming phosphoric ester bonds	0.0029109	0.025404	1	LIG4
	5522	profilin binding	0.0034922	0.027938	1	RHOQ
	30332	cyclin binding	0.0052342	0.035892	1	CUL3
	70064	proline-rich region binding	0.0052342	0.035892	1	PFN1
	43560	insulin receptor substrate binding	0.0069736	0.043369	1	PIK3R1
	32403	protein complex binding	0.0079282	0.043369	2	PIK3R1|ESR1
	5159	insulin-like growth factor receptor binding	0.0081316	0.043369	1	PIK3R1
	8093	cytoskeletal adaptor activity	0.0081316	0.043369	1	NCK1
	5545	phosphatidylinositol binding	0.0098664	0.049851	1	PIK3R1
Module 21	8134	transcription factor binding	9.4769e-06	0.001033	5	MAFB|MAPK1|HAP1|ESR1|RELA
	19900	kinase binding	0.00026573	0.014482	3	BARD1|MAPK1|RELA
	34056	estrogen response element binding	0.00064754	0.017646	1	ESR1
	16908	MAP kinase 2 activity	0.00064754	0.017646	1	MAPK1
	3676	nucleic acid binding	0.0011943	0.022033	7	BARD1|MAFB|ZFP64|MAPK1|HAP1|ESR1|RELA
	30284	estrogen receptor activity	0.0012947	0.022033	1	ESR1
	3677	DNA binding	0.001415	0.022033	6	MAFB|ZFP64|MAPK1|HAP1|ESR1|RELA
	10843	promoter binding	0.0022983	0.023507	2	ESR1|RELA
	44212	DNA regulatory region binding	0.0024613	0.023507	2	ESR1|RELA
	4528	phosphodiesterase I activity	0.0025879	0.023507	1	HAP1
	35014	phosphoinositide 3-kinase regulator activity	0.0025879	0.023507	1	PIK3R2
	4844	uracil DNA N-glycosylase activity	0.0025879	0.023507	1	HAP1
	30235	nitric-oxide synthase regulator activity	0.0032339	0.025179	1	ESR1
	31435	mitogen-activated protein kinase kinase kinase binding	0.0032339	0.025179	1	MAPK1
	4523	ribonuclease H activity	0.0045249	0.032881	1	HAP1
	33613	transcription activator binding	0.0051698	0.034399	1	RELA
	19901	protein kinase binding	0.0054125	0.034399	2	MAPK1|RELA
	3906	DNA-(apurinic or apyrimidinic site) lyase activity	0.0064585	0.034399	1	HAP1
	1784	phosphotyrosine binding	0.0064585	0.034399	1	MAPK1
	19899	enzyme binding	0.0065981	0.034399	3	BARD1|MAPK1|RELA
	43565	sequence-specific DNA binding	0.0066272	0.034399	3	MAFB|ESR1|RELA
	19104	DNA N-glycosylase activity	0.0077456	0.03646	1	HAP1
	42802	identical protein binding	0.0082514	0.03646	3	BARD1|CDK2|RELA
	42301	phosphate binding	0.0083887	0.03646	1	RELA
	70491	transcription repressor binding	0.0083887	0.03646	1	RELA
	4707	MAP kinase activity	0.0090313	0.03646	1	MAPK1
	8430	selenium binding	0.0090313	0.03646	1	SELENBP1
	45309	protein phosphorylated amino acid binding	0.0096736	0.036873	1	MAPK1
	32403	protein complex binding	0.0098101	0.036873	2	ESR1|RELA
	43168	anion binding	0.010957	0.039811	1	RELA
	51059	NF-kappaB binding	0.011598	0.039915	1	RELA
	30528	transcription regulator activity	0.011718	0.039915	4	MAFB|HAP1|ESR1|RELA
	16799	hydrolase activity, hydrolyzing N-glycosyl compounds	0.012879	0.042541	1	HAP1
	4520	endodeoxyribonuclease activity	0.013519	0.043342	1	HAP1
	5515	protein binding	0.016188	0.049238	9	BARD1|SELENBP1|MAFB|CDK2|MAPK1|PIK3R2|HAP1|ESR1|RELA
	8408	3'-5' exonuclease activity	0.016714	0.049238	1	HAP1
	16891	endoribonuclease activity, producing 5'-phosphomonoesters	0.016714	0.049238	1	HAP1
Module 22	45295	gamma-catenin binding	1.6567e-05	0.0016733	2	APC|CDH1
	3730	mRNA 3'-UTR binding	4.0892e-05	0.002065	2	CPSF1|CRYZ
	19900	kinase binding	0.00018797	0.0044509	3	APC|CCND1|CTNNB1
	50839	cell adhesion molecule binding	0.00018834	0.0044509	2	CDH1|CTNNB1
	19899	enzyme binding	0.00029719	0.0044509	4	APC|CCND1|CDH1|CTNNB1
	8013	beta-catenin binding	0.00030848	0.0044509	2	APC|CDH1
	19903	protein phosphatase binding	0.00030848	0.0044509	2	CDH1|CTNNB1
	19902	phosphatase binding	0.00037944	0.0047904	2	CDH1|CTNNB1
	3729	mRNA binding	0.00073507	0.0082491	2	CPSF1|CRYZ
	19887	protein kinase regulator activity	0.0011013	0.011123	2	APC|CCND1
	19207	kinase regulator activity	0.0013945	0.012804	2	APC|CCND1
	16563	transcription activator activity	0.0015792	0.013292	3	CDH1|CTNNB1|GLIS2
	3960	NADPH:quinone reductase activity	0.0023298	0.018101	1	CRYZ
	70402	NADPH binding	0.0029115	0.019604	1	CRYZ
	42153	RPTP-like protein binding	0.0029115	0.019604	1	CDH1
	45294	alpha-catenin binding	0.004074	0.025717	1	CTNNB1
	19901	protein kinase binding	0.004364	0.025927	2	APC|CCND1
	42288	MHC class I protein binding	0.0052353	0.029368	1	TUBB
	70411	I-SMAD binding	0.0058154	0.029368	1	CTNNB1
	51010	microtubule plus-end binding	0.0058154	0.029368	1	APC
	70412	R-SMAD binding	0.0063953	0.030758	1	CTNNB1
	70491	transcription repressor binding	0.0075542	0.034681	1	CTNNB1
	32403	protein complex binding	0.0079312	0.034828	2	CCND1|CTNNB1
	42287	MHC protein binding	0.0092903	0.039096	1	TUBB
	16538	cyclin-dependent protein kinase regulator activity	0.010446	0.042202	1	CCND1
	30234	enzyme regulator activity	0.01123	0.043626	3	APC|CCND1|CDH1
	45296	cadherin binding	0.012178	0.045554	1	CTNNB1
Module 23	No annotations
Module 24	70851	growth factor receptor binding	1.6854e-05	0.00099313	3	IL10|IL1A|IL1B
	5149	interleukin-1 receptor binding	2.069e-05	0.00099313	2	IL1A|IL1B
	19901	protein kinase binding	0.00016187	0.0041868	3	TRAF6|SQSTM1|RELA
	5126	cytokine receptor binding	0.00019382	0.0041868	3	IL10|IL1A|IL1B
	5125	cytokine activity	0.00022962	0.0041868	3	IL10|IL1A|IL1B
	19900	kinase binding	0.00026568	0.0041868	3	TRAF6|SQSTM1|RELA
	42826	histone deacetylase binding	0.00030529	0.0041868	2	SP1|TRAF6
	19899	enzyme binding	0.00047884	0.005746	4	SP1|TRAF6|SQSTM1|RELA
	5141	interleukin-10 receptor binding	0.0006475	0.0069067	1	IL10
	47485	protein N-terminus binding	0.0010483	0.010064	2	TRAF6|RELA
	4910	interleukin-1, Type II, blocking receptor activity	0.0012946	0.011299	1	IL1R2
	5515	protein binding	0.0016159	0.012928	10	IL10|IL1A|MAP3K3|SP1|IL1R2|IL1B|MMP2|TRAF6|SQSTM1|RELA
	5102	receptor binding	0.0019821	0.014637	4	IL10|IL1A|IL1B|SQSTM1
	10843	promoter binding	0.0022981	0.01575	2	SP1|RELA
	44212	DNA regulatory region binding	0.002461	0.01575	2	SP1|RELA
	43422	protein kinase B binding	0.0032337	0.017678	1	TRAF6
	31435	mitogen-activated protein kinase kinase kinase binding	0.0032337	0.017678	1	TRAF6
	43167	ion binding	0.0033146	0.017678	7	IL1A|MAP3K3|SP1|MMP2|TRAF6|SQSTM1|RELA
	4908	interleukin-1 receptor activity	0.0045246	0.021816	1	IL1R2
	8083	growth factor activity	0.0045449	0.021816	2	IL10|IL1B
	33613	transcription activator binding	0.0051695	0.023632	1	RELA
	30971	receptor tyrosine kinase binding	0.006458	0.026955	1	SQSTM1
	19966	interleukin-1 binding	0.006458	0.026955	1	IL1R2
	35035	histone acetyltransferase binding	0.0071018	0.028407	1	SP1
	42301	phosphate binding	0.0083881	0.030972	1	RELA
	70491	transcription repressor binding	0.0083881	0.030972	1	RELA
	46914	transition metal ion binding	0.0092139	0.03276	5	IL1A|SP1|MMP2|TRAF6|SQSTM1
	3702	RNA polymerase II transcription factor activity	0.0098089	0.033631	2	SP1|RELA
	43168	anion binding	0.010956	0.036269	1	RELA
	51059	NF-kappaB binding	0.011597	0.037112	1	RELA
	4709	MAP kinase kinase kinase activity	0.012238	0.037899	1	MAP3K3
Module 25	4175	endopeptidase activity	6.2673e-05	0.0061419	4	MMP7|MMP3|PLG|PLAT
	70011	peptidase activity, acting on L-amino acid peptides	0.00028355	0.010548	4	MMP7|MMP3|PLG|PLAT
	8233	peptidase activity	0.00032289	0.010548	4	MMP7|MMP3|PLG|PLAT
	4222	metalloendopeptidase activity	0.0019145	0.041977	2	MMP7|MMP3
	42975	peroxisome proliferator activated receptor binding	0.0025879	0.041977	1	EP300
	51019	mitogen-activated protein kinase binding	0.0038796	0.041977	1	EP300
	35259	glucocorticoid receptor binding	0.0038796	0.041977	1	EP300
	4252	serine-type endopeptidase activity	0.0042723	0.041977	2	PLG|PLAT
	46875	ephrin receptor binding	0.0051698	0.041977	1	TIAM1
	43425	bHLH transcription factor binding	0.0051698	0.041977	1	EP300
	8236	serine-type peptidase activity	0.0055335	0.041977	2	PLG|PLAT
	17171	serine hydrolase activity	0.0057172	0.041977	2	PLG|PLAT
	8237	metallopeptidase activity	0.0058413	0.041977	2	MMP7|MMP3
	5543	phospholipid binding	0.0061569	0.041977	2	TIAM1|ANXA2
	5509	calcium ion binding	0.006425	0.041977	3	ANXA2|MMP3|PLG
	34185	apolipoprotein binding	0.0071022	0.043501	1	PLG
	4859	phospholipase inhibitor activity	0.0077456	0.044651	1	ANXA2
Module 26	32553	ribonucleotide binding	0.00039457	0.013933	6	ACTA2|EEF1A1|ATP5A1|UBE2O|ACTG2|ACTB
	32555	purine ribonucleotide binding	0.00039457	0.013933	6	ACTA2|EEF1A1|ATP5A1|UBE2O|ACTG2|ACTB
	17076	purine nucleotide binding	0.00050359	0.013933	6	ACTA2|EEF1A1|ATP5A1|UBE2O|ACTG2|ACTB
	8135	translation factor activity, nucleic acid binding	0.00096766	0.016687	2	EEF1A1|EIF3E
	166	nucleotide binding	0.0011869	0.016687	6	ACTA2|EEF1A1|ATP5A1|UBE2O|ACTG2|ACTB
	5524	ATP binding	0.001311	0.016687	5	ACTA2|ATP5A1|UBE2O|ACTG2|ACTB
	32559	adenyl ribonucleotide binding	0.0014073	0.016687	5	ACTA2|ATP5A1|UBE2O|ACTG2|ACTB
	30554	adenyl nucleotide binding	0.0017898	0.016927	5	ACTA2|ATP5A1|UBE2O|ACTG2|ACTB
	1883	purine nucleoside binding	0.001983	0.016927	5	ACTA2|ATP5A1|UBE2O|ACTG2|ACTB
	1882	nucleoside binding	0.0020394	0.016927	5	ACTA2|ATP5A1|UBE2O|ACTG2|ACTB
	5497	androgen binding	0.0025877	0.019526	1	SHBG
	50998	nitric-oxide synthase binding	0.0032337	0.022367	1	ACTB
	42288	MHC class I protein binding	0.0058139	0.03712	1	ATP5A1
	19894	kinesin binding	0.0071018	0.042103	1	ACTB
	46933	hydrogen ion transporting ATP synthase activity, rotational mechanism	0.0090307	0.047563	1	ATP5A1
	43499	eukaryotic cell surface binding	0.009673	0.047563	1	ATP5A1
	43531	ADP binding	0.010315	0.047563	1	ATP5A1
	42287	MHC protein binding	0.010315	0.047563	1	ATP5A1

## Sheet: Sheet5
Sheet 5
Details in protein- pathways interactions shared between and specific to OS phenotypes
4 Phenotypes	Shared in 3 phenotypes				Shared in 2 phenotypes					Phenotype specific
Tumorigenic; Invasive; Colony forming; Proliferation	Tumorigenic; Invasive; Colony forming;	Tumorigenic; Invasive; Proliferation;	Tumorigenic; Colony forming; Proliferation;	Colony forming; Invasive; Proliferation;	Tumorigenic; Invasive	Tumorigenic; Colony forming	Invasive; Colony forming	Colony forming; Proliferation	Invasive; Proliferation	Tumorigenic	Invasive	Colony forming	Proliferation
Regulation of nuclear beta catenin signaling and target gene transcription,	Thromboxane A2 receptor signaling,	mTOR signaling pathway,	Integrin family cell surface interactions,	VEGFR3 signaling in lymphatic endothelium,	S1P1 pathway,	E2F transcription factor network,	p73 transcription factor network,	IL27-mediated signaling events,	Posttranslational regulation of adherens junction stability and dissassembly,	Beta5 beta6 beta7 and beta8 integrin cell surface interactions,	PDGF receptor signaling network,	LKB1 signaling events,	no specific pathways
a6b1 and a6b4 Integrin signaling,	TGF-beta receptor signaling,	Signaling events mediated by the Hedgehog family,	IL1-mediated signaling events,	Validated nuclear estrogen receptor alpha network,	p75(NTR)-mediated signaling,	FGF signaling pathway,	Signaling mediated by p38-alpha and p38-beta,	IFN-gamma pathway,		Insulin Pathway,	Internalization of ErbB1,	IL2 signaling events mediated by PI3K,
Regulation of nuclear SMAD2/3 signaling,	IL2-mediated signaling events,	HIF-1-alpha transcription factor network,	Arf6 trafficking events,	IL2 signaling events mediated by STAT5,	EPHA forward signaling,	BMP receptor signaling,		IL12-mediated signaling events,		ErbB1 downstream signaling,	Glypican 2 network,	Ceramide signaling pathway,
IL4-mediated signaling events,	N-cadherin signaling events,	Signaling events regulated by Ret tyrosine kinase,	Validated transcriptional targets of deltaNp63 isoforms,	Regulation of Telomerase,	Signaling events mediated by PRL,	Alpha9 beta1 integrin signaling events,		Cellular roles of Anthrax toxin,		FoxO family signaling,	Retinoic acid receptors-mediated signaling,	IL6-mediated signaling events,
Caspase Cascade in Apoptosis,	Syndecan-2-mediated signaling events,		Plexin-D1 Signaling,	Alpha6 beta4 integrin-ligand interactions,	PAR4-mediated thrombin signaling events,			IL23-mediated signaling events,		ATR signaling pathway,	Circadian rhythm pathway,	CD40/CD40L signaling,
Wnt signaling network,	Class I PI3K signaling events,			Signaling mediated by p38-gamma and p38-delta,	IL8- and CXCR2-mediated signaling events,			EPHB forward signaling,		Urokinase-type plasminogen activator (uPA) and uPAR-mediated signaling,	PDGFR-alpha signaling pathway	RAC1 signaling pathway,
E-cadherin signaling in the nascent adherens junction,	Syndecan-4-mediated signaling events,			Trk receptor signaling mediated by PI3K and PLC-gamma,	Validated transcriptional targets of TAp63 isoforms,					Calcineurin-regulated NFAT-dependent transcription in lymphocytes,		Angiopoietin receptor Tie2-mediated signaling,
FOXM1 transcription factor network,	SHP2 signaling,			Nectin adhesion pathway,	S1P3 pathway,					Proteoglycan syndecan-mediated signaling events,		EphrinB-EPHB pathway,
Integrin-linked kinase signaling,	Alpha4 beta1 integrin signaling events,			Notch signaling pathway,	Plasma membrane estrogen receptor signaling,					Glypican 1 network,		Glypican 3 network,
amb2 Integrin signaling,	PDGFR-beta signaling pathway,				PLK1 signaling events,					Signaling events mediated by HDAC Class III,		Syndecan-3-mediated signaling events,
CXCR4-mediated signaling events,					Osteopontin-mediated events,					ALK1 signaling events,		Ephrin B reverse signaling,
AP-1 transcription factor network,					Lissencephaly gene (LIS1) in neuronal migration and development,							C-MYC pathway,
Syndecan-1-mediated signaling events,					Endogenous TLR signaling,
Validated targets of C-MYC transcriptional activation,					a4b7 Integrin signaling,
Beta1 integrin cell surface interactions,					S1P4 pathway,
C-MYB transcription factor network,					Arf6 downstream pathway,
Beta2 integrin cell surface interactions,					Signaling events mediated by VEGFR1 and VEGFR2,
Integrins in angiogenesis,					PAR1-mediated thrombin signaling events,
Coregulation of Androgen receptor activity,					HIF-2-alpha transcription factor network,
Regulation of retinoblastoma protein,					S1P2 pathway,
Signaling events mediated by focal adhesion kinase,					S1P5 pathway,
ATF-2 transcription factor network,					LPA receptor mediated events,
Validated transcriptional targets of AP1 family members Fra1 and Fra2,					Signaling events mediated by Hepatocyte Growth Factor Receptor (c-Met),
Noncanonical Wnt signaling pathway,					Stabilization and expansion of the E-cadherin adherens junction,
Validated targets of C-MYC transcriptional repression,					E-cadherin signaling in keratinocytes,
Presenilin action in Notch and Wnt signaling,					EPHA2 forward signaling,
Glucocorticoid receptor regulatory network,					Signaling events mediated by PTP1B,
Endothelins,					Netrin-mediated signaling events,
Regulation of RhoA activity,					Aurora B signaling,
Beta3 integrin cell surface interactions,					RhoA signaling pathway,
Direct p53 effectors,
Neurotrophic factor-mediated Trk receptor signaling,
