# Supplementary material for: Multitype Network-Guided Target Controllability in Phenotypically Characterized Osteosarcoma: Role of Tumor Microenvironment
Source: Front Immunol. 2017 Jul 31;8:918. doi: 10.3389/fimmu.2017.00918 (PMC5536125; doi:10.3389/fimmu.2017.00918)
Supplement: Supplementary Data S1 — Sheet 1: Comparison of log (FC) of miRNAs analyzed by Namløs et al. (10) and log(FC) computed in each OS phenotype. Sheet 2: Differential expression of miRNAs in (A) tumorigenic, (B) invasive, (C) colony forming, and (D) proliferation. Sheet 3: Centrality statistics of gene–gene co-expression and miRNA-target genes. Hubs in both networks. Sheet 4: Various centrality measures of DEGs in Tp (tumorigenic Vs non-tumorigenic cell lines). Sheet 5: Various centrality measures of DEGs in Ip (invasive Vs non-invasive cell lines). Sheet 6: Various centrality measures of DEGs in Cp (colony forming Vs non-colony forming cell lines). Sheet 7: Various centrality measures of DEGs in Pp (proliferation Vs non-proliferating cell lines). [file data_sheet_1.zip › Supplementary data files/Supplementary data S6.xls]

## Sheet: Drug Repositioning 
Sheet 1
Drug - gene interactions for DEGs retrieved from dGIDB database using RdGIdb package for R with details on number of experimental verification for A)Tumorigenic, B) Invasive, C) Colony forming, D) Proliferation.
Tumorigenic Phenotype					Invasive Phenotype					Colony forming phenotype					Proliferation Phenotype
Gene - Drug interaction	Sources	PMID	Confidence score		Gene - Drug interaction	Sources	PMID	Confidence score		Gene - Drug interaction	Sources	PMID	Confidence score		Gene - Drug interaction	Sources	PMID	Confidence score
ALDOA and 1,6-FRUCTOSE DIPHOSPHATE (LINEAR FORM)	1	3	4		ALDH1A1 and THIOTEPA	1	0	1		AKR1B1 and LIDORESTAT	1	0	1		CCND1 and TAMOXIFEN	1	1	2
PLAU and UPAMOSTAT	1	0	1		CCND1 and TAMOXIFEN	1	1	2		AKR1B1 and ZOPOLRESTAT	1	0	1		CCND1 and LY2835219	1	0	1
PLAU and WX-UK1	2	0	2		CCND1 and LY2835219	1	0	1		AKR1B1 and ZENARESTAT	1	0	1		CCND1 and LEE011	1	0	1
PLAU and WX-671	1	0	1		CCND1 and LEE011	1	0	1		AKR1B1 and SORBINIL	2	2	4		CCND2 and LY2835219	1	0	1
PLAU and 8-(PYRIMIDIN-2-YLAMINO)NAPHTHALENE-2-CARBOXIMIDAMIDE	1	3	4		CCND2 and LY2835219	1	0	1		AKR1B1 and TOLRESTAT	2	2	4		CCND2 and LEE011	1	0	1
PLAU and BENZAMIDINE	1	2	3		CCND2 and LEE011	1	0	1		AKR1B1 and RANIRESTAT	1	0	1		CKB and CREATINE	1	4	5
PLAU and 4-IODOBENZO[B]THIOPHENE-2-CARBOXAMIDINE	1	1	2		CDK6 and LEE011	2	0	2		AKR1B1 and 3-[5-(3-NITROPHENYL)THIOPHEN-2-YL]PROPANOIC ACID	1	1	2		KYNU and PYRIDOXAL PHOSPHATE	1	4	5
PLAU and TRANS-6-(2-PHENYLCYCLOPROPYL)-NAPHTHALENE-2-CARBOXAMIDINE	1	3	4		CDK6 and FLAVOPIRIDOL	1	0	1		AKR1B1 and 2'-MONOPHOSPHOADENOSINE 5'-DIPHOSPHORIBOSE	1	3	4		KYNU and L-ALANINE	1	2	3
PLAU and N-(1-ADAMANTYL)-N'-(4-GUANIDINOBENZYL)UREA	1	3	4		CDK6 and PALBOCICLIB	3	1	4		AKR1B1 and CITRIC ACID	1	2	3		KYNU and 3-HYDROXYHIPPURIC ACID	1	1	2
PLAU and 6-CHLORO-2-(2-HYDROXY-BIPHENYL-3-YL)-1H-INDOLE-5-CARBOXAMIDINE	1	1	2		CDK6 and LY2835219	3	0	3		AKR1B1 and (2-{[(4-BROMO-2-FLUOROBENZYL)AMINO]CARBONYL}-5-CHLOROPHENOXY)ACETIC ACID	1	1	2
PLAU and THIENO[2,3-B]PYRIDINE-2-CARBOXAMIDINE	1	1	2		CDK6 and RGB-286638	1	0	1		AKR1B1 and FIDARESTAT(STEREOISOMER)	1	2	3
PLAU and 7-METHOXY-8-[1-(METHYLSULFONYL)-1H-PYRAZOL-4-YL]NAPHTHALENE-2-CARBOXIMIDAMIDE	1	3	4		CDK6 and CDK/CRK INHIBITOR	1	0	1		AKR1B1 and 4-[3-(3-NITROPHENYL)-1,2,4-OXADIAZOL-5-YL]BUTANOIC ACID	1	1	2
PLAU and [2,4,6-TRIISOPROPYL-PHENYLSULFONYL-L-[3-AMIDINO-PHENYLALANINE]]-PIPERAZINE-N'-BETA-ALANINE	1	2	3		CDK6 and APREMILAST	1	0	1		AKR1B1 and {4-[(CARBOXYMETHOXY)CARBONYL]-3,3-DIOXIDO-1-OXONAPHTHO[1,2-D]ISOTHIAZOL-2(1H)-YL}ACETIC ACID	1	1	2
PLAU and 2-(2-HYDROXY-BIPHENYL)-1H-BENZOIMIDAZOLE-5-CARBOXAMIDINE	1	1	2		PDGFRA and IMATINIB	5	10	15		AKR1B1 and 2-(CARBOXYMETHYL)-1-OXO-1,2-DIHYDRONAPHTHO[1,2-D]ISOTHIAZOLE-4-CARBOXYLIC ACID 3,3-DIOXIDE	1	1	2
PLAU and 6-FLUORO-2-(2-HYDROXY-3-ISOBUTOXY-PHENYL)-1H-BENZOIMIDAZOLE-5-CARBOXAMIDINE	1	1	2		PDGFRA and CRENOLANIB	4	2	6		AKR1B1 and IDD594	1	1	2
PLAU and 6-FLUORO-2-[2-HYDROXY-3-(2-METHYL-CYCLOHEXYLOXY)-PHENYL]-1H-INDOLE-5-CARBOXAMIDINE	1	1	2		PDGFRA and SUNITINIB	5	2	7		AKR1B1 and ALRESTATIN	1	3	4
PLAU and 6-[(Z)-AMINO(IMINO)METHYL]-N-[3-(CYCLOPENTYLOXY)PHENYL]-2-NAPHTHAMIDE	1	1	2		PDGFRA and DASATINIB	1	1	2		AKR1B1 and ALPHA-D-GLUCOSE-6-PHOSPHATE	1	2	3
PLAU and 1-[4-(2-OXO-2-PHENYLETHYL)PHENYL]GUANIDINE	1	1	2		PDGFRA and MOTESANIB	2	0	2		AKR1B1 and INHIBITOR IDD 384	1	3	4
PLAU and 6-[N-(1-ISOPROPYL-1,2,3,4-TETRAHYDRO-7-ISOQUINOLINYL)CARBAMYL]-2-NAPHTHALENECARBOXAMIDINE	1	3	4		PDGFRA and MIDOSTAURIN	1	0	1		AKR1B1 and FIDARESTAT	1	1	2
PLAU and 6-[N-(4-ETHYL-1,2,3,4-TETRAHYDRO-6-ISOQUINOLINYL)CARBAMYL]-2-NAPHTHALENECARBOXAMIDINE	1	3	4		PDGFRA and NINTEDANIB	4	0	4		CD36 and ABT-510	1	0	1
PLAU and 2-(2-HYDROXY-5-METHOXY-PHENYL)-1H-BENZOIMIDAZOLE-5-CARBOXAMIDINE	1	1	2		PDGFRA and PAZOPANIB	4	1	5		FGFR3 and DOVITINIB DILACTIC ACID (TKI258 DILACTIC ACID)	1	1	2
PLAU and AMILORIDE	1	6	7		PDGFRA and TANDUTINIB	1	0	1		FGFR3 and PAZOPANIB	2	2	4
G6PD and CHLORPROGUANIL	1	0	1		PDGFRA and AMUVATINIB	2	0	2		FGFR3 and PONATINIB	4	2	6
G6PD and METHYLENE BLUE	1	0	1		PDGFRA and CEDIRANIB	1	0	1		FGFR3 and BORTEZOMIB	1	1	2
G6PD and SULFADOXINE	1	0	1		PDGFRA and MASITINIB	3	0	3		FGFR3 and NINTEDANIB	5	1	6
G6PD and CARMUSTINE	1	0	1		PDGFRA and SORAFENIB	1	0	1		FGFR3 and MASITINIB	2	0	2
G6PD and URATE OXIDASE	1	0	1		PDGFRA and NILOTINIB	1	0	1		FGFR3 and ENMD-2076	2	0	2
G6PD and PRIMAQUINE	1	0	1		PDGFRA and REGORAFENIB	2	0	2		FGFR3 and DOVITINIB	5	0	5
G6PD and GLYBURIDE	1	0	1		PDGFRA and SORAFENIB TOSYLATE	1	0	1		FGFR3 and PAZOPANIB HYDROCHLORIDE	1	0	1
G6PD and ARTESUNATE	1	0	1		PDGFRA and DOVITINIB	1	0	1		FGFR3 and BRIVANIB ALANINATE	1	0	1
G6PD and 2'-MONOPHOSPHOADENOSINE 5'-DIPHOSPHORIBOSE	1	2	3		PDGFRA and VATALANIB	1	0	1		FGFR3 and CHIR-258	1	0	1
MAOA and MOCLOBEMIDE	4	3	7		PDGFRA and TELATINIB	1	0	1		FGFR3 and LENVATINIB	1	1	2
MAOA and PHENELZINE	4	9	13		PDGFRA and ENMD-2076	1	0	1		GJA1 and FLUFENAMIC ACID	1	0	1
MAOA and ISOCARBOXAZID	3	3	6		PDGFRA and AXITINIB	1	0	1		GJA1 and CARBENOXOLONE	1	0	1
MAOA and TRANYLCYPROMINE	4	13	17		PDGFRA and LENVATINIB	1	0	1		GJA1 and CARVEDILOL	1	2	3
MAOA and SELEGILINE	2	4	6		PDGFRA and TAK-593	1	0	1		PLAT and TRANEXAMIC ACID	2	0	2
MAOA and BEFLOXATONE	1	0	1		PDGFRA and PONATINIB	1	1	2		PLAT and ILOPROST	1	5	6
MAOA and CLORGILINE	1	0	1		PLAT and TRANEXAMIC ACID	2	0	2		PLAT and IBUPROFEN	1	1	2
MAOA and PIRLINDOLE	1	0	1		PLAT and ILOPROST	1	5	6		PRDX2 and 3-SULFINOALANINE	1	2	3
MAOA and CX157	2	0	2		PLAT and IBUPROFEN	1	1	2		PRDX2 and N-CARBAMOYL-ALANINE	1	2	3
MAOA and METHAMPHETAMINE	2	2	4		RBP1 and ACITRETIN	1	1	2
MAOA and PROCAINE	1	1	2		TUBB2B and CYT997	1	0	1
MAOA and NOMIFENSINE	1	1	2		TUBB2B and 2-MERCAPTO-N-[1,2,3,10-TETRAMETHOXY-9-OXO-5,6,7,9-TETRAHYDRO-BENZO[A]HEPTALEN-7-YL]ACETAMIDE	1	1	2
MAOA and NIALAMIDE	1	1	2
MAOA and ZIMELIDINE	1	1	2
MAOA and PARGYLINE	1	6	7
MAOA and 4-METHOXYAMPHETAMINE	1	2	3
MAOA and MMDA	1	1	2
MAOA and ZONISAMIDE	1	2	3
MAOA and MINAPRINE	1	1	2
MAOA and PHENTERMINE	1	4	5
CTSB and 2-AMINOETHANIMIDIC ACID	1	2	3
CTSB and 3-AMINO-4-OXYBENZYL-2-BUTANONE	1	3	4
CTSB and DIPHENYLACETIC ACID	1	3	4
CTSB and N-[1-HYDROXYCARBOXYETHYL-CARBONYL]LEUCYLAMINO-2-METHYL-BUTANE	1	1	2
CTSB and N-{[(2S,3S)-3-(ETHOXYCARBONYL)OXIRAN-2-YL]CARBONYL}-L-ISOLEUCINE	1	1	2
CTSB and N-{[(2S,3S)-3-(ETHOXYCARBONYL)OXIRAN-2-YL]CARBONYL}-L-ISOLEUCYL-L-ALANINE	1	1	2
CTSB and N-{[(2S,3S)-3-(ETHOXYCARBONYL)OXIRAN-2-YL]CARBONYL}-L-ISOLEUCYL-L-ISOLEUCINE	1	1	2
